# Supplementary material for: Chromoanagenesis Landscape in 10,000 TCGA Patients
Source: Cancers (Basel). 2021 Aug 20;13(16):4197. doi: 10.3390/cancers13164197 (PMC8392194; doi:10.3390/cancers13164197)
Supplement: Supplementary file 1 [file cancers-13-04197-s001.zip]

Archive with 9 entries (9 files):
- Supplemental figures.pdf
- Table S1.xlsx
- Table S2.xlsx
- Table S3.xlsx
- Table S4.xlsx
- Table S5.xlsx
- Table S6.xlsx
- Table S7.xlsx
- Table S8.xlsx
