# Supplementary material for: Chromoanagenesis Landscape in 10,000 TCGA Patients
Source: Cancers (Basel). 2021 Aug 20;13(16):4197. doi: 10.3390/cancers13164197 (PMC8392194; doi:10.3390/cancers13164197)
Supplement: Supplementary file 1 [file cancers-13-04197-s001.zip › Table S2.xlsx]

## Sheet: Table S2
Table S2 - p-value for copy number deletion
index	gene_name	chr	BLCA	BRCA	CESC	COAD	ESCA	GBM	HNSC	KIRC	LGG	LIHC	LUAD	LUSC	OV	PAAD	PRAD	READ	SARC	SKCM	STAD	UCEC
1	CDK11A	1p36	0.506064	5.86109e-07	0.391935	0.0171138	0.269225	0.285849	0.299082	0.348755	0.0581924	0.314915	0.130001	0.0833943	0.190555	1	0.214245	0.812996	0.253996	0.272319	0.322988	1.01344e-11
2	NADK	1p36	0.506064	5.86109e-07	0.391935	0.0171138	0.269225	0.285849	0.299082	0.348755	0.0581924	0.314915	0.130001	0.0833943	0.190555	1	0.214245	0.812996	0.253996	0.272319	0.322988	1.01344e-11
3	PRKCZ	1p36	0.506064	5.86109e-07	0.391935	0.0171138	0.269225	0.285849	0.299082	0.348755	0.0581924	0.314915	0.130001	0.0833943	0.190555	1	0.214245	0.812996	0.253996	0.272319	0.322988	1.01344e-11
4	GNB1	1p36	0.506064	5.86109e-07	0.391935	0.0171138	0.269225	0.285849	0.299082	0.348755	0.0581924	0.314915	0.130001	0.0833943	0.190555	1	0.214245	0.812996	0.253996	0.272319	0.322988	1.01344e-11
5	SDF4	1p36	0.506064	5.86109e-07	0.391935	0.0171138	0.269225	0.285849	0.299082	0.348755	0.0581924	0.314915	0.130001	0.0833943	0.190555	1	0.214245	0.812996	0.253996	0.272319	0.322988	1.01344e-11
6	DVL1	1p36	0.506064	5.86109e-07	0.391935	0.0171138	0.269225	0.285849	0.299082	0.348755	0.0581924	0.314915	0.130001	0.0833943	0.190555	1	0.214245	0.812996	0.253996	0.272319	0.322988	1.01344e-11
7	MORN1	1p36	0.506064	5.86109e-07	0.391935	0.0171138	0.269225	0.285849	0.299082	0.348755	0.0581924	0.314915	0.130001	0.0833943	0.190555	1	0.214245	0.812996	0.253996	0.272319	0.322988	1.01344e-11
8	CPSF3L	1p36	0.506064	5.86109e-07	0.391935	0.0171138	0.269225	0.285849	0.299082	0.348755	0.0581924	0.314915	0.130001	0.0833943	0.190555	1	0.214245	0.812996	0.253996	0.272319	0.322988	1.01344e-11
9	ACAP3	1p36	0.506064	5.86109e-07	0.391935	0.0171138	0.269225	0.285849	0.299082	0.348755	0.0581924	0.314915	0.130001	0.0833943	0.190555	1	0.214245	0.812996	0.253996	0.272319	0.322988	1.01344e-11
10	C1orf159	1p36	0.506064	5.86109e-07	0.391935	0.0171138	0.269225	0.285849	0.299082	0.348755	0.0581924	0.314915	0.130001	0.0833943	0.190555	1	0.214245	0.812996	0.253996	0.272319	0.322988	1.01344e-11
11	MMEL1	1p36	0.506064	5.86109e-07	0.391935	0.0171138	0.269225	0.285849	0.299082	0.348755	0.0581924	0.314915	0.130001	0.0833943	0.190555	1	0.214245	0.812996	0.253996	0.272319	0.322988	1.01344e-11
12	CFAP74	1p36	0.506064	5.86109e-07	0.391935	0.0171138	0.269225	0.285849	0.299082	0.348755	0.0581924	0.314915	0.130001	0.0833943	0.190555	1	0.214245	0.812996	0.253996	0.272319	0.322988	1.01344e-11
13	PRDM16	1p36	0.506064	2.8947e-06	0.391935	0.0171138	0.269225	0.294489	0.299082	0.358929	0.0581924	0.314915	0.130001	0.061215	0.193524	1	0.214245	0.812996	0.253996	0.272319	0.451033	2.8485e-12
14	PLCH2	1p36	0.506064	5.86109e-07	0.391935	0.0171138	0.269225	0.285849	0.299082	0.348755	0.0581924	0.314915	0.130001	0.0833943	0.190555	1	0.214245	0.812996	0.253996	0.272319	0.322988	1.01344e-11
15	FAM213B	1p36	0.506064	5.86109e-07	0.391935	0.0171138	0.269225	0.285849	0.299082	0.348755	0.0581924	0.314915	0.130001	0.0833943	0.190555	1	0.214245	0.812996	0.253996	0.272319	0.322988	1.01344e-11
16	TNFRSF14	1p36	0.506064	5.86109e-07	0.391935	0.0171138	0.269225	0.285849	0.299082	0.348755	0.0581924	0.314915	0.130001	0.0833943	0.190555	1	0.214245	0.812996	0.253996	0.272319	0.322988	1.01344e-11
17	PANK4	1p36	0.506064	5.86109e-07	0.391935	0.0171138	0.269225	0.285849	0.299082	0.348755	0.0581924	0.314915	0.130001	0.0833943	0.190555	1	0.214245	0.812996	0.253996	0.272319	0.322988	1.01344e-11
18	PEX10	1p36	0.506064	5.86109e-07	0.391935	0.0171138	0.269225	0.285849	0.299082	0.348755	0.0581924	0.314915	0.130001	0.0833943	0.190555	1	0.214245	0.812996	0.253996	0.272319	0.322988	1.01344e-11
19	RER1	1p36	0.506064	5.86109e-07	0.391935	0.0171138	0.269225	0.285849	0.299082	0.348755	0.0581924	0.314915	0.130001	0.0833943	0.190555	1	0.214245	0.812996	0.253996	0.272319	0.322988	1.01344e-11
20	SKI	1p36	0.506064	5.86109e-07	0.391935	0.0171138	0.269225	0.285849	0.299082	0.348755	0.0581924	0.314915	0.130001	0.0833943	0.190555	1	0.214245	0.812996	0.253996	0.272319	0.322988	1.01344e-11
21	ATAD3B	1p36	0.506064	5.86109e-07	0.391935	0.0171138	0.269225	0.285849	0.299082	0.348755	0.0581924	0.314915	0.130001	0.0833943	0.190555	1	0.214245	0.812996	0.253996	0.272319	0.322988	1.01344e-11
22	SSU72	1p36	0.506064	5.86109e-07	0.391935	0.0171138	0.269225	0.285849	0.299082	0.348755	0.0581924	0.314915	0.130001	0.0833943	0.190555	1	0.214245	0.812996	0.253996	0.272319	0.322988	1.01344e-11
23	UBE2J2	1p36	0.506064	5.86109e-07	0.391935	0.0171138	0.269225	0.285849	0.299082	0.348755	0.0581924	0.314915	0.130001	0.0833943	0.190555	1	0.214245	0.812996	0.253996	0.272319	0.322988	1.01344e-11
24	TTLL10	1p36	0.506064	5.86109e-07	0.391935	0.0171138	0.269225	0.285849	0.299082	0.348755	0.0581924	0.314915	0.130001	0.0833943	0.190555	1	0.214245	0.812996	0.253996	0.272319	0.322988	1.01344e-11
25	SCNN1D	1p36	0.506064	5.86109e-07	0.391935	0.0171138	0.269225	0.285849	0.299082	0.348755	0.0581924	0.314915	0.130001	0.0833943	0.190555	1	0.214245	0.812996	0.253996	0.272319	0.322988	1.01344e-11
26	MXRA8	1p36	0.506064	5.86109e-07	0.391935	0.0171138	0.269225	0.285849	0.299082	0.348755	0.0581924	0.314915	0.130001	0.0833943	0.190555	1	0.214245	0.812996	0.253996	0.272319	0.322988	1.01344e-11
27	C1orf86	1p36	0.506064	5.86109e-07	0.391935	0.0171138	0.269225	0.285849	0.299082	0.348755	0.0581924	0.314915	0.130001	0.0833943	0.190555	1	0.214245	0.812996	0.253996	0.272319	0.322988	1.01344e-11
28	ACTRT2	1p36	0.506064	5.86109e-07	0.391935	0.0171138	0.269225	0.285849	0.299082	0.348755	0.0581924	0.314915	0.130001	0.0833943	0.190555	1	0.214245	0.812996	0.253996	0.272319	0.322988	1.01344e-11
29	CALML6	1p36	0.506064	5.86109e-07	0.391935	0.0171138	0.269225	0.285849	0.299082	0.348755	0.0581924	0.314915	0.130001	0.0833943	0.190555	1	0.214245	0.812996	0.253996	0.272319	0.322988	1.01344e-11
30	TAS1R3	1p36	0.506064	5.86109e-07	0.391935	0.0171138	0.269225	0.285849	0.299082	0.348755	0.0581924	0.314915	0.130001	0.0833943	0.190555	1	0.214245	0.812996	0.253996	0.272319	0.322988	1.01344e-11
31	PUSL1	1p36	0.506064	5.86109e-07	0.391935	0.0171138	0.269225	0.285849	0.299082	0.348755	0.0581924	0.314915	0.130001	0.0833943	0.190555	1	0.214245	0.812996	0.253996	0.272319	0.322988	1.01344e-11
32	AURKAIP1	1p36	0.506064	5.86109e-07	0.391935	0.0171138	0.269225	0.285849	0.299082	0.348755	0.0581924	0.314915	0.130001	0.0833943	0.190555	1	0.214245	0.812996	0.253996	0.272319	0.322988	1.01344e-11
33	B3GALT6	1p36	0.506064	5.86109e-07	0.391935	0.0171138	0.269225	0.285849	0.299082	0.348755	0.0581924	0.314915	0.130001	0.0833943	0.190555	1	0.214245	0.812996	0.253996	0.272319	0.322988	1.01344e-11
34	TMEM52	1p36	0.506064	5.86109e-07	0.391935	0.0171138	0.269225	0.285849	0.299082	0.348755	0.0581924	0.314915	0.130001	0.0833943	0.190555	1	0.214245	0.812996	0.253996	0.272319	0.322988	1.01344e-11
35	VWA1	1p36	0.506064	5.86109e-07	0.391935	0.0171138	0.269225	0.285849	0.299082	0.348755	0.0581924	0.314915	0.130001	0.0833943	0.190555	1	0.214245	0.812996	0.253996	0.272319	0.322988	1.01344e-11
36	FAM132A	1p36	0.506064	5.86109e-07	0.391935	0.0171138	0.269225	0.285849	0.299082	0.348755	0.0581924	0.314915	0.130001	0.0833943	0.190555	1	0.214245	0.812996	0.253996	0.272319	0.322988	1.01344e-11
37	OR4F5	1p36	0.506064	5.86109e-07	0.391935	0.0171138	0.269225	0.285849	0.299082	0.348755	0.0581924	0.314915	0.130001	0.0833943	0.190555	1	0.214245	0.812996	0.253996	0.272319	0.322988	1.01344e-11
38	TNFRSF4	1p36	0.506064	5.86109e-07	0.391935	0.0171138	0.269225	0.285849	0.299082	0.348755	0.0581924	0.314915	0.130001	0.0833943	0.190555	1	0.214245	0.812996	0.253996	0.272319	0.322988	1.01344e-11
39	TNFRSF18	1p36	0.506064	5.86109e-07	0.391935	0.0171138	0.269225	0.285849	0.299082	0.348755	0.0581924	0.314915	0.130001	0.0833943	0.190555	1	0.214245	0.812996	0.253996	0.272319	0.322988	1.01344e-11
40	PLEKHN1	1p36	0.506064	5.86109e-07	0.391935	0.0171138	0.269225	0.285849	0.299082	0.348755	0.0581924	0.314915	0.130001	0.0833943	0.190555	1	0.214245	0.812996	0.253996	0.272319	0.322988	1.01344e-11
41	ISG15	1p36	0.506064	5.86109e-07	0.391935	0.0171138	0.269225	0.285849	0.299082	0.348755	0.0581924	0.314915	0.130001	0.0833943	0.190555	1	0.214245	0.812996	0.253996	0.272319	0.322988	1.01344e-11
42	SAMD11	1p36	0.506064	5.86109e-07	0.391935	0.0171138	0.269225	0.285849	0.299082	0.348755	0.0581924	0.314915	0.130001	0.0833943	0.190555	1	0.214245	0.812996	0.253996	0.272319	0.322988	1.01344e-11
43	PERM1	1p36	0.506064	5.86109e-07	0.391935	0.0171138	0.269225	0.285849	0.299082	0.348755	0.0581924	0.314915	0.130001	0.0833943	0.190555	1	0.214245	0.812996	0.253996	0.272319	0.322988	1.01344e-11
44	GABRD	1p36	0.506064	5.86109e-07	0.391935	0.0171138	0.269225	0.285849	0.299082	0.348755	0.0581924	0.314915	0.130001	0.0833943	0.190555	1	0.214245	0.812996	0.253996	0.272319	0.322988	1.01344e-11
45	KLHL17	1p36	0.506064	5.86109e-07	0.391935	0.0171138	0.269225	0.285849	0.299082	0.348755	0.0581924	0.314915	0.130001	0.0833943	0.190555	1	0.214245	0.812996	0.253996	0.272319	0.322988	1.01344e-11
46	AGRN	1p36	0.506064	5.86109e-07	0.391935	0.0171138	0.269225	0.285849	0.299082	0.348755	0.0581924	0.314915	0.130001	0.0833943	0.190555	1	0.214245	0.812996	0.253996	0.272319	0.322988	1.01344e-11
47	HES4	1p36	0.506064	5.86109e-07	0.391935	0.0171138	0.269225	0.285849	0.299082	0.348755	0.0581924	0.314915	0.130001	0.0833943	0.190555	1	0.214245	0.812996	0.253996	0.272319	0.322988	1.01344e-11
48	NOC2L	1p36	0.506064	5.86109e-07	0.391935	0.0171138	0.269225	0.285849	0.299082	0.348755	0.0581924	0.314915	0.130001	0.0833943	0.190555	1	0.214245	0.812996	0.253996	0.272319	0.322988	1.01344e-11
49	SLC35E2B	1p36	0.506064	5.86109e-07	0.391935	0.0171138	0.269225	0.285849	0.299082	0.348755	0.0581924	0.314915	0.130001	0.0833943	0.190555	1	0.214245	0.812996	0.253996	0.272319	0.322988	1.01344e-11
50	MMP23B	1p36	0.506064	5.86109e-07	0.391935	0.0171138	0.269225	0.285849	0.299082	0.348755	0.0581924	0.314915	0.130001	0.0833943	0.190555	1	0.214245	0.812996	0.253996	0.272319	0.322988	1.01344e-11
51	MIB2	1p36	0.506064	5.86109e-07	0.391935	0.0171138	0.269225	0.285849	0.299082	0.348755	0.0581924	0.314915	0.130001	0.0833943	0.190555	1	0.214245	0.812996	0.253996	0.272319	0.322988	1.01344e-11
52	ATAD3A	1p36	0.506064	5.86109e-07	0.391935	0.0171138	0.269225	0.285849	0.299082	0.348755	0.0581924	0.314915	0.130001	0.0833943	0.190555	1	0.214245	0.812996	0.253996	0.272319	0.322988	1.01344e-11
53	HES5	1p36	0.506064	5.86109e-07	0.391935	0.0171138	0.269225	0.285849	0.299082	0.348755	0.0581924	0.314915	0.130001	0.0833943	0.190555	1	0.214245	0.812996	0.253996	0.272319	0.322988	1.01344e-11
54	TMEM240	1p36	0.506064	5.86109e-07	0.391935	0.0171138	0.269225	0.285849	0.299082	0.348755	0.0581924	0.314915	0.130001	0.0833943	0.190555	1	0.214245	0.812996	0.253996	0.272319	0.322988	1.01344e-11
55	TMEM88B	1p36	0.506064	5.86109e-07	0.391935	0.0171138	0.269225	0.285849	0.299082	0.348755	0.0581924	0.314915	0.130001	0.0833943	0.190555	1	0.214245	0.812996	0.253996	0.272319	0.322988	1.01344e-11
56	SLC35E2	1p36	0.506064	5.86109e-07	0.391935	0.0171138	0.269225	0.285849	0.299082	0.348755	0.0581924	0.314915	0.130001	0.0833943	0.190555	1	0.214245	0.812996	0.253996	0.272319	0.322988	1.01344e-11
57	TTC34	1p36	0.506064	5.86109e-07	0.391935	0.0171138	0.269225	0.285849	0.299082	0.348755	0.0581924	0.314915	0.130001	0.0833943	0.190555	1	0.214245	0.812996	0.253996	0.272319	0.322988	1.01344e-11
58	ATAD3C	1p36	0.506064	5.86109e-07	0.391935	0.0171138	0.269225	0.285849	0.299082	0.348755	0.0581924	0.314915	0.130001	0.0833943	0.190555	1	0.214245	0.812996	0.253996	0.272319	0.322988	1.01344e-11
59	CCNL2	1p36	0.506064	5.86109e-07	0.391935	0.0171138	0.269225	0.285849	0.299082	0.348755	0.0581924	0.314915	0.130001	0.0833943	0.190555	1	0.214245	0.812996	0.253996	0.272319	0.322988	1.01344e-11
60	CPTP	1p36	0.506064	5.86109e-07	0.391935	0.0171138	0.269225	0.285849	0.299082	0.348755	0.0581924	0.314915	0.130001	0.0833943	0.190555	1	0.214245	0.812996	0.253996	0.272319	0.322988	1.01344e-11
61	C1orf233	1p36	0.506064	5.86109e-07	0.391935	0.0171138	0.269225	0.285849	0.299082	0.348755	0.0581924	0.314915	0.130001	0.0833943	0.190555	1	0.214245	0.812996	0.253996	0.272319	0.322988	1.01344e-11
62	ANKRD65	1p36	0.506064	5.86109e-07	0.391935	0.0171138	0.269225	0.285849	0.299082	0.348755	0.0581924	0.314915	0.130001	0.0833943	0.190555	1	0.214245	0.812996	0.253996	0.272319	0.322988	1.01344e-11
63	RNF223	1p36	0.506064	5.86109e-07	0.391935	0.0171138	0.269225	0.285849	0.299082	0.348755	0.0581924	0.314915	0.130001	0.0833943	0.190555	1	0.214245	0.812996	0.253996	0.272319	0.322988	1.01344e-11
64	MRPL20	1p36	0.506064	5.86109e-07	0.391935	0.0171138	0.269225	0.285849	0.299082	0.348755	0.0581924	0.314915	0.130001	0.0833943	0.190555	1	0.214245	0.812996	0.253996	0.272319	0.322988	1.01344e-11
65	CDK11B	1p36	0.506064	5.86109e-07	0.391935	0.0171138	0.269225	0.285849	0.299082	0.348755	0.0581924	0.314915	0.130001	0.0833943	0.190555	1	0.214245	0.812996	0.253996	0.272319	0.322988	1.01344e-11
66	OR4F16	1p36	0.506064	5.86109e-07	0.391935	0.0171138	0.269225	0.285849	0.299082	0.348755	0.0581924	0.314915	0.130001	0.0833943	0.190555	1	0.214245	0.812996	0.253996	0.272319	0.322988	1.01344e-11
67	OR4F29	1p36	0.506064	5.86109e-07	0.391935	0.0171138	0.269225	0.285849	0.299082	0.348755	0.0581924	0.314915	0.130001	0.0833943	0.190555	1	0.214245	0.812996	0.253996	0.272319	0.322988	1.01344e-11
68	AL645728.1	1p36	0.506064	5.86109e-07	0.391935	0.0171138	0.269225	0.285849	0.299082	0.348755	0.0581924	0.314915	0.130001	0.0833943	0.190555	1	0.214245	0.812996	0.253996	0.272319	0.322988	1.01344e-11
69	FO538757.2	1p36	0.506064	5.86109e-07	0.391935	0.0171138	0.269225	0.285849	0.299082	0.348755	0.0581924	0.314915	0.130001	0.0833943	0.190555	1	0.214245	0.812996	0.253996	0.272319	0.322988	1.01344e-11
70	FO538757.3	1p36	0.506064	5.86109e-07	0.391935	0.0171138	0.269225	0.285849	0.299082	0.348755	0.0581924	0.314915	0.130001	0.0833943	0.190555	1	0.214245	0.812996	0.253996	0.272319	0.322988	1.01344e-11
71	ARHGEF16	1p36	0.506064	2.3795e-06	0.391935	0.0156629	0.269225	0.0740171	0.299082	0.348755	0.01182	0.466139	0.130001	0.0833943	0.155039	1	0.214245	0.812996	0.253996	0.272319	0.338473	2.8485e-12
72	MEGF6	1p36	0.506064	8.69864e-07	0.391935	0.0171138	0.269303	0.088804	0.313835	0.126286	0.01182	0.466139	0.090103	0.0833943	0.157848	1	0.214245	0.812996	0.253996	0.206146	0.242803	8.65482e-12
73	TPRG1L	1p36	0.506064	1.29894e-06	0.281994	0.0171138	0.269225	0.0932838	0.299082	0.126286	0.00796989	0.466139	0.090103	0.0833943	0.157848	1	0.214245	0.812996	0.253996	0.272319	0.322988	2.8485e-12
74	WRAP73	1p36	0.506064	1.29894e-06	0.281994	0.0171138	0.269225	0.126651	0.299082	0.126286	0.00796989	0.466139	0.090103	0.119347	0.157848	1	0.214245	0.812996	0.253996	0.272319	0.322988	2.8485e-12
75	TP73	1p36	0.506064	1.29894e-06	0.505788	0.0171138	0.269225	0.0563109	0.299082	0.126286	0.019409	0.466139	0.0617108	0.165236	0.189724	1	0.214245	0.812996	0.253996	0.272319	0.179312	2.8485e-12
76	CCDC27	1p36	0.65203	1.29894e-06	0.281994	0.0171138	0.269225	0.0977343	0.299082	0.126286	0.00796989	0.558331	0.090103	0.119347	0.157848	1	0.214245	0.812996	0.343745	0.272319	0.165432	2.8485e-12
77	SMIM1	1p36	0.65203	1.29894e-06	0.281994	0.0171138	0.269225	0.0977343	0.299082	0.126286	0.00796989	0.558331	0.130001	0.119347	0.155039	1	0.214245	0.812996	0.343745	0.272319	0.165432	2.8485e-12
78	LRRC47	1p36	0.65203	1.29894e-06	0.281994	0.0171138	0.269225	0.0977343	0.299082	0.126286	0.00796989	0.558331	0.090103	0.119347	0.155039	1	0.214245	0.812996	0.343745	0.272319	0.165432	2.8485e-12
79	CEP104	1p36	0.65203	5.86109e-07	0.281994	0.0171138	0.269225	0.0332221	0.299082	0.126286	0.0123541	0.558331	0.090103	0.119347	0.13022	1	0.214245	0.812996	0.343745	0.272319	0.118409	2.8485e-12
80	DFFB	1p36	0.65203	3.97438e-07	0.281994	0.0171138	0.269225	0.0446852	0.299082	0.126286	0.0036288	0.558331	0.090103	0.0894452	0.157848	1	0.214245	0.812996	0.343745	0.272319	0.179312	2.8485e-12
81	C1orf174	1p36	0.65203	5.86109e-07	0.281994	0.0171138	0.269225	0.0446852	0.299082	0.126286	0.0036288	0.558331	0.130001	0.0894452	0.189724	1	0.214245	0.812996	0.343745	0.272319	0.242803	2.8485e-12
82	AJAP1	1p36	0.283512	1.08405e-06	0.281994	0.0257003	0.582954	0.037497	0.299082	0.126286	0.0322462	0.661998	0.130001	0.0443882	0.154166	1	0.161874	1	0.246808	0.285392	0.179312	2.8485e-12
83	NPHP4	1p36	0.205241	5.15481e-06	0.281994	0.0497743	0.584542	0.10733	0.400784	0.0806706	0.00991505	0.568752	0.0137951	0.0833943	0.127088	0.267799	0.0125918	1	0.2445	0.104027	0.322988	2.8485e-12
84	KCNAB2	1p36	0.205241	1.28879e-05	0.281994	0.055315	0.584542	0.0879029	0.400784	0.0806706	0.00991505	0.48258	0.0137951	0.0833943	0.127088	0.267799	0.0125918	1	0.2445	0.194103	0.242803	2.8485e-12
85	CHD5	1p36	0.132245	5.15481e-06	0.281994	0.109065	0.584542	0.109967	0.400784	0.0806706	0.00991505	0.573858	0.0213719	0.119347	0.0813439	0.720165	0.00723902	1	0.2445	0.194103	0.242803	2.8485e-12
86	RPL22	1p36	0.132245	5.15481e-06	0.281994	0.109065	0.584542	0.136379	0.400784	0.0806706	0.0116946	0.573858	0.0137951	0.165236	0.0813439	0.720165	0.00723902	1	0.2445	0.194103	0.192518	2.8485e-12
87	RNF207	1p36	0.132245	5.15481e-06	0.281994	0.109065	0.584542	0.109967	0.400784	0.0806706	0.0116946	0.573858	0.0213719	0.165236	0.0835239	0.720165	0.0125918	1	0.2445	0.147959	0.192518	2.8485e-12
88	ICMT	1p36	0.132245	5.15481e-06	0.281994	0.109065	0.584542	0.109967	0.400784	0.0806706	0.0116946	0.573858	0.0213719	0.165236	0.0835239	0.720165	0.0216875	1	0.2445	0.251125	0.192518	2.8485e-12
89	GPR153	1p36	0.189909	5.15481e-06	0.281994	0.109065	0.584542	0.204314	0.400784	0.0806706	0.0116946	0.573858	0.0328622	0.119347	0.0835239	0.720165	0.0216875	1	0.2445	0.320289	0.141592	2.8485e-12
90	HES3	1p36	0.189909	5.15481e-06	0.281994	0.109065	0.584542	0.204314	0.400784	0.0806706	0.0116946	0.573858	0.0328622	0.119347	0.0835239	0.720165	0.0216875	1	0.2445	0.320289	0.192518	2.8485e-12
91	ACOT7	1p36	0.189909	5.15481e-06	0.281994	0.109065	0.584542	0.167662	0.400784	0.0806706	0.0400487	0.667869	0.0328622	0.119347	0.0835239	0.720165	0.0216875	1	0.2445	0.320289	0.0930212	2.8485e-12
92	HES2	1p36	0.189909	4.26594e-06	0.281994	0.0823716	0.774369	0.130475	0.400784	0.0806706	0.0322462	0.566224	0.050068	0.0833943	0.10046	0.720165	0.0216875	1	0.2445	0.229729	0.179312	2.8485e-12
93	ESPN	1p36	0.189909	4.26594e-06	0.198755	0.0823716	0.774369	0.104673	0.400784	0.0806706	0.0322462	0.566224	0.0328622	0.0833943	0.10046	0.720165	0.0125918	1	0.2445	0.229729	0.179312	2.8485e-12
94	PLEKHG5	1p36	0.189909	4.26594e-06	0.281994	0.0823716	0.774369	0.0353339	0.400784	0.0806706	0.0322462	0.566224	0.0328622	0.0562115	0.10046	0.720165	0.0481633	1	0.2445	0.229729	0.257477	2.8485e-12
95	TNFRSF25	1p36	0.189909	4.26594e-06	0.281994	0.0823716	0.774369	0.0460502	0.400784	0.0806706	0.0322462	0.566224	0.0328622	0.0562115	0.10046	0.720165	0.0216875	1	0.2445	0.229729	0.179312	2.8485e-12
96	NOL9	1p36	0.266891	4.26594e-06	0.281994	0.055315	0.774369	0.0353339	0.533924	0.0806706	0.0322462	0.566224	0.0754404	0.0772739	0.10046	0.720165	0.0481633	1	0.331696	0.297704	0.257477	2.8485e-12
97	TAS1R1	1p36	0.266891	4.26594e-06	0.281994	0.055315	0.774369	0.0460502	0.533924	0.0806706	0.0322462	0.566224	0.112175	0.0772739	0.10046	0.720165	0.0767527	1	0.2445	0.297704	0.257477	7.88195e-13
98	ZBTB48	1p36	0.266891	4.26594e-06	0.281994	0.055315	0.774369	0.0460502	0.400784	0.0806706	0.0322462	0.566224	0.112175	0.0772739	0.10046	0.720165	0.0767527	1	0.2445	0.297704	0.257477	7.88195e-13
99	KLHL21	1p36	0.266891	4.26594e-06	0.281994	0.0823716	0.774369	0.0460502	0.400784	0.0806706	0.0322462	0.566224	0.112175	0.0772739	0.10046	0.497943	0.0767527	1	0.2445	0.39156	0.257477	7.88195e-13
100	THAP3	1p36	0.266891	4.26594e-06	0.281994	0.0823716	0.774369	0.0460502	0.400784	0.0806706	0.0322462	0.666659	0.112175	0.0772739	0.10046	0.497943	0.0481633	1	0.331696	0.297704	0.257477	2.8485e-12
101	PHF13	1p36	0.266891	4.26594e-06	0.281994	0.0823716	0.774369	0.0460502	0.400784	0.0806706	0.0322462	0.666659	0.112175	0.0772739	0.10046	0.497943	0.0767527	1	0.2445	0.297704	0.257477	2.8485e-12
102	DNAJC11	1p36	0.266891	4.35236e-06	0.198755	0.0823716	0.774369	0.0477815	0.400784	0.0806706	0.0322462	0.566224	0.184966	0.0772739	0.0835239	0.497943	0.0481633	1	0.331696	0.297704	0.257477	7.88195e-13
103	CAMTA1	1p36	0.506064	3.59185e-06	0.148868	0.0823716	0.791599	0.0441281	0.400784	0.0901298	0.0304986	0.48258	0.0745243	0.0201147	0.0868494	0.774652	0.00847054	0.817619	0.343197	0.39156	0.205079	1.887e-13
104	VAMP3	1p36	0.366474	6.24618e-06	0.28973	0.116627	0.584542	0.049517	0.400784	0.0806706	0.065527	0.667869	0.0328622	0.0364314	0.13022	0.751431	0.015484	1	0.2445	0.206146	0.257477	2.8485e-12
105	PER3	1p36	0.366474	4.35236e-06	0.28973	0.0823716	0.584542	0.0382384	0.400784	0.0806706	0.065527	0.667869	0.0328622	0.0364314	0.190555	0.751431	0.015484	1	0.2445	0.206146	0.257477	2.8485e-12
106	UTS2	1p36	0.366474	6.24618e-06	0.28973	0.0823716	0.584542	0.049517	0.400784	0.0806706	0.065527	0.667869	0.050068	0.0364314	0.190555	0.751431	0.015484	1	0.233643	0.206146	0.257477	2.8485e-12
107	TNFRSF9	1p36	0.366474	4.26594e-06	0.302199	0.120845	0.584542	0.0382384	0.400784	0.0806706	0.065527	0.774268	0.050068	0.0256011	0.13022	0.751431	0.015484	1	0.164258	0.272319	0.192518	2.8485e-12
108	PARK7	1p36	0.366474	4.26594e-06	0.302199	0.120845	0.582954	0.049517	0.400784	0.0806706	0.065527	0.774268	0.090103	0.0256011	0.13022	0.751431	0.00847054	1	0.164258	0.272319	0.257477	2.8485e-12
109	ERRFI1	1p36	0.366474	4.26594e-06	0.28973	0.120845	0.582954	0.085573	0.290297	0.0806706	0.0746939	0.774268	0.090103	0.0256011	0.13022	0.751431	0.0216875	1	0.164258	0.272319	0.257477	2.8485e-12
110	SLC45A1	1p36	0.366474	7.43332e-06	0.198755	0.116627	0.582954	0.0192992	0.400784	0.0806706	0.0746939	1	0.105818	0.0201147	0.104081	0.751431	0.0125918	1	0.111982	0.272319	0.257477	2.8485e-12
111	RERE	1p36	0.830591	1.07667e-05	0.198755	0.116627	0.611153	0.0353339	0.553021	0.0806706	0.167996	0.885831	0.16782	0.0139542	0.109482	0.751431	0.00413256	1	0.121242	0.206146	0.271248	2.1477e-13
112	ENO1	1p36	0.366474	4.35236e-06	0.198755	0.116627	1	0.0233627	0.525526	0.0806706	0.455662	1	0.105818	0.0772739	0.067412	0.497943	0.0125918	1	0.154759	0.206146	0.338473	3.1881e-12
113	CA6	1p36	0.366474	4.35236e-06	0.198755	0.109065	1	0.0222211	0.674568	0.0901298	0.455662	1	0.148629	0.0833943	0.0847232	0.497943	0.00607276	1	0.164258	0.285392	0.566293	1.01344e-11
114	SLC2A7	1p36	0.366474	6.24618e-06	0.198755	0.109065	1	0.0210954	0.525526	0.0806706	0.455662	1	0.148629	0.0562115	0.0847232	0.497943	0.00129605	1	0.154759	0.285392	0.437027	1.01344e-11
115	SLC2A5	1p36	0.506064	6.24618e-06	0.198755	0.109065	1	0.0210954	0.674568	0.0806706	0.455662	1	0.148629	0.0562115	0.0847232	0.497943	0.00129605	1	0.154759	0.285392	0.437027	1.01344e-11
116	GPR157	1p36	0.366474	6.24618e-06	0.198755	0.072716	1	0.0282565	0.511837	0.0806706	0.455662	0.883358	0.148629	0.0772739	0.104081	0.497943	0.00129605	1	0.154759	0.285392	0.437027	1.01344e-11
117	H6PD	1p36	0.366474	9.00686e-06	0.198755	0.072716	1	0.0282565	0.290297	0.0806706	0.455662	0.76517	0.148629	0.0562115	0.0532308	0.497943	0.000683991	0.817619	0.154759	0.379836	0.437027	1.01344e-11
118	SPSB1	1p36	0.366474	9.00686e-06	0.28973	0.072716	1	0.037497	0.290297	0.0806706	0.455662	0.655935	0.148629	0.0562115	0.067412	0.497943	0.000683991	0.817619	0.0741676	0.379836	0.437027	1.01344e-11
119	SLC25A33	1p36	0.366474	6.24618e-06	0.28973	0.0497743	0.791599	0.0442724	0.290297	0.0901298	0.591538	0.645259	0.148629	0.15723	0.041744	0.751431	0.000360105	0.817619	0.154759	0.285392	0.421731	1.01344e-11
120	TMEM201	1p36	0.366474	6.24618e-06	0.28973	0.0497743	1	0.0970571	0.290297	0.0901298	0.786119	0.541698	0.206143	0.15723	0.0406301	0.751431	0.000166599	0.817619	0.164258	0.285392	0.421731	1.01344e-11
121	PIK3CD	1p36	0.366474	6.24618e-06	0.13256	0.0497743	1	0.123643	0.290297	0.0806706	0.786119	0.366741	0.206143	0.15723	0.0251036	0.751431	0.000166599	0.817619	0.164258	0.112707	0.322988	1.01344e-11
122	CLSTN1	1p36	0.366474	1.56562e-05	0.13256	0.0497743	0.79414	0.194686	0.207282	0.0806706	0.786119	0.293532	0.206143	0.213335	0.0242748	0.751431	0.000343587	0.817619	0.164258	0.153595	0.421731	2.8485e-12
123	AL357140.1	1p36	0.366474	2.23243e-05	0.13256	0.0497743	0.79414	0.294174	0.207282	0.0806706	0.786119	0.293532	0.206143	0.112187	0.0182866	0.751431	0.000343587	0.817619	0.164258	0.206146	0.421731	2.8485e-12
124	CTNNBIP1	1p36	0.366474	2.23243e-05	0.13256	0.0497743	0.79414	0.294174	0.207282	0.0806706	0.786119	0.293532	0.281776	0.0833943	0.00811379	0.751431	0.000343587	0.817619	0.164258	0.206146	0.242803	2.8485e-12
125	LZIC	1p36	0.366474	2.23243e-05	0.13256	0.0497743	1	0.426136	0.207282	0.0806706	0.786119	0.453174	0.281776	0.112187	0.00811379	0.751431	0.000703251	0.817619	0.154759	0.206146	0.227147	7.88195e-13
126	NMNAT1	1p36	0.366474	1.57332e-05	0.13256	0.0497743	1	0.426136	0.290297	0.0806706	0.786119	0.453174	0.281776	0.112187	0.00811379	0.751431	0.000703251	0.817619	0.154759	0.206146	0.306226	6.86152e-13
127	RBP7	1p36	0.366474	1.57332e-05	0.13256	0.0497743	1	0.426136	0.511837	0.0806706	0.786119	0.453174	0.281776	0.112187	0.00811379	0.751431	0.000343587	0.817619	0.154759	0.272319	0.306226	7.88195e-13
128	UBE4B	1p36	0.663246	1.07667e-05	0.13256	0.0497743	1	0.431611	0.525526	0.0806706	0.786119	0.366741	0.281776	0.119347	0.0109413	0.751431	0.000166599	0.817619	0.154759	0.272319	0.306226	2.1477e-13
129	KIF1B	1p36	0.830591	3.11654e-05	0.13256	0.072716	0.791599	0.426136	0.400784	0.0727557	0.568442	0.366741	0.148629	0.15723	0.00755595	0.751431	0.00413256	0.817619	0.102959	0.272319	0.227147	7.88195e-13
130	PGD	1p36	0.830591	4.35692e-05	0.0554939	0.072716	0.791599	0.681573	0.299082	0.0727557	0.550259	0.366741	0.148629	0.15723	0.010184	0.497943	0.00130159	0.817619	0.0952272	0.272319	0.227147	1.01344e-11
131	APITD1	1p36	1	4.35692e-05	0.0554939	0.072716	0.791599	0.586675	0.299082	0.0727557	0.550259	0.366741	0.206143	0.15723	0.010184	0.497943	0.00811132	0.817619	0.0952272	0.272319	0.227147	1.01344e-11
132	APITD1-CORT	1p36	1	4.35692e-05	0.0554939	0.072716	0.791599	0.586675	0.299082	0.0727557	0.550259	0.366741	0.281776	0.15723	0.010184	0.497943	0.00811132	0.817619	0.0952272	0.206146	0.227147	1.01344e-11
133	CORT	1p36	0.830591	4.35692e-05	0.0865186	0.072716	0.791599	0.681573	0.299082	0.0727557	0.550259	0.366741	0.206143	0.15723	0.010184	0.497943	0.00811132	0.817619	0.0952272	0.206146	0.150856	1.01344e-11
134	DFFA	1p36	0.830591	3.11654e-05	0.0865186	0.072716	0.791599	0.681573	0.299082	0.0727557	0.550259	0.366741	0.281776	0.15723	0.010184	0.497943	0.00811132	0.817619	0.0952272	0.206146	0.150856	1.01344e-11
135	PEX14	1p36	0.673874	2.51276e-05	0.137337	0.072716	0.791599	0.681573	0.313835	0.0727557	0.550259	0.453174	0.281776	0.165236	0.0182866	0.497943	0.0108924	0.817619	0.0952272	0.206146	0.150856	1.01344e-11
136	CASZ1	1p36	0.673874	2.54816e-05	0.0352703	0.0969008	0.791599	0.780255	0.207282	0.0727557	0.550259	0.366741	0.281776	0.0894452	0.0192493	0.497943	0.0108924	0.817619	0.0952272	0.206146	0.288021	4.14078e-10
137	C1orf127	1p36	0.506064	2.54816e-05	0.0554939	0.0969008	0.774369	0.546001	0.207282	0.0727557	0.366655	0.541698	0.184966	0.119347	0.0102993	0.16933	0.00339856	0.817619	0.134605	0.206146	0.288021	4.51076e-09
138	TARDBP	1p36	0.506064	1.29308e-05	0.0554939	0.0969008	0.774369	0.356067	0.290297	0.0727557	0.366655	0.366741	0.206143	0.119347	0.0139558	0.16933	0.00130159	0.817619	0.134605	0.206146	0.210422	4.51076e-09
139	TARDBP	1p36	0.506064	1.29308e-05	0.0554939	0.0969008	0.774369	0.356067	0.290297	0.0727557	0.366655	0.366741	0.206143	0.119347	0.0139558	0.16933	0.00130159	0.817619	0.134605	0.206146	0.210422	4.51076e-09
140	MASP2	1p36	0.506064	1.29308e-05	0.0554939	0.0969008	0.774369	0.356067	0.374973	0.0727557	0.366655	0.366741	0.206143	0.119347	0.00811379	0.16933	0.00130159	0.817619	0.134605	0.206146	0.210422	4.51076e-09
141	SRM	1p36	0.506064	1.8353e-05	0.0554939	0.0969008	0.774369	0.356067	0.273334	0.0727557	0.366655	0.541698	0.148629	0.119347	0.00811379	0.16933	0.00129605	0.817619	0.134605	0.206146	0.210422	1.37881e-09
142	EXOSC10	1p36	0.506064	1.8353e-05	0.0554939	0.0969008	0.774369	0.356067	0.273334	0.0727557	0.366655	0.541698	0.148629	0.119347	0.0146794	0.16933	0.00129605	0.817619	0.134605	0.206146	0.150856	1.37881e-09
143	MTOR	1p36	0.506064	1.8353e-05	0.0554939	0.137056	0.584542	0.267556	0.273334	0.0727557	0.366655	0.453174	0.105818	0.119347	0.0111414	0.16933	0.00413256	0.817619	0.134605	0.206146	0.118409	1.22235e-10
144	ANGPTL7	1p36	0.506064	3.73836e-05	0.0554939	0.137056	0.774369	0.267556	0.273334	0.0727557	0.338399	0.541698	0.105818	0.119347	0.0111414	0.16933	0.00129605	0.817619	0.134605	0.272319	0.106243	4.14078e-10
145	UBIAD1	1p36	0.506064	2.61494e-05	0.0554939	0.137056	0.774369	0.257866	0.273334	0.0727557	0.492483	0.453174	0.0745243	0.119347	0.0116443	0.16933	0.00244375	1	0.195763	0.272319	0.118409	4.14078e-10
146	PTCHD2	1p36	0.506064	7.43332e-06	0.0554939	0.0969008	0.774369	0.209338	0.139291	0.0727557	0.338399	0.366741	0.0418417	0.119347	0.0111414	0.16933	0.000683991	1	0.130922	0.272319	0.118409	3.54849e-11
147	FBXO2	1p36	0.506064	7.43332e-06	0.0554939	0.137056	0.584542	0.327328	0.273334	0.0727557	0.492483	0.53749	0.0418417	0.061215	0.00598663	0.16933	0.00129605	1	0.119425	0.272319	0.118409	3.54849e-11
148	FBXO44	1p36	0.506064	7.43332e-06	0.0638574	0.137056	0.584542	0.327328	0.273334	0.0727557	0.492483	0.53749	0.0418417	0.061215	0.00598663	0.16933	0.00129605	1	0.119425	0.272319	0.118409	3.54849e-11
149	FBXO6	1p36	0.506064	7.43332e-06	0.0638574	0.137056	0.584542	0.327328	0.273334	0.0727557	0.492483	0.53749	0.0617108	0.061215	0.00598663	0.16933	0.00244375	1	0.119425	0.272319	0.118409	1.22235e-10
150	MAD2L2	1p36	0.506064	1.07667e-05	0.0638574	0.137056	0.584542	0.409567	0.273334	0.0727557	0.492483	0.53749	0.0617108	0.061215	0.00598663	0.16933	0.00142567	1	0.119425	0.272319	0.118409	1.22235e-10
151	DRAXIN	1p36	0.663246	1.07667e-05	0.0638574	0.137056	0.584542	0.409567	0.273334	0.0727557	0.492483	0.53749	0.090103	0.061215	0.00598663	0.16933	0.00142567	1	0.119425	0.272319	0.118409	1.22235e-10
152	AGTRAP	1p36	0.506064	1.07667e-05	0.0554939	0.137056	0.584542	0.409567	0.273334	0.0727557	0.492483	0.439541	0.090103	0.0833943	0.00818903	0.16933	0.00142567	1	0.119425	0.272319	0.118409	4.14078e-10
153	C1orf167	1p36	0.506064	5.15481e-06	0.0554939	0.137056	0.774369	0.409567	0.273334	0.0727557	0.492483	0.439541	0.090103	0.119347	0.00818903	0.16933	0.000703251	1	0.119425	0.272319	0.118409	4.14078e-10
154	MTHFR	1p36	0.506064	5.15481e-06	0.0554939	0.137056	0.774369	0.409567	0.273334	0.0727557	0.492483	0.439541	0.090103	0.119347	0.00818903	0.16933	0.00142567	1	0.119425	0.272319	0.165432	4.14078e-10
155	CLCN6	1p36	0.506064	1.28879e-05	0.0554939	0.197467	0.774369	0.409567	0.374973	0.0727557	0.492483	0.439541	0.090103	0.119347	0.00818903	0.16933	0.00142567	1	0.119425	0.272319	0.165432	4.14078e-10
156	NPPA	1p36	0.366474	7.43332e-06	0.0554939	0.197467	0.774369	0.409567	0.374973	0.0727557	0.492483	0.439541	0.090103	0.0833943	0.00818903	0.16933	0.00142567	1	0.119425	0.272319	0.165432	4.14078e-10
157	NPPB	1p36	0.366474	7.43332e-06	0.0554939	0.197467	0.774369	0.409567	0.374973	0.0727557	0.492483	0.439541	0.090103	0.0833943	0.00818903	0.16933	0.00142567	1	0.130922	0.272319	0.165432	4.14078e-10
158	KIAA2013	1p36	0.366474	3.59185e-06	0.0554939	0.197467	0.774369	0.247786	0.374973	0.0727557	0.492483	0.432026	0.090103	0.0833943	0.0192493	0.16933	0.0028567	1	0.130922	0.272319	0.165432	4.14078e-10
159	PLOD1	1p36	0.366474	3.59185e-06	0.0554939	0.197467	0.774369	0.247786	0.374973	0.0727557	0.492483	0.279192	0.090103	0.0833943	0.0195745	0.16933	0.0028567	1	0.130922	0.272319	0.165432	1.22235e-10
160	MFN2	1p36	0.366474	3.59185e-06	0.0865186	0.197467	0.774369	0.181422	0.374973	0.0727557	0.492483	0.279192	0.090103	0.0833943	0.0116443	0.16933	0.0028567	1	0.130922	0.193452	0.165432	1.22235e-10
161	MIIP	1p36	0.366474	3.59185e-06	0.0865186	0.197467	0.774369	0.181422	0.374973	0.0727557	0.492483	0.432026	0.090103	0.0833943	0.0116443	0.16933	0.0028567	1	0.130922	0.193452	0.165432	1.22235e-10
162	TNFRSF8	1p36	0.366474	3.52594e-06	0.0865186	0.197467	0.774369	0.181422	0.374973	0.0727557	0.492483	0.432026	0.105818	0.0833943	0.0116443	0.16933	0.0028567	1	0.130922	0.193452	0.165432	3.54849e-11
163	TNFRSF1B	1p36	0.366474	5.15481e-06	0.0865186	0.137056	0.774369	0.136731	0.374973	0.0727557	0.492483	0.439541	0.148629	0.061215	0.0111414	0.16933	0.00564551	1	0.130922	0.193452	0.165432	1.01344e-11
164	VPS13D	1p36	0.383205	1.50509e-05	0.0865186	0.137056	0.582954	0.181422	0.273334	0.0727557	0.492483	0.432026	0.0745243	0.0662095	0.0195745	0.16933	0.00564551	1	0.130922	0.193452	0.118409	1.01344e-11
165	DHRS3	1p36	0.506064	3.59185e-06	0.0784729	0.137056	1	0.247786	0.374973	0.139649	0.728924	0.432026	0.0418417	0.0894452	0.0109413	0.16933	0.015484	1	0.119425	0.193452	0.0501463	1.22235e-10
166	AADACL4	1p36	0.506064	6.11695e-06	0.0784729	0.197467	1	0.31683	0.374973	0.139649	0.708332	0.432026	0.0617108	0.061215	0.0109413	0.16933	0.00564551	1	0.074498	0.193452	0.0735749	3.54849e-11
167	AADACL3	1p36	0.506064	6.11695e-06	0.0784729	0.197467	1	0.237297	0.511837	0.139649	0.708332	0.432026	0.0617108	0.061215	0.0109413	0.16933	0.0186329	1	0.074498	0.193452	0.0501463	1.01344e-11
168	C1orf158	1p36	0.506064	1.05814e-05	0.0784729	0.197467	1	0.305816	0.511837	0.139649	0.708332	0.432026	0.0617108	0.0833943	0.0109413	0.16933	0.0186329	1	0.074498	0.193452	0.118409	1.01344e-11
169	PRAMEF1	1p36	0.506064	7.27346e-06	0.0865186	0.109065	0.774369	0.237297	0.273334	0.154849	0.302579	0.279192	0.0418417	0.0833943	0.0202966	0.16933	0.0028567	1	0.074498	0.130953	0.130199	1.01344e-11
170	PRAMEF12	1p36	0.506064	7.27346e-06	0.0865186	0.109065	0.774369	0.237297	0.273334	0.154849	0.302579	0.279192	0.0418417	0.0833943	0.0202966	0.16933	0.0028567	1	0.074498	0.130953	0.130199	1.01344e-11
171	PRAMEF2	1p36	0.506064	7.27346e-06	0.0865186	0.109065	0.774369	0.237297	0.273334	0.154849	0.302579	0.279192	0.0418417	0.0833943	0.0202966	0.16933	0.0028567	1	0.074498	0.130953	0.130199	1.01344e-11
172	HNRNPCL1	1p36	0.506064	7.27346e-06	0.0865186	0.109065	0.774369	0.237297	0.273334	0.154849	0.302579	0.279192	0.0418417	0.0833943	0.0202966	0.16933	0.0028567	1	0.074498	0.130953	0.130199	1.01344e-11
173	HNRNPCL4	1p36	0.506064	7.27346e-06	0.0865186	0.109065	0.774369	0.237297	0.273334	0.154849	0.302579	0.279192	0.0418417	0.0833943	0.0202966	0.16933	0.0028567	1	0.074498	0.130953	0.130199	1.01344e-11
174	PRAMEF8	1p36	0.506064	7.27346e-06	0.0865186	0.109065	0.774369	0.237297	0.273334	0.154849	0.302579	0.279192	0.0418417	0.0833943	0.0202966	0.16933	0.0028567	1	0.074498	0.130953	0.130199	1.01344e-11
175	PRAMEF10	1p36	0.506064	7.27346e-06	0.0865186	0.109065	0.774369	0.237297	0.273334	0.154849	0.302579	0.279192	0.0418417	0.0833943	0.0202966	0.16933	0.0028567	1	0.074498	0.130953	0.130199	1.01344e-11
176	PRAMEF20	1p36	0.506064	7.27346e-06	0.0865186	0.109065	0.774369	0.237297	0.273334	0.154849	0.302579	0.279192	0.0418417	0.0833943	0.0202966	0.16933	0.0028567	1	0.074498	0.130953	0.130199	1.01344e-11
177	PRAMEF17	1p36	0.506064	7.27346e-06	0.0865186	0.109065	0.774369	0.237297	0.273334	0.154849	0.302579	0.279192	0.0418417	0.0833943	0.0202966	0.16933	0.0028567	1	0.074498	0.130953	0.130199	1.01344e-11
178	PRAMEF19	1p36	0.506064	7.27346e-06	0.0865186	0.109065	0.774369	0.237297	0.273334	0.154849	0.302579	0.279192	0.0418417	0.0833943	0.0202966	0.16933	0.0028567	1	0.074498	0.130953	0.130199	1.01344e-11
179	PRAMEF14	1p36	0.506064	7.27346e-06	0.0865186	0.109065	0.774369	0.237297	0.273334	0.154849	0.302579	0.279192	0.0418417	0.0833943	0.0202966	0.16933	0.0028567	1	0.074498	0.130953	0.130199	1.01344e-11
180	PRAMEF9	1p36	0.506064	7.27346e-06	0.0865186	0.109065	0.774369	0.237297	0.273334	0.154849	0.302579	0.279192	0.0418417	0.0833943	0.0202966	0.16933	0.0028567	1	0.074498	0.130953	0.130199	1.01344e-11
181	PRAMEF25	1p36	0.506064	7.27346e-06	0.0865186	0.109065	0.774369	0.237297	0.273334	0.154849	0.302579	0.279192	0.0418417	0.0833943	0.0202966	0.16933	0.0028567	1	0.074498	0.130953	0.130199	1.01344e-11
182	PRAMEF7	1p36	0.506064	7.27346e-06	0.0865186	0.109065	0.774369	0.237297	0.273334	0.154849	0.302579	0.279192	0.0418417	0.0833943	0.0202966	0.16933	0.0028567	1	0.074498	0.130953	0.130199	1.01344e-11
183	PRAMEF26	1p36	0.506064	7.27346e-06	0.0865186	0.109065	0.774369	0.237297	0.273334	0.154849	0.302579	0.279192	0.0418417	0.0833943	0.0202966	0.16933	0.0028567	1	0.074498	0.130953	0.130199	1.01344e-11
184	PRAMEF6	1p36	0.506064	7.27346e-06	0.0865186	0.109065	0.774369	0.237297	0.273334	0.154849	0.302579	0.279192	0.0418417	0.0833943	0.0202966	0.16933	0.0028567	1	0.074498	0.130953	0.130199	1.01344e-11
185	PRAMEF11	1p36	0.506064	7.27346e-06	0.0865186	0.109065	0.774369	0.237297	0.273334	0.154849	0.302579	0.279192	0.0418417	0.0833943	0.0202966	0.16933	0.0028567	1	0.074498	0.130953	0.130199	1.01344e-11
186	PRAMEF4	1p36	0.506064	7.27346e-06	0.0865186	0.109065	0.774369	0.237297	0.273334	0.154849	0.302579	0.279192	0.0418417	0.0833943	0.0202966	0.16933	0.0028567	1	0.074498	0.130953	0.130199	1.01344e-11
187	PRAMEF5	1p36	0.506064	7.27346e-06	0.0865186	0.109065	0.774369	0.237297	0.273334	0.154849	0.302579	0.279192	0.0418417	0.0833943	0.0202966	0.16933	0.0028567	1	0.074498	0.130953	0.130199	1.01344e-11
188	WI2-3308P17.2	1p36	0.506064	7.27346e-06	0.0865186	0.109065	0.774369	0.237297	0.273334	0.154849	0.302579	0.279192	0.0418417	0.0833943	0.0202966	0.16933	0.0028567	1	0.074498	0.130953	0.130199	1.01344e-11
189	HNRNPCL2	1p36	0.506064	7.27346e-06	0.0865186	0.109065	0.774369	0.237297	0.273334	0.154849	0.302579	0.279192	0.0418417	0.0833943	0.0202966	0.16933	0.0028567	1	0.074498	0.130953	0.130199	1.01344e-11
190	HNRNPCL3	1p36	0.506064	7.27346e-06	0.0865186	0.109065	0.774369	0.237297	0.273334	0.154849	0.302579	0.279192	0.0418417	0.0833943	0.0202966	0.16933	0.0028567	1	0.074498	0.130953	0.130199	1.01344e-11
191	PRAMEF11	1p36	0.506064	7.27346e-06	0.0865186	0.109065	0.774369	0.237297	0.273334	0.154849	0.302579	0.279192	0.0418417	0.0833943	0.0202966	0.16933	0.0028567	1	0.074498	0.130953	0.130199	1.01344e-11
192	PRAMEF18	1p36	0.506064	7.27346e-06	0.0865186	0.109065	0.774369	0.237297	0.273334	0.154849	0.302579	0.279192	0.0418417	0.0833943	0.0202966	0.16933	0.0028567	1	0.074498	0.130953	0.130199	1.01344e-11
193	PRAMEF25	1p36	0.506064	7.27346e-06	0.0865186	0.109065	0.774369	0.237297	0.273334	0.154849	0.302579	0.279192	0.0418417	0.0833943	0.0202966	0.16933	0.0028567	1	0.074498	0.130953	0.130199	1.01344e-11
194	LRRC38	1p36	0.506064	1.63214e-06	0.13256	0.055315	0.774369	0.596001	0.273334	0.245082	0.227259	0.354925	0.0617108	0.0833943	0.0442466	0.16933	0.0028567	1	0.105236	0.130953	0.179312	2.8485e-12
195	PDPN	1p36	0.506064	3.52594e-06	0.118966	0.055315	0.774369	0.294248	0.139291	0.154849	0.227259	0.354925	0.0617108	0.0833943	0.0695039	0.16933	0.0028567	1	0.105236	0.130953	0.242803	2.8485e-12
196	PRDM2	1p36	0.663246	2.9051e-06	0.0784729	0.055315	0.774369	0.364094	0.0926273	0.154849	0.227259	0.354925	0.0281306	0.119347	0.107707	0.497943	0.00847054	1	0.105236	0.093701	0.284191	3.00051e-11
197	KAZN	1p36	0.663246	1.95409e-06	0.0784729	0.177792	0.30584	0.215003	0.0452348	0.255541	0.227259	0.53749	0.16782	0.0109332	0.24085	0.497943	0.0368723	1	0.168458	0.25842	0.0109506	3.63918e-14
198	TMEM51	1p36	0.506064	2.38622e-06	0.0784729	0.164891	0.584542	0.190818	0.0926273	0.154849	0.227259	0.342671	0.130001	0.0286684	0.19494	0.497943	0.0278479	1	0.168458	0.119038	0.065441	3.00051e-11
199	C1orf195	1p36	0.506064	2.38622e-06	0.118966	0.164891	0.584542	0.255783	0.0926273	0.154849	0.227259	0.342671	0.130001	0.0286684	0.19494	0.497943	0.0278479	1	0.168458	0.119038	0.065441	1.01344e-11
200	FHAD1	1p36	0.663246	1.10436e-06	0.118966	0.164891	0.774369	0.255783	0.0605461	0.245082	0.227259	0.427071	0.105818	0.0286684	0.133675	0.497943	0.0491103	1	0.168458	0.119038	0.065441	7.88195e-13
201	EFHD2	1p36	0.663246	2.42373e-06	0.118966	0.164891	0.774369	0.255783	0.0605461	0.245082	0.227259	0.427071	0.148629	0.0403856	0.133675	0.497943	0.0332632	1	0.180244	0.119038	0.0833637	1.22235e-10
202	CTRC	1p36	0.663246	2.42373e-06	0.118966	0.164891	0.774369	0.336918	0.0605461	0.245082	0.227259	0.427071	0.148629	0.061215	0.133675	0.497943	0.0332632	1	0.180244	0.119038	0.0833637	1.22235e-10
203	CELA2A	1p36	0.663246	5.95405e-06	0.118966	0.120845	0.774369	0.336918	0.0605461	0.245082	0.227259	0.427071	0.148629	0.061215	0.133675	0.497943	0.0332632	1	0.180244	0.119038	0.0833637	4.06183e-11
204	CELA2B	1p36	0.663246	5.95405e-06	0.118966	0.120845	0.584542	0.336918	0.0605461	0.245082	0.227259	0.427071	0.148629	0.061215	0.133675	0.497943	0.0332632	1	0.180244	0.119038	0.0833637	1.14693e-11
205	CASP9	1p36	0.663246	2.42373e-06	0.118966	0.228346	0.584542	0.435747	0.100312	0.245082	0.227259	0.427071	0.148629	0.061215	0.133675	0.497943	0.0332632	1	0.180244	0.119038	0.0833637	3.1881e-12
206	DNAJC16	1p36	0.663246	5.95405e-06	0.118966	0.228346	0.584542	0.255783	0.100312	0.245082	0.227259	0.427071	0.148629	0.0403856	0.133675	0.497943	0.0186329	1	0.180244	0.119038	0.0833637	3.1881e-12
207	AGMAT	1p36	0.663246	5.95405e-06	0.118966	0.228346	0.774369	0.336918	0.100312	0.245082	0.227259	0.427071	0.148629	0.0403856	0.133675	0.497943	0.0186329	1	0.168458	0.119038	0.0833637	3.1881e-12
208	DDI2	1p36	0.663246	1.61923e-06	0.0784729	0.228346	0.774369	0.336918	0.100312	0.255541	0.227259	0.427071	0.148629	0.061215	0.19494	0.497943	0.0186329	1	0.168458	0.119038	0.0833637	8.72657e-13
209	RSC1A1	1p36	0.663246	1.61923e-06	0.0784729	0.228346	0.774369	0.336918	0.0605461	0.245082	0.403607	0.427071	0.148629	0.061215	0.197087	0.497943	0.0186329	1	0.168458	0.119038	0.0833637	8.72657e-13
210	PLEKHM2	1p36	0.663246	1.98205e-06	0.0784729	0.29793	0.774369	0.336918	0.0605461	0.245082	0.403607	0.427071	0.148629	0.061215	0.235144	0.497943	0.0186329	1	0.168458	0.119038	0.0833637	3.1881e-12
211	FBLIM1	1p36	0.663246	1.98205e-06	0.0784729	0.29793	0.774369	0.336918	0.0605461	0.245082	0.403607	0.427071	0.148629	0.061215	0.235144	0.497943	0.0186329	1	0.168458	0.119038	0.118409	3.1881e-12
212	TMEM82	1p36	0.663246	1.98205e-06	0.0784729	0.29793	0.774369	0.336918	0.0605461	0.245082	0.403607	0.427071	0.148629	0.061215	0.235144	0.497943	0.0186329	1	0.168458	0.119038	0.118409	3.1881e-12
213	SLC25A34	1p36	0.663246	1.98205e-06	0.0784729	0.29793	0.774369	0.336918	0.0605461	0.245082	0.403607	0.427071	0.148629	0.061215	0.235144	0.497943	0.0186329	1	0.168458	0.119038	0.118409	3.1881e-12
214	UQCRHL	1p36	0.506064	1.98205e-06	0.0784729	0.29793	0.774369	0.552913	0.0926273	0.245082	0.403607	0.339189	0.148629	0.061215	0.237375	0.497943	0.0186329	1	0.168458	0.119038	0.179312	8.72657e-13
215	SPEN	1p36	0.663246	1.95409e-06	0.0865186	0.29793	0.584542	0.552913	0.0605461	0.245082	0.403607	0.339189	0.148629	0.061215	0.278904	0.497943	0.0186329	1	0.168458	0.119038	0.179312	8.72657e-13
216	ZBTB17	1p36	0.663246	1.95409e-06	0.0865186	0.29793	0.774369	0.552913	0.0605461	0.245082	0.403607	0.339189	0.148629	0.061215	0.322563	0.497943	0.0332632	1	0.168458	0.119038	0.118409	3.1881e-12
217	C1orf64	1p36	0.663246	7.57332e-07	0.0784729	0.228346	0.584542	0.837498	0.0926273	0.245082	0.403607	0.339189	0.148629	0.061215	0.322563	0.497943	0.0332632	1	0.168458	0.119038	0.118409	1.14693e-11
218	HSPB7	1p36	0.663246	7.58983e-07	0.0784729	0.228346	0.582954	0.837498	0.0926273	0.245082	0.403607	0.339189	0.148629	0.061215	0.322563	0.497943	0.0332632	1	0.168458	0.119038	0.0833637	4.06183e-11
219	CLCNKB	1p36	0.663246	2.78651e-07	0.0784729	0.228346	0.582954	0.837498	0.0926273	0.245082	0.403607	0.339189	0.148629	0.061215	0.322563	0.497943	0.0332632	1	0.168458	0.119038	0.0833637	4.06183e-11
220	FAM131C	1p36	0.663246	2.78651e-07	0.0784729	0.228346	0.582954	0.837498	0.0926273	0.245082	0.403607	0.339189	0.148629	0.061215	0.322563	0.497943	0.0332632	1	0.168458	0.119038	0.0833637	3.1881e-12
221	CLCNKA	1p36	0.663246	2.78651e-07	0.0784729	0.228346	0.582954	0.837498	0.0926273	0.245082	0.403607	0.339189	0.148629	0.061215	0.322563	0.497943	0.0332632	1	0.168458	0.119038	0.0833637	4.06183e-11
222	EPHA2	1p36	0.830591	4.12954e-07	0.0784729	0.228346	0.425915	0.837498	0.145174	0.245082	0.403607	0.266097	0.227503	0.061215	0.278904	0.497943	0.058738	1	0.168458	0.119038	0.0394482	2.35288e-13
223	ARHGEF19	1p36	0.830591	6.1573e-07	0.0784729	0.228346	0.584542	0.837498	0.0831476	0.245082	0.403607	0.266097	0.227503	0.061215	0.325375	0.497943	0.058738	1	0.168458	0.119038	0.0833637	6.25046e-14
224	RSG1	1p36	0.830591	6.1573e-07	0.0784729	0.228346	0.584542	0.837498	0.0831476	0.245082	0.403607	0.266097	0.227503	0.0443882	0.325375	0.497943	0.058738	1	0.168458	0.119038	0.0833637	6.25046e-14
225	FBXO42	1p36	1	7.57332e-07	0.0322851	0.236244	0.584542	0.552913	0.0831476	0.245082	0.403607	0.266097	0.227503	0.0318066	0.328409	0.497943	0.058738	1	0.074498	0.119038	0.118409	2.1477e-13
226	SZRD1	1p36	1	1.61923e-06	0.0271049	0.312497	0.584542	0.552913	0.0831476	0.245082	0.403607	0.266097	0.227503	0.0318066	0.237886	0.497943	0.058738	1	0.074498	0.119038	0.118409	2.1477e-13
227	SPATA21	1p36	1	9.23229e-07	0.044602	0.312497	0.584542	0.697056	0.0831476	0.245082	0.227259	0.266097	0.227503	0.0225297	0.279983	0.497943	0.0332632	1	0.074498	0.119038	0.179312	6.25046e-14
228	NECAP2	1p36	1	6.1573e-07	0.0725432	0.312497	0.584542	0.565009	0.04765	0.245082	0.403607	0.266097	0.227503	0.0201147	0.282261	0.497943	0.0332632	1	0.074498	0.119038	0.179312	6.25046e-14
229	CROCC	1p36	1	4.12954e-07	0.0725432	0.410741	0.584542	0.565009	0.0295657	0.245082	0.403607	0.266097	0.227503	0.0318066	0.329374	0.497943	0.0332632	1	0.074498	0.180115	0.179312	1.63636e-14
230	MFAP2	1p36	1	4.12954e-07	0.0725432	0.410741	0.584542	0.565009	0.0295657	0.245082	0.403607	0.266097	0.227503	0.0318066	0.329374	0.497943	0.0332632	1	0.074498	0.180115	0.179312	1.63636e-14
231	ATP13A2	1p36	1	7.58983e-07	0.118966	0.410741	0.584542	0.565009	0.0295657	0.245082	0.403607	0.266097	0.16782	0.0225297	0.331658	0.497943	0.00564551	1	0.074498	0.180115	0.179312	1.63636e-14
232	NBPF1	1p36	1	4.12954e-07	0.0725432	0.410741	0.584542	0.565009	0.0295657	0.245082	0.403607	0.266097	0.227503	0.0318066	0.329374	0.497943	0.0332632	1	0.074498	0.180115	0.179312	1.63636e-14
233	FAM231A	1p36	1	4.12954e-07	0.0725432	0.410741	0.584542	0.565009	0.0295657	0.245082	0.403607	0.266097	0.227503	0.0318066	0.329374	0.497943	0.0332632	1	0.074498	0.180115	0.179312	1.63636e-14
234	FAM231C	1p36	1	4.12954e-07	0.0725432	0.410741	0.584542	0.565009	0.0295657	0.245082	0.403607	0.266097	0.227503	0.0318066	0.329374	0.497943	0.0332632	1	0.074498	0.180115	0.179312	1.63636e-14
235	FAM231A	1p36	1	4.12954e-07	0.0725432	0.410741	0.584542	0.565009	0.0295657	0.245082	0.403607	0.266097	0.227503	0.0318066	0.329374	0.497943	0.0332632	1	0.074498	0.180115	0.179312	1.63636e-14
236	SDHB	1p36	0.83335	2.38622e-06	0.0725432	0.509543	1	1	0.0295657	0.386532	0.15083	0.329948	0.16782	0.0225297	0.206921	0.751431	0.0186329	1	0.168458	0.180115	0.0394482	1.63636e-14
237	PADI2	1p36	0.83335	2.38622e-06	0.0725432	0.509543	1	1	0.04765	0.386532	0.15083	0.329948	0.16782	0.0225297	0.206921	0.751431	0.0186329	0.820224	0.168458	0.180115	0.0265527	1.63636e-14
238	PADI1	1p36	1	2.84635e-06	0.0725432	0.410741	1	1	0.04765	0.386532	0.15083	0.202584	0.227503	0.0225297	0.244303	0.751431	0.0186329	0.820224	0.180244	0.180115	0.0145439	1.63636e-14
239	PADI3	1p36	1	2.84635e-06	0.0725432	0.410741	0.766589	0.843314	0.04765	0.386532	0.15083	0.202584	0.227503	0.0225297	0.244303	0.751431	0.0186329	0.820224	0.180244	0.180115	0.0265527	1.63636e-14
240	PADI4	1p36	1	1.98205e-06	0.0725432	0.410741	1	0.843314	0.04765	0.386532	0.15083	0.202584	0.227503	0.0225297	0.28641	0.751431	0.0186329	0.820224	0.180244	0.180115	0.0265527	1.63636e-14
241	AC004824.2	1p36	1	1.98205e-06	0.0725432	0.410741	1	0.843314	0.04765	0.386532	0.15083	0.202584	0.227503	0.0225297	0.28641	0.751431	0.0186329	0.820224	0.180244	0.180115	0.0394482	4.22266e-15
242	PADI6	1p36	0.83335	1.95409e-06	0.0725432	0.410741	1	0.843314	0.04765	0.386532	0.15083	0.15269	0.16782	0.0225297	0.28641	0.751431	0.00564551	0.820224	0.168458	0.180115	0.0394482	1.07426e-15
243	RCC2	1p36	0.83335	1.95409e-06	0.0725432	0.410741	1	0.843314	0.04765	0.386532	0.15083	0.15269	0.16782	0.0225297	0.209894	0.751431	0.00564551	0.820224	0.168458	0.180115	0.0394482	1.07426e-15
244	ARHGEF10L	1p36	0.83335	2.84635e-06	0.0725432	0.500983	1	1	0.04765	0.403339	0.15083	0.15269	0.325033	0.0318066	0.335483	0.546998	0.00564551	0.820224	0.074498	0.180115	0.0115551	3.9715e-15
245	ACTL8	1p36	1	1.10436e-06	0.0725432	0.500983	0.774369	1	0.04765	0.386532	0.15083	0.15269	0.16782	0.0350016	0.335483	0.751431	0.00564551	0.820224	0.63123	0.180115	0.0115551	4.22266e-15
246	IGSF21	1p36	0.83335	1.61923e-06	0.118966	0.509543	1	0.847991	0.0216474	0.386532	0.451467	0.15269	0.0853513	0.0318066	0.388239	0.546998	0.00564551	1	0.642687	0.180115	0.0115551	1.07426e-15
247	KLHDC7A	1p36	0.83335	3.37611e-07	0.0725432	0.500983	1	1	0.0295657	0.386532	0.15083	0.15269	0.227503	0.0318066	0.441042	0.751431	0.0186329	0.820224	0.468481	0.180115	0.0115551	4.22266e-15
248	PAX7	1p36	0.83335	5.00417e-07	0.0725432	0.509543	0.774369	0.837582	0.0759044	0.386532	0.15083	0.202584	0.423377	0.0318066	0.337802	0.751431	0.0186329	0.820224	0.468481	0.180115	0.0115551	4.22266e-15
249	TAS1R2	1p36	0.83335	5.00417e-07	0.0251549	0.509543	1	0.837582	0.0759044	0.386532	0.15083	0.329948	0.423377	0.0318066	0.291607	0.751431	0.0186329	0.820224	0.453338	0.180115	0.0176308	1.07426e-15
250	RP13-279N23.2	1p36	0.83335	5.00417e-07	0.0251549	0.509543	1	0.675364	0.0759044	0.386532	0.15083	0.329948	0.423377	0.0318066	0.33787	0.751431	0.00564551	0.820224	0.453338	0.193452	0.0176308	1.07426e-15
251	ALDH4A1	1p36	0.83335	2.7232e-07	0.0251549	0.509543	1	0.675364	0.0759044	0.386532	0.15083	0.329948	0.423377	0.0318066	0.33787	0.751431	0.0186329	0.820224	0.453338	0.130953	0.0176308	1.07426e-15
252	IFFO2	1p36	0.83335	2.7232e-07	0.0251549	0.509543	1	0.675364	0.0759044	0.386532	0.15083	0.413982	0.227503	0.0318066	0.33787	0.751431	0.00564551	0.820224	0.453338	0.193452	0.0176308	4.22266e-15
253	UBR4	1p36	0.527364	5.33913e-08	0.0251549	0.509543	1	1	0.0759044	0.245082	0.365585	0.0831524	0.227503	0.0443882	0.292177	0.751431	0.0186329	0.820224	0.63123	0.130953	0.0243371	1.07426e-15
254	EMC1	1p36	0.527364	7.93941e-08	0.0251549	0.509543	1	0.697056	0.0759044	0.245082	0.365585	0.0831524	0.227503	0.0443882	0.292177	0.751431	0.0491103	0.820224	0.63123	0.180115	0.00914584	1.07426e-15
255	MRTO4	1p36	0.527364	2.29222e-07	0.0631029	0.509543	1	0.697056	0.0759044	0.245082	0.365585	0.113406	0.227503	0.0443882	0.292177	0.751431	0.0491103	0.820224	0.63123	0.180115	0.0139141	1.07426e-15
256	AKR7A3	1p36	0.527364	2.29222e-07	0.0631029	0.509543	1	0.697056	0.0759044	0.245082	0.365585	0.113406	0.227503	0.0443882	0.292177	0.751431	0.0491103	0.820224	0.63123	0.180115	0.0139141	1.07426e-15
257	AKR7A2	1p36	0.527364	3.37611e-07	0.0631029	0.509543	1	0.847991	0.0759044	0.245082	0.365585	0.0831524	0.227503	0.0443882	0.292177	0.751431	0.0491103	0.820224	0.468481	0.243618	0.0139141	1.07426e-15
258	PQLC2	1p36	0.527364	3.37611e-07	0.0631029	0.509543	1	0.705519	0.0759044	0.245082	0.365585	0.0831524	0.227503	0.0443882	0.292177	0.751431	0.0491103	0.820224	0.468481	0.243618	0.0139141	1.07426e-15
259	CAPZB	1p36	0.527364	1.48864e-07	0.0725432	0.509543	0.777071	1	0.0759044	0.268185	0.365585	0.113406	0.227503	0.0443882	0.292177	0.751431	0.0491103	0.820224	0.468481	0.180115	0.0139141	4.22266e-15
260	MINOS1	1p36	0.408753	5.00417e-07	0.0631029	0.509543	0.766589	0.705519	0.169791	0.245082	0.365585	0.202584	0.16782	0.0443882	0.25004	0.751431	0.0491103	0.820224	0.63123	0.180115	0.0209056	4.22266e-15
261	MINOS1-NBL1	1p36	0.408753	5.00417e-07	0.0631029	0.509543	0.766589	0.705519	0.169791	0.245082	0.365585	0.202584	0.16782	0.0443882	0.25004	0.751431	0.0491103	0.820224	0.63123	0.180115	0.0209056	4.22266e-15
262	NBL1	1p36	0.408753	7.46267e-07	0.0631029	0.509543	0.766589	0.705519	0.169791	0.245082	0.365585	0.202584	0.227503	0.0443882	0.25004	0.751431	0.0491103	0.820224	0.63123	0.180115	0.0310045	4.22266e-15
263	HTR6	1p36	0.408753	7.46267e-07	0.0631029	0.509543	0.766589	0.847991	0.0759044	0.245082	0.365585	0.202584	0.167063	0.0443882	0.25004	0.751431	0.0491103	0.820224	0.63123	0.180115	0.0310045	4.22266e-15
264	TMCO4	1p36	0.408753	3.37611e-07	0.0631029	0.410741	1	0.713289	0.0759044	0.245082	0.403607	0.113406	0.167063	0.0443882	0.250083	0.751431	0.0491103	0.820224	0.63123	0.180115	0.0209056	4.22266e-15
265	RNF186	1p36	0.408753	2.7232e-07	0.0631029	0.509543	1	0.705519	0.04765	0.245082	0.403607	0.113406	0.16782	0.0443882	0.24773	0.751431	0.058738	0.820224	0.63123	0.243618	0.0310045	4.22266e-15
266	OTUD3	1p36	0.408753	2.76552e-07	0.0998263	0.509543	1	0.705519	0.0759044	0.245082	0.403607	0.15269	0.16782	0.0443882	0.24773	0.751431	0.0332632	0.820224	0.63123	0.243618	0.0310045	1.07426e-15
267	PLA2G2E	1p36	0.408753	2.76552e-07	0.165387	0.509543	1	0.852261	0.0759044	0.245082	0.403607	0.15269	0.16782	0.0443882	0.24773	0.751431	0.0332632	0.820224	0.63123	0.243618	0.0310045	1.07426e-15
268	PLA2G2A	1p36	0.408753	2.7232e-07	0.165387	0.509543	1	1	0.0759044	0.245082	0.403607	0.202584	0.16782	0.0443882	0.24773	0.751431	0.0332632	0.820224	0.468481	0.180115	0.0310045	1.07426e-15
269	PLA2G5	1p36	0.408753	2.7232e-07	0.165387	0.509543	1	0.576147	0.04765	0.245082	0.403607	0.202584	0.16782	0.0443882	0.25004	0.751431	0.0332632	0.820224	0.468481	0.130953	0.0310045	1.07426e-15
270	PLA2G2D	1p36	0.408753	2.76552e-07	0.165387	0.509543	1	0.705519	0.0759044	0.245082	0.403607	0.202584	0.167063	0.0443882	0.25004	0.751431	0.0332632	0.820224	0.468481	0.323768	0.0310045	1.07426e-15
271	PLA2G2F	1p36	0.408753	2.76552e-07	0.0725432	0.509543	0.774369	0.576147	0.0759044	0.245082	0.403607	0.202584	0.16782	0.0318066	0.25004	0.751431	0.0332632	0.820224	0.468481	0.323768	0.051362	1.07426e-15
272	PLA2G2C	1p36	0.408753	2.76552e-07	0.0725432	0.509543	0.774369	0.576147	0.0759044	0.245082	0.403607	0.202584	0.16782	0.0318066	0.25004	0.751431	0.0332632	0.820224	0.468481	0.243618	0.051362	1.07426e-15
273	UBXN10	1p36	0.408753	2.76552e-07	0.0725432	0.509543	0.774369	0.576147	0.0759044	0.245082	0.403607	0.202584	0.16782	0.0318066	0.25004	0.751431	0.0332632	0.820224	0.468481	0.243618	0.051362	1.07426e-15
274	VWA5B1	1p36	0.408753	4.07441e-07	0.0725432	0.509543	1	0.576147	0.0759044	0.245082	0.403607	0.19361	0.325033	0.0318066	0.250083	0.751431	0.0332632	0.820224	0.468481	0.243618	0.051362	1.07426e-15
275	CAMK2N1	1p36	0.408753	9.01154e-07	0.0725432	0.509543	1	0.705519	0.0759044	0.386532	0.403607	0.19361	0.16782	0.0318066	0.179609	0.75365	0.0332632	0.820224	0.453338	0.243618	0.0355935	4.22266e-15
276	MUL1	1p36	0.408753	9.01154e-07	0.0725432	0.509543	1	0.705519	0.0759044	0.386532	0.403607	0.19361	0.16782	0.0318066	0.179609	0.75365	0.0332632	0.820224	0.453338	0.243618	0.0355935	4.22266e-15
277	FAM43B	1p36	0.408753	9.01154e-07	0.0725432	0.509543	1	0.565009	0.0759044	0.386532	0.403607	0.19361	0.16782	0.0318066	0.179609	0.75365	0.0332632	0.820224	0.453338	0.323768	0.0355935	4.22266e-15
278	CDA	1p36	0.408753	1.35184e-06	0.0725432	0.509543	1	0.697056	0.0759044	0.386532	0.403607	0.146496	0.16782	0.0318066	0.179609	0.75365	0.0332632	0.820224	0.453338	0.243618	0.0355935	1.63636e-14
279	PINK1	1p36	0.408753	1.35184e-06	0.0725432	0.509543	1	0.837498	0.0759044	0.386532	0.403607	0.146496	0.227503	0.0318066	0.179609	0.75365	0.0332632	0.820224	0.453338	0.243618	0.0355935	1.63636e-14
280	DDOST	1p36	0.408753	1.35184e-06	0.0725432	0.509543	1	0.837498	0.0759044	0.386532	0.403607	0.146496	0.227503	0.0318066	0.213127	0.75365	0.0332632	0.820224	0.453338	0.243618	0.0355935	1.63636e-14
281	KIF17	1p36	0.544267	1.35184e-06	0.0725432	0.509543	1	0.255783	0.124237	0.386532	0.403607	0.146496	0.227503	0.0484228	0.127153	0.75365	0.0332632	0.820224	0.227619	0.243618	0.0355935	4.22266e-15
282	SH2D5	1p36	0.408753	1.35184e-06	0.0725432	0.509543	1	0.336918	0.124237	0.765778	0.365585	0.19361	0.227503	0.0484228	0.181988	0.75365	0.0332632	0.820224	0.453338	0.243618	0.0243371	4.22266e-15
283	HP1BP3	1p36	0.408753	1.35184e-06	0.0725432	0.509543	1	0.435747	0.0831476	0.765778	0.365585	0.146496	0.227503	0.0484228	0.181988	0.75365	0.0332632	0.820224	0.453338	0.243618	0.0109506	1.63636e-14
284	EIF4G3	1p36	0.311072	1.11934e-06	0.044602	0.621659	0.611153	0.565009	0.0357211	0.765778	0.403607	0.0804408	0.227503	0.0350016	0.152768	0.75365	0.134773	0.820224	0.453338	0.339373	0.00302338	1.52421e-14
285	ECE1	1p36	0.408753	2.39287e-06	0.044602	0.509543	0.791599	0.847991	0.169791	0.765778	0.260003	0.146496	0.227503	0.0225297	0.340938	0.75365	0.134773	1	0.453338	0.339373	0.00381317	3.9715e-15
286	NBPF3	1p36	0.408753	1.63214e-06	0.044602	0.509543	0.791599	0.847991	0.04765	0.765778	0.403607	0.146496	0.227503	0.0225297	0.215321	0.75365	0.134773	1	0.453338	0.422424	0.00381317	2.58164e-16
287	ALPL	1p36	0.408753	1.11934e-06	0.044602	0.509543	1	1	0.0759044	0.765778	0.365585	0.146496	0.227503	0.0350016	0.184569	0.75365	0.214245	1	0.613226	0.323768	0.00242072	3.9715e-15
288	RAP1GAP	1p36	0.408753	1.63214e-06	0.044602	0.509543	1	1	0.04765	0.765778	0.403607	0.146496	0.227503	0.0350016	0.215321	0.75365	0.134773	1	0.613226	0.323768	0.00152023	3.9715e-15
289	USP48	1p36	0.408753	4.07441e-07	0.044602	0.509543	1	1	0.04765	0.765778	0.403607	0.146496	0.227503	0.0711807	0.181988	0.75365	0.0491103	1	0.802934	0.323768	0.00152023	6.66585e-17
290	LDLRAD2	1p36	0.408753	6.04097e-07	0.044602	0.509543	1	1	0.04765	0.765778	0.365585	0.146496	0.227503	0.0484228	0.152862	0.75365	0.0491103	1	0.613226	0.540588	0.00242072	6.66585e-17
291	HSPG2	1p36	0.408753	6.04097e-07	0.044602	0.621659	1	1	0.0268058	0.765778	0.365585	0.146496	0.227503	0.0484228	0.127153	0.75365	0.0491103	1	0.613226	0.540588	0.00242072	1.62623e-17
292	CDC42	1p36	0.408753	1.63214e-06	0.044602	0.621659	1	1	0.0268058	0.765778	0.403607	0.146496	0.227503	0.0662095	0.105199	0.75365	0.0491103	1	0.613226	0.540588	0.00242072	1.62623e-17
293	CELA3A	1p36	0.408753	1.63214e-06	0.044602	0.621659	1	1	0.0268058	0.765778	0.403607	0.146496	0.227503	0.0662095	0.105199	0.75365	0.0491103	1	0.613226	0.540588	0.00242072	1.62623e-17
294	CELA3B	1p36	0.408753	1.63214e-06	0.044602	0.621659	1	1	0.0268058	0.765778	0.403607	0.146496	0.227503	0.0662095	0.105199	0.75365	0.0491103	1	0.613226	0.540588	0.00242072	1.62623e-17
295	WNT4	1p36	0.408753	2.39287e-06	0.0725432	0.621659	0.791599	1	0.0268058	0.771983	0.403607	0.15269	0.227503	0.0894452	0.105199	0.75365	0.0332632	1	0.602166	0.540588	0.00593979	6.66585e-17
296	ZBTB40	1p36	0.527364	1.35184e-06	0.0631029	0.512828	1	1	0.0154423	0.771983	1	0.19361	0.16782	0.0662095	0.152862	0.75365	0.0332632	1	0.613226	0.688718	0.0047831	2.69472e-16
297	EPHA8	1p36	0.527364	1.35184e-06	0.0631029	0.621659	1	1	0.0268058	0.771983	0.673932	0.19361	0.16782	0.0662095	0.150793	0.75365	0.0332632	1	0.613226	0.688718	0.0047831	1.07426e-15
298	C1QA	1p36	0.527364	1.35184e-06	0.0631029	0.621659	1	1	0.0268058	0.771983	0.632414	0.19361	0.227503	0.0662095	0.150793	0.75365	0.0332632	1	0.613226	0.688718	0.0047831	4.22266e-15
299	C1QC	1p36	0.527364	1.35184e-06	0.0631029	0.621659	1	1	0.0268058	0.771983	0.673932	0.19361	0.227503	0.0662095	0.150793	0.75365	0.0332632	1	0.613226	0.688718	0.0047831	4.22266e-15
300	C1QB	1p36	0.527364	1.35184e-06	0.0631029	0.512828	1	0.847991	0.0268058	0.771983	0.673932	0.19361	0.227503	0.0662095	0.150793	0.75365	0.0332632	1	0.613226	0.688718	0.0047831	4.22266e-15
301	EPHB2	1p36	0.527364	1.97417e-06	0.0631029	0.520507	0.791599	1	0.0154423	0.403339	0.673932	0.202584	0.227503	0.0662095	0.150793	0.75365	0.0332632	0.820224	0.613226	0.688718	0.00242072	1.07426e-15
302	LACTBL1	1p36	0.527364	2.8947e-06	0.0631029	0.743589	1	0.847991	0.0154423	0.403339	0.673932	0.202584	0.227503	0.0662095	0.127153	0.75365	0.0332632	1	0.802934	0.688718	0.0047831	1.07426e-15
303	C1orf234	1p36	0.527364	2.8947e-06	0.0631029	0.743589	1	0.847991	0.0154423	0.403339	0.673932	0.202584	0.227503	0.0662095	0.125072	0.33647	0.0278479	1	0.802934	0.688718	0.0047831	1.07426e-15
304	KDM1A	1p36	0.527364	2.8947e-06	0.0631029	0.743589	1	0.576147	0.0154423	0.403339	0.673932	0.202584	0.227503	0.0484228	0.125072	0.33647	0.0278479	1	0.802934	0.554455	0.0047831	6.66585e-17
305	LUZP1	1p36	0.527364	1.97417e-06	0.0631029	0.743589	1	0.576147	0.0154423	0.403339	0.403607	0.202584	0.16782	0.0484228	0.125072	0.33647	0.0278479	1	0.613226	0.554455	0.0047831	6.66585e-17
306	HTR1D	1p36	0.527364	4.26594e-06	0.0631029	0.743589	1	0.847991	0.0154423	0.403339	0.403607	0.19361	0.16782	0.0662095	0.103068	0.33647	0.0278479	1	0.802934	0.688718	0.0047831	1.07426e-15
307	HNRNPR	1p36	0.527364	4.35236e-06	0.0631029	0.743589	1	0.705519	0.0154423	0.403339	0.403607	0.19361	0.16782	0.0662095	0.0684421	0.33647	0.0278479	1	0.613226	0.688718	0.00302386	4.22266e-15
308	ZNF436	1p36	0.527364	4.35236e-06	0.0631029	0.743589	1	0.847991	0.0154423	0.403339	0.403607	0.19361	0.16782	0.0443882	0.123174	0.33647	0.0278479	1	0.613226	0.688718	0.00302386	4.22266e-15
309	TCEA3	1p36	0.527364	4.26594e-06	0.0631029	0.747962	1	0.847991	0.0154423	0.403339	0.227259	0.19361	0.16782	0.0443882	0.125086	0.33647	0.015484	1	0.613226	0.554455	0.00302386	4.22266e-15
310	ASAP3	1p36	0.527364	1.07667e-05	0.0631029	0.747962	1	0.847991	0.0154423	0.403339	0.227259	0.19361	0.16782	0.0443882	0.123174	0.33647	0.00847054	1	0.800375	0.437826	0.00302386	4.22266e-15
311	E2F2	1p36	0.667068	1.56562e-05	0.0998263	0.747962	1	0.705519	0.0154423	0.403339	0.227259	0.141072	0.227503	0.0443882	0.101104	0.33647	0.0216875	1	1	0.554455	0.00302386	2.69472e-16
312	ID3	1p36	0.667068	1.56562e-05	0.0998263	0.747962	1	0.847991	0.00879318	0.403339	0.227259	0.188973	0.304369	0.0443882	0.101104	0.33647	0.0216875	1	1	0.698384	0.00143345	2.69472e-16
313	MDS2	1p36	0.667068	1.56562e-05	0.165387	0.747962	1	0.705519	0.0154423	0.403339	0.227259	0.141072	0.422746	0.0443882	0.101104	0.33647	0.0216875	1	1	0.698384	0.00143345	2.69472e-16
314	RPL11	1p36	0.667068	1.56562e-05	0.165387	0.747962	1	0.859792	0.0657208	0.403339	0.260003	0.141072	0.227503	0.0443882	0.101104	0.33647	0.0216875	1	1	0.56702	0.00143345	2.69472e-16
315	TCEB3	1p36	0.527364	1.07667e-05	0.165387	0.747962	1	1	0.0154423	0.403339	0.403607	0.188973	0.227503	0.0443882	0.101104	0.33647	0.0216875	1	0.800375	0.554455	0.00143345	1.07426e-15
316	PITHD1	1p36	0.527364	6.24618e-06	0.165387	0.747962	1	1	0.0154423	0.403339	0.403607	0.188973	0.304369	0.0443882	0.0828182	0.33647	0.00564551	1	1	0.554455	0.00143345	1.07426e-15
317	LYPLA2	1p36	0.527364	6.24618e-06	0.165387	0.747962	1	1	0.0154423	0.403339	0.403607	0.188973	0.304369	0.061215	0.101104	0.33647	0.00564551	1	1	0.554455	0.00143345	1.07426e-15
318	HMGCL	1p36	0.527364	6.24618e-06	0.165387	0.747962	1	1	0.0154423	0.403339	0.403607	0.188973	0.304369	0.0894452	0.101104	0.33647	0.00564551	1	1	0.554455	0.00143345	1.07426e-15
319	GALE	1p36	0.527364	6.24618e-06	0.165387	0.747962	1	1	0.0154423	0.403339	0.403607	0.188973	0.304369	0.061215	0.101104	0.33647	0.00564551	1	1	0.554455	0.00143345	1.07426e-15
320	FUCA1	1p36	0.527364	9.00686e-06	0.0998263	0.743589	1	1	0.0154423	0.403339	0.403607	0.188973	0.304369	0.0894452	0.123174	0.33647	0.0186329	1	1	0.554455	0.00233131	1.07426e-15
321	CNR2	1p36	0.667068	9.00686e-06	0.0998263	0.743589	1	0.713289	0.0154423	0.403339	0.403607	0.188973	0.227503	0.0894452	0.123174	0.33647	0.0186329	1	1	0.688718	0.00375007	2.69472e-16
322	PNRC2	1p36	0.82604	9.00686e-06	0.0998263	0.743589	1	0.713289	0.0268058	0.403339	0.403607	0.316723	0.422746	0.0894452	0.14795	0.33647	0.0186329	1	1	1	0.00375007	1.07426e-15
323	SRSF10	1p36	0.652748	9.00686e-06	0.0998263	0.743589	1	0.852261	0.0268058	0.403339	0.403607	0.316723	0.422746	0.0894452	0.14795	0.33647	0.0186329	1	1	0.832451	0.00375007	1.07426e-15
324	MYOM3	1p36	0.489128	9.00686e-06	0.0998263	0.743589	0.791599	1	0.0268058	0.403339	0.673932	0.316723	0.401127	0.0484228	0.17685	0.33647	0.0186329	1	1	0.832451	0.00375007	2.69472e-16
325	IL22RA1	1p36	0.489128	6.24618e-06	0.0998263	0.743589	1	0.705519	0.0154423	0.403339	0.673932	0.316723	0.401127	0.0662095	0.17685	0.33647	0.0186329	1	1	1	0.00747907	2.69472e-16
326	IFNLR1	1p36	0.489128	6.24618e-06	0.165387	0.743589	1	0.705519	0.0154423	0.403339	0.673932	0.316723	0.304369	0.0662095	0.247064	0.33647	0.0186329	1	1	1	0.00747907	6.66585e-17
327	GRHL3	1p36	0.489128	4.35236e-06	0.165387	0.743589	1	0.462047	0.0154423	0.570295	0.673932	0.324586	0.304369	0.0318066	0.247064	0.33647	0.0332632	1	1	1	0.00381317	6.66585e-17
328	STPG1	1p36	0.489128	1.56562e-05	0.165387	0.743589	1	0.576147	0.0154423	0.570295	0.673932	0.324586	0.227503	0.0318066	0.247064	0.33647	0.0332632	1	1	1	0.00593979	6.66585e-17
329	NIPAL3	1p36	0.489128	1.57332e-05	0.165387	0.743589	1	0.350937	0.0154423	0.570295	0.673932	0.324586	0.227503	0.0318066	0.207665	0.33647	0.0332632	1	1	1	0.00593979	6.66585e-17
330	RCAN3	1p36	0.489999	9.00686e-06	0.165387	0.743589	1	0.565009	0.0154423	0.570295	0.673932	0.410344	0.227503	0.0318066	0.207665	0.33647	0.0332632	1	1	1	0.00593979	6.66585e-17
331	NCMAP	1p36	0.489999	1.57332e-05	0.165387	0.743589	1	0.565009	0.0154423	0.570295	0.632414	0.410344	0.227503	0.0318066	0.207665	0.33647	0.0332632	1	1	1	0.00593979	6.66585e-17
332	SRRM1	1p36	0.489999	5.25704e-06	0.165387	0.743589	1	0.705519	0.0154423	0.570295	0.632414	0.324586	0.227503	0.0318066	0.14795	0.33647	0.00254787	1	1	1	0.00593979	6.66585e-17
333	CLIC4	1p36	0.81795	6.9838e-07	0.165387	0.743589	1	0.847991	0.0154423	0.570295	0.632414	0.516275	0.304369	0.0443882	0.17685	0.33647	0.015484	1	1	0.825569	0.00593979	6.66585e-17
334	RUNX3	1p36	0.81795	1.03724e-06	0.165387	0.743589	1	0.843314	0.0154423	0.570295	0.632414	0.516275	0.304369	0.0443882	0.177435	0.33647	0.0186329	1	1	0.665853	0.00593979	6.66585e-17
335	SYF2	1p36	0.367052	4.73237e-07	0.0725432	0.743589	0.787082	0.675748	0.0154423	0.578713	0.365585	0.62414	0.304369	0.0318066	0.179609	0.33647	0.058738	1	1	1	0.00242072	1.07426e-15
336	RSRP1	1p36	0.367052	4.73237e-07	0.0725432	0.743589	0.787082	0.675748	0.0154423	0.578713	0.365585	0.62414	0.304369	0.0318066	0.179609	0.33647	0.058738	1	1	1	0.00242072	1.07426e-15
337	TMEM50A	1p36	0.367052	4.73237e-07	0.0725432	0.743589	0.787082	0.675748	0.0154423	0.578713	0.365585	0.62414	0.304369	0.0318066	0.179609	0.33647	0.058738	1	1	1	0.00242072	1.07426e-15
338	RHD	1p36	0.367052	4.73237e-07	0.0725432	0.743589	0.787082	0.675748	0.0154423	0.578713	0.365585	0.62414	0.304369	0.0318066	0.179609	0.33647	0.058738	1	1	1	0.00242072	1.07426e-15
339	RHCE	1p36	0.367052	8.69864e-07	0.0725432	0.743589	0.787082	0.675748	0.0154423	0.578713	0.0971112	0.62414	0.227503	0.0318066	0.215399	0.225522	0.058738	1	1	1	0.00469605	1.07426e-15
340	TMEM57	1p36	0.367052	8.69864e-07	0.0342175	0.621659	1	0.831131	0.0154423	0.578713	0.0971112	0.742699	0.16782	0.0443882	0.213127	0.225522	0.102106	1	1	0.825569	0.00721278	1.62623e-17
341	LDLRAP1	1p36	0.367052	4.64592e-07	0.0342175	0.621659	1	1	0.0154423	0.578713	0.365585	0.742699	0.16782	0.0443882	0.213127	0.225522	0.102106	1	1	0.825569	0.0109506	1.62623e-17
342	MAN1C1	1p36	0.367052	8.69864e-07	0.0342175	0.621659	1	0.831131	0.0154423	0.578713	0.365585	0.742699	0.16782	0.061215	0.294532	0.546998	0.058738	1	0.790818	0.825569	0.00721278	1.62623e-17
343	SEPN1	1p36	0.367052	8.69864e-07	0.0342175	0.621659	1	1	0.0154423	0.578713	0.365585	0.742699	0.16782	0.0443882	0.33787	0.774652	0.058738	1	0.790818	0.825569	0.00721278	1.62623e-17
344	RP1-317E23.6	1p36	0.367052	8.69864e-07	0.0342175	0.621659	1	1	0.0154423	0.578713	0.365585	0.742699	0.16782	0.0443882	0.33787	0.774652	0.058738	1	0.790818	1	0.00721278	3.91319e-18
345	MTFR1L	1p36	0.367052	8.69864e-07	0.0342175	0.621659	1	1	0.0154423	0.578713	0.365585	0.742699	0.16782	0.0443882	0.33787	0.774652	0.058738	1	0.790818	1	0.00721278	3.91319e-18
346	AUNIP	1p36	0.194382	5.86109e-07	0.0342175	0.743589	1	1	0.0154423	0.578713	0.365585	0.742699	0.16782	0.0443882	0.388821	1	0.0332632	1	0.790818	0.825569	0.00721278	3.91319e-18
347	PAQR7	1p36	0.194382	5.86109e-07	0.0342175	0.743589	1	1	0.0154423	0.578713	0.365585	0.742699	0.16782	0.0443882	0.388821	1	0.0197725	1	0.790818	0.825569	0.00721278	3.91319e-18
348	STMN1	1p36	0.194382	5.86109e-07	0.0342175	0.520507	1	1	0.0154423	0.578713	0.365585	0.742699	0.16782	0.0443882	0.291607	1	0.0197725	1	1	1	0.00721278	3.91319e-18
349	PAFAH2	1p36	0.269692	1.62696e-06	0.0342175	0.520507	1	1	0.0154423	0.578713	0.365585	0.62414	0.16782	0.0443882	0.388239	1	0.0382629	1	1	1	0.00721278	3.91319e-18
350	EXTL1	1p36	0.269692	1.62696e-06	0.0342175	0.520507	1	0.831131	0.0154423	0.578713	0.365585	0.62414	0.12021	0.0443882	0.443285	0.786108	0.0382629	1	1	0.817682	0.00721278	3.91319e-18
351	SLC30A2	1p36	0.194382	1.62696e-06	0.0342175	0.520507	1	0.831131	0.0154423	0.578713	0.365585	0.62414	0.12021	0.0443882	0.443285	0.786108	0.0382629	1	1	0.817682	0.00721278	3.91319e-18
352	TRIM63	1p36	0.194382	3.97438e-07	0.0342175	0.520507	1	0.831131	0.0154423	0.578713	0.365585	0.62414	0.12021	0.0443882	0.443285	0.786108	0.0382629	1	1	0.817682	0.00721278	3.91319e-18
353	PDIK1L	1p36	0.154678	1.08405e-06	0.0342175	0.422896	1	0.831131	0.0154423	0.578713	0.365585	0.62414	0.12021	0.0318066	0.443285	0.786108	0.0382629	1	1	0.817682	0.00469605	3.91319e-18
354	FAM110D	1p36	0.232773	1.08405e-06	0.0342175	0.422896	1	0.831131	0.0154423	0.578713	0.365585	0.62414	0.12021	0.0318066	0.504756	0.786108	0.0382629	1	1	0.817682	0.00192546	3.91319e-18
355	ZNF593	1p36	0.232773	1.08405e-06	0.0342175	0.422896	1	0.831131	0.0268058	0.578713	0.365585	0.62414	0.12021	0.0318066	0.504756	0.786108	0.0382629	1	1	0.817682	0.00192546	3.91319e-18
356	CNKSR1	1p36	0.232773	1.08405e-06	0.0342175	0.422896	1	0.831131	0.0268058	0.578713	0.365585	0.62414	0.12021	0.0225297	0.504756	0.786108	0.0382629	1	1	0.817682	0.00192546	3.91319e-18
357	CATSPER4	1p36	0.232773	1.08405e-06	0.0342175	0.338555	1	0.831131	0.0268058	0.578713	0.365585	0.62414	0.12021	0.0225297	0.504756	0.786108	0.0382629	1	1	0.652142	0.0012134	3.91319e-18
358	CEP85	1p36	0.330255	1.08405e-06	0.0196507	0.346978	1	1	0.0268058	0.578713	0.365585	0.62414	0.12021	0.0225297	0.567395	0.786108	0.0382629	1	1	0.652142	0.00238505	3.91319e-18
359	SH3BGRL3	1p36	0.330255	1.08405e-06	0.0196507	0.346978	1	1	0.0268058	0.578713	0.365585	0.62414	0.12021	0.0225297	0.567395	0.786108	0.0382629	1	1	0.652142	0.00238505	1.62623e-17
360	UBXN11	1p36	0.444314	1.08405e-06	0.0196507	0.346978	1	1	0.0268058	0.578713	0.365585	0.62414	0.0853513	0.0225297	0.567395	0.786108	0.0382629	1	1	0.652142	0.00238505	1.58506e-17
361	CD52	1p36	0.444314	1.08405e-06	0.0196507	0.346978	1	1	0.0268058	0.578713	0.365585	0.62414	0.12021	0.0225297	0.567395	0.786108	0.0382629	1	1	0.652142	0.00238505	1.58506e-17
362	AIM1L	1p36	0.444314	1.08405e-06	0.0196507	0.346978	1	1	0.0268058	0.578713	0.365585	0.62414	0.12021	0.0225297	0.567395	0.786108	0.0382629	1	1	0.652142	0.00152255	1.58506e-17
363	ZNF683	1p36	0.251058	1.08405e-06	0.0196507	0.346978	1	1	0.0268058	0.588712	0.0971112	0.62414	0.12021	0.0225297	0.567395	0.786108	0.0382629	1	1	0.652142	0.00152255	1.58506e-17
364	LIN28A	1p36	0.251058	1.08405e-06	0.0196507	0.346978	1	1	0.0268058	0.588712	0.365585	0.62414	0.12021	0.0225297	0.504736	0.786108	0.0382629	1	1	0.652142	0.000962022	3.84537e-18
365	DHDDS	1p36	0.251058	7.26388e-07	0.0196507	0.346978	1	1	0.0268058	0.588712	0.0971112	0.62414	0.0853513	0.0225297	0.569641	0.786108	0.0382629	1	1	0.507956	0.000601806	9.19921e-19
366	HMGN2	1p36	0.330255	7.26388e-07	0.0196507	0.346978	1	1	0.0268058	0.588712	0.0971112	0.62414	0.0853513	0.0225297	0.569641	0.786108	0.0382629	1	1	0.507956	0.000601806	9.19921e-19
367	RPS6KA1	1p36	0.330255	9.01154e-07	0.0196507	0.273448	0.632432	1	0.0154423	0.415373	0.0392314	0.745612	0.0853513	0.0318066	0.704581	0.592883	0.058738	1	1	0.665853	0.000372819	3.84537e-18
368	ARID1A	1p36	0.346025	4.07441e-07	0.0196507	0.223112	0.632472	1	0.00879318	0.415373	0.0392314	0.432026	0.0970334	0.0225297	0.638833	0.208935	0.058738	0.822484	1	0.665853	2.96267e-05	1.47493e-17
369	PIGV	1p36	0.250361	9.01154e-07	0.0342175	0.223112	0.632432	1	0.00879318	0.415373	0.0392314	0.342671	0.0853513	0.0443882	0.638833	0.208935	0.058738	0.822484	1	0.665853	8.5429e-06	3.84537e-18
370	ZDHHC18	1p36	0.427607	9.01154e-07	0.0342175	0.223112	0.457381	1	0.00498805	0.415373	0.0392314	0.342671	0.0853513	0.0443882	0.638833	0.208935	0.102106	0.822484	1	0.665853	2.58552e-05	9.19921e-19
371	SFN	1p36	0.427607	9.01154e-07	0.0342175	0.220413	0.457381	1	0.00879318	0.415373	0.0392314	0.745612	0.0853513	0.0403856	0.573535	0.208935	0.102106	0.822484	1	0.825569	2.58552e-05	9.19921e-19
372	GPN2	1p36	0.427607	9.01154e-07	0.0342175	0.220413	0.457381	1	0.00879318	0.415373	0.0392314	0.745612	0.12021	0.0403856	0.573535	0.208935	0.058738	0.822484	1	0.825569	4.44171e-05	9.19921e-19
373	GPATCH3	1p36	0.311072	9.01154e-07	0.0342175	0.273448	0.457381	1	0.00879318	0.415373	0.0392314	0.745612	0.12021	0.0403856	0.573535	0.431744	0.058738	0.822484	1	0.825569	4.44171e-05	9.19921e-19
374	NUDC	1p36	0.311072	9.01154e-07	0.0342175	0.273448	0.336355	1	0.00879318	0.415373	0.0392314	0.745612	0.12021	0.0403856	0.573535	0.431744	0.058738	0.822484	1	0.825569	4.44171e-05	9.19921e-19
375	NR0B2	1p36	0.311072	1.35184e-06	0.0342175	0.273448	0.457381	1	0.00879318	0.415373	0.0392314	0.745612	0.12021	0.0403856	0.573535	0.431744	0.058738	0.822484	1	0.652142	4.44171e-05	9.19921e-19
376	KDF1	1p36	0.311072	1.35184e-06	0.0342175	0.273448	0.336355	1	0.00879318	0.415373	0.0392314	0.745612	0.12021	0.0286684	0.571656	0.431744	0.058738	0.822484	1	0.652142	7.56479e-05	9.19921e-19
377	TRNP1	1p36	0.213875	1.35184e-06	0.0342175	0.273448	0.457381	1	0.0154423	0.415373	0.0392314	0.745612	0.12021	0.0286684	0.571656	0.431744	0.058738	0.822484	1	0.652142	0.000127703	3.84537e-18
378	FAM46B	1p36	0.213875	1.35184e-06	0.0342175	0.346978	0.610527	1	0.0154423	0.415373	0.0392314	0.745612	0.0745634	0.0286684	0.571656	0.431744	0.134773	0.822484	1	0.652142	0.000127703	3.84537e-18
379	FKSG62	1p36	0.213875	1.35184e-06	0.0342175	0.346978	0.610527	1	0.0268058	0.415373	0.0392314	0.745612	0.0745634	0.0286684	0.571656	0.592883	0.134773	0.822484	1	0.652142	0.00021363	9.19921e-19
380	SLC9A1	1p36	0.213875	1.35184e-06	0.0342175	0.346978	0.610527	1	0.0268058	0.415373	0.0392314	0.62414	0.167063	0.0177797	0.571656	0.431744	0.134773	0.822484	1	0.652142	0.00021363	9.19921e-19
381	WDTC1	1p36	0.137676	1.35184e-06	0.0631029	0.346978	0.611153	0.823928	0.0268058	0.415373	0.0971112	0.62414	0.167063	0.0364314	0.343136	0.592883	0.134773	0.64901	1	0.825569	0.000944772	1.58506e-17
382	TMEM222	1p36	0.137676	2.8947e-06	0.0342175	0.422896	0.791599	0.663087	0.0268058	0.588712	0.059309	0.62414	0.167063	0.0325438	0.255439	0.786108	0.214245	0.64901	1	1	0.000944772	2.58164e-16
383	SYTL1	1p36	0.137676	1.97417e-06	0.0342175	0.422896	1	1	0.0268058	0.588712	0.059309	0.62414	0.167063	0.0325438	0.253086	0.786108	0.214245	0.64901	0.783996	0.825569	0.000944772	1.01988e-15
384	MAP3K6	1p36	0.137676	1.97417e-06	0.0342175	0.422896	1	1	0.0268058	0.588712	0.059309	0.62414	0.167063	0.0325438	0.252654	0.786108	0.214245	0.64901	0.783996	0.652142	0.000944772	3.9715e-15
385	FCN3	1p36	0.137676	1.97417e-06	0.0586627	0.422896	1	1	0.0268058	0.588712	0.15083	0.62414	0.167063	0.0325438	0.215399	0.786108	0.214245	0.64901	0.783996	0.652142	0.000944772	1.52421e-14
386	CD164L2	1p36	0.0959806	1.97417e-06	0.0586627	0.422896	1	1	0.0207728	0.588712	0.059309	0.62414	0.167063	0.0325438	0.292177	0.786108	0.214245	0.64901	0.783996	0.652142	0.000944772	1.52421e-14
387	GPR3	1p36	0.0959806	2.8947e-06	0.0586627	0.422896	1	1	0.0207728	0.588712	0.0311105	0.62414	0.167063	0.0325438	0.292177	0.786108	0.251869	0.64901	0.783996	0.652142	0.000944772	1.52421e-14
388	WASF2	1p36	0.0959806	1.97417e-06	0.0586627	0.523679	1	0.663087	0.0207728	0.588712	0.0311105	0.62414	0.167063	0.0287438	0.250083	0.786108	0.251869	0.64901	0.783996	0.652142	0.000944772	3.9715e-15
389	AHDC1	1p36	0.137676	2.8947e-06	0.0586627	0.63067	1	0.382663	0.0101533	0.588712	0.0311105	0.62414	0.167063	0.0364906	0.24773	1	0.214245	0.64901	1	0.488515	0.000944772	3.9715e-15
390	FGR	1p35	0.137676	1.63124e-06	0.0586627	0.63067	1	0.382663	0.0101533	1	0.0311105	0.62414	0.245394	0.0364906	0.335483	1	0.214245	0.64901	1	0.488515	0.000944772	1.07426e-15
391	IFI6	1p35	0.0959806	3.48994e-06	0.0586627	0.63067	1	0.648771	0.0101533	1	0.0311105	0.62414	0.245394	0.0524559	0.288898	1	0.102106	0.64901	1	0.488515	0.000944772	4.22266e-15
392	FAM76A	1p35	0.0959806	3.48994e-06	0.0586627	0.63067	1	0.648771	0.0101533	1	0.0909704	0.62414	0.423377	0.0524559	0.441042	1	0.058738	0.64901	1	0.488515	0.000433837	4.22266e-15
393	STX12	1p35	0.137676	5.1445e-06	0.0586627	0.63067	1	0.503864	0.0101533	1	0.242442	0.62414	0.325033	0.0524559	0.385392	1	0.058738	0.817619	1	0.636431	0.000433837	1.63636e-14
394	PPP1R8	1p35	0.137676	1.03724e-06	0.0586627	0.747962	1	0.648771	0.0101533	1	0.242442	0.62414	0.325033	0.0524559	0.385392	1	0.058738	0.817619	1	0.636431	0.000433837	4.22266e-15
395	AL109927.1	1p35	0.137676	1.03724e-06	0.0586627	0.747962	1	0.648771	0.0101533	1	0.242442	0.62414	0.325033	0.0524559	0.385392	1	0.058738	0.817619	1	0.636431	0.000433837	4.22266e-15
396	THEMIS2	1p35	0.137676	1.03724e-06	0.0586627	0.747962	1	0.648771	0.0293667	1	0.242442	0.62414	0.325033	0.0524559	0.385392	1	0.058738	0.817619	1	0.636431	0.000433837	4.22266e-15
397	RPA2	1p35	0.137676	5.4998e-07	0.0586627	0.747962	1	0.648771	0.0293667	1	0.242442	0.62414	0.325033	0.0524559	0.385392	1	0.058738	0.817619	1	0.636431	0.000433837	4.22266e-15
398	SMPDL3B	1p35	0.137676	5.4998e-07	0.0586627	0.747962	1	1	0.0293667	1	0.242442	0.62414	0.325033	0.0524559	0.383146	1	0.134773	0.817619	1	0.808525	0.000433837	2.69472e-16
399	XKR8	1p35	0.137676	5.4998e-07	0.0586627	0.747962	1	0.815691	0.0293667	1	0.242442	0.62414	0.423377	0.0524559	0.331964	1	0.134773	0.817619	1	0.808525	0.000433837	2.69472e-16
400	EYA3	1p35	0.137676	5.4998e-07	0.0586627	0.747962	1	0.815691	0.0293667	1	0.242442	0.62414	0.423377	0.0524559	0.28641	1	0.134773	1	1	0.808525	0.000433837	2.69472e-16
401	PTAFR	1p35	0.194382	5.60792e-07	0.0586627	1	1	0.503864	0.0484679	1	0.242442	0.516275	0.422746	0.0524559	0.331658	1	0.134773	1	1	0.808525	0.000715842	1.07426e-15
402	DNAJC8	1p35	0.137676	5.60792e-07	0.0586627	1	1	0.503864	0.0484679	1	0.242442	0.516275	0.422746	0.0524559	0.24085	1	0.134773	1	1	0.808525	0.000525185	2.69472e-16
403	ATPIF1	1p35	0.137676	5.60792e-07	0.0586627	1	1	0.503864	0.0484679	1	0.242442	0.516275	0.422746	0.0524559	0.203799	1	0.161874	1	1	0.808525	0.0008721	2.69472e-16
404	SESN2	1p35	0.194382	5.60792e-07	0.0586627	1	1	0.503864	0.0484679	1	0.242442	0.413982	0.304369	0.0524559	0.24085	1	0.161874	1	1	0.808525	0.000313163	1.07426e-15
405	MED18	1p35	0.194382	4.24522e-07	0.0586627	1	1	0.815691	0.0484679	1	0.242442	0.511421	0.304369	0.0524559	0.282675	1	0.134773	1	1	0.808525	0.000715842	1.07426e-15
406	PHACTR4	1p35	0.194382	6.47767e-07	0.0586627	1	1	0.648771	0.0484679	1	0.242442	0.413982	0.304369	0.0524559	0.203799	1	0.134773	1	1	0.808525	0.000433837	1.07426e-15
407	RCC1	1p35	0.269692	6.61185e-07	0.211936	1	1	0.815691	0.0293667	1	0.559748	0.413982	0.304369	0.0743867	0.278904	1	0.134773	1	1	0.808525	0.00189054	4.22266e-15
408	TRNAU1AP	1p35	0.269692	1.45474e-06	0.211936	1	1	0.815691	0.0293667	1	0.559748	0.413982	0.304369	0.0743867	0.322563	1	0.134773	1	1	0.808525	0.00302386	4.22266e-15
409	TAF12	1p35	0.269692	9.77584e-07	0.131307	1	0.582954	0.806145	0.0293667	1	0.559748	0.413982	0.304369	0.0743867	0.372589	1	0.134773	1	1	0.808525	0.0047831	2.69472e-16
410	RAB42	1p35	0.269692	1.45474e-06	0.131307	1	0.582954	0.806145	0.0293667	1	0.559748	0.413982	0.304369	0.0743867	0.275095	1	0.134773	1	1	0.808525	0.0047831	4.22266e-15
411	GMEB1	1p35	0.269692	1.45474e-06	0.131307	1	0.584542	0.806145	0.0293667	0.779086	0.559748	0.413982	0.304369	0.0743867	0.375668	1	0.134773	1	1	0.808525	0.00189054	2.67205e-16
412	YTHDF2	1p35	0.269692	7.75367e-07	0.131307	0.871166	0.584542	0.434282	0.0293667	0.779086	0.559748	0.413982	0.304369	0.0743867	0.488035	1	0.134773	1	1	0.808525	0.00302386	2.67205e-16
413	OPRD1	1p35	0.367052	7.75367e-07	0.131307	0.871166	0.774369	0.591162	0.0293667	0.765778	0.559748	0.413982	0.401127	0.0743867	0.427421	1	0.134773	1	1	0.808525	0.00189054	2.67205e-16
414	EPB41	1p35	0.367052	1.71019e-06	0.131307	0.871166	0.584542	0.794906	0.0484679	0.386532	0.559748	0.413982	0.519723	0.0743867	0.48738	1	0.058738	1	0.598332	1	0.00381317	4.27595e-15
415	TMEM200B	1p35	0.636016	6.66958e-07	0.112648	1	0.584542	1	0.0794668	0.765778	1	0.413982	0.660658	0.0743867	0.549185	1	0.058738	1	0.598332	1	0.00593979	4.27595e-15
416	SRSF4	1p35	0.489999	6.66958e-07	0.112648	1	0.584542	1	0.0794668	0.765778	1	0.413982	0.660658	0.0743867	0.424462	1	0.134773	1	0.598332	0.817682	0.00381317	4.27595e-15
417	MECR	1p35	0.489999	6.66958e-07	0.112648	0.741524	0.582954	0.613455	0.0794668	0.765778	1	0.413982	0.660658	0.0743867	0.423643	1	0.058738	1	0.598332	0.808525	0.00242072	1.67535e-14
418	PTPRU	1p35	0.489999	1.02329e-06	0.112648	0.741524	0.582954	0.613455	0.0794668	0.760644	1	0.413982	0.660658	0.0524559	0.368043	1	0.0332632	1	0.598332	0.808525	0.00242072	4.08702e-15
419	MATN1	1p35	0.489128	5.35685e-06	0.162175	0.726571	0.753972	0.403552	0.244395	1	1	0.511421	0.822249	0.0402316	0.915034	0.492502	0.058738	1	0.598332	0.466364	0.00143345	8.81698e-13
420	LAPTM5	1p35	0.489128	5.35685e-06	0.162175	0.726571	0.753972	0.403552	0.244395	1	1	0.511421	0.822249	0.0402316	0.915034	0.492502	0.058738	1	0.598332	0.466364	0.00143345	8.81698e-13
421	SDC3	1p35	0.509054	9.15168e-06	0.0840797	0.720275	1	0.367181	0.156655	1	1	0.6213	0.644327	0.0271788	0.914305	1	0.0197725	1	0.785081	0.466364	0.0047831	8.81698e-13
422	PUM1	1p35	0.509054	9.15168e-06	0.0840797	0.48445	0.774369	0.367181	0.234615	0.751621	1	0.511421	0.644327	0.0462977	0.671119	0.691371	0.0197725	1	0.407567	0.466364	0.00116937	1.46615e-14
423	NKAIN1	1p35	0.489128	3.49902e-05	0.042011	0.350345	0.751043	0.246234	0.0794668	0.751621	1	0.413982	0.644327	0.0665632	0.384538	0.691371	0.0229961	0.477662	0.407567	0.466364	0.00375007	4.67848e-11
424	SNRNP40	1p35	0.636016	3.49902e-05	0.042011	0.440169	0.751043	0.246234	0.0794668	0.751621	1	0.511421	0.644327	0.094329	0.439877	0.691371	0.0229961	0.477662	0.407567	0.343182	0.00375007	1.14705e-11
425	ZCCHC17	1p35	0.636016	1.80859e-05	0.121298	0.440169	1	0.246234	0.0794668	0.751621	1	0.511421	0.644327	0.094329	0.506377	0.691371	0.0229961	0.477662	0.407567	0.343182	0.00173731	1.14705e-11
426	FABP3	1p35	0.636016	4.05308e-05	0.055509	0.440169	1	0.367181	0.0794668	0.751621	1	0.511421	0.644327	0.094329	0.506377	0.691371	0.0229961	0.477662	0.407567	0.343182	0.00461187	1.14705e-11
427	SERINC2	1p35	0.489999	8.69359e-05	0.055509	0.440169	1	0.246234	0.0794668	0.751621	1	0.6213	0.644327	0.131672	0.506377	0.691371	0.0229961	0.477662	0.407567	0.343182	0.00461187	1.14705e-11
428	AC114494.1	1p35	0.489999	5.93996e-05	0.055509	0.440169	1	0.246234	0.128194	1	1	0.6213	0.644327	0.131672	0.506377	0.691371	0.0229961	0.477662	0.407567	0.466364	0.00461187	1.14705e-11
429	TINAGL1	1p35	0.489999	4.00044e-05	0.055509	0.331416	1	0.246234	0.0979651	1	1	0.613928	0.811906	0.180908	0.574594	0.691371	0.0229961	1	0.407567	0.466364	0.00343447	4.33226e-11
430	HCRTR1	1p35	0.489999	1.96871e-05	0.055509	0.550541	1	0.246234	0.0566144	1	1	0.613928	0.811906	0.244454	0.574594	0.411207	0.0229961	0.795928	0.407567	0.466364	0.00144143	1.14705e-11
431	PEF1	1p35	0.489999	1.96871e-05	0.055509	0.550541	1	0.246234	0.0566144	1	1	0.613928	0.811906	0.244454	0.574878	0.411207	0.0229961	0.787162	0.407567	0.466364	0.00144143	4.33226e-11
432	COL16A1	1p35	0.489999	1.96871e-05	0.055509	0.550541	0.692416	0.367181	0.0566144	1	1	0.613928	0.811906	0.244454	0.574878	0.411207	0.0229961	0.787162	0.246266	0.343182	0.00144143	4.33226e-11
433	BAI2	1p35	0.463327	4.48628e-05	0.055509	0.550541	0.692416	0.246234	0.0566144	1	1	0.613928	0.811906	0.166837	0.819856	0.411207	0.0229961	0.787162	0.246266	0.618194	0.000938648	4.33226e-11
434	SPOCD1	1p35	0.463327	0.000101935	0.055509	0.420342	0.692416	0.367181	0.0566144	1	1	0.613928	0.811906	0.166837	0.731333	0.411207	0.0229961	0.787162	0.246266	0.618194	0.00279939	4.33226e-11
435	PTP4A2	1p35	0.463327	7.72862e-05	0.106142	0.420342	1	0.246234	0.0566144	1	1	0.613928	0.811906	0.166837	0.817993	0.411207	0.0229961	0.787162	0.246266	0.618194	0.00279939	4.33226e-11
436	KHDRBS1	1p35	0.463327	0.000101935	0.106142	0.420342	0.494785	0.246234	0.0566144	1	1	0.613928	0.811906	0.166837	0.567068	0.411207	0.0106718	0.787162	0.242671	0.618194	0.00162973	4.33226e-11
437	TMEM39B	1p35	0.463327	0.000151015	0.106142	0.420342	0.494785	0.367181	0.0321203	0.497336	1	0.498052	0.811906	0.166837	0.645288	0.411207	0.0229961	0.787162	0.242671	0.618194	0.00279939	4.33226e-11
438	KPNA6	1p35	0.463327	7.62186e-05	0.106142	0.420342	1	0.367181	0.0566144	0.49176	1	0.498052	0.811906	0.119691	0.817993	0.411207	0.0229961	0.581072	0.242671	0.618194	0.00279939	4.33226e-11
439	TXLNA	1p35	0.342045	7.62186e-05	0.106142	0.420342	1	0.367181	0.0566144	0.49176	1	0.609494	1	0.119691	0.728717	0.411207	0.0229961	0.778311	0.242671	0.618194	0.00279939	4.33226e-11
440	CCDC28B	1p35	0.342045	7.62186e-05	0.0769102	0.420342	1	0.53153	0.0566144	0.49176	1	0.609494	1	0.119691	0.563591	0.411207	0.0229961	0.778311	0.242671	0.618194	0.00100403	1.61304e-10
441	IQCC	1p35	0.342045	7.62186e-05	0.0769102	0.420342	1	0.53153	0.0566144	0.49176	1	0.609494	1	0.119691	0.563591	0.411207	0.0229961	0.778311	0.242671	0.618194	0.00100403	1.61304e-10
442	DCDC2B	1p35	0.342045	7.62186e-05	0.0769102	0.420342	1	0.53153	0.0566144	0.49176	1	0.603038	1	0.119691	0.563591	0.411207	0.0229961	0.778311	0.242671	0.618194	0.00100403	1.61304e-10
443	TMEM234	1p35	0.342045	7.62186e-05	0.0769102	0.542721	1	0.323277	0.0566144	0.49176	1	0.603038	1	0.119691	0.563591	0.411207	0.0229961	0.778311	0.242671	0.618194	0.00100403	1.61304e-10
444	EIF3I	1p35	0.342045	4.98065e-05	0.0769102	0.542721	1	0.323277	0.0566144	0.49176	1	0.603038	1	0.119691	0.563591	0.411207	0.0229961	0.778311	0.242671	0.618194	0.00100403	5.91824e-10
445	LCK	1p35	0.342045	4.98065e-05	0.0769102	0.531583	0.692416	0.323277	0.0566144	0.49176	1	0.603038	1	0.119691	0.728717	0.33916	0.0229961	0.778311	0.242671	0.618194	0.000561751	1.61304e-10
446	FAM167B	1p35	0.342045	4.98065e-05	0.0769102	0.531583	0.692416	0.323277	0.0566144	0.49176	1	0.603038	1	0.119691	0.728717	0.33916	0.0229961	0.778311	0.242671	0.618194	0.00100403	5.91824e-10
447	HDAC1	1p35	0.247722	4.98065e-05	0.0769102	0.531583	0.692416	0.20697	0.0979651	0.49176	1	0.603038	1	0.119691	0.728717	0.33916	0.0229961	0.778311	0.242671	0.618194	0.000561751	5.91824e-10
448	MARCKSL1	1p35	0.247722	4.98065e-05	0.0769102	0.531583	0.692416	0.20697	0.0979651	0.49176	1	0.603038	1	0.119691	0.563591	0.33916	0.0229961	0.778311	0.242671	0.618194	0.000561751	5.91824e-10
449	TSSK3	1p35	0.247722	7.62186e-05	0.0769102	0.531583	0.692416	0.323277	0.0979651	0.49176	1	0.603038	1	0.166837	0.563591	0.33916	0.0229961	0.778311	0.242671	0.618194	0.000561751	5.91824e-10
450	BSDC1	1p35	0.247722	7.62186e-05	0.0769102	0.531583	0.692416	0.129103	0.0979651	0.49176	1	0.603038	1	0.166837	0.563591	0.33916	0.0229961	0.778311	0.242671	0.618194	0.000311322	5.91824e-10
451	FAM229A	1p35	0.247722	7.62186e-05	0.0769102	0.531583	0.692416	0.323277	0.0979651	0.49176	1	0.603038	1	0.166837	0.563591	0.33916	0.0229961	0.778311	0.242671	0.618194	0.000561751	5.91824e-10
452	RP1-27O5.3	1p35	0.151444	2.1652e-05	0.0769102	0.531583	0.692416	0.129103	0.0783769	0.49176	1	0.726371	0.811906	0.228615	0.638836	0.33916	0.0106718	0.778311	0.242671	0.44083	0.000311322	2.6621e-08
453	ZBTB8B	1p35	0.151444	3.27343e-05	0.0769102	0.531583	0.692416	0.20697	0.0783769	0.49176	1	0.596743	1	0.307676	0.638836	0.33916	0.0229961	0.778311	0.242671	0.44083	0.000561751	7.60757e-09
454	ZBTB8A	1p35	0.151444	2.1652e-05	0.0769102	0.531583	0.692416	0.129103	0.0783769	0.49176	1	0.726371	0.811906	0.228615	0.638836	0.115305	0.0106718	0.778311	0.242671	0.44083	0.000311322	9.15689e-08
455	ZBTB8OS	1p35	0.151444	2.1652e-05	0.0399414	0.542721	0.692416	0.20697	0.0783769	0.49176	1	0.726371	0.644327	0.228615	0.638836	0.115305	0.0106718	0.778311	0.242671	0.44083	0.00100403	9.15689e-08
456	RBBP4	1p35	0.247722	2.1652e-05	0.0399414	0.542721	0.692416	0.129103	0.0783769	0.489647	1	0.726371	0.811906	0.166837	0.638836	0.115305	0.0106718	0.778311	0.242671	0.44083	0.00177659	9.15689e-08
457	SYNC	1p35	0.247722	4.98065e-05	0.0399414	0.542721	0.413552	0.20697	0.0783769	0.489647	1	0.726371	0.811906	0.228615	0.638836	0.115305	0.0229961	0.778311	0.242671	0.44083	0.00177659	9.15689e-08
458	KIAA1522	1p35	0.151444	0.000151015	0.0399414	0.397912	0.413552	0.129103	0.0783769	0.489647	1	0.73259	0.811906	0.228615	0.402688	0.115305	0.0229961	0.778311	0.242671	0.44083	0.00311032	9.15689e-08
459	YARS	1p35	0.151444	0.000151015	0.0399414	0.397912	0.413552	0.129103	0.0783769	1	1	0.73259	0.811906	0.228615	0.402688	0.33916	0.0229961	0.778311	0.242671	0.44083	0.00920743	2.6621e-08
460	S100PBP	1p35	0.151444	7.72862e-05	0.0399414	0.522906	0.413552	0.129103	0.0783769	1	1	0.726371	0.622639	0.228615	0.403285	0.33916	0.00506507	0.778311	0.120089	0.44083	0.00920743	9.15689e-08
461	FNDC5	1p35	0.219006	0.000114374	0.0399414	0.397912	0.413552	0.129103	0.0783769	1	1	0.726371	0.622639	0.228615	0.403285	0.33916	0.00506507	0.778311	0.120089	0.44083	0.00920743	2.6621e-08
462	HPCA	1p35	0.125656	5.46528e-05	0.0399414	0.397912	0.413552	0.078745	0.0783769	1	1	0.726371	0.622639	0.228615	0.403285	0.33916	0.00506507	0.778311	0.120089	0.44083	0.00920743	2.6621e-08
463	TMEM54	1p35	0.125656	5.46528e-05	0.0399414	0.397912	0.413552	0.078745	0.0783769	1	1	0.726371	0.622639	0.228615	0.403285	0.33916	0.00506507	0.778311	0.120089	0.44083	0.00920743	2.6621e-08
464	RNF19B	1p35	0.125656	3.57211e-05	0.0399414	0.397912	0.413552	0.0470999	0.0783769	1	1	0.726371	0.622639	0.228615	0.465254	0.33916	0.00506507	0.778311	0.120089	0.44083	0.0215949	2.6621e-08
465	FKSG48	1p35	0.125656	3.57211e-05	0.0399414	0.287201	0.413552	0.0470999	0.133052	1	1	0.860034	0.622639	0.228615	0.465254	0.33916	0.00506507	0.762133	0.120089	0.44083	0.0215949	2.6621e-08
466	AK2	1p35	0.125656	5.46528e-05	0.0399414	0.397912	0.413552	0.0276912	0.0670165	1	1	0.860034	0.622639	0.228615	0.465254	0.33916	0.00207657	0.762133	0.0725859	0.44083	0.0215949	2.13866e-09
467	AZIN2	1p35	0.125656	5.46528e-05	0.0399414	0.397912	0.413552	0.0470999	0.0670165	1	1	0.860034	0.811906	0.228615	0.540464	0.33916	0.00207657	0.762133	0.0725859	0.44083	0.00920743	2.13866e-09
468	TRIM62	1p35	0.125656	2.57578e-05	0.0769102	0.397912	0.413552	0.078745	0.0670165	1	1	1	0.622639	0.228615	0.46596	0.33916	0.00207657	0.762133	0.0725859	0.44083	0.00920743	2.13866e-09
469	ZNF362	1p35	0.125656	1.02707e-05	0.0769102	0.397912	0.413552	0.078745	0.133052	1	1	1	0.622639	0.324604	0.540464	0.33916	0.000848684	0.325283	0.0725859	0.596687	0.0155424	2.13866e-09
470	A3GALT2	1p35	0.125656	1.62078e-05	0.0769102	0.397912	0.413552	0.078745	0.133052	1	1	1	0.622639	0.324604	0.540464	0.33916	0.000848684	0.325283	0.0450101	0.596687	0.0155424	2.13866e-09
471	PHC2	1p35	0.08256	4.22612e-06	0.0769102	0.397912	0.413552	0.160897	0.133052	1	1	0.860034	0.622639	0.324604	0.459424	0.33916	0.000848684	0.325283	0.0450101	0.596687	0.0155424	2.17039e-09
472	ZSCAN20	1p35	0.08256	4.22612e-06	0.0769102	0.287201	0.413552	0.129103	0.133052	1	1	0.722795	0.79942	0.423205	0.53514	0.33916	0.00207657	0.325283	0.0725859	0.596687	0.00920743	5.91824e-10
473	CSMD2	1p35	0.0535058	4.22612e-06	0.106142	0.204456	0.413552	0.0521468	0.0783769	1	1	0.722795	1	0.324604	0.385088	0.411207	0.000848684	0.325283	0.0450101	0.596687	0.00920743	2.13866e-09
474	HMGB4	1p35	0.0535058	4.30877e-06	0.106142	0.136701	0.413552	0.0643099	0.0457341	1	1	0.854809	1	0.406278	0.311732	0.33916	0.00207657	0.170386	0.0725859	0.784727	0.0258695	2.13866e-09
475	C1orf94	1p35	0.125656	6.73811e-06	0.0769102	0.180513	0.413552	0.0470999	0.0939014	1	1	0.712034	1	0.228615	0.517761	0.33916	0.00207657	0.285966	0.0725859	0.784727	0.042405	2.13866e-09
476	SMIM12	1p34	0.125656	6.75116e-06	0.0769102	0.261213	0.413552	0.129103	0.016049	0.704866	1	1	0.79942	0.406278	0.504882	0.33916	0.000848684	0.136062	0.0725859	0.784727	0.0302865	8.99697e-08
477	GJB5	1p34	0.125656	6.75116e-06	0.0769102	0.261213	0.413552	0.129103	0.0419998	0.704866	1	1	1	0.406278	0.505118	0.33916	0.000848684	0.136062	0.0725859	0.784727	0.017743	2.5449e-08
478	GJB4	1p34	0.125656	6.75116e-06	0.0769102	0.261213	0.413552	0.129103	0.0419998	0.704866	1	1	1	0.406278	0.505118	0.33916	0.000848684	0.136062	0.0725859	0.784727	0.017743	2.5449e-08
479	GJB3	1p34	0.125656	6.75116e-06	0.0769102	0.261213	0.413552	0.129103	0.0419998	0.704866	1	1	1	0.406278	0.505118	0.33916	0.000848684	0.136062	0.0725859	0.784727	0.017743	2.5449e-08
480	GJA4	1p34	0.125656	6.75116e-06	0.0769102	0.261213	0.413552	0.129103	0.016049	0.704866	1	1	1	0.406278	0.505118	0.33916	0.000848684	0.136062	0.0725859	0.784727	0.017743	8.99697e-08
481	DLGAP3	1p34	0.125656	6.75116e-06	0.0769102	0.483874	0.413552	0.129103	0.00596017	0.704866	1	1	1	0.525827	0.787906	0.33916	0.00034576	0.136062	0.0725859	0.784727	0.0302865	8.99697e-08
482	ZMYM6NB	1p34	0.0993198	1.7266e-05	0.0769102	0.483874	0.413552	0.129103	0.00596017	0.704866	1	1	0.785119	0.525827	0.684013	0.33916	0.00034576	0.136062	0.120089	0.784727	0.0508951	8.99697e-08
483	RP11-244H3.4	1p34	0.0993198	1.7266e-05	0.0769102	0.483874	0.413552	0.078745	0.00596017	0.704866	1	1	0.785119	0.406278	0.684013	0.33916	0.00034576	0.136062	0.0725859	0.784727	0.0508951	8.99697e-08
484	ZMYM6	1p34	0.0993198	1.7266e-05	0.0769102	0.483874	0.413552	0.078745	0.00596017	0.704866	1	1	0.785119	0.406278	0.684013	0.33916	0.00034576	0.136062	0.0725859	0.784727	0.0508951	8.99697e-08
485	ZMYM1	1p34	0.0993198	1.7266e-05	0.0769102	0.483874	0.413552	0.078745	0.016049	0.704866	1	1	1	0.406278	0.684013	0.33916	0.00034576	0.285966	0.0725859	0.596687	0.0508951	8.99697e-08
486	SFPQ	1p34	0.0624931	6.56229e-06	0.0769102	0.483874	0.413552	0.0308301	0.016049	0.707774	1	1	1	0.525827	0.584527	0.33916	0.000140418	0.285966	0.0725859	0.784727	0.0508951	8.99697e-08
487	ZMYM4	1p34	0.0387964	2.61195e-06	0.106142	0.483874	0.692416	0.160897	0.016049	0.704866	1	1	1	0.525827	0.584434	0.33916	0.000140418	0.285966	0.0725859	0.784727	0.0508951	2.5449e-08
488	KIAA0319L	1p34	0.125656	2.61195e-06	0.0769102	0.342769	0.692416	0.078745	0.0939014	0.704866	1	1	1	0.525827	0.888322	0.115305	0.00034576	0.285966	0.120089	0.784727	0.167756	8.99697e-08
489	NCDN	1p34	0.188225	1.05592e-05	0.0769102	0.802858	0.692416	0.078745	0.0113217	0.704866	1	1	1	0.525827	0.772378	0.115305	0.00034576	0.136062	0.120089	0.784727	0.167756	3.12664e-07
490	TFAP2E	1p34	0.188225	1.05592e-05	0.0769102	0.802858	0.692416	0.078745	0.0113217	0.704866	1	1	1	0.406278	0.772378	0.115305	0.00034576	0.136062	0.120089	0.784727	0.167756	3.12664e-07
491	PSMB2	1p34	0.188225	6.56229e-06	0.0769102	0.802858	0.692416	0.078745	0.0113217	0.704866	1	1	1	0.406278	0.776495	0.115305	0.00034576	0.136062	0.120089	0.784727	0.0840492	8.99697e-08
492	CLSPN	1p34	0.0624931	1.05592e-05	0.0769102	0.802858	0.692416	0.078745	0.00365216	0.704866	1	1	0.79942	0.406278	0.667095	0.115305	0.00034576	0.136062	0.120089	0.784727	0.0840492	8.99697e-08
493	C1orf216	1p34	0.155344	1.05592e-05	0.0769102	0.802858	0.692416	0.078745	0.0113217	0.704866	1	1	0.79942	0.406278	0.667095	0.115305	0.00034576	0.136062	0.120089	0.784727	0.0840492	8.99697e-08
494	AGO4	1p34	0.0993198	1.05592e-05	0.0769102	0.440315	0.692416	0.078745	0.0113217	0.704866	1	1	0.79942	0.678432	0.464084	0.115305	0.00034576	0.136062	0.120089	0.784727	0.0840492	8.99697e-08
495	AGO1	1p34	0.0993198	1.05592e-05	0.0769102	0.440315	0.692416	0.129103	0.0113217	0.704866	1	1	0.79942	0.678432	0.553994	0.268031	0.000848684	0.136062	0.120089	0.784727	0.0840492	3.12664e-07
496	AGO3	1p34	0.0993198	1.74062e-05	0.0769102	0.579676	0.692416	0.129103	0.0419998	0.704866	1	1	1	0.678432	0.545181	0.268031	0.000848684	0.136062	0.120089	0.784727	0.136107	3.12664e-07
497	TEKT2	1p34	0.155344	0.000106692	0.0769102	0.779025	0.692416	0.20697	0.0113217	1	1	1	1	0.678432	0.536375	0.268031	0.000848684	0.136062	0.120089	0.570821	0.215552	8.00722e-08
498	ADPRHL2	1p34	0.155344	0.000106692	0.0769102	0.779025	0.692416	0.20697	0.0113217	1	1	1	1	0.678432	0.432871	0.268031	0.000848684	0.136062	0.120089	0.570821	0.215552	8.00722e-08
499	COL8A2	1p34	0.155344	0.000106692	0.0769102	0.779025	0.692416	0.20697	0.0113217	1	1	1	1	0.678432	0.432871	0.268031	0.000848684	0.136062	0.120089	0.570821	0.136107	8.00722e-08
500	TRAPPC3	1p34	0.155344	0.000106692	0.0769102	0.779025	0.692416	0.20697	0.0113217	1	1	1	1	0.525827	0.432871	0.268031	0.000848684	0.136062	0.120089	0.570821	0.136107	8.00722e-08
501	MAP7D1	1p34	0.155344	0.000106692	0.0769102	0.779025	0.692416	0.367181	0.0113217	1	1	1	1	0.525827	0.353007	0.268031	0.000848684	0.136062	0.120089	0.570821	0.136107	8.00722e-08
502	THRAP3	1p34	0.238376	0.000165817	0.0399414	0.765035	0.340285	0.20697	0.0113217	1	1	1	1	0.525827	0.536096	0.268031	0.00034576	0.136062	0.120089	0.570821	0.136107	1.01754e-06
503	SH3D21	1p34	0.238376	0.000165817	0.0769102	0.765035	0.340285	0.20697	0.0113217	1	1	1	1	0.666323	0.432871	0.268031	0.00207657	0.136062	0.120089	0.570821	0.215552	1.01754e-06
504	EVA1B	1p34	0.238376	0.000165817	0.0769102	0.765035	0.340285	0.20697	0.0113217	1	1	1	1	0.666323	0.525259	0.268031	0.00506507	0.136062	0.120089	0.570821	0.215552	1.01754e-06
505	STK40	1p34	0.357529	0.000165817	0.0769102	0.765035	0.340285	0.20697	0.0113217	1	1	1	1	0.678432	0.525259	0.268031	0.00506507	0.136062	0.120089	0.570821	0.136107	1.01754e-06
506	LSM10	1p34	0.357529	0.000255303	0.0769102	0.765035	0.340285	0.0949283	0.0113217	1	1	0.848221	1	0.666323	0.432871	0.268031	0.00506507	0.136062	0.120089	0.570821	0.136107	1.01754e-06
507	OSCP1	1p34	0.357529	0.000255303	0.0769102	0.765035	0.340285	0.0949283	0.0113217	1	1	1	1	0.666323	0.432871	0.268031	0.00506507	0.136062	0.120089	0.784727	0.136107	3.53292e-06
508	MRPS15	1p34	0.357529	0.000255303	0.0769102	0.765035	0.692416	0.161771	0.0113217	1	1	1	1	0.666323	0.432871	0.268031	0.00506507	0.136062	0.120089	0.570821	0.136107	3.53292e-06
509	CSF3R	1p34	0.357529	0.000255303	0.0769102	0.765035	0.692416	0.161771	0.0113217	1	1	1	1	0.666323	0.432871	0.268031	0.00506507	0.136062	0.120089	0.570821	0.0840492	3.53292e-06
510	GRIK3	1p34	0.357529	0.000395717	0.106142	0.53903	0.607498	0.10996	0.0113217	1	0.343525	0.559757	0.76909	0.508573	0.340083	0.268031	0.00506507	0.0725305	0.120089	0.254181	0.0840492	1.20306e-05
511	ZC3H12A	1p34	0.0180192	0.000256086	0.330542	0.720447	0.607498	0.434147	0.0113217	0.688135	1	0.67986	0.785119	0.636876	0.231665	0.268031	0.00506507	0.136062	0.116392	0.254181	0.136107	1.20306e-05
512	MEAF6	1p34	0.0180192	0.00016238	0.330542	0.720447	0.607498	0.67495	0.0113217	0.414416	1	0.67986	0.785119	0.808765	0.231665	0.268031	0.00506507	0.136062	0.116392	0.254181	0.0840492	1.20306e-05
513	SNIP1	1p34	0.0180192	0.000256086	0.330542	0.720447	0.607498	0.67495	0.0113217	0.414416	1	0.540027	0.785119	0.808765	0.231665	0.268031	0.00506507	0.136062	0.116392	0.254181	0.0840492	1.20306e-05
514	DNALI1	1p34	0.0180192	0.000256086	0.295773	0.720447	1	0.434147	0.0113217	0.414416	1	0.540027	0.76909	0.808765	0.231665	0.268031	0.00506507	0.136062	0.116392	0.254181	0.0840492	1.20306e-05
515	GNL2	1p34	0.0180192	0.00040721	0.295773	0.720447	1	0.71535	0.0113217	0.414416	1	0.67986	0.76909	0.808765	0.231665	0.268031	0.00506507	0.136062	0.116392	0.254181	0.136107	1.20306e-05
516	RSPO1	1p34	0.0180192	0.000256086	0.145694	0.720447	1	1	0.0113217	0.414416	1	0.532848	0.76909	0.808765	0.231665	0.268031	0.00506507	0.136062	0.116392	0.375513	0.136107	1.20306e-05
517	C1orf109	1p34	0.034683	0.000256086	0.145694	0.720447	1	1	0.0113217	0.414416	1	0.532848	0.76909	0.808765	0.231665	0.268031	0.0123161	0.136062	0.116392	0.375513	0.215552	1.20306e-05
518	CDCA8	1p34	0.034683	0.000256086	0.145694	0.720447	1	1	0.0113217	0.414416	1	0.532848	0.76909	0.808765	0.231665	0.11487	0.0123161	0.136062	0.116392	0.375513	0.215552	4.01098e-05
519	EPHA10	1p34	0.034683	0.00016238	0.265534	0.720447	1	0.71535	0.0113217	0.414416	1	0.532848	0.76909	0.808765	0.231665	0.11487	0.0123161	0.136062	0.116392	0.375513	0.215552	4.01098e-05
520	MANEAL	1p34	0.034683	0.000256086	0.265534	0.720447	1	1	0.0113217	0.414416	1	0.532848	0.76909	0.808765	0.231665	0.11487	0.0123161	0.136062	0.116392	0.375513	0.215552	4.01098e-05
521	YRDC	1p34	0.034683	0.000256086	0.265534	0.720447	1	1	0.0113217	0.414416	1	0.532848	0.76909	0.808765	0.231665	0.11487	0.0123161	0.136062	0.116392	0.375513	0.215552	1.10194e-05
522	MTF1	1p34	0.034683	0.00040721	0.265534	0.720447	0.270429	1	0.0113217	0.414416	1	0.532848	0.76909	1	0.231665	0.11487	0.0123161	0.136062	0.116392	0.375513	0.215552	1.10194e-05
523	C1orf122	1p34	0.034683	0.000256086	0.265534	0.720447	1	1	0.0113217	0.414416	1	0.532848	0.76909	0.808765	0.231665	0.11487	0.0123161	0.136062	0.116392	0.375513	0.215552	1.10194e-05
524	INPP5B	1p34	0.034683	0.000256086	0.681969	0.482837	0.270429	1	0.0113217	0.688135	1	0.532848	0.76909	0.808765	0.379364	0.11487	0.0123161	0.136062	0.116392	0.375513	0.215552	3.86244e-05
525	SF3A3	1p34	0.034683	0.00040721	0.681969	0.482837	1	1	0.0113217	0.667233	1	0.532848	0.785119	0.808765	0.711389	0.11487	0.0123161	0.136062	0.116392	0.375513	0.215552	3.86244e-05
526	FHL3	1p34	0.034683	0.000652213	0.681969	0.720447	1	1	0.0113217	0.667233	1	0.532848	0.785119	0.808765	0.711389	0.11487	0.0123161	0.136062	0.116392	0.375513	0.215552	3.86244e-05
527	UTP11L	1p34	0.034683	0.00105048	0.681969	0.720447	1	1	0.0113217	0.667233	1	0.532848	1	0.808765	0.711389	0.11487	0.0123161	0.136062	0.116392	0.375513	0.215552	3.86244e-05
528	POU3F1	1p34	0.034683	0.00101622	0.681969	0.720447	1	1	0.0113217	0.647513	1	0.532848	1	0.808765	0.850985	0.11487	0.0123161	0.136062	0.116392	0.375513	0.215552	3.86244e-05
529	RRAGC	1p34	0.034683	0.000999042	1	0.720447	1	0.480769	0.0349398	1	1	0.517757	1	0.797958	0.829783	0.11487	0.0123161	0.402034	0.116392	0.375513	0.721086	0.000132607
530	MYCBP	1p34	0.034683	0.000999042	1	0.720447	1	0.480769	0.0349398	1	1	0.517757	1	0.797958	0.829783	0.11487	0.0123161	0.402034	0.116392	0.375513	0.444348	0.000132607
531	RP5-864K19.6	1p34	0.034683	0.000999042	1	0.720447	1	0.480769	0.0349398	1	1	0.517757	1	0.797958	0.829783	0.11487	0.0123161	0.402034	0.116392	0.375513	0.444348	0.000132607
532	GJA9	1p34	0.034683	0.000999042	1	0.720447	1	0.480769	0.0349398	1	1	0.517757	1	0.797958	0.829783	0.11487	0.0123161	0.402034	0.116392	0.375513	0.444348	0.000132607
533	RHBDL2	1p34	0.06709	0.000641338	1	0.720447	1	0.480769	0.0349398	1	1	0.517757	1	1	0.673751	0.11487	0.0123161	0.402034	0.116392	0.570821	0.444348	0.000132607
534	AKIRIN1	1p34	0.130518	0.000633516	1	0.720447	1	0.480769	0.0349398	1	1	0.381332	1	0.797958	0.673751	0.11487	0.0123161	0.402034	0.18587	0.254181	0.444348	0.000132607
535	NDUFS5	1p34	0.130518	0.000388313	1	0.720447	1	0.480769	0.0349398	1	1	0.381332	1	0.797958	0.51661	0.11487	0.0123161	0.402034	0.186842	0.254181	0.444348	0.000132607
536	MACF1	1p34	0.130518	0.000388313	1	0.720447	1	0.230605	0.0113217	1	1	0.517757	1	0.784958	0.837124	0.11487	0.0123161	0.402034	0.18587	0.254181	0.332735	0.000444749
537	BMP8A	1p34	0.130518	0.000999042	1	1	1	0.230605	0.0349398	1	1	0.381332	0.728698	0.597106	0.829783	0.11487	0.0123161	0.402034	0.186842	0.254181	0.170504	0.000113637
538	PABPC4	1p34	0.06709	0.000999042	1	1	1	0.230605	0.0349398	1	1	0.280199	0.728698	0.784958	0.829783	0.340782	0.0123161	0.402034	0.18587	0.254181	0.279279	0.000113637
539	HEYL	1p34	0.130518	0.000999042	1	1	1	0.230605	0.0349398	1	1	0.381332	0.728698	0.784958	0.829783	0.340782	0.0123161	0.402034	0.18587	0.254181	0.279279	0.000113637
540	PPIE	1p34	0.130518	0.000999042	1	1	1	0.230605	0.0349398	1	1	0.381332	0.728698	0.784958	0.837124	0.340782	0.0123161	0.402034	0.18587	0.254181	0.279279	0.000113637
541	NT5C1A	1p34	0.130518	0.000999042	1	1	1	0.230605	0.0349398	1	1	0.381332	0.728698	0.784958	0.829232	0.340782	0.0123161	0.402034	0.18587	0.254181	0.279279	0.000113637
542	HPCAL4	1p34	0.130518	0.000999042	1	1	1	0.230605	0.0349398	1	1	0.381332	0.728698	0.784958	0.829232	0.340782	0.0123161	0.402034	0.18587	0.254181	0.279279	0.000113637
543	BMP8B	1p34	0.503682	0.000999042	1	1	1	0.230605	0.0349398	1	1	0.381332	0.728698	1	0.673751	0.340782	0.0123161	0.402034	0.186842	0.13598	0.279279	0.000113637
544	OXCT2	1p34	0.503682	0.000999042	1	1	1	0.230605	0.0349398	1	1	0.381332	0.728698	0.784958	0.673751	0.340782	0.0123161	0.402034	0.186842	0.13598	0.279279	0.000113637
545	TRIT1	1p34	0.503682	0.00156836	1	1	1	0.230605	0.0349398	1	1	0.381332	0.728698	0.784958	1	0.340782	0.0123161	0.402034	0.186842	0.0839817	0.279279	3.08594e-05
546	MYCL	1p34	1	0.0024794	1	1	1	0.230605	0.0349398	1	1	0.26834	0.728698	0.784958	1	0.340782	0.0123161	0.402034	0.186842	0.0839817	0.444348	3.08594e-05
547	MFSD2A	1p34	0.503682	0.0024794	1	1	1	0.230605	0.0349398	1	1	0.26834	0.728698	0.784958	1	0.340782	0.0123161	0.402034	0.186842	0.0839817	0.444348	3.08594e-05
548	CAP1	1p34	0.503682	0.00156836	1	1	1	0.110354	0.0349398	1	1	0.26834	0.728698	0.784958	0.834511	0.340782	0.0123161	0.402034	0.186842	0.0839817	0.444348	3.08594e-05
549	PPT1	1p34	0.503682	0.000999042	1	1	1	0.110354	0.0349398	1	1	0.26834	0.728698	0.784958	0.834511	0.340782	0.0123161	0.402034	0.186842	0.0839817	0.279279	3.08594e-05
550	RLF	1p34	0.503682	0.000633516	1	1	1	0.110354	0.0349398	1	1	0.26834	0.728698	0.784958	0.834511	0.340782	0.0867133	0.402034	0.18587	0.0839817	0.444348	0.000113637
551	TMCO2	1p34	0.503682	0.000641338	1	1	1	0.110354	0.0349398	1	1	0.26834	0.728698	0.784958	0.834511	0.340782	0.0867133	0.402034	0.18587	0.13598	0.444348	0.000113637
552	ZMPSTE24	1p34	0.503682	0.000641338	1	1	1	0.110354	0.0349398	1	1	0.26834	0.728698	0.784958	1	0.340782	0.0867133	0.402034	0.18587	0.13598	0.444348	0.000113637
553	COL9A2	1p34	0.503682	0.000641338	1	1	1	0.35518	0.0349398	1	1	0.26834	0.728698	0.784958	1	0.340782	0.0867133	0.402034	0.18587	0.13598	0.444348	0.000113637
554	SMAP2	1p34	0.503682	0.000641338	1	1	1	0.110354	0.0349398	1	1	0.26834	0.728698	1	1	0.340782	0.00506507	0.650983	0.18587	0.13598	0.444348	0.000113637
555	ZFP69B	1p34	0.503682	0.000999042	1	1	1	0.110354	0.0349398	1	0.576925	0.26834	0.728698	1	1	0.340782	0.0123161	0.650983	0.18587	0.13598	0.444348	0.000113637
556	ZFP69	1p34	0.503682	0.000999042	1	0.668454	1	0.110354	0.0349398	1	1	0.349891	0.728698	1	1	0.340782	0.0123161	0.650983	0.186842	0.13598	0.444348	0.000113637
557	EXO5	1p34	0.503682	0.000999042	1	0.668454	1	0.110354	0.0349398	1	1	0.349891	0.728698	1	1	0.340782	0.0123161	0.650983	0.186842	0.13598	0.444348	0.000113637
558	ZNF684	1p34	0.503682	0.000999042	1	1	1	0.110354	0.0349398	1	1	0.349891	0.728698	1	1	0.340782	0.0123161	0.650983	0.186842	0.13598	0.444348	0.000113637
559	RIMS3	1p34	0.503682	0.00156836	1	1	1	0.110354	0.0349398	1	1	0.349891	0.728698	1	1	0.340782	0.0123161	1	0.288677	0.13598	0.444348	0.000113637
560	NFYC	1p34	0.503682	0.00156836	1	1	1	0.110354	0.105794	1	1	0.349891	0.728698	1	1	1	0.0123161	1	0.450606	0.13598	0.444348	0.000113637
561	KCNQ4	1p34	0.503682	0.0024794	1	1	1	0.110354	0.105794	1	1	0.349891	0.728698	1	1	1	0.0123161	1	0.450606	0.13598	0.444348	0.000113637
562	CITED4	1p34	0.503682	0.0024794	1	1	1	0.110354	0.105794	0.605224	1	0.349891	0.728698	1	1	1	0.0123161	1	0.450606	0.13598	0.444348	0.000113637
563	CTPS1	1p34	0.503682	0.0024794	1	1	1	0.230605	0.336732	0.605224	1	0.251065	0.728698	1	1	1	0.0123161	0.575157	0.450606	0.215354	0.444348	0.000113637
564	SLFNL1	1p34	0.503682	0.0024794	1	1	1	0.230605	0.105794	0.605224	1	0.251065	0.728698	1	1	1	0.0123161	0.575157	0.450606	0.215354	0.444348	0.000113637
565	SCMH1	1p34	0.130518	0.00394128	1	1	1	0.35518	0.0113217	1	1	0.251065	0.728698	1	1	1	0.0867133	0.575157	0.450606	0.13598	0.279279	0.000113637
566	FOXO6	1p34	0.130518	0.0062858	1	1	1	0.110354	0.0349398	1	1	0.349891	0.728698	0.751333	1	1	0.0867133	0.575157	0.450606	0.215354	0.279279	0.000113637
567	EDN2	1p34	0.06709	0.0062858	0.531593	1	1	0.35518	0.0349398	1	1	0.349891	0.728698	0.751333	1	1	0.0867133	0.575157	0.450606	0.215354	0.279279	0.000113637
568	HIVEP3	1p34	0.130518	0.0132611	0.531593	0.398194	1	0.110354	0.016049	1	1	0.349891	1	1	0.555439	1	0.0726476	0.575157	0.288677	0.13598	0.768757	0.000113637
569	GUCA2B	1p34	0.130518	0.0200772	0.531593	0.22324	1	0.230605	0.0349398	1	1	0.476261	1	0.751333	0.837124	1	0.0726476	0.575157	0.450606	0.215354	0.498527	0.000411051
570	GUCA2A	1p34	0.130518	0.0200772	0.531593	0.447152	1	0.230605	0.0349398	1	1	0.476261	1	0.751333	0.837124	1	0.0726476	0.575157	0.450606	0.215354	0.498527	0.000411051
571	FOXJ3	1p34	0.06709	0.0303393	0.531593	0.22324	1	0.230605	0.0349398	0.629834	1	0.476261	1	0.751333	0.837124	1	0.0726476	0.575157	0.450606	0.215354	0.498527	0.000411051
572	RIMKLA	1p34	0.130518	0.0303393	0.531593	0.398194	1	0.230605	0.0349398	0.629834	1	0.476261	1	0.751333	1	1	0.0726476	0.575157	0.450606	0.215354	0.498527	0.000411051
573	ZMYND12	1p34	0.130518	0.0303393	0.531593	0.664268	1	0.230605	0.0349398	0.629834	1	0.476261	1	0.751333	1	1	0.0726476	0.575157	0.450606	0.215354	0.498527	0.000411051
574	PPCS	1p34	0.130518	0.0303393	0.531593	0.664268	1	0.230605	0.0349398	0.629834	1	0.476261	1	0.751333	1	1	0.0726476	0.575157	0.450606	0.215354	0.498527	0.000411051
575	CCDC30	1p34	0.130518	0.0303393	0.531593	0.664268	1	0.230605	0.0349398	0.629834	1	0.476261	1	0.751333	0.829783	1	0.0726476	0.575157	0.288677	0.13598	0.332735	0.000113637
576	PPIH	1p34	0.06709	0.0303393	0.531593	0.600106	1	0.230605	0.0349398	0.629834	1	0.476261	1	0.751333	0.6567	1	0.0229961	0.575157	0.288677	0.13598	0.332735	0.000113637
577	YBX1	1p34	0.06709	0.0303393	0.234302	0.335997	1	0.230605	0.0349398	0.629834	1	0.476261	1	0.751333	0.6567	1	0.0229961	0.575157	0.288677	0.215354	0.332735	0.000113637
578	CLDN19	1p34	0.06709	0.0375919	0.234302	0.335997	1	0.230605	0.0349398	0.629834	1	0.476261	1	0.751333	0.6567	1	0.0229961	0.575157	0.288677	0.215354	0.498527	0.000113637
579	P3H1	1p34	0.06709	0.0375919	0.234302	0.335997	0.607498	0.230605	0.0349398	0.629834	1	0.476261	1	0.751333	0.6567	1	0.0229961	0.575157	0.288677	0.215354	0.498527	0.000113637
580	C1orf50	1p34	0.06709	0.0375919	0.234302	0.335997	0.607498	0.230605	0.0349398	0.629834	1	0.476261	1	0.751333	0.6567	1	0.0229961	0.575157	0.288677	0.215354	0.498527	0.000113637
581	CCDC23	1p34	0.06709	0.0375919	0.234302	0.335997	1	0.230605	0.0349398	0.629834	1	0.476261	1	0.751333	0.819411	1	0.0229961	0.575157	0.288677	0.215354	0.498527	0.000113637
582	ERMAP	1p34	0.06709	0.0375919	0.234302	0.335997	1	0.230605	0.0349398	0.629834	1	0.476261	1	0.751333	0.819411	1	0.0106718	0.575157	0.288677	0.215354	0.498527	0.000113637
583	ZNF691	1p34	0.06709	0.0375919	0.234302	0.335997	1	0.230605	0.0349398	0.629834	1	0.476261	1	0.751333	0.819411	1	0.0106718	0.575157	0.288677	0.215354	0.498527	0.000113637
584	SLC2A1	1p34	0.06709	0.0542853	0.234302	0.335997	1	0.230605	0.336732	0.629834	1	0.476261	1	0.751333	0.819411	1	0.0106718	0.575157	0.288677	0.215354	0.498527	0.000113637
585	FAM183A	1p34	0.06709	0.0375919	0.531593	0.600106	1	0.480769	0.336732	0.629834	1	0.630331	0.750398	0.751333	0.6567	1	0.0106718	0.575157	0.288677	0.332473	0.498527	0.000411051
586	EBNA1BP2	1p34	0.06709	0.0375919	0.531593	0.600106	1	0.480769	0.336732	0.629834	1	0.630331	0.750398	0.751333	0.6567	1	0.0106718	0.575157	0.288677	0.332473	0.498527	0.000113637
587	CFAP57	1p34	0.06709	0.0375919	0.531593	0.600106	1	0.480769	0.336732	0.629834	1	0.630331	0.750398	0.751333	0.6567	1	0.0106718	0.575157	0.288677	0.332473	0.498527	0.000113637
588	TMEM125	1p34	0.06709	0.0375919	0.531593	0.600106	1	0.480769	0.336732	0.629834	1	0.630331	0.750398	0.751333	0.6567	1	0.0106718	0.575157	0.288677	0.332473	0.498527	0.000113637
589	C1orf210	1p34	0.06709	0.0375919	0.531593	0.600106	1	0.480769	0.336732	0.629834	1	0.630331	0.750398	0.751333	0.6567	1	0.0106718	0.575157	0.288677	0.332473	0.498527	0.000113637
590	TIE1	1p34	0.06709	0.0375919	0.531593	0.600106	1	0.480769	0.336732	0.629834	1	0.630331	0.750398	0.751333	0.6567	1	0.0106718	0.575157	0.288677	0.332473	0.498527	8.24875e-06
591	MPL	1p34	0.06709	0.0375919	0.531593	0.664268	1	0.480769	0.336732	0.629834	1	0.476261	0.750398	0.751333	0.6567	1	0.0106718	0.575157	0.288677	0.332473	0.498527	8.24875e-06
592	CDC20	1p34	0.06709	0.0375919	0.531593	0.664268	1	0.480769	0.336732	0.629834	1	0.476261	0.750398	0.751333	0.6567	1	0.0106718	0.575157	0.186842	0.332473	0.498527	8.24875e-06
593	ELOVL1	1p34	0.06709	0.0375919	0.531593	0.664268	1	0.480769	0.336732	0.629834	1	0.476261	0.750398	0.751333	0.6567	1	0.0229961	0.575157	0.186842	0.332473	0.498527	8.24875e-06
594	MED8	1p34	0.06709	0.0259794	0.531593	0.664268	1	0.480769	0.399428	0.629834	1	0.476261	0.750398	0.751333	0.6567	1	0.0229961	0.575157	0.18587	0.332473	0.498527	8.24875e-06
595	SZT2	1p34	0.134666	0.0132611	0.531593	0.664268	0.607498	0.480769	0.399428	0.629834	1	0.476261	0.750398	0.751333	0.6567	1	0.0229961	0.575157	0.18587	0.332473	0.498527	8.24875e-06
596	HYI	1p34	0.134666	0.0132611	0.531593	0.664268	0.607498	0.480769	0.336732	0.629834	1	0.476261	0.750398	0.751333	0.819411	1	0.0229961	0.575157	0.186842	0.332473	0.498527	8.24875e-06
597	PTPRF	1p34	0.0180192	0.00876525	1	0.664268	1	0.480769	0.0939014	0.629834	1	0.630331	0.750398	0.751333	0.819411	1	0.0229961	0.575157	0.186842	0.332473	0.332735	8.24875e-06
598	KDM4A	1p34	0.034683	0.00876525	1	0.664268	1	0.480769	0.0939014	0.629834	1	0.615651	0.750398	0.751333	0.6567	1	0.0229961	0.575157	0.186842	0.332473	0.332735	8.24875e-06
599	ST3GAL3	1p34	0.034683	0.00876525	1	0.664268	0.661827	0.480769	0.0939014	0.171253	1	0.615651	0.750398	0.751333	1	1	0.0229961	0.575157	0.186842	0.332473	0.332735	8.24875e-06
600	ARTN	1p34	0.06709	0.00580967	0.531593	0.600106	1	0.480769	0.336732	0.171253	1	0.335654	1	0.751333	0.829232	1	0.0229961	0.575157	0.186842	0.332473	0.498527	8.24875e-06
601	IPO13	1p34	0.06709	0.00580967	0.531593	0.600106	1	0.480769	0.336732	0.171253	1	0.335654	1	0.751333	0.829232	1	0.0229961	0.575157	0.186842	0.332473	0.332735	8.24875e-06
602	DPH2	1p34	0.06709	0.00580967	0.531593	0.600106	1	0.480769	0.336732	0.171253	1	0.615651	1	0.751333	0.6567	1	0.0229961	0.575157	0.186842	0.332473	0.332735	8.24875e-06
603	ATP6V0B	1p34	0.06709	0.00580967	0.531593	0.600106	1	0.480769	0.336732	0.171253	1	0.615651	1	0.751333	0.6567	1	0.0229961	0.575157	0.186842	0.332473	0.332735	8.24875e-06
604	B4GALT2	1p34	0.06709	0.00580967	0.531593	0.600106	1	0.480769	0.336732	0.171253	1	0.615651	1	0.751333	0.6567	1	0.0229961	0.575157	0.186842	0.332473	0.332735	8.24875e-06
605	CCDC24	1p34	0.06709	0.00580967	0.531593	0.600106	1	0.480769	0.336732	0.171253	1	0.615651	1	0.751333	0.51661	1	0.0229961	0.575157	0.186842	0.332473	0.332735	8.24875e-06
606	SLC6A9	1p34	0.06709	0.00580967	0.531593	0.600106	1	0.480769	0.336732	0.171253	1	0.615651	1	0.751333	0.518404	1	0.0229961	0.575157	0.186842	0.332473	0.332735	8.24875e-06
607	KLF17	1p34	0.034683	0.00580967	0.531593	0.600106	1	0.480769	0.336732	0.171253	1	0.615651	1	0.751333	0.518404	1	0.0229961	0.575157	0.186842	0.332473	0.332735	8.24875e-06
608	DMAP1	1p34	0.034683	0.00580967	0.531593	0.398194	1	0.480769	0.336732	0.171253	1	0.615651	0.750398	1	0.518404	1	0.0229961	0.575157	0.186842	0.332473	0.332735	3.86244e-05
609	ERI3	1p34	0.034683	0.00580967	0.531593	0.398194	1	0.480769	0.336732	0.171253	1	0.615651	0.750398	1	0.518404	1	0.0229961	0.575157	0.516275	0.332473	0.332735	3.86244e-05
610	RNF220	1p34	0.034683	0.0024406	0.531593	0.664268	1	0.480769	0.336732	0.629834	1	0.615651	0.750398	0.751333	0.536764	1	0.0229961	0.575157	0.186842	0.332473	0.498527	0.000132607
611	TMEM53	1p34	0.034683	0.0024406	0.531593	0.664268	1	0.480769	0.105794	0.343441	1	0.615651	0.750398	0.751333	0.673751	1	0.0229961	0.575157	0.186842	0.332473	0.498527	3.08594e-05
612	C1orf228	1p34	0.034683	0.00157023	0.531593	0.398194	1	0.480769	0.105794	0.343441	1	0.615651	0.750398	0.751333	0.673751	1	0.0106718	0.575157	0.186842	0.332473	0.53909	3.08594e-05
613	KIF2C	1p34	0.06709	0.00157023	0.531593	0.664268	1	1	0.105794	0.343441	1	0.615651	0.750398	0.751333	0.673751	1	0.0229961	0.575157	0.186842	0.332473	0.332735	3.08594e-05
614	RPS8	1p34	0.130518	0.0024406	0.531593	1	1	0.480769	0.105794	1	1	0.615651	0.750398	0.751333	0.673751	1	0.0229961	0.575157	0.186842	0.332473	0.332735	3.08594e-05
615	BEST4	1p34	0.130518	0.0024406	0.531593	1	1	0.480769	0.105794	1	1	0.615651	0.750398	0.751333	0.673751	1	0.0229961	0.575157	0.186842	0.332473	0.332735	3.08594e-05
616	PLK3	1p34	0.130518	0.0024406	0.531593	1	1	0.480769	0.105794	1	1	0.615651	0.750398	0.751333	0.673751	1	0.0229961	0.575157	0.186842	0.332473	0.332735	3.08594e-05
617	TCTEX1D4	1p34	0.130518	0.0024406	0.531593	1	1	0.480769	0.105794	1	1	0.615651	0.750398	0.751333	0.673751	1	0.0229961	0.575157	0.186842	0.332473	0.332735	3.08594e-05
618	BTBD19	1p34	0.130518	0.0024406	0.531593	1	1	0.480769	0.105794	1	1	0.615651	0.750398	0.751333	0.673751	1	0.0229961	0.575157	0.186842	0.332473	0.332735	3.08594e-05
619	PTCH2	1p34	0.06709	0.0024406	0.531593	1	1	0.230605	0.336732	1	1	0.615651	0.750398	0.751333	0.420841	1	0.0229961	0.575157	0.18587	0.538919	0.332735	3.08594e-05
620	EIF2B3	1p34	0.06709	0.0024406	0.531593	1	1	1	0.105794	1	1	0.615651	0.750398	0.751333	0.673751	1	0.0229961	0.575157	0.186842	0.215354	0.332735	3.08594e-05
621	HECTD3	1p34	0.06709	0.0024406	0.531593	1	1	1	0.105794	1	1	0.615651	0.750398	0.751333	0.673751	1	0.0229961	0.575157	0.186842	0.332473	0.332735	3.08594e-05
622	UROD	1p34	0.06709	0.0024406	0.531593	1	1	1	0.105794	1	1	0.615651	0.750398	0.751333	0.536764	1	0.0229961	0.575157	0.186842	0.332473	0.332735	3.08594e-05
623	ZSWIM5	1p34	0.06709	0.0235186	1	0.398194	1	0.35518	0.016049	1	1	0.615651	1	0.417035	0.536764	1	0.102106	0.575157	0.186842	0.538919	0.332735	3.86244e-05
624	MUTYH	1p34	0.06709	0.0053692	0.531593	1	1	0.480769	0.0419998	1	1	0.615651	1	0.54411	0.420841	1	0.0106718	0.575157	0.186842	0.332473	0.332735	8.24875e-06
625	HPDL	1p34	0.06709	0.0053692	0.531593	1	1	0.480769	0.0419998	1	1	0.615651	1	0.54411	0.420841	1	0.0106718	0.575157	0.186842	0.332473	0.332735	8.24875e-06
626	TESK2	1p34	0.034683	0.0035708	0.531593	1	1	1	0.0419998	0.343441	0.420909	0.335654	0.76909	0.54411	0.420841	1	0.0382629	0.575157	0.186842	0.332473	0.332735	8.24875e-06
627	TOE1	1p34	0.06709	0.0053692	0.531593	1	1	0.480769	0.0419998	1	1	0.615651	1	0.54411	0.420841	1	0.0106718	0.575157	0.186842	0.332473	0.332735	8.24875e-06
628	CCDC163P	1p34	0.034683	0.0024406	0.531593	1	1	0.480769	0.0419998	0.343441	1	0.615651	1	0.751333	0.420841	1	0.0382629	0.575157	0.186842	0.332473	0.332735	8.24875e-06
629	MMACHC	1p34	0.034683	0.0024406	0.531593	1	1	0.480769	0.0419998	0.343441	1	0.615651	1	0.751333	0.420841	1	0.0382629	0.312439	0.186842	0.332473	0.332735	3.08594e-05
630	PRDX1	1p34	0.034683	0.0024406	0.531593	1	1	0.480769	0.0419998	0.343441	1	0.615651	1	0.751333	0.420841	1	0.0382629	0.312439	0.186842	0.332473	0.332735	3.08594e-05
631	AKR1A1	1p34	0.034683	0.0024406	0.531593	1	1	0.480769	0.0419998	0.343441	1	0.335654	1	0.751333	0.301686	1	0.0197725	0.312439	0.186842	0.332473	0.332735	3.08594e-05
632	NASP	1p34	0.034683	0.00157023	0.531593	1	1	0.480769	0.0939014	1	1	0.615651	1	0.751333	0.420841	1	0.058738	0.312439	0.186842	0.332473	0.215552	8.24875e-06
633	CCDC17	1p34	0.0180192	0.00157023	0.531593	1	1	0.480769	0.0939014	1	1	0.615651	1	0.751333	0.301686	1	0.058738	0.312439	0.186842	0.332473	0.215552	3.08594e-05
634	GPBP1L1	1p34	0.0180192	0.00101622	0.234302	1	1	0.480769	0.0412712	1	1	0.615651	0.785119	0.751333	0.166621	1	0.058738	0.312439	0.186842	0.332473	0.136107	3.08594e-05
635	TMEM69	1p34	0.0180192	0.00101622	0.234302	1	1	0.480769	0.0419998	1	1	0.615651	0.785119	0.751333	0.166621	1	0.058738	0.312439	0.186842	0.332473	0.136107	3.08594e-05
636	IPP	1p34	0.0180192	0.0024406	0.234302	1	1	0.480769	0.0419998	1	1	0.615651	0.785119	0.751333	0.166621	1	0.058738	0.312439	0.186842	0.215354	0.136107	3.08594e-05
637	MAST2	1p34	0.0180192	0.00550553	0.234302	1	1	0.480769	0.0419998	1	1	0.615651	0.76909	0.751333	0.1837	1	0.101122	0.312439	0.186842	0.375513	0.332735	0.000132607
638	PIK3R3	1p34	0.00940123	0.00550553	0.234302	1	1	0.480769	0.0419998	1	1	0.439947	0.540673	0.751333	0.245654	1	0.184684	0.312439	0.186842	0.375513	0.332735	3.08594e-05
639	RP4-533D7.6	1p34	0.00940123	0.00550553	0.234302	1	1	0.480769	0.0419998	1	1	0.439947	0.540673	0.751333	0.245654	1	0.184684	0.312439	0.288677	0.375513	0.332735	3.08594e-05
640	TSPAN1	1p34	0.00940123	0.00550553	0.531593	1	1	0.480769	0.105794	1	1	0.439947	0.540673	0.751333	0.166621	1	0.184684	0.312439	0.288677	0.375513	0.498527	3.08594e-05
641	RP11-322N21.2	1p34	0.00940123	0.00550553	0.531593	1	1	0.480769	0.105794	1	1	0.439947	0.540673	0.751333	0.166621	1	0.184684	0.312439	0.288677	0.375513	0.498527	3.08594e-05
642	POMGNT1	1p34	0.00940123	0.00550553	0.531593	1	1	0.480769	0.105794	1	1	0.439947	0.540673	0.751333	0.166621	1	0.184684	0.312439	0.288677	0.375513	0.215552	3.08594e-05
643	LURAP1	1p34	0.00940123	0.00550553	0.531593	1	1	0.480769	0.105794	1	1	0.439947	0.540673	0.751333	0.166621	1	0.184684	0.312439	0.288677	0.375513	0.215552	3.08594e-05
644	RAD54L	1p34	0.00940123	0.00157023	0.531593	1	1	0.480769	0.105794	1	0.559748	0.439947	0.540673	0.751333	0.166621	1	0.184684	0.312439	0.288677	0.375513	0.215552	0.000113637
645	LRRC41	1p34	0.00940123	0.00157023	0.531593	1	1	0.480769	0.105794	1	0.559748	0.439947	0.540673	0.751333	0.0733345	1	0.184684	0.312439	0.288677	0.375513	0.215552	0.000113637
646	UQCRH	1p33	0.00940123	0.00157023	0.531593	1	1	0.480769	0.336732	1	0.559748	0.439947	0.540673	0.751333	0.0733345	1	0.184684	0.312439	0.288677	0.375513	0.215552	0.000113637
647	NSUN4	1p33	0.00940123	0.00101622	0.531593	1	1	0.480769	0.336732	1	0.559748	0.313794	0.76909	0.751333	0.0733345	1	0.184684	0.312439	0.288677	0.375513	0.215552	0.000113637
648	FAAH	1p33	0.00940123	0.00101622	1	1	1	0.480769	0.336732	1	0.559748	0.148673	0.76909	0.751333	0.103906	1	0.184684	0.312439	0.186842	0.375513	0.215552	0.000113637
649	DMBX1	1p33	0.00940123	0.00101622	0.531593	1	1	0.480769	0.336732	1	0.559748	0.148673	0.76909	0.751333	0.103906	1	0.184684	0.312439	0.186842	0.375513	0.53909	0.000113637
650	KNCN	1p33	0.00940123	0.00157023	0.531593	1	1	0.480769	0.336732	1	0.242442	0.148673	0.285532	0.751333	0.146268	1	0.184684	0.312439	0.186842	0.375513	0.53909	0.000113637
651	MKNK1	1p33	0.00940123	0.00101622	0.531593	1	1	0.480769	0.336732	1	0.242442	0.148673	0.285532	0.751333	0.146268	1	0.184684	0.312439	0.288677	0.254181	0.375659	3.08594e-05
652	MOB3C	1p33	0.00940123	0.00101622	0.531593	1	1	0.480769	0.336732	1	0.242442	0.313794	0.285532	0.751333	0.146268	1	0.184684	0.312439	0.288677	0.254181	0.375659	3.08594e-05
653	ATPAF1	1p33	0.00940123	0.00101622	0.531593	1	1	0.480769	0.336732	1	0.242442	0.313794	0.594165	0.751333	0.146268	1	0.184684	0.312439	0.288677	0.375513	0.375659	3.08594e-05
654	TEX38	1p33	0.00940123	0.00101622	0.531593	1	1	0.480769	0.336732	1	0.242442	0.313794	0.594165	0.751333	0.146268	1	0.184684	0.312439	0.288677	0.375513	0.375659	3.08594e-05
655	EFCAB14	1p33	0.00940123	0.00101622	0.531593	1	1	0.480769	0.336732	1	0.242442	0.313794	0.594165	1	0.103906	1	0.184684	0.312439	0.288677	0.375513	0.375659	3.08594e-05
656	CYP4B1	1p33	0.00940123	0.00101622	0.531593	1	1	0.110354	0.399428	1	0.242442	0.313794	0.594165	1	0.103906	1	0.184684	0.312439	0.288677	0.375513	0.254274	3.08594e-05
657	CYP4A11	1p33	0.00940123	0.00232024	0.531593	1	1	0.230605	0.336732	0.601363	0.242442	0.313794	0.308792	1	0.146268	1	0.12028	0.312439	0.288677	0.375513	0.254274	3.08594e-05
658	CYP4X1	1p33	0.00492186	0.0035708	0.531593	1	1	0.230605	0.336732	0.601363	0.242442	0.313794	0.308792	1	0.0733345	1	0.0767527	0.312439	0.288677	0.375513	0.167756	3.08594e-05
659	CYP4Z1	1p33	0.00492186	0.0035708	1	0.664268	1	0.230605	0.336732	0.601363	0.242442	0.313794	0.308792	0.784958	0.103906	1	0.12028	0.312439	0.288677	0.375513	0.167756	3.08594e-05
660	CYP4A22	1p33	0.00492186	0.00800006	1	0.664268	1	0.230605	0.336732	0.601363	0.242442	0.313794	0.456981	1	0.103906	1	0.141496	0.312439	0.288677	0.375513	0.167756	3.08594e-05
661	PDZK1IP1	1p33	0.00492186	0.00800006	0.531593	0.664268	1	0.230605	0.336732	0.601363	0.242442	0.313794	0.628811	1	0.103906	1	0.141496	0.312439	0.288677	0.570821	0.167756	3.08594e-05
662	TAL1	1p33	0.00940123	0.00800006	0.531593	0.664268	1	0.230605	0.336732	0.601363	0.242442	0.313794	0.628811	1	0.103906	1	0.141496	0.312439	0.450606	0.410985	0.167756	3.08594e-05
663	STIL	1p33	0.00940123	0.0053692	0.531593	0.664268	1	0.230605	0.336732	0.601363	0.242442	0.313794	0.813635	1	0.103906	1	0.0374756	0.312439	0.450606	0.570821	0.131234	3.08594e-05
664	CMPK1	1p33	0.00940123	0.00550553	0.531593	0.664268	1	0.230605	0.399428	0.601363	0.242442	0.313794	0.628811	1	0.0741704	1	0.0374756	0.312439	0.450606	0.410985	0.131234	3.08594e-05
665	FOXE3	1p33	0.00940123	0.0053692	0.531593	0.398194	1	0.230605	0.399428	0.601363	0.242442	0.313794	0.456981	1	0.0741704	1	0.0374756	0.312439	0.450606	0.410985	0.254274	3.08594e-05
666	FOXD2	1p33	0.00492186	0.00550553	0.531593	0.398194	1	0.230605	0.399428	0.601363	0.0909704	0.313794	0.456981	1	0.0741704	1	0.0374756	0.312439	0.450606	0.410985	0.254274	3.08594e-05
667	TRABD2B	1p33	0.00430473	0.000991979	0.531593	0.22324	1	0.052685	0.0412712	0.605224	0.15083	0.313794	0.628811	1	0.0235372	1	0.0228395	0.312439	0.450606	0.410985	0.167756	3.08594e-05
668	AL356289.1	1p33	0.0259652	0.00151325	0.531593	0.22324	1	0.35518	0.0939014	1	0.15083	0.313794	0.813635	1	0.0858331	1	0.0374756	0.312439	0.450606	0.410985	0.254274	8.24875e-06
669	SLC5A9	1p33	0.00940123	0.00151325	0.531593	0.22324	1	0.35518	0.121345	1	0.15083	0.313794	0.813635	1	0.136523	1	0.013702	0.650983	0.450606	0.410985	0.167756	0.000132607
670	AL109659.1	1p33	0.00940123	0.00151325	0.531593	0.22324	1	0.35518	0.0173484	1	0.15083	0.313794	0.813635	1	0.136523	1	0.013702	0.650983	0.450606	0.410985	0.167756	0.000414556
671	SPATA6	1p33	0.00492186	0.00327311	0.234302	0.447152	0.661827	0.67495	0.0173484	1	0.059309	0.313794	0.628811	1	0.136523	1	0.013702	0.650983	0.450606	0.196621	0.167756	0.000132607
672	AGBL4	1p33	0.125656	0.00061687	0.651666	0.650707	0.720434	0.434282	0.00312323	1	0.227259	0.492321	1	0.636876	0.156544	1	0.0265518	0.812996	0.288677	0.410985	0.0937424	2.93447e-06
673	BEND5	1p33	0.00492186	0.00102124	0.592601	0.482837	1	0.10996	0.0412712	1	0.059309	0.313794	0.628811	1	0.043128	1	0.0374756	0.402034	0.450606	0.410985	0.167756	0.000414556
674	ELAVL4	1p33	0.195345	0.00102124	0.592601	0.188492	1	0.20697	0.0237108	1	0.059309	0.234515	1	0.797958	0.0812363	1	0.160043	0.312439	0.288677	0.538919	0.108184	0.00127713
675	DMRTA2	1p32	0.194226	0.00102124	0.592601	0.0862379	1	0.20697	0.0457341	1	0.059309	0.439947	1	0.618626	0.0812363	1	0.069796	0.312439	0.450606	0.375513	0.167756	0.000132607
676	FAF1	1p32	0.194226	0.00102124	0.592601	0.0342843	1	0.866241	0.00454397	1	1	0.655348	0.830347	0.489108	0.0748111	0.340782	0.0447956	0.312439	0.242671	0.254181	0.042405	3.86244e-05
677	CDKN2C	1p32	0.194226	0.000991979	0.592601	0.0450726	1	0.866241	0.000495085	1	1	0.812455	1	0.618626	0.17863	0.340782	0.069796	0.312439	0.242671	0.375513	0.167756	0.000132607
678	C1orf185	1p32	0.194226	0.000991979	0.592601	0.0862379	0.661827	0.460672	0.00306248	1	0.708332	0.599493	1	0.618626	0.0418239	1	0.0447956	0.650983	0.288677	0.570821	0.167756	0.000414556
679	RNF11	1p32	0.194226	0.00151325	0.592601	0.0862379	0.661827	0.102759	0.00306248	1	0.15083	0.423103	1	0.618626	0.0116925	1	0.0447956	0.650983	0.450606	0.375513	0.167756	0.000132607
680	TTC39A	1p32	0.194226	0.000991979	0.592601	0.0862379	0.661827	0.078745	0.00306248	1	0.15083	0.423103	1	0.618626	0.00792374	1	0.0283062	0.650983	0.450606	0.375513	0.0840492	0.000132607
681	EPS15	1p32	0.194226	0.00151325	0.592601	0.0450726	0.66567	0.0276912	0.00306248	1	0.15083	0.423103	0.830347	0.808765	0.0206737	1	0.0176538	0.402034	0.446052	0.375513	0.0508951	0.000132607
682	OSBPL9	1p32	0.195345	0.00232024	0.592601	0.0450726	0.66567	0.00942003	0.00306248	1	0.15083	0.777799	0.675325	0.808765	0.0345371	1	0.0265518	0.650983	0.446052	0.538919	0.0508951	0.000130641
683	NRD1	1p32	0.195345	0.00151325	0.592601	0.0862379	0.66567	0.0308301	0.00306248	0.290637	0.15083	0.777799	0.675325	0.636876	0.0920348	1	0.0632001	0.650983	0.676003	0.538919	0.0508951	0.000130641
684	RAB3B	1p32	0.195345	0.00232024	0.592601	0.0862379	0.66567	0.0545735	0.00306248	0.290637	0.343423	0.777799	0.675325	0.466932	0.0920348	1	0.149135	0.650983	0.450606	0.538919	0.0508951	0.000130641
685	TXNDC12	1p32	0.194226	0.00232024	0.592601	0.0862379	0.661827	0.0545735	0.00306248	0.290637	1	0.777799	0.675325	0.618626	0.0920348	1	0.149135	0.650983	0.450606	0.538919	0.0508951	0.00105336
686	KTI12	1p32	0.194226	0.0035708	0.592601	0.0862379	0.661827	0.0545735	0.00306248	0.290637	1	0.777799	0.675325	0.618626	0.0920348	1	0.135249	0.650983	0.450606	0.538919	0.0508951	0.000414556
687	BTF3L4	1p32	0.194226	0.0035708	0.592601	0.0862379	0.661827	0.0949283	0.00124598	0.237429	1	0.777799	0.675325	0.618626	0.0920348	1	0.149135	0.650983	0.450606	0.538919	0.0508951	0.00035697
688	ZFYVE9	1p32	0.521747	0.00151325	0.592601	0.0862379	0.661827	0.0308301	0.00306248	0.237429	1	0.423103	0.675325	0.618626	0.0920348	1	0.210921	0.650983	0.288677	0.538919	0.0508951	0.00035697
689	CC2D1B	1p32	0.357529	0.0035708	0.592601	0.0862379	0.661827	0.0315009	0.00306248	0.237429	1	0.777799	0.830347	0.618626	0.0920348	1	0.268641	0.650983	0.288677	0.538919	0.0508951	0.000130641
690	ORC1	1p32	0.357529	0.0035708	0.181592	0.0862379	0.661827	0.0315009	0.00306248	0.237429	1	0.777799	0.830347	0.618626	0.0920348	1	0.192346	0.650983	0.288677	0.538919	0.0508951	0.000130641
691	PRPF38A	1p32	0.357529	0.0035708	0.181592	0.0862379	0.661827	0.0315009	0.00306248	0.237429	0.559748	0.777799	0.830347	0.618626	0.0668159	1	0.210921	0.650983	0.288677	0.538919	0.0508951	0.000130641
692	ZCCHC11	1p32	0.357529	0.0035708	0.181592	0.0862379	0.661827	0.0315009	0.00306248	0.237429	1	0.777799	0.830347	0.618626	0.100748	1	0.210921	0.650983	0.18587	0.538919	0.0508951	0.000130641
693	GPX7	1p32	0.238376	0.00550553	0.181592	0.0862379	0.661827	0.200045	0.00306248	0.237429	1	0.777799	0.660658	0.618626	0.134746	1	0.192346	0.650983	0.18587	0.538919	0.0508951	3.86244e-05
694	FAM159A	1p32	0.238376	0.0035708	0.181592	0.0862379	0.661827	0.200045	0.00306248	0.237429	1	0.777799	0.660658	0.441371	0.100748	1	0.192346	0.650983	0.18587	0.538919	0.0508951	3.86244e-05
695	COA7	1p32	0.238376	0.0035708	0.181592	0.0862379	0.661827	0.200045	0.00306248	0.513419	1	0.777799	0.660658	0.441371	0.100748	1	0.192346	0.650983	0.186842	0.538919	0.0508951	3.86244e-05
696	ZYG11B	1p32	0.238376	0.0035708	0.181592	0.188492	0.661827	0.10996	0.00306248	0.513419	1	0.777799	0.519723	0.317834	0.146258	1	0.192346	0.699797	0.186842	0.375513	0.0508951	3.86244e-05
697	ZYG11A	1p32	0.238376	0.00550553	0.181592	0.188492	0.661827	0.10996	0.00306248	0.513419	1	0.777799	0.519723	0.317834	0.0345371	1	0.192346	0.699797	0.186842	0.375513	0.0508951	0.000132607
698	ECHDC2	1p32	0.238376	0.00550553	0.181592	0.188492	0.661827	0.10996	0.00306248	0.513419	1	0.777799	0.519723	0.317834	0.0345371	1	0.192346	0.699797	0.186842	0.375513	0.0508951	0.000132607
699	SCP2	1p32	0.238376	0.00550553	0.181592	0.368288	0.661827	0.0315009	0.00124598	0.579118	1	0.777799	0.422746	0.466932	0.215016	1	0.149135	0.699797	0.186842	0.375513	0.0508951	1.10194e-05
700	AL445183.1	1p32	0.238376	0.00550553	0.181592	0.188492	0.661827	0.10996	0.00306248	0.513419	1	1	0.538916	0.317834	0.048161	1	0.149135	0.699797	0.288677	0.538919	0.0508951	0.000132607
701	PODN	1p32	0.238376	0.00550553	0.181592	0.218893	0.661827	0.10996	0.00306248	0.513419	0.576925	1	0.538916	0.317834	0.048161	1	0.149135	0.699797	0.288677	0.538919	0.0302865	0.000132607
702	SLC1A7	1p32	0.398195	0.0035708	0.181592	0.218893	0.661827	0.10996	0.00306248	0.513419	0.576925	1	0.538916	0.317834	0.048161	1	0.135249	0.699797	0.288677	0.538919	0.017743	0.000132607
703	CPT2	1p32	0.398195	0.00717303	0.181592	0.218893	0.66567	0.0315009	0.00306248	0.513419	1	1	0.538916	0.441371	0.0748111	1	0.120206	0.699797	0.288677	0.538919	0.017743	0.000132607
704	C1orf123	1p32	0.398195	0.00717303	0.181592	0.218893	0.66567	0.00565204	0.00306248	0.513419	1	1	0.538916	0.441371	0.0748111	1	0.069796	0.699797	0.288677	0.538919	0.017743	0.000132607
705	MAGOH	1p32	0.398195	0.00717303	0.181592	0.218893	0.66567	0.00565204	0.00306248	0.513419	1	1	0.538916	0.441371	0.0748111	1	0.069796	0.699797	0.288677	0.538919	0.017743	0.000132607
706	LRP8	1p32	0.276761	0.010598	0.181592	0.188492	0.66567	0.00267276	0.00306248	0.513419	0.576925	1	0.538916	0.441371	0.048161	1	0.069796	0.699797	0.288677	0.538919	0.017743	0.000132607
707	DMRTB1	1p32	0.398195	0.00800006	0.181592	0.188492	0.661827	0.0119235	0.00306248	0.513419	1	1	0.538916	0.441371	0.048161	1	0.069796	0.699797	0.288677	0.538919	0.017743	0.000132607
708	GLIS1	1p32	0.58874	0.0053692	0.181592	0.188492	0.661827	0.00267276	0.0123577	0.513419	1	1	0.538916	0.441371	0.100748	1	0.0447956	0.699797	0.288677	0.538919	0.017743	0.000414556
709	NDC1	1p32	0.398195	0.00800006	0.181592	0.188492	0.661827	0.00565204	0.00312323	0.513419	1	1	0.538916	0.441371	0.134746	1	0.0447956	0.699797	0.288677	0.538919	0.0102483	0.000132607
710	YIPF1	1p32	0.398195	0.00800006	0.181592	0.30686	0.661827	0.00565204	0.00312323	0.513419	1	1	0.538916	0.618626	0.134746	1	0.0447956	0.699797	0.288677	0.538919	0.0102483	0.000132607
711	DIO1	1p32	0.398195	0.00800006	0.181592	0.30686	0.661827	0.0119235	0.00312323	0.513419	1	1	0.538916	0.441371	0.17863	1	0.0447956	0.699797	0.288677	0.538919	0.0102483	0.000132607
712	HSPB11	1p32	0.398195	0.0053692	0.181592	0.30686	0.661827	0.0119235	0.00312323	0.513419	1	1	0.538916	0.441371	0.17863	1	0.0447956	0.699797	0.288677	0.538919	0.0102483	0.000132607
713	LRRC42	1p32	0.398195	0.0053692	0.181592	0.30686	0.661827	0.0119235	0.00306248	0.513419	1	1	0.538916	0.441371	0.24576	1	0.0447956	0.699797	0.288677	0.538919	0.0102483	0.000132607
714	LDLRAD1	1p32	0.398195	0.0053692	0.181592	0.30686	0.661827	0.0119235	0.00306248	0.513419	1	1	0.538916	0.223478	0.24576	1	0.0447956	0.699797	0.288677	0.538919	0.0102483	0.000132607
715	TMEM59	1p32	0.398195	0.0053692	0.181592	0.30686	0.661827	0.0119235	0.00306248	0.513419	1	1	0.538916	0.223478	0.24576	1	0.0447956	0.699797	0.288677	0.375513	0.0102483	3.86244e-05
716	TCEANC2	1p32	0.398195	0.0276151	0.181592	0.30686	0.661827	0.0119235	0.00306248	0.513419	1	1	0.538916	0.223478	0.146258	1	0.0447956	0.699797	0.288677	0.375513	0.0102483	3.86244e-05
717	CDCP2	1p32	0.398195	0.0156574	0.181592	0.30686	0.661827	0.0119235	0.00306248	0.513419	1	1	0.538916	0.223478	0.190403	1	0.0447956	0.699797	0.450606	0.538919	0.0102483	3.86244e-05
718	RP11-446E24.4	1p32	0.398195	0.0156574	0.181592	0.30686	0.661827	0.0119235	0.00306248	0.513419	1	1	0.538916	0.223478	0.190403	1	0.0447956	0.699797	0.450606	0.538919	0.0102483	3.86244e-05
719	CYB5RL	1p32	0.398195	0.0157142	0.181592	0.30686	0.661827	0.0119235	0.00306248	0.513419	1	1	0.538916	0.223478	0.190403	1	0.0447956	0.699797	0.450606	0.538919	0.0102483	3.86244e-05
720	MRPL37	1p32	0.398195	0.0157142	0.181592	0.30686	0.661827	0.0119235	0.00306248	0.513419	1	1	0.538916	0.223478	0.190403	1	0.0447956	0.699797	0.450606	0.538919	0.0102483	3.86244e-05
721	SSBP3	1p32	0.398195	0.0156574	0.181592	0.350443	0.661827	0.0119235	0.00306248	0.513419	1	1	0.689355	0.223478	0.190403	1	0.069796	0.699797	0.450606	0.76869	0.00329222	3.86244e-05
722	ACOT11	1p32	0.558521	0.00717303	0.0807194	0.30686	0.661827	0.00565204	0.00124598	0.513419	1	1	1	0.317834	0.327134	1	0.160043	0.699797	0.288677	0.538919	0.0258695	1.10194e-05
723	FAM151A	1p32	0.558521	0.010598	0.0807194	0.30686	0.661827	0.052685	0.00124598	0.513419	1	1	0.675325	0.317834	0.24576	1	0.160043	0.699797	0.288677	0.538919	0.017743	1.10194e-05
724	MROH7	1p32	0.558521	0.00717303	0.0807194	0.30686	0.661827	0.0250935	0.00124598	0.513419	1	1	0.675325	0.317834	0.327134	1	0.160043	0.699797	0.288677	0.538919	0.0258695	1.10194e-05
725	MROH7-TTC4	1p32	0.558521	0.00717303	0.0807194	0.30686	0.661827	0.0250935	0.00124598	0.513419	1	1	0.837948	0.317834	0.327134	1	0.160043	0.699797	0.288677	0.375513	0.0258695	1.10194e-05
726	TTC4	1p32	0.558521	0.010598	0.0807194	0.30686	0.661827	0.052685	0.00124598	0.513419	1	1	0.689172	0.317834	0.327134	1	0.160043	0.699797	0.288677	0.375513	0.0102483	1.10194e-05
727	TTC22	1p32	0.558521	0.010598	0.0807194	0.30686	0.661827	0.110354	0.00124598	0.513419	1	1	0.689172	0.317834	0.25975	1	0.160043	0.699797	0.288677	0.375513	0.017743	1.10194e-05
728	PARS2	1p32	0.558521	0.010598	0.0807194	0.30686	0.661827	0.110354	0.00124598	0.513419	1	1	0.689172	0.317834	0.25975	1	0.160043	0.699797	0.288677	0.375513	0.017743	1.10194e-05
729	C1orf177	1p32	0.558521	0.00717303	0.211681	0.218893	0.661827	0.35518	0.00312323	0.513419	1	1	0.689172	0.317834	0.259826	1	0.367568	0.699797	0.288677	0.375513	0.0155424	1.10194e-05
730	DHCR24	1p32	0.558521	0.00717303	0.0807194	0.188492	0.661827	0.0250935	0.00124598	0.513419	1	1	0.538916	0.317834	0.25975	1	0.250632	0.699797	0.288677	0.375513	0.0258695	1.10194e-05
731	TMEM61	1p32	0.558521	0.00486313	0.0807194	0.0659429	0.661827	0.0250935	0.00124598	0.513419	1	1	0.689172	0.317834	0.25975	1	0.106795	0.699797	0.288677	0.538919	0.017743	1.10194e-05
732	BSND	1p32	0.558521	0.00486313	0.0807194	0.0659429	0.66567	0.0250935	0.00124598	0.513419	1	1	0.689172	0.317834	0.421458	1	0.069796	0.699797	0.186842	0.538919	0.017743	1.10194e-05
733	PCSK9	1p32	0.558521	0.0136192	0.0807194	0.0659429	0.424952	0.0250935	0.00124598	0.513419	1	1	0.837948	0.317834	0.421458	1	0.069796	0.699797	0.288677	0.76869	0.017743	1.10194e-05
734	USP24	1p32	0.558521	0.00486313	0.0807194	0.0174098	0.424952	0.0250935	0.00124598	0.513419	1	1	0.689355	0.317834	0.340083	1	0.120206	0.699797	0.288677	0.570821	0.0302865	1.10194e-05
735	PPAP2B	1p32	0.58874	0.0136335	0.211681	0.0419702	0.424952	0.110354	0.00124598	0.513419	1	0.764889	0.325033	0.174343	0.128691	0.11487	0.0283062	0.699797	0.579033	0.254181	0.017743	1.10194e-05
736	PRKAA2	1p32	0.779172	0.0136335	0.0807194	0.0314208	0.424952	0.110354	0.00124598	0.513419	0.559748	1	0.325033	0.174343	0.128691	0.11487	0.0809151	0.699797	0.579033	0.167719	0.017743	1.10194e-05
737	C1orf168	1p32	0.779172	0.00717303	0.0807194	0.0314208	0.424952	0.052685	0.00124598	0.513419	0.559748	1	0.423377	0.174343	0.0983954	0.340782	0.0809151	0.699797	0.579033	0.167719	0.017743	3.86244e-05
738	C8A	1p32	0.779172	0.00717303	0.0807194	0.0314208	0.424952	0.110354	0.00124598	0.513419	0.559748	1	0.422746	0.174343	0.0676602	0.340782	0.120206	0.699797	0.579033	0.254181	0.017743	3.86244e-05
739	C8B	1p32	0.779172	0.00717303	0.0807194	0.0314208	0.424952	0.110354	0.00124598	0.513419	0.559748	1	0.422746	0.174343	0.0676602	0.340782	0.120206	0.699797	0.579033	0.254181	0.017743	3.86244e-05
740	DAB1	1p32	1	0.00295147	0.0807194	0.0232838	0.720434	0.0949283	0.00132685	0.184925	1	1	0.325033	0.152072	0.00679644	0.340782	0.187327	0.699797	0.187578	0.596687	0.0132156	1.10194e-05
741	OMA1	1p32	1	0.00929979	0.181592	0.00688809	0.424952	0.610258	0.0123577	0.350294	0.559748	1	0.422746	0.269296	0.0192068	1	0.303455	0.699797	0.560461	0.375513	0.00183458	1.10194e-05
742	TACSTD2	1p32	1	0.00498591	0.181592	0.0139099	0.424952	0.610258	0.00306248	0.350294	0.559748	1	0.422746	0.269296	0.0167705	1	0.404689	0.699797	0.560461	0.375513	0.00329222	3.86244e-05
743	MYSM1	1p32	1	0.00498591	0.181592	0.0176512	0.424952	1	0.00306248	0.350294	0.559748	1	0.422746	0.269296	0.0118269	1	0.404689	0.699797	0.560461	0.375513	0.00329222	0.000132607
744	JUN	1p32	1	0.00498591	0.181592	0.0450507	0.424952	1	0.00306248	0.350294	0.559748	1	0.422746	0.269296	0.0234061	1	0.404689	0.699797	0.560461	0.375513	0.00183458	0.000132607
745	FGGY	1p32	0.794514	0.00929979	0.181592	0.0139099	0.167835	0.610258	0.00306248	0.350294	0.559748	0.540913	0.422746	0.193644	0.0267239	1	0.210921	0.459352	0.560461	0.167719	0.000552764	0.000130641
746	HOOK1	1p32	1	0.00434021	0.181592	0.0139099	0.497873	1	0.00306248	0.350294	0.559748	1	0.422746	0.269296	0.0370236	1	0.210921	0.699797	0.579033	0.167719	0.00584326	0.000132607
747	CYP2J2	1p32	1	0.00634877	0.181592	0.0139099	0.168294	0.610258	0.00306248	0.350294	0.559748	1	0.422746	0.269296	0.0370236	1	0.135249	0.699797	0.579033	0.167719	0.0102483	0.000132607
748	C1orf87	1p32	1	0.00634877	0.181592	0.0139099	0.497873	0.610258	0.00306248	0.350294	0.559748	1	0.422746	0.269296	0.0267239	1	0.135249	0.699797	1	0.167719	0.00584326	0.000132607
749	NFIA	1p31	0.779172	0.0392705	1	0.0555681	1	0.200045	0.0123577	0.43765	0.242442	1	0.555594	0.193644	0.0303381	1	0.0809151	1	0.579033	0.0683912	0.00177659	0.000444749
750	TM2D1	1p31	0.779172	0.0136192	1	0.0450507	0.497873	1	0.00312323	0.350294	0.559748	1	0.689172	0.269296	0.00570546	1	0.069796	1	0.579033	0.0683912	0.00584326	0.00127713
751	INADL	1p31	0.779172	0.0280551	0.592601	0.0139099	0.497873	1	0.000549881	0.350294	0.559748	1	0.689172	0.387617	0.00479713	1	0.120206	1	0.579033	0.0424517	0.00584326	0.000414556
752	L1TD1	1p31	0.779172	0.011767	1	0.0139099	0.717164	1	0.0123577	0.350294	0.559748	1	0.689172	0.269296	0.00383406	1	0.0809151	1	0.324864	0.0683912	0.0102483	0.000444749
753	KANK4	1p31	0.779172	0.00809304	1	0.0139099	0.720434	0.624507	0.0123577	0.350294	0.559748	1	0.689172	0.269296	0.00257665	1	0.0809151	1	0.324864	0.0683912	0.00584326	0.00127713
754	USP1	1p31	0.779172	0.00809304	1	0.0139099	0.717164	1	0.0237108	0.350294	0.559748	1	0.689172	0.269296	0.00570546	1	0.0283062	1	0.324864	0.0683912	0.00584326	0.000444749
755	DOCK7	1p31	0.58874	0.00809304	0.181592	0.00336849	0.720434	1	0.0237108	0.350294	0.559748	1	0.689355	0.269296	0.00690721	1	0.0283062	1	1	0.0683912	0.0102483	0.00127713
756	ANGPTL3	1p31	0.58874	0.00809304	0.181592	0.00688809	0.717164	1	0.0237108	1	0.559748	1	0.689355	0.269296	0.00570546	1	0.013702	1	0.324864	0.0683912	0.0102483	0.000444749
757	ATG4C	1p31	0.794514	0.00295147	0.181592	0.00688809	0.717164	1	0.0237108	1	0.559748	1	0.555594	0.269296	0.00570546	1	0.041305	1	0.324864	0.0424517	0.00329222	0.000444749
758	FOXD3	1p31	0.794514	0.00556431	0.592601	0.00688809	0.720434	1	0.0178463	1	0.559748	1	0.555594	0.269296	0.00570546	1	0.00856157	1	0.579033	0.0683912	0.0102483	0.000132607
759	ALG6	1p31	0.794514	0.0169167	0.181592	0.00688809	0.720434	1	0.0178463	1	0.559748	1	0.555594	0.387617	0.00479713	1	0.00856157	1	0.324864	0.0683912	0.0102483	0.000132607
760	ITGB3BP	1p31	0.794514	0.0100768	0.0807194	0.00571628	0.497873	0.67495	0.00899779	1	0.559748	1	0.555594	0.289303	0.0118269	1	0.00303285	1	1	0.0683912	0.0102483	0.000414556
761	EFCAB7	1p31	0.794514	0.0100768	0.181592	0.00336849	0.497873	0.67495	0.00899779	1	0.559748	1	0.555594	0.387617	0.00479713	1	0.00303285	1	1	0.0683912	0.017743	0.000414556
762	PGM1	1p31	0.794514	0.0141887	0.592601	0.0176512	0.720434	1	0.0143568	1	0.559748	1	0.555594	0.387617	0.00478864	1	0.0105199	1	0.579033	0.0683912	0.017743	0.000132607
763	ROR1	1p31	0.614182	0.00699721	0.592601	0.0176512	1	1	0.00715071	1	0.559748	1	0.689355	0.193644	0.00217601	1	0.00399002	1	0.324864	0.0424517	0.00584326	0.000414556
764	UBE2U	1p31	0.614182	0.0236718	0.592601	0.00688809	1	1	0.0178463	1	0.559748	1	0.689172	0.387617	0.00117057	1	0.00650825	1	0.324864	0.0424517	0.00584326	0.000132607
765	CACHD1	1p31	0.463327	0.0101133	0.181592	0.00336849	0.751043	1	0.0457119	1	0.559748	1	0.689172	0.406278	0.00322807	1	0.0313914	1	0.324864	0.0424517	0.0102483	0.000444749
766	RAVER2	1p31	0.614182	0.0101133	0.181592	0.00688809	1	1	0.0566144	1	0.420909	1	0.837948	0.406278	0.00117057	1	0.0158994	1	0.324864	0.131333	0.0102483	0.000444749
767	JAK1	1p31	0.614182	0.00483938	0.592601	0.00688809	1	1	0.0566144	1	0.420909	1	1	0.541251	0.00479713	1	0.0158994	1	0.187578	0.131333	0.0102483	0.000414556
768	AK4	1p31	0.31112	0.00264292	1	0.00688809	0.751043	1	0.0457119	1	0.420909	1	0.689172	0.666323	0.00383406	1	0.0158994	1	0.324864	0.0859545	0.0102483	0.000444749
769	DNAJC6	1p31	0.31112	0.00130405	1	0.00336849	0.751043	0.624507	0.00715071	0.350294	0.420909	0.714985	1	0.666323	0.00257665	1	0.0158994	1	0.324864	0.131333	0.00584326	0.000444749
770	LEPR	1p31	0.463327	0.00130405	1	0.00164466	0.751043	0.624507	0.0143568	0.350294	0.420909	1	1	0.666323	0.00257665	1	0.0247533	1	0.324864	0.131333	0.0102483	0.000444749
771	LEPROT	1p31	0.31112	0.00130405	1	0.00336849	1	0.624507	0.0143568	0.350294	0.420909	1	1	0.666323	0.00257665	1	0.0310697	1	0.324864	0.131333	0.0102483	0.000444749
772	PDE4B	1p31	0.433035	0.00175862	0.0807194	0.00164466	0.547056	1	0.0566144	0.350294	0.14323	0.714985	1	0.541251	0.00823847	1	0.00856157	1	0.324864	0.0552195	0.00584326	3.86244e-05
773	SGIP1	1p31	0.614182	0.000108271	0.211681	0.0069038	1	1	0.0979651	0.43765	0.14323	1	0.837948	0.832706	0.00173434	1	0.014115	1	0.324864	0.0552195	0.017743	0.000444749
774	TCTEX1D1	1p31	0.614182	0.00061687	0.265534	0.00571628	1	1	0.0783769	0.513419	0.420909	1	1	0.666323	0.00136361	1	0.014115	0.723421	0.324864	0.0552195	0.017743	0.001452
775	INSL5	1p31	0.614182	3.86793e-05	0.211681	0.00571628	1	1	0.0783769	0.350294	0.420909	1	1	0.666323	0.00202769	1	0.014115	0.723421	0.324864	0.103199	0.017743	0.001452
776	WDR78	1p31	0.614182	2.40754e-05	0.211681	0.00571628	1	0.71535	0.0457119	0.350294	0.420909	1	1	0.832706	0.00570546	1	0.014115	0.723421	0.324864	0.103199	0.017743	0.001452
777	MIER1	1p31	0.463327	2.40754e-05	0.113698	0.00571628	1	1	0.0457119	0.350294	0.14323	1	1	0.541251	0.00570546	1	0.0229232	0.723421	0.324864	0.0348753	0.0102483	0.001452
778	SLC35D1	1p31	0.614182	7.72757e-06	0.113698	0.00571628	1	1	0.0457119	0.350294	0.14323	1	1	0.678432	0.00202769	1	0.0176538	0.723421	0.324864	0.0348753	0.0102483	0.001452
779	C1orf141	1p31	0.463327	4.58354e-06	0.113698	0.00336849	0.737617	1	0.0457119	0.350294	0.14323	1	1	0.678432	0.00383406	1	0.0632001	0.723421	0.324864	0.0348753	0.0258695	0.001452
780	IL23R	1p31	0.463327	4.58354e-06	0.113698	0.00336849	0.737617	1	0.0457119	0.350294	0.420909	1	1	0.678432	0.00570546	1	0.0632001	0.723421	0.324864	0.0348753	0.0102483	0.001452
781	IL12RB2	1p31	0.614182	4.58354e-06	0.113698	0.00336849	0.737617	1	0.0457119	0.350294	0.420909	1	1	0.678432	0.00690721	1	0.135249	0.723421	0.324864	0.0348753	0.0258695	0.001452
782	IL12RB2	1p31	0.614182	4.58354e-06	0.113698	0.00336849	0.737617	1	0.0457119	0.350294	0.420909	1	1	0.678432	0.00690721	1	0.135249	0.723421	0.324864	0.0348753	0.0102483	0.001452
783	SERBP1	1p31	0.794514	1.677e-06	0.113698	0.00336849	0.737617	1	0.0457119	0.350294	0.420909	1	1	0.678432	0.00690721	1	0.0809151	0.723421	0.324864	0.0348753	0.0102483	0.001452
784	GADD45A	1p31	1	2.75454e-06	0.113698	0.00336849	0.737617	1	0.0566144	0.350294	0.14323	1	0.830347	0.832706	0.0118269	1	0.0447956	0.723421	0.324864	0.0283705	0.017743	0.001452
785	GNG12	1p31	0.794514	9.06176e-06	0.113698	0.00336849	0.737617	1	0.0566144	0.350294	0.14323	1	0.830347	0.832706	0.0119983	1	0.069796	0.723421	0.324864	0.0283705	0.042405	0.001452
786	DIRAS3	1p31	1	1.677e-06	0.211681	0.00336849	0.737617	1	0.0566144	0.350294	0.14323	1	0.830347	0.832706	0.0119983	1	0.175376	0.723421	0.579033	0.0443514	0.0302865	0.001452
787	WLS	1p31	1	2.75454e-06	0.211681	0.00336849	0.737617	1	0.0566144	0.350294	0.14323	1	0.830347	0.832706	0.0118269	1	0.175376	0.723421	0.324864	0.0443514	0.0302865	0.001452
788	RPE65	1p31	1	2.75454e-06	0.211681	0.00336849	0.737617	1	0.0321203	0.350294	0.14323	1	0.830347	0.832706	0.0192068	1	0.069796	1	0.324864	0.0443514	0.0302865	0.001452
789	DEPDC1	1p31	1	2.75454e-06	0.211681	0.00164466	0.737617	1	0.0321203	0.350294	0.14323	1	0.675325	0.832706	0.0192068	1	0.0447956	1	0.324864	0.0443514	0.0302865	0.001452
790	LRRC7	1p31	1	1.66188e-05	0.211681	0.00972767	0.766589	0.743607	0.0180938	0.134572	0.14323	0.714985	0.245394	0.678432	0.0583016	1	0.106795	0.723421	0.187578	0.0812643	0.00920743	0.000444749
791	LRRC40	1p31	1	6.61572e-05	0.383137	0.0069038	1	0.48973	0.0321203	0.350294	0.14323	0.714985	0.325033	0.832706	0.0540047	1	0.069796	0.723421	0.187578	0.0812643	0.0102483	0.000132607
792	SRSF11	1p31	1	0.000165817	0.383137	0.0037667	1	0.48973	0.0321203	0.350294	0.14323	0.714985	0.325033	0.832706	0.0499117	1	0.0536256	0.723421	0.324864	0.0812643	0.0102483	0.000132607
793	ANKRD13C	1p31	1	0.000165817	0.383137	0.0037667	1	0.48973	0.0321203	0.43765	0.14323	0.714985	0.439756	0.832706	0.0499117	1	0.0536256	0.723421	0.324864	0.0812643	0.0102483	0.000444749
794	HHLA3	1p31	1	0.000165817	0.383137	0.0037667	1	0.71535	0.0321203	0.43765	0.14323	0.714985	0.439756	0.832706	0.0499789	1	0.0536256	0.723421	0.324864	0.0812643	0.0102483	0.001452
795	AL158839.1	1p31	1	0.000165817	0.383137	0.0037667	1	0.71535	0.0321203	0.43765	0.14323	0.714985	0.439756	0.832706	0.0499789	1	0.0536256	0.723421	0.324864	0.0812643	0.0102483	0.001452
796	CTH	1p31	1	0.000171064	0.383137	0.0037667	1	1	0.0321203	0.43765	0.14323	0.714985	0.569553	1	0.0499789	1	0.0809151	0.723421	0.324864	0.0541354	0.0258695	0.000444749
797	PTGER3	1p31	1	0.000255303	0.681969	0.000526814	1	0.71535	0.00597899	0.43765	0.14323	1	0.569553	0.678432	0.0408098	1	0.0809151	0.723421	0.324864	0.0354908	0.00584326	0.00127713
798	ZRANB2	1p31	1	0.000894334	0.681969	0.000526814	1	0.48973	0.0180938	0.43765	0.14323	1	0.699671	0.832706	0.0766409	1	0.0809151	0.723421	0.324864	0.0541354	0.00584326	0.00127713
799	NEGR1	1p31	0.636016	0.000243757	1	0.000526814	0.269225	1	0.0101533	1	0.343423	0.75069	0.0786203	0.103999	0.0106419	0.340782	0.0105199	0.496231	0.288677	0.0640671	0.00177659	2.75097e-05
800	LRRIQ3	1p31	1	0.000894334	1	0.00132359	0.584542	0.129103	0.00392343	0.43765	1	1	0.280088	0.838782	0.0583016	1	0.0229232	1	0.579033	0.136004	0.000299241	0.00380224
801	FPGT	1p31	1	0.000577377	1	0.00132359	0.386612	0.20697	0.00392343	0.43765	0.559748	1	0.279722	0.689215	0.0583016	1	0.0536256	1	0.579033	0.136004	0.000552764	0.00380224
802	FPGT-TNNI3K	1p31	1	0.000794266	1	0.00132359	0.386612	0.078745	0.00540519	0.43765	0.559748	1	0.375128	0.844191	0.0628705	1	0.0168199	1	0.579033	0.210983	0.00101188	0.00380224
803	TNNI3K	1p31	1	0.000794266	1	0.00132359	0.386612	0.078745	0.00540519	0.43765	0.559748	1	0.375128	0.844191	0.0628705	1	0.0168199	1	0.579033	0.210983	0.00101188	0.00380224
804	LRRC53	1p31	1	0.00175862	1	0.00132359	0.386612	0.129103	0.00540519	0.43765	0.559748	1	0.375128	0.678432	0.0629491	1	0.014115	1	0.579033	0.136004	0.00101188	0.00380224
805	ERICH3	1p31	0.794514	0.00175862	1	0.00132359	0.386612	0.078745	0.00392343	0.43765	0.559748	1	0.375128	0.525827	0.105092	1	0.0265518	1	0.560461	0.306885	0.00101188	0.0108726
806	CRYZ	1p31	1	0.00175862	1	0.00132359	0.386612	0.129103	0.00392343	0.43765	0.420909	1	0.375128	0.525827	0.0815553	1	0.014115	1	0.560461	0.306885	0.00101188	0.0108726
807	TYW3	1p31	1	0.00175862	1	0.00132359	0.386612	0.129103	0.00392343	0.43765	0.420909	1	0.375128	0.525827	0.0815553	1	0.00856157	1	0.560461	0.306885	0.00101188	0.0108726
808	LHX8	1p31	0.794514	0.00175862	1	0.00132359	0.386612	0.367181	0.00540519	0.43765	0.420909	0.710958	0.22668	0.525827	0.0815553	1	0.00512485	1	0.560461	0.227834	0.00183458	0.0108726
809	SLC44A5	1p31	0.794514	0.00117969	1	0.00132359	0.269303	0.591162	0.00285706	0.513419	0.559748	1	0.388704	0.525827	0.0711005	1	0.00177763	0.699092	0.560461	0.227834	0.00101188	0.0108726
810	ACADM	1p31	0.794514	6.61572e-05	1	0.00132359	0.547056	0.403552	0.00540519	0.43765	0.559748	0.710958	0.388704	0.525827	0.024604	1	0.00650825	0.699092	0.560461	0.0941383	0.00183458	0.00380224
811	RABGGTB	1p31	0.794514	6.61572e-05	1	0.00132359	0.547056	0.564419	0.00540519	0.43765	0.559748	0.710958	0.388704	0.525827	0.0333158	1	0.0168199	0.699092	0.560461	0.136004	0.00183458	0.00380224
812	MSH4	1p31	0.794514	0.000165817	1	0.00132359	0.547056	0.564419	0.00540519	0.43765	0.559748	0.710958	0.484508	0.525827	0.0628705	1	0.0168199	0.699092	0.560461	0.136004	0.00183458	0.00380224
813	ASB17	1p31	0.794514	0.000171064	1	0.00132359	0.547056	0.564419	0.00285706	0.43765	0.559748	0.710958	0.484508	0.525827	0.0766409	1	0.0105199	0.699092	0.560461	0.136004	0.00183458	0.00380224
814	ST6GALNAC3	1p31	0.614182	0.000243757	0.681969	0.00132359	0.584542	0.591162	0.000588553	0.43765	0.559748	0.472103	0.307578	0.193644	0.04767	1	0.00532259	1	0.560461	0.166106	0.000552764	0.00300227
815	ST6GALNAC5	1p31	0.614182	0.000159773	0.681969	0.00132359	0.753972	0.367181	0.00222907	0.350294	0.559748	0.472103	0.388704	0.193644	0.0302115	1	0.0277238	0.699092	0.560461	0.166106	0.00538397	0.00380224
816	PIGK	1p31	0.794514	0.000243757	0.383137	0.00132359	0.753972	0.367181	0.00222907	0.350294	0.559748	0.472103	0.388704	0.193644	0.0583016	1	0.0247533	0.699092	0.560461	0.119038	0.00183458	0.00380224
817	AK5	1p31	0.794514	0.000243757	1	0.00132359	0.753972	0.367181	0.00222907	0.350294	0.559748	0.472103	0.307578	0.269296	0.105092	1	0.0277238	0.699092	0.560461	0.093701	0.00183458	0.00380224
818	ZZZ3	1p31	0.794514	0.00037418	0.651666	0.00132359	1	0.564419	0.00222907	0.350294	0.420909	0.472103	0.307578	0.269296	0.0332134	1	0.00320616	1	0.560461	0.093701	0.00101188	0.00300227
819	USP33	1p31	0.794514	0.000577377	0.651666	0.00132359	1	0.564419	0.00114566	0.350294	0.420909	0.472103	0.307578	0.269296	0.0332134	1	0.00532259	1	0.579033	0.093701	0.000160613	0.00300227
820	FAM73A	1p31	0.614182	0.000894334	0.651666	0.00277027	0.774369	0.403552	0.00114566	0.350294	0.420909	0.472103	0.307578	0.136606	0.0441014	1	0.00532259	1	0.560461	0.130953	8.55079e-05	0.00300227
821	NEXN	1p31	0.807393	0.000894334	0.383137	0.000628834	0.774369	0.403552	0.00222907	0.350294	0.420909	0.472103	0.307578	0.136606	0.0583016	1	0.0130575	0.733299	0.579033	0.130953	8.55079e-05	0.00300227
822	FUBP1	1p31	0.807393	0.000894334	0.383137	0.000628834	1	0.403552	0.00222907	0.350294	0.559748	0.297437	0.307578	0.136606	0.0583016	1	0.00320616	0.733299	0.579033	0.130953	0.000160613	0.00300227
823	GIPC2	1p31	1	0.000577377	0.383137	0.000628834	1	0.403552	0.00222907	0.350294	0.559748	0.297437	0.307578	0.269296	0.0629491	1	0.00630023	0.733299	0.579033	0.130953	0.000160613	0.0082212
824	DNAJB4	1p31	1	0.000894334	0.383137	0.000628834	1	0.403552	0.00222907	0.350294	0.559748	0.297437	0.307578	0.269296	0.0766409	1	0.00320616	0.467329	0.579033	0.130953	0.000552764	0.0082212
825	PTGFR	1p31	1	0.00037418	0.383137	0.00112475	0.751043	0.280507	0.00222907	0.350294	0.420909	0.297437	0.307578	0.269296	0.0628705	1	0.00630023	0.699092	0.560461	0.0660325	0.000552764	0.0214781
826	IFI44L	1p31	0.636016	0.000243757	0.383137	0.00112475	0.751043	0.403552	0.00114566	0.350294	0.420909	0.297437	0.307578	0.269296	0.0865252	1	0.00532259	0.699092	0.560461	0.093701	0.000552764	0.0214781
827	IFI44	1p31	0.636016	0.000243757	0.383137	0.00112475	0.751043	0.403552	0.00114566	0.350294	0.420909	0.297437	0.307578	0.269296	0.0865252	1	0.00650825	0.699092	0.560461	0.093701	0.000552764	0.0214781
828	ELTD1	1p31	0.489999	0.000164286	0.383137	0.000244522	0.751043	0.403552	0.00114566	0.350294	0.559748	0.297437	0.321813	0.269296	0.0202219	1	0.00234519	0.699092	0.560461	0.093701	0.000552764	0.0214781
829	LPHN2	1p31	0.509054	0.00215849	1	0.000410296	0.751043	0.806145	0.00203171	0.350294	0.559748	0.180364	0.40248	0.678432	0.138255	0.340782	0.00512485	0.733299	0.579033	0.174627	8.55079e-05	9.94813e-05
830	TTLL7	1p31	0.527364	0.00176042	0.512626	0.00132359	1	0.613455	0.000588553	0.249613	0.559748	0.266947	0.40248	0.136606	0.128015	1	0.00512485	1	0.187578	0.206146	0.000160613	0.0214781
831	PRKACB	1p31	0.667068	0.00151591	0.512626	0.000811746	0.751043	0.806145	0.00203171	0.249613	0.559748	0.472103	0.509583	0.193644	0.133154	1	0.0168199	1	0.187578	0.112707	4.5171e-05	0.0373863
832	SAMD13	1p31	0.82604	0.00373883	0.512626	0.000811746	1	0.613455	0.000921785	0.249613	0.559748	0.266947	0.509583	0.387617	0.106295	1	0.00512485	1	0.187578	0.153595	0.000160613	0.0214781
833	DNASE2B	1p31	0.82604	0.00262624	0.512626	0.000811746	1	0.613455	0.000921785	0.249613	0.559748	0.266947	0.509583	0.269296	0.106295	1	0.00512485	1	0.187578	0.153595	0.000160613	0.0214781
834	RPF1	1p22	0.82604	0.00373883	0.512626	0.000811746	1	0.794906	0.000921785	0.249613	0.559748	0.266947	0.509583	0.269296	0.211195	1	0.00234519	1	0.187578	0.153595	0.000160613	0.0214781
835	GNG5	1p22	0.667068	0.00373883	0.512626	0.00164466	1	0.794906	0.000921785	0.249613	0.559748	0.266947	0.509583	0.269296	0.211195	1	0.00234519	1	0.187578	0.153595	0.000160613	0.0214781
836	CTBS	1p22	0.667068	0.00373883	0.512626	0.00164466	1	0.794906	0.000921785	0.249613	0.559748	0.266947	0.509583	0.269296	0.211195	1	0.00234519	1	0.187578	0.153595	0.000160613	0.0214781
837	SSX2IP	1p22	0.667068	0.00262624	0.512626	0.000535851	1	0.460672	0.000305005	0.249613	0.559748	0.266947	0.509583	0.269296	0.211195	1	0.00234519	1	0.195013	0.153595	0.000160613	0.00300227
838	LPAR3	1p22	0.527364	0.00262624	0.512626	0.000535851	1	0.613455	0.000305005	0.249613	0.559748	0.266947	0.509583	0.269296	0.172247	1	0.00234519	0.723421	0.195013	0.218227	0.000299241	0.00300227
839	MCOLN2	1p22	0.527364	0.00444036	0.512626	0.00164466	1	0.613455	0.000462023	0.249613	0.559748	0.266947	0.509583	0.269296	0.257213	1	0.0041016	0.723421	0.195013	0.297704	0.000299241	0.00105336
840	WDR63	1p22	0.527364	0.00518415	0.512626	0.000535851	1	0.613455	0.000462023	0.249613	1	0.266947	0.414471	0.269296	0.165795	1	0.0041016	1	0.195013	0.297704	8.55079e-05	0.00035697
841	MCOLN3	1p22	0.527364	0.00444036	0.512626	0.000535851	1	0.613455	0.000462023	0.249613	0.559748	0.266947	0.509583	0.269296	0.165795	1	0.0041016	0.723421	0.195013	0.297704	0.000299241	0.00105336
842	SYDE2	1p22	0.527364	0.00444036	0.512626	0.000535851	1	0.613455	0.00112178	0.249613	0.559748	0.266947	0.509203	0.269296	0.160012	1	0.0041016	0.723421	0.195013	0.297704	8.55079e-05	0.00035697
843	C1orf52	1p22	0.667068	0.00444036	0.512626	0.000535851	1	0.613455	0.000921785	0.249613	0.420909	0.266947	0.509203	0.193644	0.160012	1	0.0176538	0.723421	0.195013	0.297704	0.000160613	0.00105336
844	BCL10	1p22	0.667068	0.00444036	0.512626	0.000535851	1	0.613455	0.000921785	0.249613	0.420909	0.266947	0.509203	0.193644	0.160012	1	0.0176538	0.723421	0.195013	0.39156	0.000160613	0.00105336
845	DDAH1	1p22	0.667068	0.0152219	0.512626	0.000535851	0.751043	0.806145	0.00203171	0.249613	0.420909	0.472103	0.509203	0.193644	0.128328	1	0.0176538	0.723421	0.0654556	0.309318	4.5171e-05	0.00035697
846	CYR61	1p22	0.82604	0.00994153	0.512626	0.00225437	0.751043	0.434282	0.00369387	0.249613	0.420909	0.266947	0.509203	0.269296	0.154007	1	0.00811132	0.723421	0.108962	0.309318	8.55079e-05	0.00105336
847	ZNHIT6	1p22	0.82604	0.00992709	0.512626	0.00225437	0.751043	0.434282	0.00284258	0.249613	0.420909	0.266947	0.509203	0.269296	0.122268	1	0.00811132	0.723421	0.108962	0.309318	8.55079e-05	0.00230688
848	COL24A1	1p22	0.667068	0.00374108	0.745699	0.000811746	0.753972	0.806145	0.000921785	0.249613	0.420909	0.266947	0.518971	0.289303	0.0794277	1	0.0176538	0.325283	0.108962	0.184554	0.000311322	0.00230688
849	ODF2L	1p22	0.652748	0.0022324	0.512626	0.00225437	0.751043	0.781409	0.000921785	0.249613	0.420909	0.197682	0.414471	0.269296	0.154007	1	0.00811132	0.496231	0.108962	0.39156	0.000311322	0.00105336
850	CLCA2	1p22	0.652748	0.0022324	0.512626	0.00225437	0.751043	0.781409	0.000921785	0.249613	0.420909	0.197682	0.414471	0.269296	0.122268	1	0.00811132	0.496231	0.108962	0.39156	0.000311322	0.00105336
851	CLCA1	1p22	0.652748	0.0022324	0.512626	0.00225437	0.751043	0.781409	0.00203171	0.249613	0.420909	0.197682	0.414471	0.269296	0.122268	1	0.0176538	0.496231	0.108962	0.39156	0.000311322	0.00105336
852	CLCA4	1p22	0.652748	0.0022324	0.512626	0.00225437	0.751043	0.781409	0.000921785	0.249613	0.420909	0.197682	0.414471	0.269296	0.122268	1	0.0176538	0.496231	0.108962	0.39156	0.000311322	0.00105336
853	SH3GLB1	1p22	0.652748	0.0022324	0.745699	0.00225437	0.751043	0.591162	0.000921785	0.249613	0.420909	0.105034	0.414471	0.269296	0.122268	1	0.013702	0.496231	0.108962	0.498353	0.000311322	0.00105336
854	2015-09-01	1p22	0.652748	0.00374108	0.745699	0.00225437	0.751043	0.434282	0.000921785	0.249613	0.420909	0.105034	0.414471	0.269296	0.096428	1	0.013702	0.496231	0.108962	0.728969	0.00017098	0.00105336
855	HS2ST1	1p22	0.509054	0.00189192	0.526664	0.00225437	0.751043	0.434282	0.000921785	0.249613	0.420909	0.105034	0.414471	0.269296	0.0756234	1	0.0283062	0.496231	0.108962	0.607506	0.000302132	0.00105336
856	RP5-1052I5.2	1p22	0.509054	0.000769927	0.745699	0.00225437	0.751043	0.434282	0.000921785	0.249613	0.420909	0.105034	0.414471	0.247437	0.096428	1	0.0283062	0.496231	0.108962	0.607506	0.000302132	0.00105336
857	LMO4	1p22	0.509054	0.000945267	0.745699	0.00225437	0.751043	0.434282	0.000462023	0.350294	0.420909	0.105034	0.509203	0.247437	0.0711005	0.548177	0.013702	0.723421	0.108962	0.607506	9.30968e-05	0.00105336
858	PKN2	1p22	0.544267	0.00189192	1	0.0087441	0.751043	0.310645	0.00668837	0.350294	0.420909	0.105034	0.414471	0.153739	0.0711005	1	0.0229232	0.723421	0.108962	0.607506	0.000169006	0.000414556
859	GTF2B	1p22	0.527364	0.00189192	1	0.0087441	0.751043	0.190127	0.00369387	0.350294	0.420909	0.105034	0.414471	0.153739	0.0711005	1	0.0283062	1	0.108962	0.498353	5.0273e-05	0.000414556
860	CCBL2	1p22	0.527364	0.00268131	1	0.0087441	0.753972	0.125989	0.00369387	0.350294	0.420909	0.105034	0.624681	0.153739	0.035953	1	0.0283062	1	0.108962	0.498353	0.000169006	0.000414556
861	RBMXL1	1p22	0.527364	0.00268131	1	0.0342843	0.753972	0.125989	0.00369387	0.350294	0.420909	0.105034	0.624681	0.153739	0.035953	1	0.0283062	1	0.108962	0.498353	0.000169006	0.000414556
862	GBP3	1p22	0.527364	0.00268131	1	0.0342843	0.753972	0.125989	0.00369387	0.350294	0.420909	0.105034	0.624681	0.153739	0.035953	1	0.0283062	1	0.0637232	0.498353	9.37011e-05	0.000414556
863	GBP1	1p22	0.680128	0.00189192	1	0.0659429	0.753972	0.190127	0.00369387	0.350294	0.420909	0.105034	0.624681	0.153739	0.035953	1	0.0283062	1	0.108962	0.498353	2.69332e-05	0.000414556
864	GBP2	1p22	0.527364	0.00189192	1	0.0342843	0.753972	0.125989	0.00369387	0.350294	0.420909	0.105034	0.624681	0.153739	0.035953	1	0.0809151	1	0.108962	0.402545	2.69332e-05	0.000414556
865	GBP7	1p22	0.527364	0.00189192	1	0.0342843	0.753972	0.216897	0.00369387	0.350294	0.420909	0.105034	0.624681	0.153739	0.035953	1	0.0809151	1	0.108962	0.402545	2.69332e-05	0.000414556
866	GBP4	1p22	0.527364	0.00189192	1	0.0342843	0.753972	0.216897	0.00369387	0.350294	0.420909	0.105034	0.624681	0.153739	0.035953	1	0.0809151	1	0.108962	0.402545	2.69332e-05	0.00127713
867	GBP5	1p22	0.527364	0.00189192	1	0.0659429	0.753972	0.216897	0.00369387	0.350294	0.420909	0.105034	0.624681	0.153739	0.0270042	1	0.0536256	1	0.0637232	0.402545	2.69332e-05	0.00127713
868	GBP6	1p22	0.527364	0.00268131	0.745699	0.0659429	0.751043	0.0818054	0.00777851	0.350294	0.420909	0.105034	0.74152	0.153739	0.0270042	1	0.0536256	1	0.0637232	0.402545	5.0273e-05	0.00127713
869	LRRC8B	1p22	0.527364	0.00133611	1	0.0342843	0.751043	0.148147	0.00287521	0.43765	0.420909	0.105034	0.74152	0.153739	0.0202219	1	0.0536256	1	0.0637232	0.402545	2.69332e-05	0.00127713
870	LRRC8C	1p22	0.527364	0.000945267	1	0.0087441	0.751043	0.148147	0.00287521	0.43765	0.420909	0.105034	0.74152	0.103665	0.0202219	1	0.0536256	1	0.0637232	0.402545	5.0273e-05	0.00300227
871	RP11-302M6.4	1p22	0.527364	0.000953842	0.555199	0.0087441	0.751043	0.0991788	0.00287521	0.43765	0.420909	0.105034	0.74152	0.103665	0.0202219	1	0.0536256	1	0.0637232	0.402545	5.0273e-05	0.00300227
872	LRRC8D	1p22	0.527364	0.000953842	0.555199	0.0087441	0.751043	0.0991788	0.00287521	0.43765	0.420909	0.105034	0.74152	0.153739	0.0270042	1	0.120206	1	0.0637232	0.402545	5.0273e-05	0.00300227
873	ZNF326	1p22	0.527364	0.000945267	0.555199	0.00440312	0.751043	0.148147	0.00561198	0.43765	0.420909	0.105034	0.74152	0.153739	0.0389071	1	0.135249	1	0.0637232	0.41286	5.0273e-05	0.00300227
874	BARHL2	1p22	0.527364	0.000658135	0.770526	0.00440312	0.751043	0.216897	0.00561198	0.513419	0.420909	0.105034	0.624681	0.103665	0.0711005	1	0.0536256	1	0.0654556	0.41286	5.0273e-05	0.0082212
875	ZNF644	1p22	0.527364	0.000658135	0.770526	0.0087441	0.386612	0.241412	0.00325778	0.184925	0.420909	0.105034	0.624681	0.0446571	0.0419833	1	0.0536256	1	0.0654556	0.525448	5.0273e-05	0.0082212
876	HFM1	1p22	0.408753	0.000953842	0.587996	0.00440312	0.386612	0.284585	0.00325778	0.184925	0.420909	0.0551545	0.624681	0.0686224	0.0320648	1	0.103346	1	0.18587	0.431716	5.0273e-05	0.0082212
877	CDC7	1p22	0.544267	0.00113116	1	0.00440312	0.386612	0.263901	0.00325778	0.184925	0.420909	0.0551545	0.741821	0.103665	0.0389071	1	0.135249	1	0.0654556	0.340504	9.30968e-05	0.0082212
878	TGFBR3	1p22	0.427607	0.00190452	0.587996	0.00440312	0.386612	0.263901	0.00325778	0.513419	0.14323	0.105034	1	0.0686224	0.0514854	1	0.0703234	0.699797	0.0654556	0.340504	9.30968e-05	0.00300227
879	BRDT	1p22	0.427607	0.000810435	0.587996	0.0087441	0.386612	0.361212	0.00325778	0.43765	0.559748	0.105034	1	0.103665	0.0514599	0.548177	0.0265518	0.699797	0.0654556	0.340504	5.0273e-05	0.0082212
880	EPHX4	1p22	0.427607	0.000810435	0.587996	0.0087441	0.386612	0.361212	0.00325778	0.43765	0.559748	0.105034	1	0.103665	0.0514599	0.548177	0.0265518	0.699797	0.0654556	0.340504	5.0273e-05	0.0214781
881	SETSIP	1p22	0.427607	0.000810435	0.587996	0.0087441	0.386612	0.361212	0.00325778	0.43765	0.559748	0.105034	1	0.0686224	0.0514599	0.548177	0.0265518	0.699797	0.0654556	0.340504	5.0273e-05	0.0214781
882	BTBD8	1p22	0.427607	0.000269585	0.587996	0.0087441	0.386612	0.361212	0.00325778	0.134572	0.559748	0.0800366	1	0.120454	0.0514599	0.548177	0.0168199	0.699797	0.0654556	0.340504	5.0273e-05	0.0082212
883	KIAA1107	1p22	0.427607	0.000810435	0.587996	0.0087441	0.386612	0.263901	0.00561198	0.184925	0.559748	0.105034	1	0.0686224	0.0514599	0.548177	0.0265518	0.699797	0.186842	0.340504	5.0273e-05	0.0214781
884	C1orf146	1p22	0.427607	0.000560405	0.587996	0.0087441	0.386612	0.263901	0.00561198	0.184925	0.559748	0.105034	0.870512	0.0686224	0.0514599	0.548177	0.0265518	0.699797	0.186842	0.270586	5.0273e-05	0.0214781
885	GLMN	1p22	0.544267	0.000388175	0.587996	0.0087441	0.386612	0.284585	0.00561198	0.134572	0.559748	0.105034	0.870512	0.0686224	0.0514599	0.548177	0.0265518	0.699797	0.186842	0.270586	2.69332e-05	0.0214781
886	RPAP2	1p22	0.427607	0.000388175	0.587996	0.0087441	0.386612	0.164603	0.00561198	0.134572	0.559748	0.105034	0.870512	0.0686224	0.0514599	0.548177	0.0310697	0.459352	0.186842	0.270586	2.69332e-05	0.0214781
887	GFI1	1p22	0.703158	0.000269585	0.587996	0.0174098	0.547056	0.164603	0.00964922	0.134572	0.559748	0.105034	0.747254	0.0686224	0.035953	0.548177	0.0310697	0.459352	0.186842	0.270586	2.69332e-05	0.0214781
888	EVI5	1p22	0.458124	0.00047551	0.587996	0.0342843	0.547056	0.139992	0.00964922	0.184925	0.559748	0.0139721	0.436733	0.0686224	0.035953	0.548177	0.0210752	0.459352	0.186842	0.220616	2.06068e-06	0.0214781
889	RPL5	1p22	0.458124	0.000187853	0.42157	0.0174098	0.547056	0.203157	0.00964922	0.184925	0.559748	0.0139721	0.356403	0.0351197	0.04767	0.548177	0.0313914	0.459352	0.186842	0.279662	7.55712e-06	0.0214781
890	FAM69A	1p22	0.458124	0.000329971	0.42157	0.0174098	0.386612	0.203157	0.00964922	0.184925	0.559748	0.0139721	0.356403	0.0351197	0.04767	0.548177	0.0313914	0.459352	0.18587	0.279662	7.55712e-06	0.0214781
891	MTF2	1p22	0.251058	0.000482156	0.42157	0.0174098	0.547056	0.0824705	0.00964922	0.134572	0.559748	0.0551545	0.356403	0.00812562	0.04767	0.548177	0.0462116	0.459352	0.18587	0.164093	1.43194e-05	0.0214781
892	TMED5	1p22	0.250361	0.000482156	0.42157	0.0174098	0.547056	0.117499	0.00964922	0.134572	0.559748	0.105034	0.356403	0.0134188	0.04767	0.548177	0.0736296	0.459352	0.18587	0.270586	7.55712e-06	0.0214781
893	CCDC18	1p22	0.250361	0.000804031	0.42157	0.0174098	0.774369	0.117499	0.00964922	0.134572	0.559748	0.105034	0.436733	0.0134188	0.04767	0.548177	0.0462116	0.459352	0.18587	0.270586	7.55712e-06	0.0214781
894	DR1	1p22	0.251058	0.000187853	0.587996	0.0342843	0.774369	0.148584	0.00561198	0.134572	0.559748	0.197682	0.356403	0.0134188	0.04767	1	0.0313914	0.699797	0.18587	0.270586	1.43194e-05	0.0214781
895	FNBP1L	1p22	0.330255	0.000388175	0.587996	0.0342843	0.224435	0.20753	0.00561198	0.134572	0.559748	0.197682	0.356403	0.0180546	0.0180906	1	0.0210752	0.699797	0.18587	0.340504	7.55712e-06	0.0082212
896	BCAR3	1p22	0.330255	0.000388175	0.788993	0.0342843	0.224017	0.20753	0.0131264	0.134572	0.559748	0.197682	0.355854	0.0180546	0.024604	1	0.0118076	1	0.18587	0.340504	1.43194e-05	0.0214781
897	DNTTIP2	1p22	0.544267	0.000954934	0.788993	0.0342843	0.224435	0.382663	0.0178743	0.134572	0.559748	0.197682	0.355854	0.0180546	0.0333158	1	0.0277238	1	0.18587	0.517001	2.69332e-05	0.0214781
898	GCLM	1p22	0.544267	0.000954934	1	0.0342843	0.224435	0.284585	0.0178743	0.134572	0.559748	0.197682	0.355854	0.0112397	0.0333158	1	0.0277238	1	0.18587	0.422566	2.69332e-05	0.0214781
899	ABCA4	1p22	0.544267	0.000482156	1	0.0342843	0.224017	0.382663	0.0214803	0.0882281	1	0.266947	0.285832	0.00419353	0.0180906	1	0.0277238	1	0.18587	0.270586	2.69332e-05	0.0530316
900	ARHGAP29	1p22	0.330255	0.000482156	1	0.0342843	0.224017	0.483641	0.0111645	0.0882281	0.559748	0.197682	0.285832	0.00690728	0.024604	1	0.0416587	1	0.18587	0.340504	2.69332e-05	0.0530316
901	ABCD3	1p21	0.427607	0.000677713	1	0.0342843	0.224017	0.460672	0.0178743	0.0882281	0.559748	0.197682	0.285832	0.00690728	0.0333158	1	0.0310697	1	0.18587	0.340504	5.0273e-05	0.0296099
902	F3	1p21	0.427607	0.000677713	1	0.0342843	0.224017	0.613455	0.0178743	0.134572	0.559748	0.197682	0.285832	0.00690728	0.0333158	1	0.0539804	1	0.18587	0.340504	9.30968e-05	0.0296099
903	SLC44A3	1p21	0.330255	0.000482156	0.614151	0.0342843	0.100682	1	0.0214803	0.134572	1	0.197682	0.446252	0.00690728	0.0332134	1	0.0539804	1	0.18587	0.340504	2.69332e-05	0.0214781
904	CNN3	1p21	0.427607	0.000269585	1	0.0342843	0.100682	1	0.0214803	0.134572	1	0.197682	0.355854	0.00690728	0.0815553	1	0.0539804	0.699797	0.116392	0.340504	2.69332e-05	0.0082212
905	ALG14	1p21	0.427607	0.000187853	0.614151	0.0773883	0.100682	1	0.0214803	0.134572	1	0.197682	0.355854	0.00690728	0.0629491	1	0.0539804	0.699797	0.116392	0.270586	0.000169006	0.0108726
906	TMEM56	1p21	0.427607	0.000187853	1	0.0342843	0.100682	1	0.0214803	0.43765	1	0.197682	0.356403	0.00690728	0.0441014	1	0.0202494	0.699797	0.18587	0.164093	5.0273e-05	0.0108726
907	TMEM56-RWDD3	1p21	0.427607	0.000187853	0.614151	0.0342843	0.100682	1	0.0214803	0.43765	1	0.197682	0.356403	0.00690728	0.0441014	1	0.0202494	0.699797	0.18587	0.164093	5.0273e-05	0.00380224
908	RWDD3	1p21	0.427607	0.000388175	0.614151	0.0342843	0.100682	1	0.0214803	0.43765	1	0.197682	0.356403	0.00690728	0.0441014	1	0.0202494	0.699797	0.18587	0.212119	5.0273e-05	0.00380224
909	PTBP2	1p21	0.232773	0.000560405	0.454651	0.00225437	0.224435	1	0.0178743	0.184925	1	0.266947	0.436733	0.00577611	0.0629491	1	0.316699	0.459352	0.18587	0.517001	0.000169006	0.0108726
910	DPYD	1p21	0.427607	0.000329971	0.259773	0.0069038	0.0576029	1	0.0416807	0.184925	1	1	0.246508	0.00498582	0.096428	1	0.0470802	0.325283	0.242671	0.320289	0.000249691	0.0214781
911	SNX7	1p21	0.1102	5.38952e-05	0.34319	0.00164466	0.269225	1	0.0131264	0.513419	1	0.266947	0.285832	0.0119268	0.0199984	1	0.014115	0.699797	0.359561	0.402545	0.000938648	0.0108726
912	LPPR5	1p21	0.1102	7.89046e-05	0.34319	0.00336849	0.582954	1	0.0131264	0.43765	1	0.472103	0.22688	0.00295959	0.0270042	1	0.0536256	0.699797	0.359561	0.240684	0.000938648	0.0214781
913	LPPR4	1p21	0.1102	7.89046e-05	0.34319	0.00336849	0.269225	0.764783	0.0131264	0.43765	1	0.149283	0.22688	0.00295959	0.0514599	1	0.0229232	0.699797	0.359561	0.184554	0.000938648	0.001452
914	PALMD	1p21	0.1102	5.33958e-05	0.34319	0.00336849	0.269303	0.743607	0.0150623	0.134572	1	0.149283	0.22688	0.0149323	0.0514854	1	0.014115	1	0.359561	0.184554	0.000938648	0.000411051
915	FRRS1	1p21	0.1102	5.33958e-05	0.34319	0.00336849	0.269225	0.743607	0.0131264	0.134572	1	0.0800366	0.22688	0.0149323	0.0514854	1	0.014115	1	0.359561	0.184554	0.00162973	0.000411051
916	AGL	1p21	0.1102	0.000116087	0.34319	0.0127154	0.269225	0.743607	0.0131264	0.43765	1	0.0800366	0.22688	0.0149323	0.0514854	1	0.0229232	1	0.359561	0.251125	0.00674933	0.000113637
917	SLC35A3	1p21	0.0659607	0.000219221	0.34319	0.00571628	0.269225	0.743607	0.00796443	0.43765	1	0.04165	0.22688	0.0149323	0.0514854	1	0.014115	1	0.761593	0.0966395	0.00279939	0.000113637
918	HIAT1	1p21	0.0659607	0.000219221	0.34319	0.00571628	0.269225	0.743607	0.00796443	0.43765	1	0.04165	0.22688	0.0149323	0.0514854	1	0.014115	1	0.761593	0.0966395	0.00162973	0.000113637
919	SASS6	1p21	0.0659607	0.000219221	0.34319	0.00571628	0.269225	0.743607	0.00796443	0.43765	1	0.0212683	0.22688	0.0149323	0.0514854	1	0.014115	1	0.761593	0.0966395	0.00162973	0.000113637
920	TRMT13	1p21	0.0659607	0.000116087	0.34319	0.00571628	0.269225	0.743607	0.00796443	0.43765	1	0.04165	0.22688	0.0149323	0.0514599	1	0.014115	1	0.761593	0.130824	0.00162973	0.000113637
921	LRRC39	1p21	0.0659607	0.000116087	0.34319	0.00571628	0.269225	0.743607	0.00796443	0.43765	1	0.04165	0.22688	0.0149323	0.0514599	1	0.014115	1	0.761593	0.130824	0.00162973	0.000113637
922	DBT	1p21	0.0659607	0.000116087	0.34319	0.00571628	0.269225	0.743607	0.00796443	0.43765	1	0.04165	0.22688	0.0149323	0.0514599	1	0.014115	0.699797	0.761593	0.174627	0.00162973	0.000113637
923	RTCA	1p21	0.0659607	0.000116087	0.34319	0.00571628	0.269225	0.743607	0.0131264	0.43765	1	0.0212683	0.22688	0.0149323	0.0514599	1	0.0229232	0.699797	0.761593	0.174627	0.00162973	0.000113637
924	CDC14A	1p21	0.0447462	5.33958e-05	0.34319	0.00571628	0.269225	0.743607	0.0131264	0.43765	1	0.0212683	0.22688	0.0149323	0.0389071	1	0.0229232	0.699797	0.761593	0.130824	0.00162973	0.000113637
925	GPR88	1p21	0.0447462	5.38952e-05	0.34319	0.00571628	0.269225	1	0.0131264	0.43765	1	0.0212683	0.22688	0.0149323	0.0389071	1	0.0176538	0.699797	0.761593	0.130824	0.00279939	0.000113637
926	VCAM1	1p21	0.0447462	3.53591e-05	0.34319	0.00571628	0.269225	1	0.00796443	0.43765	1	0.0212683	0.178088	0.0149323	0.0292544	1	0.0229232	0.699797	0.761593	0.130824	0.00279939	3.08594e-05
927	EXTL2	1p21	0.0447462	4.70328e-05	0.34319	0.00571628	0.269225	1	0.00796443	0.43765	1	0.0212683	0.22688	0.0181189	0.0514599	1	0.0229232	0.699797	0.761593	0.0966395	0.00279939	0.000113637
928	SLC30A7	1p21	0.0300006	4.70328e-05	0.34319	0.00571628	0.269225	1	0.00796443	0.43765	1	0.180364	0.22688	0.0181189	0.0514599	1	0.014115	0.699797	0.761593	0.0966395	0.00279939	0.000113637
929	DPH5	1p21	0.0300006	6.86728e-05	0.34319	0.00571628	0.269225	1	0.00796443	0.43765	1	0.180364	0.22688	0.0181189	0.0514599	1	0.014115	0.699797	1	0.0966395	0.00279939	0.000113637
930	S1PR1	1p21	0.0153379	0.000187853	0.34319	0.00571628	0.269225	0.743607	0.00796443	0.43765	1	0.0800366	0.138337	0.0181189	0.0514599	1	0.0229232	0.699797	1	0.0966395	0.00279939	0.000113637
931	OLFM3	1p21	0.0153379	0.000315249	0.34319	0.0127154	0.269225	0.764783	0.0150623	0.579118	1	0.0800366	0.0607188	0.0143761	0.0514599	1	0.00811132	1	1	0.0966395	0.000938648	3.86244e-05
932	COL11A1	1p21	0.0300006	0.000315249	0.475418	0.0127154	0.386612	0.367181	0.0067291	0.43765	1	0.0800366	0.0450321	0.0215037	0.154007	1	0.0374756	0.699797	1	0.240684	0.00162973	0.000444749
933	AMY1B	1p21	0.0199013	0.000658135	0.475418	0.00132359	0.582954	0.323277	0.00261653	0.43765	1	0.0800366	0.0450321	0.0215037	0.0865252	1	0.0481633	0.699797	0.777085	0.174627	0.00279939	0.001452
934	RNPC3	1p21	0.0199013	0.000658135	0.475418	0.00132359	0.582954	0.323277	0.00261653	0.43765	1	0.0800366	0.0450321	0.0215037	0.0865252	1	0.0481633	0.699797	0.777085	0.174627	0.00279939	0.001452
935	AMY1C	1p21	0.0199013	0.000658135	0.475418	0.00132359	0.582954	0.323277	0.00261653	0.43765	1	0.0800366	0.0450321	0.0215037	0.0865252	1	0.0481633	0.699797	0.777085	0.174627	0.00279939	0.001452
936	AMY1A	1p21	0.0199013	0.000658135	0.475418	0.00132359	0.582954	0.323277	0.00261653	0.43765	1	0.0800366	0.0450321	0.0215037	0.0865252	1	0.0481633	0.699797	0.777085	0.174627	0.00279939	0.001452
937	AMY2B	1p21	0.0199013	0.000658135	0.475418	0.00132359	0.582954	0.323277	0.00261653	0.43765	1	0.0800366	0.0450321	0.0215037	0.0865252	1	0.0481633	0.699797	0.777085	0.174627	0.00279939	0.001452
938	AMY2A	1p21	0.0199013	0.000658135	0.475418	0.00132359	0.582954	0.323277	0.00261653	0.43765	1	0.0800366	0.0450321	0.0215037	0.0865252	1	0.0481633	0.699797	0.777085	0.174627	0.00279939	0.001452
939	PRMT6	1p13	0.0774457	0.000254561	0.259773	0.00336849	0.611153	1	0.000111789	0.350294	1	0.297437	0.0702336	0.0325438	0.0992486	1	0.184684	0.285966	1	0.16431	0.0347714	0.000444749
940	NTNG1	1p13	0.1102	0.000171539	0.259773	0.0127154	0.610527	1	0.000144328	0.350294	1	0.297437	0.0532214	0.0512156	0.0768633	1	0.12028	0.723421	1	0.0815012	0.0347714	0.000132607
941	VAV3	1p13	0.1102	0.00159897	0.498405	0.0176512	0.610527	1	0.000266643	0.249613	1	0.221618	0.0532214	0.0364314	0.134535	1	0.12028	0.459352	1	0.153595	0.0858409	0.000132607
942	SLC25A24	1p13	0.1102	0.00189192	0.498405	0.0176512	0.457381	0.624507	0.000306198	0.249613	1	0.472103	0.0980949	0.0403856	0.0766409	1	0.12028	0.459352	1	0.153595	0.0858409	0.000132607
943	NBPF4	1p13	0.1102	0.00268131	0.498405	0.0176512	0.457381	0.624507	0.000306198	0.249613	1	0.472103	0.0980949	0.0403856	0.0766409	1	0.12028	0.459352	1	0.153595	0.0858409	0.000132607
944	NBPF6	1p13	0.1102	0.00111081	0.13256	0.0176512	0.457381	0.624507	0.000306198	0.249613	1	0.472103	0.126132	0.0403856	0.0768633	1	0.12028	0.459352	1	0.153595	0.0215949	0.000132607
945	FAM102B	1p13	0.0659607	0.00111874	0.13256	0.0127154	0.457381	0.624507	0.000388108	0.249613	1	0.297437	0.0980949	0.0403856	0.0992486	1	0.12028	0.459352	1	0.112707	0.0347714	1.10194e-05
946	HENMT1	1p13	0.0659607	0.00111081	0.13256	0.00571628	0.457381	0.624507	0.000388108	0.249613	1	0.297437	0.0980949	0.0403856	0.0992486	1	0.12028	0.459352	1	0.112707	0.0347714	1.10194e-05
947	PRPF38B	1p13	0.0659607	0.00111081	0.13256	0.00571628	0.457381	0.624507	0.000388108	0.249613	1	0.297437	0.0980949	0.0403856	0.0992486	1	0.12028	0.459352	1	0.16431	0.0215949	1.10194e-05
948	FNDC7	1p13	0.0659607	0.00111081	0.13256	0.00571628	0.457381	1	0.000388108	0.249613	1	0.297437	0.0980949	0.0403856	0.0992486	1	0.184684	0.459352	1	0.16431	0.0215949	1.10194e-05
949	STXBP3	1p13	0.0659607	0.00111874	0.0865186	0.00571628	0.457381	1	0.000388108	0.0482519	1	0.297437	0.0980949	0.0403856	0.0992486	1	0.184684	0.459352	1	0.229729	0.0215949	3.86244e-05
950	AKNAD1	1p13	0.0659607	0.000424943	0.13256	0.00571628	0.457381	1	0.000388108	0.0482519	1	0.297437	0.0980949	0.0403856	0.0932857	1	0.184684	0.459352	1	0.297704	0.0215949	3.86244e-05
951	RP11-475E11.9	1p13	0.1102	0.000424943	0.13256	0.00571628	0.336355	1	0.000388108	0.0482519	1	0.297437	0.0980949	0.0403856	0.0711908	1	0.184684	0.459352	1	0.218227	0.0215949	3.86244e-05
952	GPSM2	1p13	0.0659607	0.000616475	0.13256	0.00571628	0.336355	1	0.000388108	0.0482519	1	0.297437	0.0980949	0.0403856	0.0932857	1	0.184684	0.459352	1	0.218227	0.0347714	3.86244e-05
953	CLCC1	1p13	0.1102	0.000616475	0.13256	0.00571628	0.336355	1	0.000388108	0.0482519	1	0.297437	0.0980949	0.0403856	0.0932857	1	0.184684	0.459352	1	0.218227	0.0347714	3.86244e-05
954	WDR47	1p13	0.0659607	0.000896854	0.13256	0.00571628	0.336355	1	0.000218026	0.0482519	1	0.297437	0.0980949	0.0403856	0.0937005	1	0.12028	0.459352	1	0.218227	0.0215949	3.86244e-05
955	TAF13	1p13	0.0659607	0.000896854	0.13256	0.00571628	0.336355	1	0.000218026	0.0482519	1	0.297437	0.0980949	0.0403856	0.120588	1	0.12028	0.459352	1	0.218227	0.0215949	3.86244e-05
956	KIAA1324	1p13	0.0659607	0.000424943	0.13256	0.0127154	0.336355	1	0.000218026	0.0482519	1	0.297437	0.0977859	0.0562115	0.0937005	1	0.12028	0.459352	1	0.218227	0.0132156	3.86244e-05
957	C1orf194	1p13	0.0659607	0.000616475	0.13256	0.00571628	0.336355	1	0.000218026	0.0482519	1	0.297437	0.0977859	0.0403856	0.120588	1	0.12028	0.459352	1	0.218227	0.0215949	3.86244e-05
958	TMEM167B	1p13	0.0659607	0.000616475	0.13256	0.00571628	0.336355	1	0.000218026	0.0482519	1	0.297437	0.0977859	0.0403856	0.120588	1	0.12028	0.459352	1	0.218227	0.0215949	3.86244e-05
959	SARS	1p13	0.082036	0.000424943	0.13256	0.0127154	0.457381	1	0.000218026	0.0482519	1	0.297437	0.0980949	0.0562115	0.154237	1	0.12028	0.699797	1	0.218227	0.0215949	3.86244e-05
960	CELSR2	1p13	0.0549735	0.000616475	0.13256	0.00571628	0.457381	1	0.000218026	0.0482519	1	0.297437	0.0980949	0.0562115	0.154237	1	0.12028	0.699797	1	0.285392	0.0215949	1.10194e-05
961	PSRC1	1p13	0.0549735	0.000616475	0.13256	0.00571628	0.610527	1	0.000218026	0.0482519	1	0.297437	0.0980949	0.0562115	0.154237	1	0.12028	0.699797	1	0.285392	0.0215949	1.10194e-05
962	MYBPHL	1p13	0.0549735	0.000896854	0.13256	0.00571628	0.610527	1	0.000218026	0.0482519	1	0.297437	0.0980949	0.0562115	0.154237	1	0.12028	0.699797	1	0.285392	0.0215949	1.10194e-05
963	SORT1	1p13	0.0363446	0.00130711	0.13256	0.00336849	0.610527	1	0.000218026	0.0482519	1	0.297437	0.0980949	0.0562115	0.120588	1	0.12028	0.699797	1	0.285392	0.0441779	1.10194e-05
964	PSMA5	1p13	0.0363446	0.00130711	0.13256	0.00336849	0.610527	1	0.000388108	0.0482519	1	0.297437	0.0980949	0.0403856	0.0868109	1	0.12028	0.699797	1	0.285392	0.0680411	3.86244e-05
965	SYPL2	1p13	0.0363446	0.00130041	0.13256	0.00336849	0.610527	1	0.000388108	0.0482519	1	0.297437	0.0980949	0.0403856	0.0868109	1	0.141496	0.699797	1	0.285392	0.0680411	3.86244e-05
966	ATXN7L2	1p13	0.0363446	0.00130041	0.13256	0.00336849	0.610527	1	0.000388108	0.0482519	1	0.297437	0.0980949	0.0403856	0.0868109	1	0.141496	0.699797	1	0.379836	0.0680411	3.86244e-05
967	CYB561D1	1p13	0.0363446	0.00130041	0.13256	0.00336849	0.610527	1	0.000388108	0.0482519	1	0.297437	0.0980949	0.0403856	0.0868109	1	0.141496	0.699797	1	0.379836	0.0680411	3.86244e-05
968	AMIGO1	1p13	0.0363446	0.00130041	0.13256	0.00336849	0.610527	1	0.000388108	0.0482519	1	0.297437	0.0980949	0.0403856	0.0868109	1	0.141496	0.699797	1	0.379836	0.0680411	3.86244e-05
969	GPR61	1p13	0.0363446	0.00130041	0.13256	0.00336849	0.610527	1	0.000388108	0.0482519	1	0.297437	0.0980949	0.0403856	0.0660345	1	0.141496	0.459352	1	0.379836	0.0441779	0.000132607
970	GNAI3	1p13	0.0237392	0.00130041	0.13256	0.00336849	0.610527	1	0.000388108	0.0482519	1	0.297437	0.0980949	0.0403856	0.0660345	1	0.141496	0.459352	1	0.379836	0.0441779	0.000132607
971	GNAT2	1p13	0.0237392	0.00130041	0.13256	0.00336849	0.610527	1	0.000388108	0.0482519	1	0.297437	0.0980949	0.0403856	0.0660345	1	0.141496	0.459352	1	0.379836	0.0441779	0.000132607
972	AMPD2	1p13	0.0237392	0.00130041	0.13256	0.00336849	0.610527	1	0.000388108	0.0482519	1	0.297437	0.0980949	0.0403856	0.0660345	1	0.141496	0.459352	1	0.379836	0.0441779	0.000132607
973	GSTM1	1p13	0.0237392	0.00130041	0.13256	0.00336849	0.610527	1	0.000388108	0.0482519	1	0.297437	0.0980949	0.0286684	0.0868109	1	0.0603768	0.459352	1	0.379836	0.0441779	0.000132607
974	GSTM5	1p13	0.0237392	0.00130041	0.13256	0.00164466	0.457381	1	0.000388108	0.0482519	1	0.297437	0.0980949	0.0443882	0.0868109	1	0.0603768	0.459352	1	0.379836	0.0441779	0.000132607
975	GSTM4	1p13	0.0237392	0.00130041	0.13256	0.00336849	0.610527	1	0.000388108	0.0482519	1	0.297437	0.0980949	0.0286684	0.0868109	1	0.0603768	0.459352	1	0.379836	0.0441779	0.000132607
976	GSTM2	1p13	0.0237392	0.00130041	0.13256	0.00336849	0.610527	1	0.000388108	0.0482519	1	0.297437	0.0980949	0.0286684	0.0868109	1	0.0603768	0.459352	1	0.379836	0.0441779	0.000132607
977	GSTM3	1p13	0.0237392	0.00130041	0.13256	0.00164466	0.610527	1	0.000388108	0.0482519	1	0.297437	0.126132	0.0286684	0.113398	1	0.0603768	0.459352	1	0.379836	0.0282247	0.000132607
978	EPS8L3	1p13	0.0237392	0.00184633	0.13256	0.00164466	0.457381	1	0.000388108	0.0482519	1	0.297437	0.126132	0.0443882	0.113398	1	0.0603768	0.459352	1	0.379836	0.0282247	0.000132607
979	CSF1	1p13	0.0237392	0.000712167	0.13256	0.00336849	0.610527	0.71535	0.000388108	0.0882281	1	0.297437	0.160779	0.0443882	0.0611754	1	0.0603768	0.459352	1	0.379836	0.0177628	3.86244e-05
980	AHCYL1	1p13	0.0237392	0.00130041	0.118966	0.00336849	0.610527	0.71535	0.000750759	0.0882281	1	0.297437	0.160779	0.0443882	0.0806451	1	0.141496	0.459352	1	0.379836	0.0110221	3.86244e-05
981	STRIP1	1p13	0.0237392	0.00130711	0.177791	0.00336849	0.457381	0.71535	0.000750759	0.0882281	1	0.297437	0.160779	0.0443882	0.0609637	1	0.0603768	0.459352	1	0.379836	0.0110221	3.86244e-05
982	ALX3	1p13	0.0237392	0.00130711	0.177791	0.00336849	0.457381	0.71535	0.000750759	0.0882281	1	0.297437	0.160779	0.0443882	0.0611754	1	0.0603768	0.459352	1	0.379836	0.0177628	3.86244e-05
983	UBL4B	1p13	0.0237392	0.00130041	0.177791	0.00336849	0.457381	0.71535	0.000750759	0.0882281	1	0.297437	0.160779	0.0443882	0.0609637	1	0.0374756	0.459352	1	0.379836	0.0177628	3.86244e-05
984	SLC6A17	1p13	0.0237392	0.00130041	0.118966	0.00571628	0.457381	0.71535	0.000750759	0.0882281	1	0.297437	0.160779	0.0443882	0.0335221	1	0.0228395	0.459352	1	0.379836	0.0282247	1.10194e-05
985	KCNC4	1p13	0.0237392	0.00130041	0.118966	0.00336849	0.610527	0.71535	0.000750759	0.0882281	1	0.297437	0.160779	0.0443882	0.0609637	1	0.013702	0.459352	1	0.379836	0.0282247	1.10194e-05
986	RBM15	1p13	0.0237392	0.00130041	0.0784729	0.00164466	0.610527	0.71535	0.000750759	0.0882281	1	0.297437	0.160779	0.0318066	0.0453252	1	0.013702	0.699797	1	0.379836	0.0177628	1.10194e-05
987	SLC16A4	1p13	0.0237392	0.00130041	0.0784729	0.00164466	0.610527	0.71535	0.000451131	0.0882281	1	0.297437	0.160779	0.0318066	0.0453252	1	0.00607276	0.699797	1	0.379836	0.0177628	1.10194e-05
988	LAMTOR5	1p13	0.0237392	0.00130041	0.0784729	0.00164466	0.610527	0.71535	0.000451131	0.0882281	1	0.297437	0.160779	0.0318066	0.0609637	1	0.00607276	0.699797	1	0.379836	0.0282247	1.10194e-05
989	PROK1	1p13	0.0237392	0.00130711	0.0784729	0.00164466	0.610527	0.71535	0.000451131	0.0882281	1	0.297437	0.126132	0.0318066	0.0609637	1	0.0107019	0.699797	1	0.379836	0.0282247	4.01098e-05
990	KCNA10	1p13	0.0237392	0.00130041	0.0784729	0.00164466	0.610527	0.71535	0.000451131	0.0882281	1	0.297437	0.160779	0.0318066	0.0609637	1	0.0603768	0.699797	1	0.379836	0.0282247	1.10194e-05
991	KCNA2	1p13	0.0237392	0.00130711	0.118966	0.00571628	0.457381	0.71535	0.000162805	0.0482519	1	0.297437	0.203047	0.0318066	0.0609637	1	0.141496	0.699797	1	0.48802	0.0441779	3.08567e-06
992	KCNA3	1p13	0.0237392	0.000896854	0.118966	0.00571628	0.457381	0.71535	0.000162805	0.0882281	1	0.297437	0.203047	0.0318066	0.0868109	1	0.141496	0.699797	1	0.598599	0.0441779	3.08567e-06
993	CD53	1p13	0.0447462	0.000335829	0.118966	0.00571628	0.457381	0.71535	0.000162805	0.0482519	1	0.297437	0.160779	0.0443882	0.154237	1	0.0603768	0.699797	1	0.48802	0.0177628	3.08567e-06
994	LRIF1	1p13	0.0447462	0.000224772	0.118966	0.00571628	0.457381	0.71535	0.000162805	0.0482519	1	0.297437	0.126132	0.0443882	0.146311	1	0.0603768	0.699797	1	0.476907	0.0177628	3.08567e-06
995	DRAM2	1p13	0.0659607	7.62186e-05	0.118966	0.00571628	0.457381	0.71535	0.000184724	0.0482519	1	0.297437	0.0980949	0.0318066	0.114064	1	0.0616748	0.699797	0.800375	0.476907	0.0177628	3.08567e-06
996	CEPT1	1p13	0.0659607	7.72862e-05	0.118966	0.00571628	0.457381	0.71535	6.74107e-05	0.0482519	1	0.297437	0.0980949	0.0318066	0.114064	1	0.0616748	0.699797	0.800375	0.476907	0.0110221	3.08567e-06
997	DENND2D	1p13	0.0659607	7.72862e-05	0.118966	0.00571628	0.457381	0.71535	6.74107e-05	0.0482519	1	0.297437	0.0980949	0.0318066	0.114064	1	0.0616748	1	0.800375	0.476907	0.0110221	3.08567e-06
998	CHI3L2	1p13	0.0659607	7.72862e-05	0.118966	0.0127154	0.457381	0.71535	3.59427e-05	0.0482519	1	0.297437	0.0980949	0.0318066	0.114064	1	0.0616748	1	1	0.598599	0.0110221	3.08567e-06
999	CHIA	1p13	0.0659607	4.98065e-05	0.0784729	0.00571628	0.457381	0.71535	3.59427e-05	0.0482519	1	0.180364	0.0980949	0.0484228	0.114064	1	0.0616748	0.285966	0.800375	0.476907	0.0110221	3.08567e-06
1000	PIFO	1p13	0.0659607	4.98065e-05	0.13256	0.00571628	0.457381	0.71535	3.59427e-05	0.0482519	1	0.297437	0.0980949	0.0318066	0.114064	1	0.0368723	0.285966	0.800375	0.367293	0.0110221	3.08567e-06
1001	OVGP1	1p13	0.0959806	2.40499e-05	0.13256	0.00571628	0.457381	0.48973	3.59427e-05	0.0482519	1	0.297437	0.0980949	0.0443882	0.195811	1	0.0368723	0.285966	0.800375	0.367293	0.00674933	3.08567e-06
1002	WDR77	1p13	0.0959806	2.40499e-05	0.13256	0.00571628	0.457381	0.48973	3.59427e-05	0.0482519	1	0.297437	0.0980949	0.0443882	0.195811	1	0.0368723	0.285966	0.800375	0.367293	0.00674933	3.08567e-06
1003	ATP5F1	1p13	0.0959806	2.40499e-05	0.13256	0.00571628	0.457381	0.48973	1.92407e-05	0.0482519	1	0.297437	0.0980949	0.0443882	0.195811	1	0.0368723	0.285966	0.800375	0.367293	0.00674933	3.08567e-06
1004	C1orf162	1p13	0.0959806	2.40499e-05	0.13256	0.00571628	0.457381	0.48973	1.92407e-05	0.0482519	1	0.297437	0.0980949	0.0443882	0.195811	1	0.0368723	0.285966	0.800375	0.367293	0.00674933	3.08567e-06
1005	ADORA3	1p13	0.0959806	2.40499e-05	0.13256	0.00571628	0.457381	0.48973	1.92407e-05	0.0482519	1	0.472103	0.0980949	0.0443882	0.154237	1	0.0767527	0.285966	0.800375	0.367293	0.00408154	1.20306e-05
1006	RAP1A	1p13	0.0659607	9.73035e-06	0.13256	0.00571628	0.457381	0.48973	4.29358e-05	0.0482519	1	0.180364	0.0980949	0.0443882	0.120588	1	0.0767527	0.459352	0.800375	0.598599	0.00408154	1.20306e-05
1007	FAM212B	1p13	0.0959806	1.52462e-05	0.13256	0.00571628	0.457381	0.48973	4.29358e-05	0.0482519	1	0.180364	0.0980949	0.0443882	0.113398	1	0.0767527	0.723421	0.800375	0.722309	0.00408154	3.08567e-06
1008	DDX20	1p13	0.0959806	1.52462e-05	0.13256	0.00571628	0.457381	0.48973	4.29358e-05	0.0482519	1	0.180364	0.0980949	0.0443882	0.0868109	1	0.0368723	0.723421	0.800375	0.588954	0.00408154	3.08567e-06
1009	KCND3	1p13	0.0959806	3.27343e-05	0.13256	0.00277027	0.457381	0.53153	4.29358e-05	0.0482519	1	0.180364	0.0977859	0.0662095	0.0660345	1	0.0368723	0.723421	1	0.588954	0.00408154	3.08567e-06
1010	CTTNBP2NL	1p13	0.0446188	1.62078e-05	0.198755	0.00277027	0.336355	0.323277	4.29358e-05	0.0482519	1	0.106631	0.0747906	0.0662095	0.120588	0.268031	0.0368723	1	1	0.588954	0.00674933	1.10194e-05
1011	WNT2B	1p13	0.0446188	2.57578e-05	0.198755	0.0069038	0.336355	0.323277	4.29358e-05	0.0482519	1	0.106631	0.0977859	0.0662095	0.195811	0.268031	0.0368723	1	0.800375	0.476907	0.00674933	1.10194e-05
1012	ST7L	1p13	0.0446188	2.51253e-05	0.0865186	0.0069038	0.336355	0.323277	5.32476e-05	0.0482519	1	0.180364	0.0977859	0.0954145	0.0868109	0.268031	0.0368723	1	0.800375	0.476907	0.00408154	4.01098e-05
1013	CAPZA1	1p13	0.0446188	2.51253e-05	0.0865186	0.0069038	0.457381	0.323277	5.32476e-05	0.0482519	1	0.180364	0.0977859	0.0954145	0.120588	0.268031	0.0368723	1	0.800375	0.476907	0.00408154	4.01098e-05
1014	MOV10	1p13	0.0446188	3.84172e-05	0.0784729	0.00277027	0.457381	0.48973	4.29358e-05	0.0482519	1	0.106631	0.0747906	0.133191	0.120588	0.268031	0.0616748	0.723421	0.800375	0.476907	0.00144143	1.10194e-05
1015	RHOC	1p13	0.0446188	3.84172e-05	0.118966	0.00277027	0.457381	0.323277	4.29358e-05	0.0482519	1	0.106631	0.0747906	0.133191	0.120588	0.268031	0.0616748	0.723421	0.800375	0.476907	0.00144143	1.10194e-05
1016	RP11-426L16.10	1p13	0.0446188	3.84172e-05	0.118966	0.00277027	0.457381	0.323277	4.29358e-05	0.0482519	1	0.106631	0.0747906	0.133191	0.120588	0.268031	0.0616748	0.723421	0.800375	0.476907	0.00144143	1.10194e-05
1017	PPM1J	1p13	0.0446188	5.91538e-05	0.118966	0.00277027	0.457381	0.323277	4.29358e-05	0.0482519	1	0.106631	0.0747906	0.133191	0.120588	0.268031	0.0616748	0.723421	0.800375	0.476907	0.00144143	1.10194e-05
1018	FAM19A3	1p13	0.0446188	5.91538e-05	0.118966	0.00277027	0.457381	0.323277	4.29358e-05	0.0482519	1	0.106631	0.0747906	0.133191	0.120588	0.268031	0.0616748	0.723421	0.800375	0.476907	0.00144143	1.10194e-05
1019	SLC16A1	1p13	0.0446188	3.84172e-05	0.13256	0.00132359	0.336355	0.48973	4.29358e-05	0.0482519	1	0.180364	0.0977859	0.12635	0.204821	0.268031	0.0616748	0.723421	0.800375	0.476907	0.0024392	1.10194e-05
1020	LRIG2	1p13	0.0446188	1.69149e-05	0.266519	0.00132359	0.240527	0.48973	0.000108631	0.0882281	1	0.297437	0.168064	0.12635	0.113398	0.268031	0.0616748	0.723421	0.800375	0.476907	0.00408154	3.86244e-05
1021	MAGI3	1p13	0.0286501	1.06311e-05	0.198755	0.00277027	0.363786	0.323277	0.00013453	0.0882281	1	0.0800366	0.13206	0.0662095	0.0937005	0.268031	0.0616748	0.496231	0.800375	0.476907	0.00674933	1.10194e-05
1022	PHTF1	1p13	0.0217186	1.69149e-05	0.505788	0.00571628	0.16908	0.323277	0.000108631	0.0882281	1	0.04165	0.13206	0.0662095	0.113398	0.268031	0.0616748	0.496231	0.800375	0.476907	0.00674933	0.000132607
1023	RSBN1	1p13	0.0342666	1.69149e-05	0.505788	0.00571628	0.363786	0.323277	0.000185013	0.0882281	1	0.04165	0.13206	0.0662095	0.0868109	0.268031	0.0616748	0.723421	0.800375	0.588954	0.00674933	0.000132607
1024	PTPN22	1p13	0.0342666	6.75116e-06	0.505788	0.0127154	0.363786	0.323277	0.000237784	0.0882281	1	0.04165	0.13206	0.0894452	0.114064	0.268031	0.0616748	0.723421	0.800375	0.715055	0.00674933	0.000132607
1025	BCL2L15	1p13	0.0342666	4.28052e-06	0.369111	0.0127154	0.363786	0.323277	0.000237784	0.0882281	1	0.04165	0.13206	0.0894452	0.146311	0.268031	0.101122	0.723421	0.790818	0.715055	0.00674933	0.000132607
1026	AP4B1	1p13	0.0342666	4.28052e-06	0.369111	0.0127154	0.363786	0.323277	0.000237784	0.0882281	1	0.04165	0.13206	0.0894452	0.146311	0.268031	0.101122	0.723421	0.790818	0.715055	0.00906823	0.000132607
1027	DCLRE1B	1p13	0.0342666	4.28052e-06	0.369111	0.0127154	0.363786	0.323277	0.000237784	0.0882281	1	0.04165	0.13206	0.0894452	0.146311	0.268031	0.101122	0.723421	0.790818	0.857136	0.00906823	0.000132607
1028	HIPK1	1p13	0.0342666	4.28052e-06	0.369111	0.0127154	0.363786	0.323277	0.000237784	0.0882281	1	0.04165	0.13206	0.0894452	0.186437	0.268031	0.101122	0.723421	0.800375	0.857136	0.00561474	0.000132607
1029	OLFML3	1p13	0.0342666	4.28052e-06	0.369111	0.0127154	0.363786	0.323277	0.000237784	0.0882281	1	0.0800366	0.13206	0.0894452	0.186437	0.268031	0.101122	0.723421	0.800375	1	0.00561474	0.000132607
1030	SYT6	1p13	0.0342666	4.28052e-06	0.369111	0.0127154	0.363786	0.564419	0.000237784	0.0882281	1	0.106631	0.13206	0.0662095	0.186437	0.268031	0.101122	0.723421	0.800375	1	0.00561474	0.000132607
1031	TRIM33	1p13	0.0217186	1.75826e-05	0.266519	0.0069038	0.362179	0.323277	0.000781925	0.0482519	0.597382	0.106631	0.0977859	0.0662095	0.113398	0.268031	0.101122	0.723421	0.800375	1	0.00906823	0.000132607
1032	BCAS2	1p13	0.0217186	1.75826e-05	0.266519	0.0069038	0.118033	0.323277	0.000424889	0.0482519	0.597382	0.180364	0.0977859	0.0894452	0.0868109	0.268031	0.0616748	0.459352	1	1	0.00906823	3.86244e-05
1033	DENND2C	1p13	0.0217186	6.75116e-06	0.266519	0.0069038	0.118033	0.323277	0.000424889	0.0482519	0.597382	0.180364	0.0977859	0.0894452	0.0868109	0.268031	0.0616748	0.459352	1	1	0.00906823	1.10194e-05
1034	AMPD1	1p13	0.0342666	6.75116e-06	0.266519	0.0127154	0.118033	0.323277	0.000424889	0.0482519	0.597382	0.180364	0.0977859	0.0894452	0.0410376	0.268031	0.0616748	0.459352	1	1	0.00906823	3.86244e-05
1035	NRAS	1p13	0.0342666	6.75116e-06	0.266519	0.0232838	0.16908	0.323277	0.000424889	0.0482519	0.597382	0.180364	0.0977859	0.0894452	0.0554049	0.268031	0.0616748	0.459352	1	1	0.00906823	0.000132607
1036	CSDE1	1p13	0.0342666	1.07485e-05	0.266519	0.0232838	0.16908	0.323277	0.000253919	0.0482519	0.597382	0.221618	0.0977859	0.0894452	0.0743856	0.268031	0.0616748	0.459352	1	1	0.00906823	0.000132607
1037	SIKE1	1p13	0.0342666	1.7266e-05	0.266519	0.0232838	0.240527	0.48973	0.000253919	0.0482519	0.597382	0.180364	0.0977859	0.0894452	0.0747975	0.268031	0.0616748	0.459352	1	1	0.00906823	0.000132607
1038	SYCP1	1p13	0.0217186	1.75826e-05	0.266519	0.0474792	0.240527	0.48973	0.000253919	0.0482519	0.597382	0.180364	0.0977859	0.0662095	0.0743856	0.268031	0.0767527	0.459352	1	1	0.00561474	0.000132607
1039	TSHB	1p13	0.0217186	4.20262e-05	0.266519	0.0232838	0.240527	0.48973	0.000424889	0.0482519	0.597382	0.180364	0.0532214	0.0662095	0.0747975	0.268031	0.0767527	0.699797	1	1	0.00906823	0.000132607
1040	TSPAN2	1p13	0.0217186	4.20262e-05	0.266519	0.0232838	0.240527	0.48973	0.000424889	0.0482519	0.597382	0.180364	0.0532214	0.0662095	0.0747975	0.268031	0.0767527	0.699797	1	1	0.00906823	0.000132607
1041	NGF	1p13	0.0217675	0.000159773	0.266519	0.0232838	0.240527	0.48973	0.000424889	0.0482519	0.597382	0.180364	0.0363809	0.0484228	0.0743856	0.268031	0.141496	0.699797	0.790818	1	0.00561474	0.000132607
1042	VANGL1	1p13	0.0217675	0.000159773	0.369111	0.0474792	0.240527	0.48973	0.000424889	0.0482519	0.597382	0.180364	0.0977859	0.0382404	0.128691	0.268031	0.0278479	0.699797	0.790818	1	0.0144596	0.000132607
1043	CASQ2	1p13	0.0217675	0.000159773	0.369111	0.0232838	0.337507	0.48973	0.000424889	0.0482519	0.597382	0.180364	0.0977859	0.0275545	0.0983954	0.268031	0.0278479	0.699797	0.790818	0.857136	0.0144596	0.000132607
1044	NHLH2	1p13	0.0217675	0.000164286	0.369111	0.0419702	0.337507	0.48973	0.000713898	0.0482519	0.597382	0.106631	0.0566832	0.0565332	0.0747975	0.268031	0.0491103	0.699797	0.790818	1	0.00906823	0.000132607
1045	SLC22A15	1p13	0.0217186	0.000159773	0.266519	0.109522	0.337507	0.48973	0.000713898	0.0482519	0.597382	0.106631	0.0747906	0.0415116	0.114064	0.268031	0.0491103	0.699797	0.790818	1	0.00906823	0.000132607
1046	MAB21L3	1p13	0.0217186	0.00037418	0.266519	0.109522	0.240527	0.48973	0.00124716	0.0482519	0.597382	0.106631	0.0747906	0.0275545	0.114064	0.268031	0.214245	0.699797	0.790818	1	0.0144596	0.000132607
1047	ATP1A1	1p13	0.0535058	0.000243757	0.266519	0.173032	0.337507	0.323277	0.00124716	0.0482519	0.597382	0.106631	0.0566832	0.0176778	0.146311	0.115305	0.251869	0.699797	0.790818	1	0.00343447	0.000132607
1048	CD58	1p13	0.0535058	0.000530767	0.266519	0.109522	0.240527	0.48973	0.00124716	0.0882281	0.597382	0.106631	0.042595	0.0176778	0.146311	0.115305	0.214245	0.699797	0.790818	1	0.00561474	0.000132607
1049	IGSF3	1p13	0.0535058	0.000530767	0.266519	0.0965042	0.240527	0.48973	0.00124716	0.249613	0.597382	0.04165	0.0317555	0.0176778	0.146311	0.115305	0.287392	0.699797	0.790818	1	0.00561474	0.000132607
1050	C1orf137	1p13	0.0535058	0.000106692	0.266519	0.0965042	0.240527	0.48973	0.00124716	0.249613	0.597382	0.04165	0.042595	0.0176778	0.186437	0.115305	0.287392	0.699797	0.593862	1	0.0144596	0.000132607
1051	CD2	1p13	0.08256	0.000171064	0.266519	0.0965042	0.0996883	0.48973	0.000713898	0.249613	0.597382	0.04165	0.042595	0.0109332	0.186437	0.115305	0.287392	0.699797	0.593862	1	0.0144596	0.000132607
1052	PTGFRN	1p13	0.125656	0.000395717	0.281994	0.0965042	0.0996883	0.48973	0.000713898	0.249613	0.597382	0.04165	0.042595	0.00749488	0.304836	0.115305	0.287392	0.459352	0.57557	1	0.00906823	0.000414556
1053	CD101	1p13	0.125656	0.000894334	0.281994	0.0965042	0.14593	0.48973	0.000971344	0.249613	0.597382	0.04165	0.0566832	0.00749488	0.177311	0.268031	0.287392	0.459352	0.57557	0.860774	0.00561474	0.000414556
1054	TTF2	1p13	0.188225	0.000577377	0.266519	0.0965042	0.14593	0.48973	0.000971344	0.249613	0.597382	0.04165	0.0566832	0.00508498	0.128691	0.115305	0.332514	0.459352	0.57557	0.860774	0.00561474	0.000132607
1055	TRIM45	1p13	0.188225	0.000171064	0.266519	0.0965042	0.14593	0.48973	0.000971344	0.249613	0.597382	0.04165	0.0566832	0.00749488	0.128691	0.115305	0.332514	0.459352	0.57557	0.860774	0.00906823	0.000132607
1056	VTCN1	1p13	0.188225	0.000106692	0.266519	0.0965042	0.14593	0.48973	0.000971344	0.249613	0.597382	0.04165	0.0566832	0.00749488	0.128691	0.115305	0.332514	0.459352	0.57557	0.728969	0.00906823	0.000132607
1057	MAN1A2	1p12	0.125656	0.000395717	0.266519	0.0965042	0.0996883	0.48973	0.00176141	0.350294	0.597382	0.04165	0.0395528	0.0109332	0.167086	0.115305	0.251869	0.459352	0.57557	1	0.022747	3.86244e-05
1058	FAM46C	1p12	0.125656	0.00061687	0.266519	0.0342843	0.212724	0.48973	0.000971344	0.249613	0.597382	0.04165	0.0268576	0.0225297	0.21468	0.268031	0.332514	0.459352	0.287544	0.857136	0.022747	0.000132607
1059	GDAP2	1p12	0.188225	0.00096573	0.369111	0.0773883	0.212724	0.323277	0.00176141	0.249613	0.597382	0.106631	0.00898318	0.0201147	0.215016	0.268031	0.332514	0.402034	0.287544	0.715055	0.022747	0.000132607
1060	WDR3	1p12	0.188225	0.000940125	0.369111	0.0773883	0.212724	0.323277	0.00274189	0.249613	0.597382	0.106631	0.00898318	0.0201147	0.21468	0.115305	0.332514	0.402034	0.287544	0.715055	0.0352756	0.000132607
1061	SPAG17	1p12	0.31112	0.00096573	0.369111	0.0773883	0.212724	0.564419	0.00199762	0.249613	0.597382	0.106631	0.0139952	0.0139542	0.167086	0.115305	0.332514	0.402034	0.287544	0.715055	0.042618	0.000132607
1062	TBX15	1p12	0.0256117	0.011751	0.482293	0.244045	0.30584	0.781409	0.00319877	0.249613	0.597382	0.106631	0.0037881	0.0562115	0.215016	0.33916	0.332514	0.650983	0.593862	1	0.0177628	0.00127713
1063	WARS2	1p12	0.0624931	0.0235186	0.482293	0.244045	0.30584	0.781409	0.00124716	0.249613	0.597382	0.133438	0.00262572	0.0772739	0.21468	0.606308	0.500441	0.650983	0.790818	1	0.0282247	0.00127713
1064	HAO2	1p12	0.0624931	0.0235186	0.211936	0.244045	0.269303	0.781409	0.00124716	0.249613	0.597382	0.221618	0.0139309	0.148975	0.340083	0.182362	0.45835	1	0.593862	1	0.0441779	0.0108726
1065	HSD3B2	1p12	0.0624931	0.0331994	0.211936	0.244045	0.269303	0.781409	0.00124716	0.249613	0.597382	0.221618	0.0194727	0.148975	0.271459	0.182362	0.241035	1	0.593862	1	0.0441779	0.0108726
1066	HSD3B1	1p12	0.0624931	0.0235186	0.211936	0.244045	0.269303	0.591162	0.00124716	0.249613	0.597382	0.180364	0.0194727	0.148975	0.421458	0.182362	0.134518	1	0.593862	0.838521	0.0680411	0.0296099
1067	ZNF697	1p12	0.0624931	0.0166275	0.211936	0.244045	0.269303	0.591162	0.00124716	0.249613	0.343525	0.180364	0.0304719	0.148975	0.25975	0.182362	0.241035	1	0.593862	1	0.0680411	0.0108726
1068	PHGDH	1p12	0.0624931	0.011751	0.211936	0.244045	0.269303	0.591162	0.00199762	0.249613	0.343525	0.106631	0.0304719	0.148975	0.327134	0.182362	0.134518	1	0.593862	1	0.0347714	0.0108726
1069	HMGCS2	1p12	0.0624931	0.0235186	0.313526	0.244045	0.269303	0.591162	0.00711682	0.249613	0.343525	0.106631	0.0302002	0.148975	0.407855	0.33916	0.134518	1	0.593862	1	0.0551057	0.0108726
1070	REG4	1p12	0.0624931	0.0235186	0.313526	0.131687	0.269303	0.591162	0.00711682	0.249613	0.343525	0.106631	0.0302002	0.195198	0.502531	0.33916	0.134518	0.636686	0.593862	1	0.0551057	0.0108726
1071	ADAM30	1p12	0.0624931	0.0166275	0.454651	0.218893	0.269303	0.781409	0.00319877	0.350294	0.597382	0.180364	0.0302002	0.32143	0.407855	0.115305	0.134518	1	0.593862	1	0.0858409	0.0296099
1072	NOTCH2	1p12	0.238376	0.0445405	0.599986	0.131687	0.386612	0.781409	0.00794106	0.249613	0.343525	0.0800366	0.130371	0.298747	0.598352	0.268031	0.0726476	1	1	1	0.131234	0.0758773
1073	GPR89A	1q21	0.734684	0.225781	1	0.0929486	1	1	0.0736317	1	1	0.105034	0.167063	0.0686224	0.364007	0.268031	0.573874	0.425676	0.516275	1	0.53909	1
1074	CD160	1q21	0.734684	0.225781	1	0.0929486	1	1	0.0736317	1	1	0.105034	0.167063	0.0686224	0.364007	0.268031	0.573874	0.425676	0.516275	1	0.53909	1
1075	POLR3GL	1q21	0.734684	0.225781	1	0.0929486	1	1	0.0736317	1	1	0.105034	0.167063	0.0686224	0.364007	0.268031	0.573874	0.425676	0.516275	1	0.53909	1
1076	PEX11B	1q21	0.734684	0.225781	1	0.0929486	1	1	0.0736317	1	1	0.105034	0.167063	0.0686224	0.364007	0.268031	0.573874	0.425676	0.516275	1	0.53909	1
1077	PIAS3	1q21	0.734684	0.225781	1	0.0929486	1	1	0.0736317	1	1	0.105034	0.167063	0.0686224	0.364007	0.268031	0.573874	0.425676	0.516275	1	0.53909	1
1078	ITGA10	1q21	0.734684	0.225781	1	0.0929486	1	1	0.0736317	1	1	0.105034	0.167063	0.0686224	0.364007	0.268031	0.573874	0.425676	0.516275	1	0.53909	1
1079	NBPF8	1q21	0.734684	0.225781	1	0.0929486	1	1	0.0736317	1	1	0.105034	0.167063	0.0686224	0.364007	0.268031	0.573874	0.425676	0.516275	1	0.53909	1
1080	HFE2	1q21	0.734684	0.225781	1	0.0929486	1	1	0.0736317	1	1	0.105034	0.167063	0.0686224	0.364007	0.268031	0.573874	0.425676	0.516275	1	0.53909	1
1081	SRGAP2C	1p11	0.734684	0.225781	1	0.0929486	1	1	0.0736317	1	1	0.105034	0.167063	0.0686224	0.364007	0.268031	0.573874	0.425676	0.516275	1	0.53909	1
1082	PDZK1	1q21	0.734684	0.225781	1	0.0929486	1	1	0.0736317	1	1	0.105034	0.167063	0.0686224	0.364007	0.268031	0.573874	0.425676	0.516275	1	0.53909	1
1083	POLR3C	1q21	0.734684	0.225781	1	0.0929486	1	1	0.0736317	1	1	0.105034	0.167063	0.0686224	0.364007	0.268031	0.573874	0.425676	0.516275	1	0.53909	1
1084	NUDT17	1q21	0.734684	0.225781	1	0.0929486	1	1	0.0736317	1	1	0.105034	0.167063	0.0686224	0.364007	0.268031	0.573874	0.425676	0.516275	1	0.53909	1
1085	FAM72B	1p11	0.734684	0.225781	1	0.0929486	1	1	0.0736317	1	1	0.105034	0.167063	0.0686224	0.364007	0.268031	0.573874	0.425676	0.516275	1	0.53909	1
1086	SRGAP2B	1q21	0.734684	0.225781	1	0.0929486	1	1	0.0736317	1	1	0.105034	0.167063	0.0686224	0.364007	0.268031	0.573874	0.425676	0.516275	1	0.53909	1
1087	FCGR1B	1p11	0.734684	0.225781	1	0.0929486	1	1	0.0736317	1	1	0.105034	0.167063	0.0686224	0.364007	0.268031	0.573874	0.425676	0.516275	1	0.53909	1
1088	ANKRD35	1q21	0.734684	0.225781	1	0.0929486	1	1	0.0736317	1	1	0.105034	0.167063	0.0686224	0.364007	0.268031	0.573874	0.425676	0.516275	1	0.53909	1
1089	HIST2H3PS2	1q21	0.734684	0.225781	1	0.0929486	1	1	0.0736317	1	1	0.105034	0.167063	0.0686224	0.364007	0.268031	0.573874	0.425676	0.516275	1	0.53909	1
1090	NOTCH2NL	1q21	0.734684	0.225781	1	0.0929486	1	1	0.0736317	1	1	0.105034	0.167063	0.0686224	0.364007	0.268031	0.573874	0.425676	0.516275	1	0.53909	1
1091	FAM72D	1q21	0.734684	0.225781	1	0.0929486	1	1	0.0736317	1	1	0.105034	0.167063	0.0686224	0.364007	0.268031	0.573874	0.425676	0.516275	1	0.53909	1
1092	PPIAL4D	1q21	0.734684	0.225781	1	0.0929486	1	1	0.0736317	1	1	0.105034	0.167063	0.0686224	0.364007	0.268031	0.573874	0.425676	0.516275	1	0.53909	1
1093	PPIAL4B	1p11	0.734684	0.225781	1	0.0929486	1	1	0.0736317	1	1	0.105034	0.167063	0.0686224	0.364007	0.268031	0.573874	0.425676	0.516275	1	0.53909	1
1094	FAM72C	1q21	0.734684	0.225781	1	0.0929486	1	1	0.0736317	1	1	0.105034	0.167063	0.0686224	0.364007	0.268031	0.573874	0.425676	0.516275	1	0.53909	1
1095	NOTCH2NL	1q21	0.734684	0.225781	1	0.0929486	1	1	0.0736317	1	1	0.105034	0.167063	0.0686224	0.364007	0.268031	0.573874	0.425676	0.516275	1	0.53909	1
1096	RBM8A	1q21	0.734684	0.225781	1	0.0929486	1	1	0.0736317	1	1	0.105034	0.167063	0.0686224	0.364007	0.268031	0.573874	0.425676	0.516275	1	0.53909	1
1097	RNF115	1q21	0.734684	0.225781	1	0.0929486	1	1	0.0736317	1	1	0.105034	0.167063	0.0686224	0.364007	0.268031	0.573874	0.425676	0.516275	1	0.53909	1
1098	SEC22B	1p12	0.734684	0.225781	1	0.0929486	1	1	0.0736317	1	1	0.105034	0.167063	0.0686224	0.364007	0.268031	0.573874	0.425676	0.516275	1	0.53909	1
1099	TXNIP	1q21	0.734684	0.225781	1	0.0929486	1	1	0.0736317	1	1	0.105034	0.167063	0.0686224	0.364007	0.268031	0.573874	0.425676	0.516275	1	0.53909	1
1100	NBPF15	1q21	0.734684	0.225781	1	0.0929486	1	1	0.0736317	1	1	0.105034	0.167063	0.0686224	0.364007	0.268031	0.573874	0.425676	0.516275	1	0.53909	1
1101	PPIAL4C	1q21	0.734684	0.225781	1	0.0929486	1	1	0.0736317	1	1	0.105034	0.167063	0.0686224	0.364007	0.268031	0.573874	0.425676	0.516275	1	0.53909	1
1102	NBPF10	1q21	0.734684	0.225781	1	0.0929486	1	1	0.0736317	1	1	0.105034	0.167063	0.0686224	0.364007	0.268031	0.573874	0.425676	0.516275	1	0.53909	1
1103	PPIAL4E	1q21	0.734684	0.225781	1	0.0929486	1	1	0.0736317	1	1	0.105034	0.167063	0.0686224	0.364007	0.268031	0.573874	0.425676	0.516275	1	0.53909	1
1104	LIX1L	1q21	0.734684	0.225781	1	0.0929486	1	1	0.0736317	1	1	0.105034	0.167063	0.0686224	0.364007	0.268031	0.573874	0.425676	0.516275	1	0.53909	1
1105	ANKRD34A	1q21	0.734684	0.225781	1	0.0929486	1	1	0.0736317	1	1	0.105034	0.167063	0.0686224	0.364007	0.268031	0.573874	0.425676	0.516275	1	0.53909	1
1106	NBPF26	1p11	0.734684	0.225781	1	0.0929486	1	1	0.0736317	1	1	0.105034	0.167063	0.0686224	0.364007	0.268031	0.573874	0.425676	0.516275	1	0.53909	1
1107	AC253572.1	1p11	0.734684	0.225781	1	0.0929486	1	1	0.0736317	1	1	0.105034	0.167063	0.0686224	0.364007	0.268031	0.573874	0.425676	0.516275	1	0.53909	1
1108	PPIAL4F	1q21	0.734684	0.225781	1	0.0929486	1	1	0.0736317	1	1	0.105034	0.167063	0.0686224	0.364007	0.268031	0.573874	0.425676	0.516275	1	0.53909	1
1109	CH17-270A2.2	1q21	0.734684	0.225781	1	0.0929486	1	1	0.0736317	1	1	0.105034	0.167063	0.0686224	0.364007	0.268031	0.573874	0.425676	0.516275	1	0.53909	1
1110	AC241585.2	1q21	0.734684	0.225781	1	0.0929486	1	1	0.0736317	1	1	0.105034	0.167063	0.0686224	0.364007	0.268031	0.573874	0.425676	0.516275	1	0.53909	1
1111	AC241377.2	1p11	0.734684	0.225781	1	0.0929486	1	1	0.0736317	1	1	0.105034	0.167063	0.0686224	0.364007	0.268031	0.573874	0.425676	0.516275	1	0.53909	1
1112	BCL9	1q21	1	0.677593	0.651666	1	0.607498	1	0.40253	1	1	0.134635	0.0282043	0.0341691	0.308217	1	1	1	1	0.170221	0.118059	0.448554
1113	GJA8	1q21	1	0.677593	0.651666	1	0.607498	1	0.40253	1	1	0.134635	0.0282043	0.0341691	0.308217	1	1	1	1	0.170221	0.118059	0.448554
1114	CHD1L	1q21	1	0.677593	0.651666	1	0.607498	1	0.40253	1	1	0.134635	0.0282043	0.0341691	0.308217	1	1	1	1	0.170221	0.118059	0.448554
1115	FMO5	1q21	1	0.677593	0.651666	1	0.607498	1	0.40253	1	1	0.134635	0.0282043	0.0341691	0.308217	1	1	1	1	0.170221	0.118059	0.448554
1116	PRKAB2	1q21	1	0.677593	0.651666	1	0.607498	1	0.40253	1	1	0.134635	0.0282043	0.0341691	0.308217	1	1	1	1	0.170221	0.118059	0.448554
1117	FCGR1A	1q21	1	0.677593	0.651666	1	0.607498	1	0.40253	1	1	0.134635	0.0282043	0.0341691	0.308217	1	1	1	1	0.170221	0.118059	0.448554
1118	SV2A	1q21	1	0.428002	0.651666	1	0.607498	1	0.40253	1	1	0.134635	0.0491202	0.0511177	0.308217	1	1	1	1	0.170221	0.118059	0.163791
1119	ACP6	1q21	1	0.677593	0.651666	1	0.607498	1	0.40253	1	1	0.134635	0.0282043	0.0341691	0.308217	1	1	1	1	0.170221	0.118059	0.448554
1120	BOLA1	1q21	1	0.677593	0.651666	1	0.607498	1	0.40253	1	1	0.134635	0.0282043	0.0341691	0.308217	1	1	1	1	0.170221	0.118059	0.448554
1121	PDE4DIP	1q21	1	0.677593	0.651666	1	0.607498	1	0.40253	1	1	0.134635	0.0282043	0.0341691	0.308217	1	1	1	1	0.170221	0.118059	0.448554
1122	HIST2H3D	1q21	1	0.677593	0.651666	1	0.607498	1	0.40253	1	1	0.134635	0.0282043	0.0341691	0.308217	1	1	1	1	0.170221	0.118059	0.448554
1123	HIST2H2AC	1q21	1	0.677593	0.651666	1	0.607498	1	0.40253	1	1	0.134635	0.0282043	0.0341691	0.308217	1	1	1	1	0.170221	0.118059	0.448554
1124	HIST2H2AB	1q21	1	0.677593	0.651666	1	0.607498	1	0.40253	1	1	0.134635	0.0282043	0.0341691	0.308217	1	1	1	1	0.170221	0.118059	0.448554
1125	HIST2H2BE	1q21	1	0.677593	0.651666	1	0.607498	1	0.40253	1	1	0.134635	0.0282043	0.0341691	0.308217	1	1	1	1	0.170221	0.118059	0.448554
1126	GPR89B	1q21	1	0.677593	0.651666	1	0.607498	1	0.40253	1	1	0.134635	0.0282043	0.0341691	0.308217	1	1	1	1	0.170221	0.118059	0.448554
1127	HIST2H3C	1q21	1	0.677593	0.651666	1	0.607498	1	0.40253	1	1	0.134635	0.0282043	0.0341691	0.308217	1	1	1	1	0.170221	0.118059	0.448554
1128	HIST2H2AA4	1q21	1	0.677593	0.651666	1	0.607498	1	0.40253	1	1	0.134635	0.0282043	0.0341691	0.308217	1	1	1	1	0.170221	0.118059	0.448554
1129	HIST2H2BF	1q21	1	0.677593	0.651666	1	0.607498	1	0.40253	1	1	0.134635	0.0282043	0.0341691	0.308217	1	1	1	1	0.170221	0.118059	0.448554
1130	HIST2H3A	1q21	1	0.677593	0.651666	1	0.607498	1	0.40253	1	1	0.134635	0.0282043	0.0341691	0.308217	1	1	1	1	0.170221	0.118059	0.448554
1131	PPIAL4G	1q21	1	0.677593	0.651666	1	0.607498	1	0.40253	1	1	0.134635	0.0282043	0.0341691	0.308217	1	1	1	1	0.170221	0.118059	0.448554
1132	PPIAL4C	1q21	1	0.677593	0.651666	1	0.607498	1	0.40253	1	1	0.134635	0.0282043	0.0341691	0.308217	1	1	1	1	0.170221	0.118059	0.448554
1133	NBPF11	1q21	1	0.677593	0.651666	1	0.607498	1	0.40253	1	1	0.134635	0.0282043	0.0341691	0.308217	1	1	1	1	0.170221	0.118059	0.448554
1134	GJA5	1q21	1	0.677593	0.651666	1	0.607498	1	0.40253	1	1	0.134635	0.0282043	0.0341691	0.308217	1	1	1	1	0.170221	0.118059	0.448554
1135	NBPF12	1q21	1	0.677593	0.651666	1	0.607498	1	0.40253	1	1	0.134635	0.0282043	0.0341691	0.308217	1	1	1	1	0.170221	0.118059	0.448554
1136	NBPF9	1q21	1	0.677593	0.651666	1	0.607498	1	0.40253	1	1	0.134635	0.0282043	0.0341691	0.308217	1	1	1	1	0.170221	0.118059	0.448554
1137	HIST2H4B	1q21	1	0.677593	0.651666	1	0.607498	1	0.40253	1	1	0.134635	0.0282043	0.0341691	0.308217	1	1	1	1	0.170221	0.118059	0.448554
1138	NBPF14	1q21	1	0.677593	0.651666	1	0.607498	1	0.40253	1	1	0.134635	0.0282043	0.0341691	0.308217	1	1	1	1	0.170221	0.118059	0.448554
1139	HIST2H4A	1q21	1	0.677593	0.651666	1	0.607498	1	0.40253	1	1	0.134635	0.0282043	0.0341691	0.308217	1	1	1	1	0.170221	0.118059	0.448554
1140	NBPF19	1q21	1	0.677593	0.651666	1	0.607498	1	0.40253	1	1	0.134635	0.0282043	0.0341691	0.308217	1	1	1	1	0.170221	0.118059	0.448554
1141	FAM231D	1q21	1	0.677593	0.651666	1	0.607498	1	0.40253	1	1	0.134635	0.0282043	0.0341691	0.308217	1	1	1	1	0.170221	0.118059	0.448554
1142	HIST2H2AA4	1q21	1	0.677593	0.651666	1	0.607498	1	0.40253	1	1	0.134635	0.0282043	0.0341691	0.308217	1	1	1	1	0.170221	0.118059	0.448554
1143	AC245100.1	1q21	1	0.677593	0.651666	1	0.607498	1	0.40253	1	1	0.134635	0.0282043	0.0341691	0.308217	1	1	1	1	0.170221	0.118059	0.448554
1144	SF3B4	1q21	1	0.159529	0.531593	1	0.270429	1	0.0349398	1	1	1	0.264405	0.210478	0.345954	1	1	1	1	0.118951	0.619355	0.257143
1145	MTMR11	1q21	1	0.156588	0.531593	1	1	1	0.0349398	1	1	1	0.509603	0.210478	0.345954	1	1	1	1	0.118951	0.619355	0.257143
1146	OTUD7B	1q21	1	0.156588	0.531593	1	1	1	0.0349398	1	1	1	0.509603	0.210478	0.345954	1	1	1	1	0.118951	0.619355	0.448554
1147	VPS45	1q21	1	0.222903	0.531593	1	1	0.480769	0.0349398	1	1	1	0.509603	1	0.345954	1	0.417559	1	1	0.618903	0.619355	0.448554
1148	PLEKHO1	1q21	1	0.222903	0.531593	1	1	0.480769	0.0349398	1	1	1	0.509603	1	0.345954	1	0.417559	1	1	0.242454	0.619355	0.448554
1149	ANP32E	1q21	1	0.222903	0.531593	1	1	0.480769	0.0349398	1	1	1	0.509603	1	0.754727	1	0.417559	1	1	0.242454	0.366879	1
1150	CA14	1q21	1	0.314127	0.531593	1	1	0.480769	0.0349398	1	1	1	0.509603	1	0.754727	1	0.417559	1	1	0.242454	0.366879	1
1151	APH1A	1q21	1	0.314127	0.531593	1	1	0.480769	0.0349398	1	1	1	0.509603	1	0.754727	1	0.417559	1	1	0.242454	0.366879	1
1152	C1orf54	1q21	1	0.314127	0.531593	1	1	0.480769	0.0349398	1	1	1	0.509603	1	0.754727	1	0.417559	1	1	0.242454	0.366879	1
1153	CIART	1q21	1	0.314127	0.531593	1	1	0.480769	0.0349398	1	1	1	0.509603	1	0.754727	1	0.417559	1	1	0.242454	0.366879	1
1154	MRPS21	1q21	1	0.314127	0.531593	1	1	0.480769	0.0349398	1	1	1	0.509603	1	0.754727	1	1	1	1	0.242454	0.366879	1
1155	AC242988.1	1q21	1	0.314127	0.531593	1	1	0.480769	0.0349398	1	1	1	0.509603	1	0.754727	1	1	1	1	0.242454	0.366879	1
1156	PRPF3	1q21	1	0.314127	0.531593	1	1	0.480769	0.0113217	1	1	1	0.264405	1	0.754727	1	1	1	1	0.242454	0.366879	1
1157	RPRD2	1q21	1	0.314127	0.531593	1	1	0.480769	0.0349398	1	1	1	0.509603	1	0.754727	1	1	1	1	0.242454	0.366879	1
1158	TARS2	1q21	1	0.314127	0.531593	1	1	0.480769	0.107348	1	1	1	0.509603	1	0.754727	1	1	1	1	0.618903	0.366879	1
1159	ECM1	1q21	1	0.314127	0.531593	1	1	0.480769	0.107348	1	1	1	0.509603	1	0.754727	1	1	1	1	0.618903	0.366879	1
1160	ADAMTSL4	1q21	1	0.187737	0.531593	1	1	0.480769	0.107348	1	1	1	0.509603	1	0.754727	1	0.417559	1	1	0.618903	0.366879	1
1161	MCL1	1q21	1	0.187737	0.531593	1	1	0.480769	0.107348	1	1	1	0.509603	1	0.754727	1	0.417559	1	1	0.618903	0.366879	1
1162	ENSA	1q21	1	0.187737	0.531593	1	1	0.480769	0.107348	1	1	1	0.509603	1	0.771143	1	0.417559	1	1	0.618903	0.366879	1
1163	GOLPH3L	1q21	1	0.435926	0.531593	1	1	0.480769	0.107348	1	1	1	0.509603	1	0.771143	1	0.173834	1	1	0.618903	0.366879	1
1164	HORMAD1	1q21	1	0.435926	0.531593	1	1	0.480769	0.107348	1	1	1	0.509603	1	0.771143	1	0.173834	1	1	0.618903	0.366879	1
1165	CTSS	1q21	1	0.435926	0.531593	1	1	0.480769	0.107348	1	1	1	0.63933	1	0.771143	1	0.173834	1	1	0.618903	0.366879	1
1166	CTSK	1q21	1	0.435926	0.531593	1	1	0.480769	0.107348	1	1	1	0.63933	1	0.569279	1	0.173834	1	1	0.618903	0.210596	1
1167	ARNT	1q21	1	0.314127	0.531593	1	1	0.480769	0.107348	1	1	1	0.63933	1	0.781789	1	0.173834	1	1	0.242454	0.210596	1
1168	SETDB1	1q21	1	0.314127	0.531593	1	1	0.480769	0.107348	1	1	0.557045	0.63933	0.619147	1	1	0.173834	1	1	0.118951	0.210596	1
1169	CERS2	1q21	1	0.314127	0.531593	1	1	0.480769	0.107348	1	1	0.557045	0.63933	0.619147	1	1	0.173834	1	1	0.118951	0.210596	1
1170	ANXA9	1q21	1	0.314127	0.531593	1	1	0.480769	0.107348	1	1	0.557045	0.63933	0.619147	0.771143	1	1	1	1	0.118951	0.210596	1
1171	FAM63A	1q21	1	0.314127	0.531593	1	1	0.480769	0.107348	1	1	0.557045	0.63933	0.619147	0.771143	1	0.173834	1	1	0.118951	0.210596	1
1172	PRUNE	1q21	1	0.314127	0.531593	1	1	0.480769	0.107348	1	1	0.36131	0.63933	0.619147	0.771143	1	0.417559	1	1	0.118951	0.210596	1
1173	BNIPL	1q21	1	0.314127	0.531593	1	1	0.480769	0.107348	1	1	0.36131	0.63933	0.619147	0.771143	1	0.573874	1	1	0.118951	0.210596	1
1174	C1orf56	1q21	1	0.314127	0.531593	1	1	0.480769	0.107348	1	1	0.36131	0.63933	0.619147	0.771143	1	0.573874	1	1	0.118951	0.210596	1
1175	CDC42SE1	1q21	1	0.314127	0.531593	1	1	0.480769	0.107348	1	0.238776	0.36131	0.63933	0.619147	0.771143	1	0.573874	1	1	0.118951	0.210596	1
1176	MLLT11	1q21	1	0.314127	1	1	1	0.480769	0.107348	1	0.238776	0.36131	0.264405	0.619147	0.771143	1	0.573874	1	1	0.118951	0.210596	1
1177	GABPB2	1q21	1	0.314127	1	1	1	0.480769	0.107348	1	0.238776	0.36131	0.264405	0.619147	0.771143	1	0.173834	1	1	0.118951	0.210596	1
1178	SEMA6C	1q21	1	0.467844	1	1	1	0.480769	0.107348	1	0.238776	0.557045	0.264405	0.619147	0.771143	1	0.173834	1	1	0.118951	0.210596	1
1179	TNFAIP8L2	1q21	1	0.314127	1	1	1	0.480769	0.107348	1	0.238776	0.557045	0.264405	0.619147	0.771143	1	0.417559	1	1	0.118951	0.210596	1
1180	LYSMD1	1q21	1	0.314127	1	1	1	0.480769	0.107348	1	0.238776	0.557045	0.264405	0.619147	0.771143	1	0.417559	1	1	0.118951	0.210596	1
1181	SCNM1	1q21	1	0.314127	1	1	1	0.480769	0.107348	1	0.238776	0.557045	0.264405	0.619147	0.771143	1	0.417559	1	1	0.118951	0.210596	1
1182	TMOD4	1q21	1	0.314127	1	1	1	0.480769	0.107348	1	0.238776	0.134635	0.264405	0.619147	0.771143	1	0.417559	1	1	0.118951	0.210596	1
1183	VPS72	1q21	1	0.314127	1	1	1	0.480769	0.107348	1	0.238776	0.134635	0.264405	0.619147	0.771143	1	0.417559	1	1	0.118951	0.210596	1
1184	PIP5K1A	1q21	1	0.314127	1	1	1	0.480769	0.107348	1	1	0.134635	0.264405	0.619147	0.771143	1	0.417559	1	1	0.118951	0.210596	1
1185	PSMD4	1q21	1	0.314127	1	1	1	0.480769	0.107348	1	1	0.367925	0.264405	0.619147	0.771143	1	0.417559	1	1	0.242454	0.210596	1
1186	ZNF687	1q21	1	0.314127	1	1	1	0.480769	0.107348	1	1	0.367925	0.509603	0.619147	1	1	0.417559	1	1	0.242454	0.210596	1
1187	PI4KB	1q21	1	0.314127	1	1	1	0.480769	0.107348	1	1	0.367925	0.509603	0.619147	1	1	0.417559	1	1	0.242454	0.444348	1
1188	RFX5	1q21	1	0.314127	1	1	1	0.480769	0.107348	1	1	0.367925	0.509603	0.619147	0.771143	1	0.417559	1	1	0.242454	0.444348	1
1189	SELENBP1	1q21	1	0.222903	1	1	1	0.480769	0.107348	1	1	0.367925	0.509603	0.619147	0.771143	1	0.417559	1	1	0.118951	0.444348	1
1190	POGZ	1q21	1	0.349383	1	1	1	0.480769	0.107348	1	1	0.367925	0.509603	1	0.771143	1	0.417559	1	1	0.118951	0.721086	1
1191	PSMB4	1q21	1	0.222903	1	1	1	0.480769	0.107348	1	1	0.367925	0.509603	0.619147	0.771143	1	0.417559	1	1	0.118951	0.444348	1
1192	CGN	1q21	1	0.467844	1	1	1	0.480769	0.107348	1	1	0.367925	0.264405	1	1	1	0.417559	1	1	0.118951	0.444348	1
1193	TUFT1	1q21	1	0.467844	1	1	1	0.480769	0.107348	1	1	0.367925	0.264405	1	1	1	0.417559	1	1	0.118951	0.210596	1
1194	SNX27	1q21	1	0.467844	1	1	1	0.480769	0.107348	1	1	0.367925	0.264405	1	1	1	0.417559	1	1	0.118951	0.210596	1
1195	CELF3	1q21	1	0.467844	1	1	1	0.480769	0.107348	1	1	0.367925	0.264405	1	1	1	1	1	1	0.118951	0.366879	1
1196	RIIAD1	1q21	1	0.467844	1	1	1	0.480769	0.107348	1	1	0.367925	0.264405	1	1	1	1	1	1	0.118951	0.366879	1
1197	MRPL9	1q21	1	0.616649	1	1	1	0.480769	0.107348	1	1	0.367925	0.264405	1	1	1	0.417559	1	1	0.118951	0.366879	1
1198	OAZ3	1q21	1	0.616649	1	1	1	0.480769	0.107348	1	1	0.367925	0.264405	1	1	1	0.417559	1	1	0.118951	0.366879	1
1199	TDRKH	1q21	1	0.616649	1	1	1	0.480769	0.107348	1	1	0.367925	0.264405	1	1	1	0.417559	1	1	0.118951	0.366879	1
1200	LINGO4	1q21	1	0.616649	1	1	1	0.480769	0.107348	1	1	0.367925	0.264405	1	1	1	0.417559	1	1	0.118951	0.366879	1
1201	RORC	1q21	1	0.795785	1	1	1	0.230605	0.0349398	1	1	0.367925	0.264405	1	1	1	0.417559	1	1	0.118951	0.366879	1
1202	C2CD4D	1q21	1	0.795785	1	1	1	0.230605	0.107348	1	1	0.367925	0.264405	1	1	1	0.417559	1	1	0.118951	0.366879	1
1203	THEM5	1q21	1	0.795785	1	1	1	0.230605	0.107348	1	1	0.367925	0.264405	1	1	1	0.417559	1	1	0.118951	0.366879	1
1204	THEM4	1q21	1	0.795785	1	1	1	0.230605	0.107348	1	1	0.367925	0.264405	1	1	1	0.417559	1	1	0.242454	0.366879	1
1205	S100A10	1q21	0.503682	0.467844	1	0.548404	1	0.230605	0.107348	1	1	0.367925	0.264405	1	1	1	0.417559	1	1	0.118951	0.366879	1
1206	S100A11	1q21	1	0.616649	1	0.548404	1	0.230605	0.107348	1	1	0.367925	0.264405	1	1	1	0.173834	1	1	0.118951	0.119401	1
1207	TCHHL1	1q21	1	0.616649	1	0.548404	1	0.230605	0.107348	1	1	0.367925	0.264405	0.623446	1	1	0.173834	1	1	0.118951	0.119401	1
1208	TCHH	1q21	1	0.795785	1	0.548404	1	0.230605	0.107348	1	1	0.367925	0.264405	0.623446	1	1	0.173834	1	1	0.118951	0.119401	1
1209	RPTN	1q21	1	0.795785	1	0.548404	1	0.230605	0.107348	1	1	0.367925	0.264405	1	1	1	0.417559	1	1	0.118951	0.119401	1
1210	HRNR	1q21	1	0.795785	1	0.548404	1	0.230605	0.107348	1	1	0.367925	0.264405	1	1	1	0.173834	1	1	0.242454	0.119401	1
1211	FLG	1q21	1	0.795785	1	0.548404	1	0.230605	0.107348	1	1	0.367925	0.264405	1	1	1	0.417559	1	1	0.242454	0.119401	1
1212	FLG2	1q21	1	0.795785	1	0.548404	1	0.230605	0.107348	1	1	1	0.264405	1	1	1	0.417559	1	1	0.242454	0.119401	1
1213	CRNN	1q21	1	0.795785	1	0.548404	1	0.110354	0.107348	1	1	0.367925	0.264405	1	1	1	0.417559	1	1	0.242454	0.119401	1
1214	LCE5A	1q21	1	0.795785	1	0.548404	1	0.0250935	0.107348	1	1	0.367925	0.264405	1	1	1	0.173834	1	1	0.242454	0.119401	1
1215	LCE3C	1q21	1	0.795785	1	0.548404	0.547084	0.0250935	0.107348	1	1	0.367925	0.264405	1	1	1	0.173834	1	1	0.242454	0.119401	1
1216	AL135842.1	1q21	1	0.795785	1	0.548404	1	0.0250935	0.107348	1	1	0.367925	0.264405	1	1	1	0.173834	1	1	0.242454	0.119401	1
1217	CRCT1	1q21	1	0.795785	1	0.548404	1	0.0250935	0.107348	1	1	0.367925	0.264405	1	1	1	0.173834	1	1	0.242454	0.119401	1
1218	LCE3D	1q21	1	0.795785	1	0.548404	0.547084	0.230605	0.107348	1	1	0.367925	0.264405	1	1	1	0.417559	1	1	0.242454	0.119401	1
1219	LCE3E	1q21	1	0.795785	1	0.548404	0.547084	0.230605	0.107348	1	1	0.367925	0.264405	1	1	1	0.417559	1	1	0.242454	0.119401	1
1220	LCE3B	1q21	1	0.795785	1	0.548404	0.547084	0.230605	0.107348	1	1	0.367925	0.264405	1	1	1	0.417559	1	1	0.242454	0.119401	1
1221	LCE3A	1q21	1	0.795785	1	0.548404	0.547084	0.230605	0.107348	1	1	0.367925	0.264405	1	1	1	0.417559	1	1	0.242454	0.119401	1
1222	LCE2D	1q21	1	0.616649	1	1	1	0.230605	0.107348	1	1	0.367925	0.264405	1	1	1	0.417559	1	1	0.242454	0.119401	1
1223	LCE2B	1q21	1	0.616649	1	1	1	0.230605	0.107348	1	1	0.367925	0.264405	1	1	1	1	1	1	0.242454	0.119401	1
1224	LCE2C	1q21	1	0.616649	1	1	1	0.230605	0.107348	1	1	0.367925	0.264405	1	1	1	1	1	1	0.242454	0.119401	1
1225	LCE2A	1q21	1	0.616649	1	1	1	0.230605	0.252164	1	1	0.367925	0.264405	1	1	1	1	1	1	0.242454	0.119401	1
1226	LCE4A	1q21	1	0.616649	1	1	1	0.230605	0.252164	1	1	0.367925	0.264405	1	1	1	1	1	1	0.242454	0.119401	1
1227	C1orf68	1q21	1	0.795785	1	1	1	0.230605	0.252164	1	1	0.367925	0.264405	1	1	1	1	1	1	0.242454	0.119401	1
1228	LCE1B	1q21	1	0.795785	1	1	1	0.230605	0.252164	1	1	0.367925	0.13943	1	1	1	1	1	1	0.242454	0.119401	1
1229	KPRP	1q21	1	0.795785	1	1	1	0.230605	0.252164	1	1	0.367925	0.13943	1	1	1	1	1	1	0.242454	0.119401	1
1230	LCE1F	1q21	1	0.795785	1	1	1	0.230605	0.252164	1	1	0.367925	0.13943	1	1	1	1	1	1	0.242454	0.119401	1
1231	LCE1D	1q21	1	0.795785	1	1	1	0.230605	0.252164	1	1	0.367925	0.13943	1	1	1	1	1	1	0.242454	0.119401	1
1232	LCE1E	1q21	1	0.795785	1	1	1	0.230605	0.252164	1	1	0.367925	0.13943	1	1	1	1	1	1	0.242454	0.119401	1
1233	LCE1C	1q21	1	0.795785	1	1	1	0.230605	0.252164	1	1	0.367925	0.13943	1	1	1	1	1	1	0.242454	0.119401	1
1234	LCE1A	1q21	1	0.795785	1	1	1	0.230605	0.252164	1	1	0.367925	0.264405	1	1	1	0.573874	1	1	0.242454	0.119401	1
1235	LCE6A	1q21	1	0.795785	1	1	1	0.230605	0.252164	1	1	0.367925	0.264405	1	1	1	0.573874	1	1	0.242454	0.119401	1
1236	SMCP	1q21	1	0.795785	1	1	1	0.230605	0.252164	1	1	0.367925	0.264405	1	1	1	0.573874	1	1	0.242454	0.119401	1
1237	IVL	1q21	1	0.616649	1	1	1	0.230605	0.252164	1	1	0.367925	0.264405	1	1	1	0.573874	1	1	0.242454	0.119401	1
1238	SPRR4	1q21	1	0.467844	1	1	1	0.480769	0.105794	1	1	0.367925	0.264405	1	1	1	0.573874	1	1	0.492991	0.119401	1
1239	SPRR1A	1q21	1	0.616649	1	1	1	0.480769	0.252164	1	1	0.367925	0.264405	1	1	1	0.573874	1	1	0.492991	0.119401	1
1240	SPRR3	1q21	1	0.616649	1	1	1	0.480769	0.252164	1	1	0.367925	0.264405	1	1	1	0.573874	1	1	0.492991	0.119401	1
1241	SPRR1B	1q21	1	0.616649	1	1	1	0.480769	0.252164	1	1	0.367925	0.264405	1	1	1	0.573874	1	1	0.492991	0.119401	1
1242	SPRR2D	1q21	1	0.616649	1	1	1	0.480769	0.252164	1	1	0.367925	0.264405	1	1	1	0.573874	1	1	0.492991	0.119401	1
1243	SPRR2A	1q21	1	0.616649	1	1	1	0.480769	0.252164	1	1	0.367925	0.264405	1	1	1	0.573874	1	1	0.492991	0.119401	1
1244	SPRR2B	1q21	1	0.616649	1	1	1	0.480769	0.252164	1	1	0.367925	0.264405	1	1	1	0.573874	1	1	0.242454	0.119401	1
1245	SPRR2E	1q21	1	0.616649	1	1	1	0.480769	0.252164	1	1	0.367925	0.264405	1	1	1	0.313055	1	1	0.242454	0.119401	1
1246	SPRR2F	1q21	1	0.616649	1	1	1	0.480769	0.252164	1	1	0.367925	0.264405	1	1	1	0.0721503	1	1	0.242454	0.119401	1
1247	SPRR2G	1q21	1	0.616649	1	1	1	0.480769	0.252164	1	1	0.367925	0.264405	1	1	1	0.173834	1	1	0.242454	0.119401	1
1248	LELP1	1q21	1	0.616649	1	1	1	1	0.252164	1	1	0.367925	0.264405	1	1	1	0.0721503	1	1	0.242454	0.366879	1
1249	PRR9	1q21	1	0.616649	1	1	1	1	0.252164	1	1	0.367925	0.264405	1	1	1	0.173834	1	1	0.242454	0.119401	1
1250	LOR	1q21	1	0.467844	1	1	1	0.480769	0.252164	1	1	0.367925	0.264405	1	1	1	0.417559	1	1	0.242454	0.119401	1
1251	PGLYRP3	1q21	1	0.467844	1	1	1	0.480769	0.252164	1	1	0.367925	0.13943	1	1	1	0.417559	1	1	0.242454	0.119401	1
1252	PGLYRP4	1q21	0.630538	0.467844	1	1	1	0.480769	0.600751	1	1	0.367925	0.13943	1	1	1	0.417559	1	1	0.242454	0.119401	1
1253	S100A8	1q21	0.630538	0.467844	1	1	1	0.480769	0.600751	1	1	0.367925	0.13943	1	1	1	0.417559	1	1	0.242454	0.119401	1
1254	S100A9	1q21	0.630538	0.467844	1	1	1	0.480769	0.600751	1	1	0.367925	0.13943	1	1	1	0.417559	1	1	0.242454	0.119401	1
1255	S100A12	1q21	0.630538	0.467844	1	1	1	0.480769	0.600751	1	1	0.367925	0.13943	1	1	1	0.417559	1	1	0.242454	0.119401	1
1256	S100A7A	1q21	1	0.349383	1	1	1	0.480769	0.600751	1	1	0.367925	0.13943	1	1	1	0.417559	1	1	0.242454	0.119401	1
1257	S100A7L2	1q21	1	0.349383	1	1	1	0.480769	0.600751	1	1	0.367925	0.13943	1	1	1	0.417559	1	1	0.242454	0.119401	1
1258	S100A7	1q21	1	0.349383	1	1	1	0.480769	0.600751	1	1	0.367925	0.13943	1	1	1	0.417559	1	1	0.492991	0.119401	1
1259	S100A3	1q21	0.503682	0.350918	1	1	1	0.480769	0.252164	1	1	0.367925	0.264405	1	1	1	0.417559	1	1	0.492991	0.119401	0.448554
1260	S100A4	1q21	0.503682	0.350918	1	1	1	0.480769	0.252164	1	1	0.367925	0.264405	1	1	1	0.417559	1	1	0.492991	0.119401	0.448554
1261	S100A5	1q21	0.503682	0.350918	1	1	1	0.480769	0.252164	1	1	0.367925	0.264405	1	1	1	0.417559	1	1	0.492991	0.119401	0.448554
1262	S100A6	1q21	0.503682	0.350918	1	1	1	0.480769	0.252164	1	1	0.367925	0.264405	1	1	1	0.417559	1	1	0.492991	0.119401	0.448554
1263	S100A2	1q21	0.503682	0.350918	1	1	1	0.480769	0.252164	1	1	0.367925	0.509603	1	1	1	0.417559	1	1	0.492991	0.119401	1
1264	S100A16	1q21	0.503682	0.350918	1	1	1	0.480769	0.252164	1	1	0.367925	0.509603	1	0.583321	1	0.173834	1	1	0.492991	0.119401	1
1265	S100A14	1q21	0.255523	0.350918	1	1	1	0.480769	0.252164	1	1	0.367925	0.509603	1	0.583321	1	0.173834	1	1	0.492991	0.119401	1
1266	S100A13	1q21	0.255523	0.350918	1	1	1	0.480769	0.252164	1	1	0.367925	0.509603	1	0.583321	1	0.417559	1	1	0.492991	0.119401	1
1267	S100A1	1q21	0.255523	0.350918	1	1	1	0.480769	0.252164	1	1	0.367925	0.509603	1	0.583321	1	0.417559	1	1	0.492991	0.119401	1
1268	CHTOP	1q21	0.255523	0.350918	1	1	1	0.480769	0.252164	1	1	0.367925	1	1	0.583321	1	0.417559	1	1	0.492991	0.119401	1
1269	SNAPIN	1q21	0.255523	0.255431	1	1	1	0.480769	0.252164	1	1	0.367925	1	1	0.583321	1	0.417559	1	1	0.492991	0.119401	1
1270	ILF2	1q21	0.255523	0.255431	1	1	1	0.480769	0.252164	1	1	0.367925	1	1	0.583321	1	0.417559	1	1	0.492991	0.119401	1
1271	NPR1	1q21	0.255523	0.255431	1	1	1	0.480769	0.252164	1	1	0.367925	1	1	0.774664	1	0.417559	1	1	0.492991	0.119401	1
1272	INTS3	1q21	0.255523	0.255431	1	1	0.342541	0.480769	0.252164	1	1	0.367925	1	1	0.583321	1	1	1	1	0.492991	0.119401	1
1273	AL513523.2	1q21	0.255523	0.255431	1	1	0.342541	0.480769	0.252164	1	1	0.367925	1	1	0.387678	1	1	1	1	0.492991	0.119401	1
1274	SLC27A3	1q21	0.255523	0.255431	1	1	0.342541	0.480769	0.252164	1	1	0.367925	1	1	0.387678	1	1	1	1	0.492991	0.119401	1
1275	GATAD2B	1q21	0.255523	0.283866	1	1	1	0.480769	0.252164	1	1	0.134635	1	1	0.387678	1	0.573874	1	1	0.492991	0.119401	1
1276	DENND4B	1q21	0.255523	0.183483	1	1	1	0.480769	0.252164	1	1	0.367925	1	1	0.387678	1	0.417559	1	1	0.492991	0.119401	1
1277	CRTC2	1q21	0.255523	0.183483	1	1	1	0.480769	0.252164	1	1	0.367925	1	1	0.387678	1	0.417559	1	1	0.492991	0.119401	1
1278	SLC39A1	1q21	0.255523	0.350918	1	1	1	0.480769	0.252164	1	1	0.367925	1	1	0.387678	1	0.417559	1	1	0.492991	0.119401	1
1279	CREB3L4	1q21	0.255523	0.350918	1	1	1	0.480769	0.252164	1	1	0.367925	1	1	0.387678	1	0.417559	1	1	0.492991	0.119401	1
1280	JTB	1q21	0.255523	0.350918	1	1	1	0.480769	0.252164	1	1	0.367925	1	1	0.387678	1	1	1	1	0.492991	0.119401	1
1281	RAB13	1q21	0.255523	0.350918	1	1	1	0.480769	0.252164	1	1	0.367925	1	1	0.387678	1	1	1	1	0.492991	0.119401	1
1282	NUP210L	1q21	0.130518	0.350918	1	1	1	0.480769	0.252164	1	1	1	1	1	0.387678	1	0.417559	1	1	0.492991	0.119401	1
1283	RPS27	1q21	0.130518	0.350918	1	1	1	0.480769	0.252164	1	1	0.367925	1	1	0.387678	1	1	1	1	0.492991	0.119401	1
1284	TPM3	1q21	0.130518	0.349383	1	1	1	0.480769	0.252164	1	1	1	1	0.619147	0.387678	1	0.417559	1	1	0.242454	0.119401	1
1285	C1orf189	1q21	0.130518	0.349383	1	1	1	0.480769	0.107348	1	1	1	1	0.619147	0.548659	1	0.417559	1	1	0.242454	0.119401	1
1286	C1orf43	1q21	0.130518	0.349383	1	1	1	0.480769	0.107348	1	1	1	1	0.619147	0.548659	1	1	1	1	0.242454	0.119401	1
1287	UBAP2L	1q21	0.130518	0.350918	1	1	1	0.480769	0.107348	1	1	1	1	0.619147	0.548659	1	1	1	1	0.242454	0.119401	1
1288	HAX1	1q21	0.130518	0.350918	1	1	1	0.480769	0.107348	1	1	1	1	0.619147	0.548659	1	1	1	1	0.242454	0.119401	1
1289	ATP8B2	1q21	0.130518	0.350918	1	1	1	0.480769	0.107348	1	1	1	1	0.366678	0.749381	1	1	1	1	0.242454	0.0584885	1
1290	AQP10	1q21	0.130518	0.350918	1	1	1	0.480769	0.107348	1	1	1	1	0.619147	0.749381	1	1	1	1	0.242454	0.0584885	1
1291	IL6R	1q21	0.06709	0.183483	1	1	1	0.480769	0.107348	1	1	1	1	0.619147	0.546747	1	0.417559	1	1	0.492991	0.0584885	1
1292	SHE	1q21	0.06709	0.183483	1	1	1	0.480769	0.107348	1	1	1	1	0.619147	1	1	0.417559	1	1	0.492991	0.0584885	1
1293	TDRD10	1q21	0.06709	0.283866	1	1	1	0.480769	0.107348	1	1	1	1	0.619147	1	1	0.417559	1	1	0.492991	0.210596	1
1294	UBE2Q1	1q21	0.06709	0.183483	1	1	1	0.480769	0.107348	1	1	1	1	0.619147	1	1	1	1	1	0.492991	0.366879	1
1295	CHRNB2	1q21	0.06709	0.183483	1	1	1	0.480769	0.107348	1	1	1	1	0.619147	0.546747	1	1	1	1	0.242454	0.119401	1
1296	ADAR	1q21	0.06709	0.183483	1	1	1	0.480769	0.107348	1	1	1	1	0.619147	0.546747	1	1	1	1	0.242454	0.119401	1
1297	KCNN3	1q21	0.06709	0.183483	1	1	0.342541	0.610258	0.107348	1	1	1	1	0.619147	0.548659	1	0.573874	1	1	0.242454	0.0584885	1
1298	PMVK	1q21	0.06709	0.349383	1	1	1	0.480769	0.107348	1	1	1	1	0.366678	0.546747	1	0.512549	1	1	0.242454	0.0584885	0.448554
1299	PBXIP1	1q21	0.06709	0.349383	1	1	1	0.480769	0.107348	1	1	1	1	0.366678	0.546747	1	1	1	1	0.242454	0.0584885	0.448554
1300	SHC1	1q21	0.034683	0.349383	1	1	1	0.480769	0.107348	1	1	1	1	0.366678	0.546747	1	1	1	1	0.242454	0.0584885	0.448554
1301	PYGO2	1q21	0.06709	0.349383	1	1	1	0.480769	0.107348	1	1	1	1	0.366678	0.546747	1	1	1	1	0.242454	0.0584885	0.448554
1302	CKS1B	1q21	0.034683	0.349383	1	1	1	0.480769	0.107348	1	1	1	1	0.366678	0.546747	1	1	1	1	0.492991	0.0584885	0.448554
1303	FLAD1	1q21	0.034683	0.349383	1	1	1	0.480769	0.107348	1	1	1	1	0.366678	0.546747	1	1	1	1	0.492991	0.0584885	0.448554
1304	LENEP	1q21	0.034683	0.349383	1	1	1	0.480769	0.107348	1	1	1	1	0.366678	0.546747	1	1	1	1	0.492991	0.0584885	0.448554
1305	ZBTB7B	1q21	0.034683	0.349383	1	1	1	0.480769	0.107348	1	1	1	1	0.366678	0.749381	1	0.573874	1	1	0.492991	0.0584885	0.448554
1306	DCST2	1q21	0.034683	0.349383	0.531593	1	1	0.480769	0.107348	1	1	1	1	0.366678	0.749381	1	0.573874	1	1	0.492991	0.0584885	0.448554
1307	DCST1	1q21	0.034683	0.350918	0.531593	1	1	0.480769	0.107348	1	1	1	1	0.366678	0.749381	1	0.573874	1	1	0.492991	0.0584885	0.163791
1308	ADAM15	1q21	0.034683	0.350918	1	1	1	0.480769	0.107348	1	1	1	1	0.366678	0.749381	1	0.573874	1	1	0.492991	0.0584885	0.163791
1309	EFNA4	1q21	0.034683	0.350918	1	1	1	0.480769	0.107348	1	1	1	1	0.366678	0.749381	1	0.573874	1	1	0.492991	0.0584885	0.163791
1310	RP11-540D14.8	1q21	0.034683	0.350918	1	1	1	0.480769	0.107348	1	1	1	1	0.366678	0.749381	1	0.313055	1	1	0.492991	0.0584885	0.163791
1311	EFNA3	1q21	0.034683	0.350918	1	1	1	0.480769	0.107348	1	1	1	1	0.366678	0.749381	1	0.313055	1	1	0.492991	0.0584885	0.163791
1312	EFNA1	1q22	0.034683	0.350918	1	1	1	0.480769	0.107348	1	1	0.557045	1	0.681945	1	1	0.573874	1	1	0.492991	0.0584885	0.448554
1313	SLC50A1	1q22	0.06709	0.350918	1	1	1	0.480769	0.107348	1	1	0.557045	1	0.681945	1	1	0.573874	1	1	0.492991	0.119401	0.448554
1314	DPM3	1q22	0.06709	0.350918	1	1	1	0.480769	0.107348	1	1	0.557045	1	0.681945	1	1	0.573874	1	1	0.492991	0.119401	0.448554
1315	KRTCAP2	1q22	0.06709	0.350918	1	1	1	0.480769	0.107348	1	1	0.557045	1	0.681945	1	1	0.313055	1	1	0.492991	0.119401	0.448554
1316	RP11-201K10.3	1q22	0.06709	0.350918	1	1	1	0.480769	0.0349398	1	1	0.557045	1	0.681945	1	1	0.313055	1	1	0.492991	0.119401	0.448554
1317	TRIM46	1q22	0.06709	0.350918	1	1	1	0.480769	0.0349398	1	1	0.557045	1	0.681945	1	1	0.313055	1	1	0.492991	0.119401	0.448554
1318	THBS3	1q22	0.06709	0.350918	1	1	1	1	0.0349398	1	1	0.557045	1	0.681945	1	1	0.313055	1	1	0.492991	0.119401	0.448554
1319	MUC1	1q22	0.06709	0.350918	1	1	1	0.480769	0.0349398	1	1	0.557045	1	0.681945	1	1	0.313055	1	1	0.492991	0.119401	0.448554
1320	AC234582.1	1q22	0.06709	0.350918	1	1	1	0.480769	0.0349398	1	1	0.557045	1	0.681945	1	1	0.313055	1	1	0.492991	0.119401	0.448554
1321	AC234582.2	1q22	0.06709	0.350918	1	1	1	0.480769	0.0349398	1	1	0.557045	1	0.681945	1	1	0.313055	1	1	0.492991	0.119401	0.448554
1322	MTX1	1q22	0.06709	0.350918	1	1	1	1	0.0349398	1	1	0.557045	1	0.681945	0.749381	1	0.573874	1	1	0.492991	0.119401	0.448554
1323	GBA	1q22	0.06709	0.350918	1	1	1	1	0.0349398	1	1	1	1	0.681945	0.749381	1	0.573874	1	1	0.492991	0.119401	0.448554
1324	FAM189B	1q22	0.034683	0.350918	1	1	1	1	0.0349398	1	1	1	1	0.366678	0.749381	1	0.573874	1	1	0.492991	0.119401	0.448554
1325	SCAMP3	1q22	0.034683	0.350918	1	1	1	1	0.0349398	1	1	1	1	0.366678	0.749381	1	0.573874	1	1	0.492991	0.119401	0.448554
1326	CLK2	1q22	0.034683	0.350918	1	1	1	0.610258	0.0349398	1	1	1	1	0.366678	0.749381	1	0.573874	1	1	0.492991	0.119401	0.448554
1327	HCN3	1q22	0.034683	0.350918	1	1	1	1	0.0349398	1	1	1	1	0.366678	0.749381	1	1	1	1	0.492991	0.119401	0.448554
1328	PKLR	1q22	0.06709	0.255431	1	1	1	1	0.0349398	1	1	1	1	0.366678	1	1	1	1	1	0.492991	0.119401	0.448554
1329	FDPS	1q22	0.06709	0.255431	1	1	1	1	0.0349398	1	1	1	1	0.619147	0.749381	1	0.241035	1	1	0.492991	0.119401	0.448554
1330	RUSC1	1q22	0.06709	0.350918	1	1	1	1	0.0349398	1	1	1	1	0.619147	0.749381	1	0.241035	1	1	0.492991	0.119401	0.448554
1331	ASH1L	1q22	0.034683	0.183483	1	1	1	1	0.0349398	1	1	0.36131	1	0.619147	0.546747	1	0.0332632	1	1	0.492991	0.0285745	0.163791
1332	MSTO1	1q22	0.06709	0.255431	1	1	1	1	0.0349398	1	1	0.142791	1	0.619147	0.548659	1	0.102106	1	1	0.492991	0.0584885	0.448554
1333	YY1AP1	1q22	0.034683	0.183483	1	1	1	1	0.0349398	1	1	0.142791	1	0.619147	0.387678	1	0.0382629	1	1	0.492991	0.0584885	0.448554
1334	DAP3	1q22	0.034683	0.183483	1	1	0.547084	1	0.0349398	1	1	0.142791	1	0.619147	0.268508	1	0.0382629	1	1	0.492991	0.0584885	0.163791
1335	GON4L	1q22	0.034683	0.0924725	1	1	0.547084	1	0.0349398	1	1	0.142791	1	0.366678	0.268508	1	0.00508201	1	1	0.492991	0.0584885	1
1336	SYT11	1q22	0.034683	0.0924725	1	1	1	1	0.0349398	1	1	0.142791	1	0.366678	0.548659	1	0.00219384	1	1	0.492991	0.0584885	1
1337	RIT1	1q22	0.034683	0.130612	1	1	1	1	0.0349398	1	1	0.142791	1	0.210478	0.387678	1	0.00508201	1	1	0.492991	0.0584885	1
1338	KIAA0907	1q22	0.034683	0.130612	1	1	1	1	0.0349398	1	1	0.142791	1	0.210478	0.387678	1	0.0100741	1	1	0.492991	0.0584885	1
1339	RXFP4	1q22	0.034683	0.130612	1	1	1	1	0.0349398	1	1	0.142791	1	0.210478	0.548659	1	0.0197725	1	1	0.492991	0.0584885	1
1340	ARHGEF2	1q22	0.034683	0.130612	1	1	1	1	0.0349398	1	1	0.0631357	1	0.210478	0.548659	1	0.0332632	1	1	0.492991	0.210596	1
1341	SSR2	1q22	0.034683	0.130612	1	1	1	1	0.0349398	1	1	0.0631357	1	0.210478	0.548659	1	0.0332632	1	1	0.492991	0.210596	1
1342	UBQLN4	1q22	0.034683	0.130612	1	1	1	1	0.0349398	1	1	0.0631357	1	0.210478	0.548659	1	0.0332632	1	0.486003	0.492991	0.118059	1
1343	LAMTOR2	1q22	0.034683	0.130612	1	1	1	1	0.0349398	1	1	0.0631357	1	0.210478	0.548659	1	0.0332632	1	0.486003	0.492991	0.118059	1
1344	RAB25	1q22	0.034683	0.130612	1	1	1	1	0.0349398	1	1	0.0631357	1	0.210478	0.548659	1	0.0332632	1	0.486003	0.492991	0.118059	1
1345	MEX3A	1q22	0.034683	0.130612	1	1	1	1	0.0349398	1	1	0.0631357	1	0.210478	0.548659	1	0.0332632	1	0.486003	0.492991	0.118059	1
1346	LMNA	1q22	0.034683	0.130612	1	1	1	1	0.0349398	1	1	0.0631357	0.509603	0.210478	0.548659	1	0.0186329	1	0.486003	0.242454	0.210596	1
1347	SEMA4A	1q22	0.034683	0.183483	1	1	1	1	0.0349398	1	1	0.142791	0.509603	0.366678	0.548659	1	0.00508201	1	1	0.118951	0.119401	1
1348	SLC25A44	1q22	0.034683	0.183483	1	1	1	1	0.0349398	1	1	0.142791	0.509603	0.366678	0.548659	1	0.00508201	1	1	0.118951	0.119401	1
1349	PMF1	1q22	0.034683	0.183483	1	1	1	1	0.0349398	1	1	0.142791	0.509603	0.366678	0.548659	1	0.00508201	1	1	0.118951	0.119401	1
1350	PMF1-BGLAP	1q22	0.034683	0.183483	1	1	1	1	0.0349398	1	1	0.142791	0.509603	0.366678	0.548659	1	0.00508201	1	1	0.118951	0.119401	1
1351	PAQR6	1q22	0.034683	0.183483	1	1	1	1	0.0349398	1	1	0.142791	1	0.366678	0.548659	1	0.00508201	1	1	0.118951	0.119401	1
1352	BGLAP	1q22	0.034683	0.183483	1	1	1	1	0.0349398	1	1	0.142791	1	0.366678	0.548659	1	0.00508201	1	1	0.118951	0.119401	1
1353	SMG5	1q22	0.034683	0.183483	1	1	1	1	0.0349398	1	1	0.142791	1	0.366678	0.548659	1	0.00508201	1	1	0.118951	0.119401	1
1354	TMEM79	1q22	0.034683	0.183483	1	1	1	1	0.0349398	1	1	0.142791	1	0.366678	0.548659	1	0.0100741	1	1	0.242454	0.119401	1
1355	GLMP	1q22	0.034683	0.183483	1	1	1	1	0.0349398	1	1	0.142791	1	0.366678	0.548659	1	0.0100741	1	1	0.242454	0.119401	1
1356	VHLL	1q22	0.034683	0.183483	1	1	1	1	0.0349398	1	1	0.142791	1	0.366678	0.548659	1	0.0100741	1	1	0.242454	0.119401	1
1357	CCT3	1q22	0.034683	0.183483	1	1	1	1	0.0349398	1	1	0.142791	1	0.366678	0.548659	1	0.00508201	1	1	0.242454	0.119401	1
1358	TSACC	1q22	0.034683	0.183483	1	1	1	1	0.0349398	1	1	0.142791	1	0.366678	0.548659	1	0.0100741	1	1	0.242454	0.119401	1
1359	RHBG	1q22	0.034683	0.183483	1	1	1	1	0.0349398	1	1	0.557045	0.509603	0.366678	0.548659	1	0.0100741	1	1	0.242454	0.119401	1
1360	C1orf61	1q22	0.034683	0.183483	1	1	1	1	0.0349398	1	1	0.557045	0.509603	0.366678	0.387678	1	0.0100741	1	1	0.242454	0.119401	1
1361	MEF2D	1q22	0.034683	0.255431	1	1	1	1	0.0349398	1	1	0.557045	0.509603	0.366678	0.387678	1	0.0100741	1	1	0.618903	0.119401	1
1362	IQGAP3	1q22	0.034683	0.183483	1	1	1	1	0.0349398	1	1	0.557045	0.509603	0.366678	0.268508	1	0.0100741	1	1	0.618903	0.119401	1
1363	TTC24	1q22	0.034683	0.255431	1	1	1	1	0.0349398	1	1	0.557045	0.509603	0.366678	0.268508	1	0.00508201	1	1	0.242454	0.119401	1
1364	APOA1BP	1q22	0.034683	0.255431	1	1	1	1	0.0349398	1	1	0.557045	0.509603	0.366678	0.268508	1	0.00508201	1	1	0.242454	0.119401	1
1365	GPATCH4	1q22	0.034683	0.255431	1	1	1	1	0.0349398	1	1	0.557045	0.509603	0.366678	0.268508	1	0.00508201	1	1	0.242454	0.119401	1
1366	AL365181.2	1q22	0.034683	0.255431	1	1	1	1	0.0349398	1	1	0.557045	0.509603	0.366678	0.268508	1	0.00508201	1	1	0.242454	0.119401	1
1367	HAPLN2	1q23	0.034683	0.255431	1	1	1	1	0.0349398	1	1	0.557045	0.509603	0.619147	0.268508	1	0.0100741	1	1	0.242454	0.119401	1
1368	BCAN	1q23	0.034683	0.255431	1	1	1	1	0.0349398	1	1	0.557045	0.509603	0.619147	0.268508	1	0.0100741	1	1	0.242454	0.243111	1
1369	NES	1q23	0.034683	0.255431	1	1	1	1	0.0349398	1	1	0.557045	0.509603	0.619147	0.268508	1	0.0100741	1	1	0.242454	0.243111	1
1370	CRABP2	1q23	0.034683	0.255431	1	1	1	1	0.0349398	1	1	0.557045	0.509603	0.619147	0.183631	1	0.058738	1	1	0.242454	0.243111	1
1371	ISG20L2	1q23	0.034683	0.255431	1	1	1	1	0.0349398	1	1	0.557045	0.509603	0.619147	0.183631	1	0.058738	1	1	0.118951	0.243111	1
1372	RRNAD1	1q23	0.034683	0.255431	1	1	1	1	0.0349398	1	1	0.557045	0.509603	0.619147	0.183631	1	0.058738	1	1	0.118951	0.243111	1
1373	MRPL24	1q23	0.034683	0.255431	1	1	1	1	0.0349398	1	1	0.557045	0.509603	0.619147	0.183631	1	0.058738	1	1	0.118951	0.243111	1
1374	HDGF	1q23	0.034683	0.255431	1	1	1	1	0.0349398	1	1	0.557045	0.509603	0.366678	0.183631	1	0.058738	1	1	0.118951	0.243111	1
1375	PRCC	1q23	0.034683	0.255431	1	1	1	1	0.107348	1	1	0.557045	0.509603	0.366678	0.183631	1	0.0332632	1	1	0.118951	0.243111	1
1376	SH2D2A	1q23	0.034683	0.255431	1	1	1	1	0.107348	1	1	0.557045	1	0.619147	0.183631	1	0.0332632	1	1	0.118951	0.243111	1
1377	NTRK1	1q23	0.034683	0.255431	1	1	1	1	0.107348	1	1	0.557045	0.509603	0.619147	0.183631	1	0.00564551	1	1	0.118951	0.243111	1
1378	INSRR	1q23	0.034683	0.159529	1	1	1	1	0.107348	1	1	0.557045	1	0.619147	0.183631	1	0.0332632	1	1	0.118951	0.243111	1
1379	PEAR1	1q23	0.034683	0.159529	1	1	0.342541	1	0.107348	1	1	0.557045	1	0.619147	0.183631	1	0.0028567	1	1	0.242454	0.243111	1
1380	LRRC71	1q23	0.034683	0.108896	1	1	0.342541	1	0.107348	1	1	0.142791	1	0.619147	0.183631	1	0.00847054	1	1	0.242454	0.243111	1
1381	ARHGEF11	1q23	0.034683	0.0736816	1	1	0.342541	1	0.107348	1	1	0.142791	1	0.619147	0.183631	1	0.00723902	1	1	0.242454	0.119401	1
1382	ETV3L	1q23	0.06709	0.0736816	1	1	1	1	0.107348	1	1	0.557045	1	0.619147	0.183631	1	0.00723902	1	1	0.242454	0.119401	1
1383	ETV3	1q23	0.06709	0.108896	1	1	1	1	0.107348	1	1	0.557045	1	1	0.183631	1	0.0107019	1	0.486003	0.242454	0.119401	1
1384	FCRL5	1q23	0.130518	0.0924725	0.315018	1	1	1	0.107348	1	1	0.557045	1	0.619147	0.183631	1	0.00129605	1	0.486003	0.366332	0.119401	1
1385	FCRL4	1q23	0.130518	0.0496207	0.531593	1	1	1	0.107348	1	1	0.557045	1	0.619147	0.183631	1	0.00457317	1	0.486003	0.366332	0.119401	1
1386	FCRL3	1q23	0.130518	0.0496207	0.315018	1	1	1	0.107348	1	1	0.557045	1	0.619147	0.183631	1	0.0125918	1	0.486003	0.366332	0.119401	0.448554
1387	FCRL2	1q23	0.130518	0.0496207	0.315018	1	1	1	0.107348	1	1	0.557045	1	0.619147	0.183631	1	0.0107019	1	0.486003	0.366332	0.119401	0.448554
1388	FCRL1	1q23	0.130518	0.0496207	0.315018	1	1	1	0.107348	1	1	0.557045	1	0.619147	0.183631	1	0.141496	1	0.486003	0.681714	0.119401	1
1389	CD5L	1q23	0.130518	0.0496207	0.315018	1	0.342541	1	0.107348	1	1	0.557045	1	0.619147	0.183631	1	0.0298205	1	0.486003	0.366332	0.243111	1
1390	KIRREL	1q23	0.130518	0.033374	0.315018	1	0.342541	1	0.107348	1	1	0.557045	1	0.619147	0.124659	1	0.0368723	1	1	0.681714	0.243111	1
1391	CD1D	1q23	0.130518	0.0496207	0.315018	1	0.342541	1	0.252164	1	1	0.557045	1	0.619147	0.0921325	1	0.0616748	1	1	0.366332	0.243111	1
1392	CD1A	1q23	0.130518	0.0496207	0.315018	1	0.342541	1	0.107348	1	1	0.557045	1	0.619147	0.0921325	1	0.101122	1	1	0.44394	0.243111	1
1393	CD1C	1q23	0.130518	0.108896	0.315018	1	0.342541	1	0.107348	1	1	0.557045	1	0.619147	0.0921325	1	0.101122	1	1	0.720879	0.119401	1
1394	CD1B	1q23	0.06709	0.108896	0.315018	1	0.342541	1	0.107348	1	1	0.557045	1	0.619147	0.0921325	1	0.0616748	1	1	1	0.119401	1
1395	CD1E	1q23	0.06709	0.108896	0.315018	1	0.342541	1	0.107348	1	1	0.557045	1	0.619147	0.0921325	1	0.0616748	1	1	1	0.119401	1
1396	OR10T2	1q23	0.130518	0.108896	0.315018	1	0.342541	1	0.107348	1	1	0.557045	1	0.619147	0.183631	1	0.0216875	1	1	1	0.119401	1
1397	OR10K2	1q23	0.130518	0.108896	0.315018	1	0.342541	1	0.252164	1	1	0.557045	1	0.619147	0.0921325	1	0.0368723	1	1	1	0.119401	1
1398	OR10K1	1q23	0.130518	0.159529	0.315018	1	0.342541	1	0.252164	1	1	0.557045	1	0.619147	0.145173	1	0.0368723	1	1	1	0.119401	1
1399	OR10R2	1q23	0.130518	0.108896	0.315018	1	0.342541	1	0.252164	1	1	0.557045	1	0.619147	0.145173	1	0.015484	1	1	1	0.119401	1
1400	OR10X1	1q23	0.06709	0.338338	0.0984432	0.553993	0.116951	1	0.0419998	1	1	0.266947	1	0.210478	0.387678	1	0.00847054	1	1	1	0.0584885	0.686357
1401	OR6P1	1q23	0.06709	0.338338	0.0984432	0.553993	0.116951	1	0.0419998	1	1	0.266947	1	0.210478	0.387678	1	0.00847054	1	1	1	0.0584885	0.686357
1402	OR6Y1	1q23	0.06709	0.338338	0.0984432	0.553993	0.116951	1	0.0419998	1	1	0.266947	1	0.210478	0.387678	1	0.00847054	1	1	1	0.0584885	0.686357
1403	OR10Z1	1q23	0.130518	0.0736816	0.315018	1	0.342541	1	0.107348	1	1	0.557045	1	0.619147	0.226254	1	0.015484	1	1	0.720879	0.119401	1
1404	SPTA1	1q23	0.130518	0.0736816	0.315018	1	0.342541	1	0.107348	1	1	0.557045	1	0.366678	0.145173	1	0.00847054	1	1	0.720879	0.119401	1
1405	OR6K2	1q23	0.130518	0.159529	0.315018	1	0.342541	1	0.107348	1	1	0.557045	1	0.619147	0.226254	1	0.00457317	1	1	0.720879	0.119401	1
1406	OR6K3	1q23	0.130518	0.159529	0.315018	1	0.342541	1	0.107348	1	1	0.557045	1	0.619147	0.387678	1	0.00457317	1	1	0.720879	0.119401	1
1407	OR6K6	1q23	0.130518	0.159529	0.315018	1	0.342541	1	0.107348	1	1	0.557045	1	0.619147	0.226254	1	0.00457317	1	1	0.720879	0.119401	1
1408	OR6N1	1q23	0.130518	0.159529	0.315018	1	0.342541	1	0.107348	1	1	0.557045	1	0.619147	0.0921325	1	0.00244375	1	1	0.720879	0.119401	1
1409	OR6N2	1q23	0.130518	0.159529	0.315018	1	0.342541	1	0.107348	1	1	0.557045	1	0.619147	0.145173	1	0.00129605	1	1	0.720879	0.119401	1
1410	MNDA	1q23	0.255523	0.159529	0.315018	1	0.342541	1	0.107348	1	1	0.557045	1	0.366678	0.221035	1	0.000683991	1	1	0.720879	0.119401	1
1411	PYHIN1	1q23	0.503682	0.156588	0.315018	1	0.342541	1	0.0349398	1	1	0.557045	1	0.619147	0.226254	1	0.0125918	1	1	1	0.119401	1
1412	IFI16	1q23	1	0.159529	0.315018	1	1	1	0.0349398	1	1	0.557045	1	1	0.226254	1	0.12028	1	1	0.685476	0.119401	1
1413	AIM2	1q23	1	0.156588	0.315018	1	1	1	0.0349398	1	1	0.557045	1	1	0.226254	1	0.0216875	1	1	0.685476	0.119401	1
1414	CADM3	1q23	1	0.156588	0.315018	1	0.342541	0.480769	0.107348	1	1	0.557045	1	0.619147	0.226254	1	0.00564551	1	1	1	0.243111	1
1415	ACKR1	1q23	1	0.156588	0.315018	1	0.342541	0.480769	0.107348	1	1	0.557045	1	0.619147	0.226254	1	0.00564551	1	1	1	0.243111	1
1416	FCER1A	1q23	1	0.156588	0.315018	1	0.342541	0.480769	0.107348	1	1	0.557045	1	1	0.387678	1	0.00847054	1	1	1	0.243111	1
1417	OR10J3	1q23	1	0.156588	0.315018	1	0.342541	0.480769	0.107348	1	1	0.557045	1	1	0.387678	1	0.00847054	1	1	1	0.243111	1
1418	OR10J1	1q23	1	0.222903	1	1	0.342541	0.480769	0.107348	1	1	0.557045	1	1	0.546747	1	0.0278479	1	1	1	0.243111	1
1419	OR10J5	1q23	1	0.159529	1	1	0.342541	0.480769	0.107348	1	1	0.557045	1	1	0.749381	1	0.134773	1	1	1	0.493703	1
1420	APCS	1q23	1	0.159529	1	1	0.342541	0.480769	0.107348	1	1	0.557045	1	1	0.749381	1	0.134773	1	1	1	1	1
1421	CRP	1q23	1	0.159529	1	1	0.342541	1	0.107348	1	1	0.142791	1	1	0.749381	1	0.102106	1	1	1	1	1
1422	DUSP23	1q23	1	0.159529	1	1	0.342541	1	0.107348	1	1	0.557045	1	0.493274	0.749381	1	0.173735	1	1	1	1	1
1423	FCRL6	1q23	1	0.159529	1	1	0.342541	1	0.107348	1	1	0.557045	1	0.493274	0.749381	1	0.173735	1	1	1	1	1
1424	SLAMF8	1q23	1	0.159529	1	1	0.342541	1	0.107348	1	1	0.557045	1	0.493274	0.749381	1	0.102106	1	1	1	1	1
1425	C1orf204	1q23	1	0.159529	1	1	0.342541	1	0.107348	1	1	0.557045	1	0.493274	0.749381	1	0.102106	1	1	1	1	1
1426	VSIG8	1q23	1	0.159529	1	1	0.342541	1	0.107348	1	1	0.557045	1	0.493274	0.749381	1	0.0382629	1	1	1	1	1
1427	RP11-190A12.7	1q23	1	0.159529	1	1	0.342541	1	0.107348	1	1	0.557045	1	0.493274	0.749381	1	0.0382629	1	1	1	1	1
1428	CFAP45	1q23	1	0.159529	1	1	0.342541	1	0.107348	1	1	0.557045	1	0.493274	0.749381	1	0.0197725	1	1	1	1	1
1429	TAGLN2	1q23	1	0.159529	1	1	0.342541	0.480769	0.107348	1	1	0.557045	1	0.493274	0.749381	1	0.0197725	1	1	1	1	1
1430	IGSF9	1q23	1	0.159529	1	1	0.342541	0.480769	0.107348	1	1	0.557045	1	0.493274	0.749381	1	0.0726476	1	1	1	1	1
1431	SLAMF9	1q23	1	0.159529	1	1	0.342541	0.480769	0.107348	1	1	0.557045	1	0.493274	0.749381	1	0.0726476	1	1	1	1	1
1432	PIGM	1q23	1	0.159529	1	1	0.342541	0.480769	0.107348	1	1	0.557045	1	0.493274	0.749381	1	0.0197725	1	1	1	1	1
1433	KCNJ10	1q23	1	0.156588	1	1	0.342541	0.480769	0.107348	1	0.238776	0.557045	1	0.493274	0.749381	1	0.0197725	1	1	1	1	1
1434	KCNJ9	1q23	1	0.156588	1	1	0.342541	0.480769	0.107348	1	0.238776	0.557045	1	0.493274	0.749381	1	0.0197725	1	1	1	1	1
1435	IGSF8	1q23	1	0.156588	1	1	0.342541	0.480769	0.107348	1	0.238776	0.557045	1	0.493274	0.749381	1	0.0332632	1	1	1	0.493703	1
1436	ATP1A2	1q23	1	0.156588	1	1	0.342541	0.480769	0.107348	1	0.238776	0.557045	1	0.493274	0.546747	1	0.0332632	1	1	1	0.493703	1
1437	ATP1A4	1q23	1	0.222903	1	1	0.342541	0.480769	0.107348	1	0.238776	0.557045	1	0.493274	0.546747	1	0.0332632	1	1	1	0.493703	1
1438	CASQ1	1q23	1	0.222903	1	1	0.342541	0.480769	0.107348	1	0.238776	0.557045	1	0.493274	0.546747	1	0.058738	1	1	1	1	1
1439	PEA15	1q23	1	0.222903	1	1	0.342541	0.480769	0.107348	1	0.238776	0.557045	1	0.493274	0.546747	1	0.058738	1	1	1	1	1
1440	DCAF8	1q23	1	0.222903	1	0.548404	0.342541	0.480769	0.107348	1	0.238776	0.626886	1	0.493274	0.546747	1	0.058738	1	1	1	1	1
1441	RP11-574F21.3	1q23	1	0.222903	1	0.548404	0.342541	0.480769	0.107348	1	0.238776	0.626886	1	0.493274	0.546747	1	0.0186329	1	1	1	1	1
1442	PEX19	1q23	1	0.222903	1	1	0.342541	0.480769	0.107348	1	0.238776	0.626886	1	0.493274	0.546747	1	0.0186329	1	1	1	1	1
1443	COPA	1q23	1	0.222903	1	1	0.342541	0.480769	0.107348	1	0.238776	0.36131	1	0.493274	0.546747	1	0.00564551	1	1	1	1	1
1444	NCSTN	1q23	1	0.314127	1	1	0.342541	0.480769	0.107348	1	0.238776	0.142791	1	0.493274	0.546747	1	0.00508201	1	1	1	1	1
1445	NHLH1	1q23	1	0.314127	1	1	0.342541	0.480769	0.107348	1	0.238776	0.142791	1	0.493274	0.548659	1	0.00508201	1	1	1	1	1
1446	VANGL2	1q23	1	0.435926	1	1	0.342541	0.480769	0.107348	1	0.238776	0.142791	1	0.493274	0.548659	1	0.00508201	1	1	1	1	1
1447	SLAMF6	1q23	1	0.314127	1	1	0.342541	0.480769	0.107348	1	0.238776	0.142791	1	0.493274	0.387678	1	0.00508201	1	1	0.681714	1	1
1448	CD84	1q23	1	0.314127	1	1	0.342541	0.480769	0.107348	1	0.238776	0.142791	1	0.493274	0.387678	1	0.0186329	1	1	1	1	1
1449	SLAMF1	1q23	1	0.314127	1	1	0.342541	0.480769	0.107348	1	0.238776	0.557045	1	0.493274	0.387678	1	0.0332632	1	1	1	1	1
1450	CD48	1q23	1	0.314127	1	0.548404	0.342541	0.230605	0.105794	1	0.238776	0.557045	1	0.493274	0.268508	1	0.0332632	1	1	1	1	1
1451	SLAMF7	1q23	1	0.435926	1	1	0.342541	0.480769	0.0349398	1	0.238776	0.557045	1	0.493274	0.268508	1	0.0186329	1	1	1	1	1
1452	LY9	1q23	1	0.435926	1	1	0.342541	0.480769	0.0349398	1	0.238776	0.557045	1	0.493274	0.268508	1	0.00564551	1	1	1	1	1
1453	CD244	1q23	1	0.434676	1	1	0.342541	1	0.0349398	1	0.238776	0.557045	1	0.493274	0.268508	1	0.00564551	1	1	1	1	1
1454	ITLN1	1q23	1	0.434676	1	1	0.342541	0.480769	0.0349398	1	0.238776	0.557045	1	0.493274	0.268508	1	0.00564551	1	1	1	1	1
1455	ITLN2	1q23	0.503682	0.434676	1	1	0.342541	0.480769	0.0349398	1	0.238776	0.557045	1	0.493274	0.268508	1	0.0186329	1	1	1	1	1
1456	F11R	1q23	1	0.435926	1	1	0.342541	0.480769	0.0349398	1	0.238776	0.626886	1	0.493274	0.124746	1	0.00564551	1	1	0.681714	1	1
1457	RP11-544M22.13	1q23	1	0.435926	1	1	0.342541	0.480769	0.0349398	1	0.238776	0.626886	1	0.493274	0.124746	1	0.00564551	1	1	0.681714	1	1
1458	USF1	1q23	1	0.435926	1	1	0.342541	0.480769	0.0349398	1	0.238776	0.557045	1	0.493274	0.124746	1	0.00564551	1	1	0.366332	1	1
1459	TSTD1	1q23	1	0.435926	1	1	0.342541	0.480769	0.0349398	1	0.238776	0.557045	1	0.493274	0.124746	1	0.00564551	1	1	0.366332	1	1
1460	ARHGAP30	1q23	1	0.187737	1	1	0.342541	0.480769	0.0349398	1	0.238776	0.557045	1	0.493274	0.124746	1	0.00564551	1	1	0.366332	1	1
1461	PVRL4	1q23	1	0.187737	1	1	0.342541	0.480769	0.0349398	1	0.238776	0.557045	1	0.493274	0.183631	1	0.00564551	1	1	0.366332	1	1
1462	AL591806.1	1q23	1	0.187737	1	1	0.342541	0.480769	0.0349398	1	0.238776	0.557045	1	0.493274	0.183631	1	0.00564551	1	1	0.366332	1	1
1463	KLHDC9	1q23	1	0.187737	1	1	0.342541	0.480769	0.0349398	1	0.238776	0.557045	1	0.493274	0.183631	1	0.00564551	1	1	0.366332	1	1
1464	PFDN2	1q23	1	0.187737	1	1	0.342541	0.480769	0.0349398	1	0.238776	0.557045	1	0.493274	0.124746	1	0.00564551	1	1	0.366332	1	1
1465	NIT1	1q23	1	0.187737	1	1	0.342541	0.480769	0.0349398	1	0.238776	0.557045	1	0.493274	0.310027	1	0.00564551	1	1	0.366332	1	1
1466	DEDD	1q23	1	0.187737	1	1	0.342541	0.480769	0.0349398	1	0.238776	0.557045	1	0.493274	0.310027	1	0.00564551	1	1	0.366332	1	1
1467	UFC1	1q23	1	0.272395	1	1	0.342541	0.480769	0.0349398	1	0.238776	0.557045	1	0.493274	0.310027	1	0.00254787	1	1	0.366332	1	1
1468	USP21	1q23	1	0.187737	1	1	0.342541	0.480769	0.0349398	1	0.238776	0.557045	1	0.493274	0.310027	1	0.00254787	1	1	0.366332	1	1
1469	PPOX	1q23	1	0.187737	1	1	0.342541	0.480769	0.0349398	1	0.238776	0.557045	1	0.493274	0.310027	1	0.00254787	1	1	0.366332	1	1
1470	B4GALT3	1q23	1	0.187737	1	1	0.342541	0.480769	0.0349398	1	0.238776	0.557045	1	0.493274	0.310027	1	0.00254787	1	1	0.366332	1	1
1471	ADAMTS4	1q23	1	0.187737	1	1	0.342541	0.480769	0.0349398	1	0.238776	0.557045	1	0.493274	0.432695	1	0.00254787	1	1	0.366332	1	1
1472	NDUFS2	1q23	1	0.191096	1	1	0.342541	0.480769	0.0349398	1	0.238776	0.557045	1	0.493274	0.432695	1	0.00564551	1	1	0.366332	1	1
1473	FCER1G	1q23	1	0.191096	1	1	0.342541	0.480769	0.0349398	1	0.238776	0.557045	1	0.493274	0.432695	1	0.00564551	1	1	0.366332	1	1
1474	APOA2	1q23	1	0.191096	1	1	0.342541	0.480769	0.0349398	1	0.238776	0.557045	1	0.493274	0.432695	1	0.0028567	1	1	0.366332	1	1
1475	NR1I3	1q23	1	0.191096	1	1	0.342541	0.480769	0.0349398	1	0.238776	0.557045	1	0.493274	0.432695	1	0.0028567	1	1	0.366332	1	1
1476	TOMM40L	1q23	1	0.191096	1	1	0.342541	0.480769	0.0349398	1	0.238776	0.557045	1	0.493274	0.432695	1	0.0028567	1	1	0.366332	1	1
1477	PCP4L1	1q23	1	0.187737	1	1	0.116083	0.480769	0.107348	1	0.238776	0.557045	1	0.493274	0.432695	1	0.0028567	1	1	0.618903	1	1
1478	MPZ	1q23	1	0.191096	1	1	0.116083	0.480769	0.107348	1	0.238776	0.557045	1	0.493274	0.432695	1	0.0028567	1	1	0.618903	1	1
1479	SDHC	1q23	1	0.127644	1	1	0.116083	0.480769	0.107348	1	0.238776	0.557045	1	0.493274	0.310027	1	0.0028567	1	1	0.618903	1	1
1480	CFAP126	1q23	1	0.127644	1	1	0.116083	0.480769	0.328358	1	0.238776	0.557045	1	0.493274	0.310027	1	0.00564551	1	1	0.618903	1	1
1481	FCGR2B	1q23	0.503682	0.191096	1	1	0.0389107	0.230605	0.328358	1	0.238776	0.557045	1	0.493274	0.430142	1	0.0028567	1	1	0.366332	0.493703	1
1482	FCGR2A	1q23	0.503682	0.191096	1	1	0.0389107	0.230605	0.328358	1	0.238776	0.557045	1	0.493274	0.430142	1	0.0028567	1	1	0.366332	0.493703	1
1483	FCGR3B	1q23	0.503682	0.191096	1	1	0.0389107	0.230605	0.328358	1	0.238776	0.557045	1	0.493274	0.430142	1	0.0028567	1	1	0.366332	0.493703	1
1484	HSPA6	1q23	0.503682	0.191096	1	1	0.0389107	0.230605	0.328358	1	0.238776	0.557045	1	0.493274	0.430142	1	0.0028567	1	1	0.366332	0.493703	1
1485	FCGR3A	1q23	0.503682	0.191096	1	1	0.0389107	0.230605	0.328358	1	0.238776	0.557045	1	0.493274	0.430142	1	0.0028567	1	1	0.366332	0.493703	1
1486	FCRLA	1q23	0.503682	0.127644	1	1	0.116951	0.480769	0.328358	1	0.238776	0.626886	1	0.493274	0.583321	1	0.00564551	1	1	0.366332	0.493703	1
1487	FCRLB	1q23	0.503682	0.0844731	1	1	0.270429	0.480769	0.328358	1	0.238776	0.557045	1	0.493274	0.583321	1	0.00564551	1	1	0.366332	0.493703	1
1488	DUSP12	1q23	0.503682	0.0844731	0.531593	1	0.270429	0.480769	0.328358	1	0.238776	0.557045	1	0.493274	0.774664	1	0.00564551	1	1	0.366332	0.243111	1
1489	ATF6	1q23	0.503682	0.0844731	0.531593	1	0.270429	1	0.328358	0.133612	0.238776	0.0631357	1	0.366678	0.774664	1	0.00564551	1	1	0.366332	0.243111	1
1490	OLFML2B	1q23	1	0.0844731	1	1	0.270429	0.480769	0.328358	1	0.238776	0.557045	0.509603	0.493274	0.774664	1	0.00254787	1	1	0.366332	0.243111	0.273427
1491	NOS1AP	1q23	1	0.159529	1	1	1	0.480769	0.549369	1	0.420909	0.36131	1	0.493274	0.793672	1	0.00127382	0.425676	1	0.681714	0.119401	0.0405039
1492	RP11-565P22.6	1q23	1	0.156588	1	1	0.270429	0.480769	0.328358	1	0.238776	0.626886	1	0.493274	0.774664	1	0.00127382	0.425676	1	0.618903	0.243111	1
1493	C1orf226	1q23	1	0.156588	1	1	0.270429	0.480769	0.328358	1	0.238776	0.626886	1	0.493274	0.774664	1	0.00127382	0.425676	1	0.618903	0.243111	1
1494	C1orf111	1q23	1	0.156588	1	1	0.270429	0.480769	0.328358	1	0.238776	0.557045	1	0.493274	0.774664	1	0.00127382	0.425676	1	0.618903	0.243111	1
1495	SH2D1B	1q23	1	0.0844731	1	1	0.270429	0.480769	0.328358	1	0.238776	0.557045	1	0.493274	0.548659	1	0.00254787	0.425676	1	0.366332	0.243111	1
1496	UHMK1	1q23	1	0.0844731	1	1	0.270429	0.480769	0.328358	1	0.238776	0.557045	1	0.493274	0.548659	1	0.00254787	1	1	0.618903	0.243111	1
1497	UAP1	1q23	1	0.0366777	1	1	0.270429	0.480769	0.328358	1	0.238776	0.557045	0.509603	0.493274	0.548659	1	0.00564551	1	1	0.618903	0.243111	1
1498	DDR2	1q23	0.503682	0.0375551	1	0.553993	0.270429	0.480769	0.328358	1	0.238776	0.557045	0.509603	0.493274	0.548659	1	0.0186329	1	1	0.366332	0.243111	1
1499	HSD17B7	1q23	1	0.0375551	1	1	0.270429	0.480769	0.328358	1	0.238776	0.557045	0.509603	0.493274	0.548659	1	0.0186329	1	1	1	0.243111	1
1500	C1orf110	1q23	1	0.0375551	1	1	0.270429	1	0.328358	1	0.238776	0.557045	0.509603	1	0.548659	1	0.0332632	1	1	1	0.243111	1
1501	RGS4	1q23	1	0.0375551	1	1	0.116083	1	0.328358	1	0.238776	0.557045	0.509603	0.493274	0.387678	1	0.0278479	1	1	1	0.243111	0.448554
1502	RGS5	1q23	1	0.0375551	1	1	0.116083	1	0.328358	1	0.238776	0.557045	0.509603	1	0.583321	1	0.00847054	1	1	1	0.119401	0.448554
1503	NUF2	1q23	1	0.0556678	1	1	0.116083	1	0.328358	1	0.238776	0.557045	0.509603	0.493274	0.430142	1	0.00847054	1	1	1	0.119401	0.163791
1504	PBX1	1q23	0.503682	0.00636139	1	1	1	1	0.252164	1	0.238776	0.557045	0.264405	0.493274	0.310027	1	0.0298205	1	1	0.618903	0.493703	0.0657318
1505	LMX1A	1q23	1	0.0151125	1	1	0.342541	0.610258	0.549369	1	0.238776	0.557045	0.264405	1	0.310027	1	0.00413256	1	1	0.618903	0.243111	0.257143
1506	RXRG	1q23	1	0.0151125	1	1	0.342541	0.610258	0.549369	1	0.238776	0.557045	0.13943	0.493274	0.430142	1	0.00723902	1	1	0.618903	0.493703	0.257143
1507	LRRC52	1q24	1	0.0151125	1	1	0.342541	1	1	1	0.238776	0.557045	0.264405	0.493274	0.430142	1	0.00607276	1	1	0.366332	0.243111	0.0657318
1508	MGST3	1q24	1	0.0151125	1	1	0.342541	0.610258	0.549369	1	0.238776	0.557045	0.264405	0.493274	0.430142	1	0.0107019	1	1	0.366332	1	0.0657318
1509	ALDH9A1	1q24	1	0.00961139	1	1	0.342541	0.610258	0.549369	1	0.238776	0.557045	0.264405	0.493274	0.774664	1	0.0107019	1	1	0.366332	1	0.0657318
1510	TMCO1	1q24	1	0.00614483	1	1	1	0.610258	0.549369	1	0.238776	0.626886	0.264405	0.619147	0.774664	1	0.0107019	1	1	0.366332	1	0.0657318
1511	UCK2	1q24	1	0.0634742	1	1	1	0.610258	0.252164	1	0.238776	0.626886	0.264405	0.366678	0.793672	1	0.00607276	1	1	0.366332	1	0.0657318
1512	FAM78B	1q24	0.590233	0.0634742	1	1	0.342541	0.610258	0.549369	1	0.238776	0.557045	0.264405	0.493274	0.794327	1	0.0481633	1	1	0.366332	1	0.0167023
1513	POGK	1q24	1	0.033374	1	1	0.342541	0.610258	0.549369	1	0.238776	0.557045	0.0745665	0.493274	1	1	0.000360105	1	1	0.366332	1	0.0167023
1514	TADA1	1q24	1	0.034135	1	1	0.342541	0.610258	0.549369	1	0.238776	0.557045	0.0745665	0.493274	1	1	0.000360105	1	1	0.366332	1	0.0167023
1515	ILDR2	1q24	1	0.034135	1	1	0.342541	0.610258	0.549369	1	0.238776	0.557045	0.0745665	0.493274	0.793672	1	0.000683991	1	1	0.366332	1	0.0167023
1516	MAEL	1q24	1	0.034135	1	1	0.342541	0.610258	0.549369	1	0.238776	0.557045	0.0745665	0.493274	0.793672	1	0.000683991	1	1	0.210136	1	0.0167023
1517	GPA33	1q24	1	0.0496207	1	1	0.342541	0.610258	0.549369	1	0.238776	0.557045	0.0745665	0.493274	0.793672	1	0.00129605	1	1	0.117733	1	0.00421846
1518	DUSP27	1q24	1	0.0496207	1	1	0.342541	0.610258	0.549369	1	0.238776	0.557045	0.0745665	0.493274	0.793672	1	0.00129605	1	1	0.210136	1	0.00421846
1519	POU2F1	1q24	0.503682	0.034135	1	1	0.342541	1	0.549369	1	0.056642	0.142791	0.0745665	1	1	1	0.000560047	1	1	0.210136	1	0.0167023
1520	CD247	1q24	0.503682	0.034135	1	1	0.342541	1	0.549369	1	0.238776	0.557045	0.13943	0.493274	1	1	0.000349932	1	1	0.210136	1	0.054154
1521	CREG1	1q24	0.503682	0.0221871	1	1	0.342541	1	0.549369	1	0.238776	0.557045	0.13943	0.493274	1	1	0.000349932	1	1	0.210136	1	0.054154
1522	RCSD1	1q24	0.503682	0.0221871	1	1	0.342541	0.610258	0.549369	1	0.238776	0.142791	0.0745665	0.493274	1	1	0.000678567	1	1	0.117733	1	0.0168565
1523	MPZL1	1q24	0.503682	0.034135	1	1	0.342541	0.610258	0.549369	1	0.238776	0.142791	0.13943	0.493274	1	1	0.000360105	1	1	0.117733	1	0.0168565
1524	ADCY10	1q24	0.503682	0.034135	1	1	1	0.610258	0.549369	1	0.238776	0.557045	0.13943	0.493274	1	1	3.53329e-05	1	1	0.117733	1	0.00421846
1525	MPC2	1q24	0.503682	0.033374	1	1	1	0.610258	0.549369	1	0.238776	0.557045	0.13943	0.493274	1	1	7.89322e-05	1	1	0.210136	1	0.00421846
1526	DCAF6	1q24	0.503682	0.0221871	1	1	1	0.610258	1	1	0.420909	0.557045	0.13943	0.493274	1	1	6.26667e-06	1	1	0.210136	1	0.00421846
1527	GPR161	1q24	0.630538	0.033374	1	1	0.547084	0.35518	1	1	0.420909	0.557045	0.13943	0.493274	1	1	8.03337e-05	1	1	0.210136	0.493703	0.00421846
1528	TIPRL	1q24	0.503682	0.0496207	1	1	1	0.610258	0.549369	1	0.238776	0.557045	0.13943	0.493274	1	1	2.63339e-06	1	1	0.210136	1	0.00421846
1529	SFT2D2	1q24	0.503682	0.0496207	1	1	1	0.610258	0.549369	1	0.238776	0.557045	0.13943	0.493274	1	1	1.56695e-05	1	1	0.210136	1	0.00421846
1530	TBX19	1q24	0.255523	0.0924725	1	1	1	0.610258	0.549369	1	0.238776	0.557045	0.13943	0.493274	1	1	7.89322e-05	1	1	0.210136	1	0.00421846
1531	XCL2	1q24	0.503682	0.0496207	1	1	0.547084	0.610258	0.252164	1	0.238776	0.557045	0.13943	0.493274	0.583321	1	1.48156e-05	1	0.676003	0.210136	1	0.00421846
1532	XCL1	1q24	0.503682	0.0496207	1	1	0.547084	0.610258	0.328358	1	0.238776	0.557045	0.13943	0.493274	0.583321	1	3.47856e-05	1	0.676003	0.210136	1	0.00421846
1533	DPT	1q24	0.255523	0.0496207	1	1	0.547084	0.610258	0.328358	1	0.238776	0.557045	0.264405	0.493274	0.583321	1	3.47856e-05	1	0.676003	0.210136	1	0.00421846
1534	ATP1B1	1q24	0.503682	0.034135	1	1	1	0.610258	0.328358	1	0.238776	0.557045	0.264405	0.493274	0.430142	1	3.47856e-05	1	0.676003	0.366332	1	0.0167023
1535	NME7	1q24	0.503682	0.109015	1	1	1	0.610258	1	1	0.238776	0.557045	0.264405	0.493274	0.583321	1	0.000166599	1	1	0.366332	1	0.00421846
1536	BLZF1	1q24	0.503682	0.151679	1	1	1	0.610258	0.549369	1	0.238776	0.557045	0.264405	0.493274	0.583321	1	0.000319632	1	1	0.210136	1	0.0167023
1537	CCDC181	1q24	0.255523	0.151679	1	1	1	0.610258	0.328358	1	0.238776	0.557045	0.264405	0.493274	0.430142	1	0.000319632	1	1	0.210136	1	0.0167023
1538	SLC19A2	1q24	0.255523	0.151679	1	1	1	0.35518	0.328358	1	0.238776	0.557045	0.264405	0.493274	0.430142	1	0.000319632	1	1	0.210136	0.243111	0.0167023
1539	F5	1q24	0.503682	0.109015	1	1	1	0.35518	0.328358	1	0.238776	0.557045	0.264405	0.493274	0.583321	1	0.000343587	1	1	0.44394	0.243111	0.0167023
1540	SELP	1q24	0.503682	0.109015	1	1	1	0.35518	0.328358	1	0.238776	0.557045	0.264405	0.493274	0.430142	1	0.000703251	1	1	0.278905	0.493703	0.0167023
1541	C1orf112	1q24	0.255523	0.0779521	1	1	0.547084	0.35518	0.328358	1	0.238776	0.557045	0.264405	0.493274	0.774664	1	1.09973e-06	1	1	0.44394	0.493703	0.0167023
1542	SELL	1q24	0.503682	0.109015	1	1	1	0.35518	0.328358	1	0.238776	0.557045	0.264405	0.493274	0.583321	1	3.47856e-05	1	1	0.44394	0.493703	0.0167023
1543	SELE	1q24	0.503682	0.151679	1	1	1	0.35518	0.328358	1	0.238776	0.557045	0.264405	0.493274	0.583321	1	8.10751e-05	1	1	0.210136	0.493703	0.0167023
1544	METTL18	1q24	0.255523	0.109015	1	1	1	0.35518	0.328358	1	0.238776	0.557045	0.509603	0.493274	0.583321	1	8.10751e-05	1	1	0.210136	0.493703	0.0167023
1545	SCYL3	1q24	0.255523	0.109015	0.531593	1	0.547084	0.35518	0.328358	1	0.238776	0.142791	0.264405	0.493274	0.583321	1	7.89322e-05	1	1	0.210136	0.493703	0.0167023
1546	KIFAP3	1q24	0.255523	0.0779521	0.531593	1	0.547084	0.35518	0.107348	1	0.238776	0.557045	0.264405	0.242757	0.793672	1	3.47856e-05	1	1	0.210136	0.493703	0.0167023
1547	METTL11B	1q24	0.255523	0.109015	0.531593	1	1	0.35518	0.107348	1	0.238776	0.557045	0.264405	0.493274	0.774664	1	3.47856e-05	1	1	0.210136	0.493703	0.0167023
1548	GORAB	1q24	0.255523	0.0542853	1	1	1	0.200045	0.107348	1	0.238776	0.626886	0.264405	0.493274	0.583321	1	3.47856e-05	1	1	0.210136	0.493703	0.0167023
1549	PRRX1	1q24	0.255523	0.078032	1	1	1	0.200045	0.107348	1	0.238776	0.557045	0.509603	0.493274	0.583321	1	0.000187476	1	1	0.210136	0.493703	0.0167023
1550	MROH9	1q24	0.255523	0.0542853	1	1	1	0.200045	0.107348	1	0.238776	0.557045	0.509603	0.493274	0.774664	1	0.0028567	1	1	0.210136	0.493703	0.0167023
1551	FMO3	1q24	0.255523	0.0542853	1	1	1	0.200045	0.107348	1	0.238776	0.557045	0.509603	0.493274	0.583321	1	0.0028567	1	1	0.0647503	0.493703	0.0167023
1552	FMO6P	1q24	0.255523	0.0542853	1	1	1	0.200045	0.252164	1	0.238776	0.557045	0.509603	0.493274	0.583321	1	0.0028567	1	1	0.210136	0.493703	0.0167023
1553	FMO2	1q24	0.255523	0.0375919	1	1	1	0.35518	0.107348	1	0.238776	0.557045	0.509603	0.493274	0.583321	1	0.00142567	1	1	0.44394	0.493703	0.0167023
1554	FMO1	1q24	0.255523	0.0375919	1	1	1	0.35518	0.107348	1	0.238776	0.557045	0.509603	0.493274	0.774664	1	0.015484	1	1	0.44394	0.493703	0.0167023
1555	FMO4	1q24	0.255523	0.0375919	1	1	1	0.35518	0.107348	1	0.238776	0.557045	0.509603	0.242757	0.774664	1	0.00127382	1	1	0.210136	0.493703	0.0167023
1556	PRRC2C	1q24	0.255523	0.0259794	1	1	1	0.35518	0.107348	1	0.238776	0.557045	0.509603	0.242757	0.583321	1	0.00127382	1	1	0.618903	0.493703	0.0167023
1557	MYOC	1q24	0.255523	0.0179556	1	1	1	0.35518	0.107348	1	0.238776	0.557045	0.509603	0.242757	1	1	0.000429814	1	1	0.618903	0.493703	0.0167023
1558	VAMP4	1q24	0.255523	0.0375919	1	1	1	0.35518	0.107348	1	0.238776	0.557045	0.509603	0.242757	1	1	0.000429814	1	1	0.618903	0.493703	0.0167023
1559	METTL13	1q24	0.255523	0.0375919	1	1	1	0.610258	0.107348	1	0.238776	0.557045	0.509603	0.242757	1	1	0.000187476	1	1	0.618903	0.493703	0.0167023
1560	DNM3	1q24	0.255523	0.0375919	1	1	0.547084	0.35518	0.107348	1	0.238776	0.557045	1	0.119192	0.781789	1	1.48156e-05	0.179537	1	1	0.243111	0.0167023
1561	PIGC	1q24	0.503682	0.0375919	1	1	0.547084	0.35518	0.328358	1	0.238776	0.557045	1	0.119192	1	1	0.000429814	0.179537	1	1	0.243111	0.0167023
1562	C1orf105	1q24	0.503682	0.0375919	1	1	0.547084	0.35518	0.328358	1	0.238776	0.557045	1	0.242757	1	1	0.000187476	0.425676	1	1	0.493703	0.0167023
1563	SUCO	1q24	0.503682	0.0259794	1	1	0.547084	0.35518	0.328358	1	0.238776	0.557045	1	0.242757	1	1	8.10751e-05	0.425676	1	0.618903	0.493703	0.0167023
1564	FASLG	1q24	0.503682	0.0375919	1	1	0.547084	0.35518	0.328358	1	0.238776	0.557045	1	0.242757	1	1	8.10751e-05	1	1	0.618903	0.493703	0.0167023
1565	TNFSF18	1q25	0.255523	0.078032	1	1	0.547084	0.10996	0.328358	1	0.238776	0.557045	0.509603	0.242757	1	1	8.10751e-05	1	1	0.366332	0.243111	0.0167023
1566	TNFSF4	1q25	0.130518	0.0779521	1	1	1	0.200045	0.328358	1	0.238776	0.142791	0.509603	0.242757	1	1	0.000187476	1	1	0.366332	0.493703	0.0167023
1567	PRDX6	1q25	0.255523	0.172469	1	1	0.552145	0.35518	0.328358	1	0.238776	0.557045	0.509603	0.242757	1	1	8.10751e-05	1	1	0.366332	0.493703	0.0167023
1568	SLC9C2	1q25	0.255523	0.0910571	1	1	0.552145	0.35518	0.549369	1	0.238776	0.557045	0.509603	0.242757	1	1	8.10751e-05	1	1	0.210136	0.493703	0.0167023
1569	ANKRD45	1q25	0.255523	0.0910571	1	1	0.547084	0.110354	0.328358	1	0.238776	0.557045	0.509603	0.242757	1	1	3.47856e-05	1	1	0.210136	0.493703	0.0167023
1570	KLHL20	1q25	0.130518	0.0542853	1	1	0.552145	0.110354	0.328358	1	0.238776	0.557045	0.509603	0.242757	1	1	1.48156e-05	1	1	0.210136	0.243111	0.0167023
1571	CENPL	1q25	0.130518	0.078032	1	1	0.552145	0.110354	0.328358	1	0.238776	0.557045	0.509603	0.242757	1	1	3.47856e-05	1	1	0.210136	0.619355	0.0167023
1572	DARS2	1q25	0.130518	0.078032	1	1	0.552145	0.110354	0.328358	1	0.238776	0.557045	0.509603	0.242757	1	1	3.47856e-05	1	0.676003	0.44394	0.619355	0.0167023
1573	ZBTB37	1q25	0.130518	0.172469	1	1	0.547084	0.110354	0.328358	1	0.238776	0.557045	0.509603	0.242757	0.794327	1	3.47856e-05	1	0.676003	0.278905	0.619355	0.0167023
1574	SERPINC1	1q25	0.255523	0.109015	1	1	0.547084	0.110354	0.328358	1	0.238776	0.557045	0.509603	0.242757	0.794327	1	8.10751e-05	1	0.676003	0.278905	0.619355	0.0167023
1575	RC3H1	1q25	0.255523	0.151679	1	1	0.552145	0.110354	0.328358	1	0.238776	0.557045	0.264405	0.119192	0.794327	1	8.10751e-05	1	0.676003	0.0647503	0.619355	0.0167023
1576	RABGAP1L	1q25	0.00492186	0.0658238	0.554063	0.335997	0.751043	0.110354	1	1	0.238776	0.472103	0.0220362	0.168181	0.6567	1	1.56695e-05	1	0.728698	0.254181	0.38643	0.0168565
1577	GPR52	1q25	0.130518	0.151679	1	0.548404	1	0.110354	0.0349398	1	0.238776	0.36131	0.13943	0.444306	0.432695	1	0.00219384	1	0.446052	0.0350764	0.366879	0.0167023
1578	CACYBP	1q25	0.630538	0.0779521	1	1	0.30054	0.110354	0.549369	1	0.238776	0.142791	0.509603	0.028532	0.430142	1	0.00508201	1	1	0.278905	0.210596	0.0167023
1579	MRPS14	1q25	0.630538	0.0779521	1	1	0.30054	0.110354	0.549369	1	0.238776	0.142791	0.509603	0.028532	0.430142	1	0.00508201	1	1	0.278905	0.210596	0.0167023
1580	TNN	1q25	0.255523	0.078032	1	1	0.30054	0.110354	0.328358	1	0.238776	0.142791	0.509603	0.058385	0.583321	1	0.00127382	1	1	0.170221	0.243111	0.054154
1581	KIAA0040	1q25	0.255523	0.0779521	1	1	0.552145	0.110354	0.328358	1	0.238776	0.142791	0.509603	0.058385	0.583321	1	0.00508201	1	1	0.278905	0.243111	0.0167023
1582	TNR	1q25	0.255523	0.0779521	1	1	0.552145	0.67495	0.328358	1	0.238776	0.0631357	1	0.028532	1	1	0.00127382	1	1	0.170221	0.243111	0.0168565
1583	RFWD2	1q25	0.034683	0.109015	1	1	0.166863	0.269005	0.549369	1	0.238776	0.142791	0.63933	0.0139102	1	1	0.00254787	1	0.446052	0.0187614	0.619355	0.00145634
1584	PAPPA2	1q25	0.229125	0.078032	1	0.548404	0.552145	0.67495	0.328358	1	0.238776	0.142791	0.63933	0.0139102	1	1	0.00127382	1	1	0.0187614	0.243111	0.0168565
1585	ASTN1	1q25	0.06709	0.125781	0.531593	0.548404	0.552145	0.67495	0.328358	1	0.238776	0.142791	1	0.058385	0.793672	1	0.000637076	1	1	0.019216	1	0.0168565
1586	BRINP2	1q25	0.06709	0.0542853	0.531593	1	0.552145	0.35518	0.328358	1	0.238776	0.142791	1	0.119192	1	1	0.00127382	1	1	0.00520106	1	0.0168565
1587	SEC16B	1q25	0.384231	0.109015	0.531593	1	0.552145	0.110354	0.328358	1	0.238776	0.0631357	1	0.119192	0.774664	1	0.0491103	1	0.676003	0.0187614	0.243111	0.00421846
1588	RASAL2	1q25	0.229125	0.078032	0.234302	1	0.552145	0.35518	0.0349398	1	0.238776	0.0268709	0.63933	0.444306	0.774664	1	0.0186329	1	0.450606	0.0187614	0.366879	0.00105895
1589	TEX35	1q25	0.130518	0.0779521	0.234302	1	0.552145	0.230605	0.328358	1	0.238776	0.0631357	1	0.058385	0.583321	1	0.0100741	1	0.676003	0.0187614	0.493703	0.00421846
1590	RALGPS2	1q25	0.130518	0.0542853	0.234302	1	0.661827	0.230605	0.328358	1	0.238776	0.105034	1	0.058385	0.310027	1	0.0100741	1	0.446052	0.00520106	0.243111	0.00421846
1591	ANGPTL1	1q25	0.130518	0.0542853	0.234302	1	1	0.230605	0.328358	1	0.238776	0.0268709	1	0.058385	0.432695	1	0.0197725	1	0.676003	0.00520106	0.119401	0.00421846
1592	FAM20B	1q25	0.06709	0.0542853	0.234302	1	1	0.230605	0.328358	1	0.238776	0.105034	1	0.058385	0.432695	1	0.0382629	1	1	0.00520106	0.119401	0.000264193
1593	TOR3A	1q25	0.06709	0.0542853	0.234302	1	0.661827	0.230605	0.328358	1	0.238776	0.105034	1	0.058385	0.430142	1	0.0106718	1	1	0.00520106	0.119401	0.000264193
1594	ABL2	1q25	0.06709	0.0658238	0.234302	0.548404	0.661827	0.230605	0.107348	1	0.238776	0.0551545	1	0.058385	0.794327	1	0.0197725	1	1	0.00520106	0.119401	0.000264193
1595	SOAT1	1q25	0.130518	0.0375919	0.234302	0.548404	0.661827	0.230605	0.328358	1	0.238776	0.105034	1	0.058385	0.430142	1	0.0197725	1	1	0.0187614	0.0584885	0.00421846
1596	AXDND1	1q25	0.06709	0.0375919	0.234302	0.548404	1	0.35518	0.328358	1	0.238776	0.0551545	1	0.058385	0.310027	1	0.0197725	1	0.676003	0.0187614	0.119401	0.0168565
1597	NPHS2	1q25	0.034683	0.0542853	0.234302	0.548404	1	0.35518	0.328358	1	0.238776	0.105034	1	0.058385	0.432695	1	0.0382629	1	1	0.0187614	0.119401	0.00421846
1598	TDRD5	1q25	0.06709	0.0542853	0.234302	0.548404	1	0.35518	0.328358	1	0.238776	0.105034	1	0.028532	0.432695	1	0.0382629	1	1	0.00992577	0.243111	0.00421846
1599	FAM163A	1q25	0.06709	0.0542853	0.234302	0.548404	1	0.200045	0.328358	1	0.238776	0.105034	1	0.028532	0.268508	1	0.0106718	1	0.676003	0.0187614	0.243111	0.00421846
1600	TOR1AIP2	1q25	0.034683	0.078032	0.234302	0.548404	1	0.35518	0.328358	1	0.238776	0.105034	1	0.028532	0.268508	1	0.0106718	1	0.676003	0.0350764	0.243111	0.00421846
1601	TOR1AIP1	1q25	0.034683	0.078032	0.234302	0.548404	1	0.35518	0.328358	1	0.238776	0.105034	1	0.028532	0.268508	1	0.0106718	1	0.676003	0.0350764	0.243111	0.00421846
1602	CEP350	1q25	0.034683	0.0296618	0.592601	0.251065	1	0.35518	0.328358	1	0.238776	0.105034	1	0.028532	0.430142	1	0.0382629	1	0.676003	0.0350764	0.119401	0.00421846
1603	QSOX1	1q25	0.034683	0.0303393	0.592601	0.548404	1	0.35518	0.328358	1	0.238776	0.105034	1	0.058385	0.430142	1	0.0197725	1	0.446052	0.0350764	0.243111	0.00421846
1604	LHX4	1q25	0.034683	0.0200772	0.592601	0.548404	1	0.35518	0.328358	1	0.238776	0.105034	1	0.028532	0.430142	1	0.0382629	1	0.446052	0.0350764	0.243111	0.00421846
1605	LHX4-AS1	1q25	0.034683	0.0132611	0.592601	0.548404	1	0.35518	0.107348	1	0.238776	0.0551545	0.63933	0.0139102	0.774664	1	0.0382629	1	0.446052	0.0350764	0.243111	0.00421846
1606	XPR1	1q25	0.0180192	0.00876525	0.181592	1	1	0.35518	1	0.249613	0.238776	0.0551545	1	0.028532	0.430142	1	0.0382629	1	0.446052	0.0187614	0.119401	0.0167023
1607	KIAA1614	1q25	0.034683	0.0221871	0.0939146	1	1	0.48973	0.328358	1	0.238776	0.0551545	1	0.118019	0.774664	1	0.134518	1	0.446052	0.210136	0.243111	0.0167023
1608	STX6	1q25	0.034683	0.0221871	0.234302	1	1	0.35518	0.328358	1	0.056642	0.0551545	1	0.279308	0.774664	1	0.0726476	1	0.446052	0.117733	0.243111	0.0167023
1609	MR1	1q25	0.034683	0.0221871	0.234302	0.548404	1	0.35518	0.328358	1	0.056642	0.0551545	1	0.210478	1	1	0.0726476	1	0.446052	0.117733	0.243111	0.0167023
1610	IER5	1q25	0.034683	0.034135	0.234302	0.548404	1	0.35518	0.328358	1	0.056642	0.0551545	1	0.058385	1	1	0.0726476	1	0.446052	0.117733	0.243111	0.0167023
1611	CACNA1E	1q25	0.078345	0.0221871	0.234302	1	1	0.610258	0.328358	1	0.056642	0.0800366	1	0.058385	0.583321	0.340782	0.0100741	1	0.446052	0.278905	0.119401	0.0167023
1612	ZNF648	1q25	0.0452362	0.033374	0.234302	1	1	0.610258	0.328358	1	0.056642	0.0551545	1	0.058385	0.774664	1	0.0382629	1	0.676003	0.278905	0.493703	0.0167023
1613	GLUL	1q25	0.0452362	0.033374	0.234302	0.548404	1	0.610258	0.549369	1	0.056642	0.105034	1	0.058385	0.583321	1	0.00219384	1	1	0.278905	0.493703	0.0167023
1614	TEDDM1	1q25	0.0452362	0.0923306	0.234302	0.548404	1	0.610258	0.549369	1	0.056642	0.105034	1	0.058385	0.430142	1	0.00219384	1	1	0.278905	0.493703	0.0167023
1615	RGSL1	1q25	0.0259652	0.033374	0.234302	0.548404	1	0.610258	0.549369	1	0.056642	0.105034	1	0.028532	0.430142	1	0.00219384	1	0.676003	0.278905	0.493703	0.0167023
1616	RNASEL	1q25	0.0259652	0.0496207	0.234302	0.548404	1	0.610258	0.328358	1	0.056642	0.0551545	1	0.058385	0.430142	1	0.00219384	1	0.676003	0.278905	0.493703	0.0167023
1617	RGS16	1q25	0.0259652	0.0496207	0.234302	0.548404	1	0.610258	0.328358	1	0.056642	0.105034	1	0.058385	0.430142	1	0.00219384	1	0.676003	0.278905	0.493703	0.0167023
1618	RGS8	1q25	0.0259652	0.0496207	0.234302	0.548404	1	0.610258	0.328358	1	0.056642	0.105034	1	0.028532	0.430142	1	0.00219384	1	0.676003	0.278905	0.493703	0.0167023
1619	NPL	1q25	0.0259652	0.108896	0.234302	0.548404	1	0.610258	0.328358	1	0.056642	0.149283	1	0.028532	0.430142	1	0.0197725	1	0.676003	0.332473	0.493703	0.0167023
1620	DHX9	1q25	0.0259652	0.108896	0.234302	0.548404	1	0.610258	0.328358	1	0.056642	0.149283	1	0.028532	0.430142	1	0.0197725	1	0.676003	0.332473	0.243111	0.0167023
1621	SHCBP1L	1q25	0.0259652	0.0736816	0.234302	0.548404	1	0.610258	0.328358	1	0.056642	0.149283	1	0.028532	0.583321	1	0.0100741	1	0.446052	0.498245	0.243111	0.0167023
1622	LAMC1	1q25	0.0259652	0.0496207	0.234302	0.548404	1	0.610258	0.328358	1	0.013348	0.149283	1	0.118019	0.583321	1	0.0100741	1	0.446052	0.748228	0.243111	0.0167023
1623	LAMC2	1q25	0.0259652	0.0736816	0.234302	1	1	1	0.328358	1	0.013348	0.266947	1	0.0649676	0.794327	1	0.00219384	1	0.676003	0.278905	0.243111	0.0657318
1624	NMNAT2	1q25	0.0264831	0.108896	0.234302	1	1	1	0.549369	1	0.013348	0.266947	1	0.118019	0.613532	1	0.000976165	1	0.446052	0.170221	0.243111	0.163791
1625	SMG7	1q25	0.0729811	0.108896	0.0305138	1	1	1	0.107348	1	0.013348	0.266947	1	0.028532	1	1	0.000429814	1	0.446052	0.170221	0.243111	0.0657318
1626	NCF2	1q25	0.0729811	0.108896	0.0984432	1	1	1	0.107348	1	0.013348	0.266947	1	0.028532	1	1	0.000429814	1	0.446052	0.170221	0.243111	0.0657318
1627	ARPC5	1q25	0.0729811	0.183483	0.0984432	1	1	1	0.328358	1	0.013348	0.266947	1	0.028532	1	1	0.000429814	1	0.446052	0.170221	0.243111	0.0657318
1628	RGL1	1q25	0.0729811	0.0924725	0.0984432	1	1	1	0.252164	1	0.013348	0.266947	1	0.028532	0.818364	1	8.10751e-05	0.425676	0.450606	0.101431	0.243111	0.0657318
1629	APOBEC4	1q25	0.0729811	0.183483	0.0984432	1	1	1	0.328358	1	0.013348	0.266947	1	0.028532	0.802207	1	0.000976165	1	0.446052	0.170221	0.243111	0.0657318
1630	COLGALT2	1q25	0.0729811	0.0496207	0.0984432	1	1	1	0.549369	1	0.013348	0.266947	1	0.028532	0.623101	1	0.000429814	0.425676	0.446052	0.101431	0.119401	0.0657318
1631	TSEN15	1q25	0.0729811	0.0736816	0.0984432	1	1	1	0.328358	1	0.013348	0.266947	1	0.118019	0.623101	1	0.000976165	0.425676	0.446052	0.101431	0.0584885	0.0657318
1632	C1orf21	1q25	0.120541	0.0496207	0.0984432	1	1	1	0.328358	1	0.013348	0.472103	1	0.119192	0.490815	1	0.000429814	0.425676	0.446052	0.101431	0.119401	0.0657318
1633	EDEM3	1q25	0.120541	0.033374	0.0984432	1	1	1	0.328358	1	0.013348	0.266947	1	0.119192	0.470418	1	0.000976165	0.425676	0.288677	0.170221	0.0584885	0.0657318
1634	FAM129A	1q25	0.0259652	0.0221871	0.0984432	1	1	1	0.107348	1	0.00312459	0.266947	1	0.119192	0.470418	1	0.000429814	0.425676	0.450606	0.278905	0.0584885	0.0657318
1635	RNF2	1q25	0.0259652	0.034135	0.0984432	1	1	1	0.328358	1	0.00312459	0.472103	1	0.119192	0.490815	1	0.000976165	0.425676	0.288677	0.278905	0.0584885	0.0167023
1636	TRMT1L	1q25	0.0259652	0.0634742	0.0984432	1	0.661827	0.610258	0.328358	1	0.00312459	0.472103	1	0.119192	0.490815	1	0.000976165	0.425676	0.288677	0.278905	0.243111	0.0167023
1637	SWT1	1q25	0.120541	0.0923306	0.0984432	1	1	0.35518	0.549369	1	0.00312459	0.507004	1	0.119192	0.490815	1	0.000976165	0.425676	0.288677	0.278905	0.243111	0.0167023
1638	IVNS1ABP	1q25	0.120541	0.0496207	0.0984432	1	1	0.35518	0.549369	1	0.00312459	0.105034	1	0.119192	0.490815	1	0.000976165	0.425676	0.288677	0.278905	0.243111	0.0657318
1639	HMCN1	1q25	0.0993198	0.0736816	0.0984432	0.664268	1	0.35518	0.107348	1	0.00312459	0.149283	1	0.058385	0.364007	1	0.000187476	0.425676	0.116392	0.0592321	0.619355	0.0657318
1640	PRG4	1q31	0.0729811	0.108896	0.0984432	1	1	0.35518	0.107348	1	0.00312459	0.149283	1	0.119192	0.138462	1	0.000976165	0.425676	0.116392	0.0647503	0.243111	0.0657318
1641	TPR	1q31	0.155344	0.108896	0.0984432	1	1	0.35518	0.107348	1	0.00312459	0.149283	1	0.119192	0.227434	1	0.000976165	0.425676	0.120089	0.0647503	0.243111	0.0657318
1642	C1orf27	1q31	0.155344	0.108896	0.0984432	1	1	0.35518	0.328358	1	0.00312459	0.149283	1	0.119192	0.227434	1	0.0100741	0.425676	0.120089	0.0647503	0.243111	0.0657318
1643	AL596220.1	1q31	0.155344	0.108896	0.0984432	1	1	0.35518	0.328358	1	0.00312459	0.149283	1	0.119192	0.138462	1	0.00219384	0.425676	0.120089	0.0647503	0.493703	0.0657318
1644	OCLM	1q31	0.155344	0.108896	0.0984432	1	1	0.35518	0.328358	1	0.00312459	0.149283	1	0.119192	0.138462	1	0.00219384	0.425676	0.120089	0.0647503	0.493703	0.0657318
1645	PDC	1q31	0.276761	0.108896	0.0984432	1	1	0.35518	0.328358	1	0.00312459	0.149283	1	0.119192	0.138462	1	0.00508201	0.425676	0.120089	0.0647503	0.243111	0.163791
1646	PTGS2	1q31	0.155344	0.108896	0.0984432	0.600106	1	0.35518	0.549369	1	0.00312459	0.149283	1	0.119192	0.138462	1	0.00508201	0.425676	0.116392	0.210136	0.243111	0.0657318
1647	PLA2G4A	1q31	0.276761	0.0496207	0.0984432	0.600106	1	0.35518	0.549369	1	0.000726499	0.149283	1	0.119192	0.250816	1	0.0332632	0.425676	0.116392	0.210136	0.243111	0.0657318
1648	BRINP3	1q31	0.125656	0.378129	0.234302	1	0.66567	0.434147	0.252164	1	0.013348	0.266947	0.578321	0.00676541	1	1	0.00564551	1	0.120089	0.332473	0.136107	0.0657318
1649	RGS18	1q31	0.125656	0.108896	0.0984432	1	0.66567	0.10996	1	1	0.013348	0.149283	0.181863	0.0139102	0.844151	1	0.00142567	1	0.120089	0.170221	0.118059	0.163791
1650	RGS21	1q31	0.0624931	0.108896	0.0984432	1	0.66567	0.10996	1	1	0.013348	0.105034	0.181863	0.0139102	0.55535	1	0.000166599	0.575157	0.116392	0.278905	0.0584885	0.0657318
1651	RGS1	1q31	0.0624931	0.222903	0.0984432	1	0.66567	0.200045	0.252164	1	0.013348	0.105034	0.578321	0.0139102	0.679833	1	3.53329e-05	0.179537	0.0725859	0.44394	0.0584885	0.00421846
1652	RGS13	1q31	0.125656	0.314127	0.0984432	1	0.66567	0.200045	0.252164	1	0.013348	0.105034	0.181863	0.0649676	0.844151	1	6.26667e-06	0.179537	0.120089	0.278905	0.0584885	0.0168565
1653	RGS2	1q31	0.125656	0.222903	0.0984432	1	1	0.200045	0.549369	1	0.013348	0.105034	0.181863	0.101741	1	1	0.000637076	0.0750119	0.0725859	0.748228	0.0649585	0.00105895
1654	UCHL5	1q31	0.103107	0.222903	0.0984432	1	0.497873	0.200045	0.224379	1	0.013348	0.0800366	0.181863	0.084303	1	0.548177	0.00142567	0.575157	0.0725859	0.498245	0.000763693	3.95086e-06
1655	TROVE2	1q31	0.0692447	0.222903	0.0984432	1	0.720434	0.200045	0.399428	1	0.013348	0.0800366	0.181863	0.0341691	1	0.548177	0.00142567	0.575157	0.120089	0.215354	0.000763693	9.6102e-07
1656	GLRX2	1q31	0.0144762	0.222903	0.234302	1	0.720434	0.200045	0.336732	1	0.013348	0.04165	0.181863	0.0341691	0.581661	0.548177	0.00142567	0.575157	0.120089	0.215354	0.000763693	2.32246e-07
1657	CDC73	1q31	0.0144762	0.497025	0.0939146	1	0.224435	0.434147	0.399428	1	0.0440183	0.0800366	0.181863	0.0341691	0.599087	0.548177	0.00129605	1	0.0725859	0.375513	0.00139588	3.08567e-06
1658	B3GALT2	1q31	0.0144762	0.222903	0.0939146	0.434493	0.497873	0.35518	0.600751	1	0.013348	0.0551545	0.181863	0.0341691	0.581661	0.548177	0.000319632	0.575157	0.120089	0.332473	0.00158456	8.24875e-06
1659	KCNT2	1q31	0.0692447	0.159529	0.315018	1	0.335848	0.200045	0.549369	1	0.013348	0.0268709	0.181863	0.170593	0.711521	0.340782	0.00127382	0.179537	0.0725859	0.720879	0.101621	0.054154
1660	CFH	1q31	0.0217675	0.314127	0.315018	0.548404	0.497873	0.10996	0.549369	1	0.013348	0.0268709	0.181863	0.0139102	1	0.340782	0.000976165	0.179537	0.246266	0.44394	0.0188289	0.00105895
1661	CFHR2	1q31	0.0217675	0.314127	0.315018	0.548404	0.497873	0.35518	0.549369	1	0.013348	0.0268709	0.181863	0.0139102	1	0.340782	0.00487208	0.179537	0.246266	0.44394	0.00327869	0.00105895
1662	CFHR3	1q31	0.0217675	0.314127	0.315018	0.548404	0.497873	0.35518	0.549369	1	0.013348	0.0268709	0.181863	0.0139102	1	0.340782	0.00487208	0.179537	0.246266	0.44394	0.00327869	0.00105895
1663	CFHR4	1q31	0.0217675	0.314127	0.315018	0.548404	0.497873	0.35518	0.549369	1	0.013348	0.0268709	0.181863	0.0139102	1	0.340782	0.00487208	0.179537	0.246266	0.44394	0.00327869	0.00105895
1664	CFHR1	1q31	0.0217675	0.314127	0.315018	0.548404	0.497873	0.35518	0.549369	1	0.013348	0.0268709	0.181863	0.0139102	1	0.340782	0.00487208	0.179537	0.246266	0.44394	0.00327869	0.00105895
1665	CFHR2	1q31	0.0217675	0.314127	0.315018	0.548404	0.497873	0.35518	0.549369	1	0.013348	0.0268709	0.181863	0.0139102	1	0.340782	0.00487208	0.179537	0.246266	0.44394	0.00327869	0.00105895
1666	CFHR5	1q31	0.0217675	0.435926	0.315018	0.548404	0.497873	0.35518	0.549369	1	0.013348	0.0268709	0.181863	0.0139102	1	0.340782	0.00487208	0.179537	0.246266	0.44394	0.00676556	0.00105895
1667	F13B	1q31	0.0217675	0.435926	0.315018	0.251065	0.497873	0.35518	0.549369	1	0.013348	0.0268709	0.181863	0.0139102	1	0.340782	0.000848684	0.179537	0.246266	0.44394	0.00676556	0.00105895
1668	ASPM	1q31	0.0217186	0.435926	0.315018	0.251065	0.497873	0.35518	0.549369	1	0.013348	0.105034	0.181863	0.00676541	1	0.340782	0.000848684	0.575157	0.246266	0.44394	0.00676556	0.00105895
1669	ZBTB41	1q31	0.0133454	0.314127	0.315018	0.251065	0.335848	0.35518	0.549369	1	0.013348	0.105034	0.578321	0.00676541	1	0.340782	0.00207657	0.575157	0.161632	0.44394	0.00676556	0.00105895
1670	CRB1	1q31	0.0286501	0.187737	0.315018	0.251065	0.335848	0.35518	0.549369	1	0.013348	0.0111097	0.578321	0.00676541	1	0.340782	0.0106718	0.575157	0.161632	1	0.00676556	0.00503276
1671	DENND1B	1q31	0.082036	0.58652	0.531593	0.664268	0.224435	0.35518	0.252164	1	0.0440183	0.0551545	0.578321	0.00676541	0.847028	0.340782	0.00506507	0.179537	0.107004	1	0.00327869	0.0405039
1672	C1orf53	1q31	0.0133454	1	0.315018	0.600106	0.497873	0.67495	0.549369	1	0.013348	0.0111097	1	0.00676541	0.847028	0.340782	0.00506507	0.179537	0.161632	0.720879	0.0139228	0.0168565
1673	LHX9	1q31	0.0133454	1	0.315018	0.600106	0.497873	0.35518	0.549369	1	0.013348	0.0551545	1	0.00676541	0.847028	0.340782	0.00207657	0.179537	0.161632	0.720879	0.0139228	0.0168565
1674	NEK7	1q31	0.0133454	0.58652	0.315018	0.600106	0.497873	0.67495	0.549369	1	0.013348	0.0268709	1	0.0341691	0.711521	0.340782	0.0229961	0.179537	0.161632	0.720879	0.0139228	0.00105895
1675	ATP6V1G3	1q31	0.0133454	0.77621	0.315018	0.104979	0.497873	0.35518	0.549369	1	0.013348	0.0268709	1	0.0341691	0.562606	0.340782	0.00506507	0.179537	0.288359	1	0.0139228	0.000264193
1676	PTPRC	1q31	0.00808897	0.77621	0.315018	0.335997	0.497873	0.35518	0.549369	1	0.013348	0.0268709	1	0.0341691	0.703091	0.340782	0.00207657	0.179537	0.288359	1	0.0139228	0.000264193
1677	NR5A2	1q32	0.0217675	0.514954	0.315018	0.0111679	0.497873	0.200045	0.549369	1	0.013348	0.0177322	0.181863	0.0649676	0.334189	0.340782	0.0123161	1	0.201183	0.44394	0.0584885	0.00105895
1678	ZNF281	1q32	0.0217186	0.160015	0.315018	0.0346206	0.497873	0.200045	0.549369	1	0.013348	0.00638133	0.181863	0.00676541	0.44549	0.340782	0.0123161	0.575157	0.201183	1	0.0584885	0.00105895
1679	KIF14	1q32	0.0692447	0.514954	0.531593	0.0346206	0.497873	0.200045	0.549369	1	0.0440183	0.00638133	0.181863	0.00676541	0.346552	0.340782	0.0298553	0.575157	0.201183	0.681714	0.0584885	0.00105895
1680	DDX59	1q32	0.0692447	0.482845	0.315018	0.0346206	0.497873	0.200045	0.549369	1	0.0440183	0.00638133	0.181863	0.00676541	0.346552	0.340782	0.0123161	0.575157	0.201183	0.44394	0.0584885	0.00105895
1681	CAMSAP2	1q32	0.0685178	0.482845	0.315018	0.0346206	0.497873	0.35518	0.549369	1	0.0440183	0.00638133	0.181863	0.00676541	0.346552	0.340782	0.166011	0.575157	0.448623	0.44394	0.0285745	0.00105895
1682	GPR25	1q32	0.0685178	0.735159	0.315018	0.0346206	0.497873	0.35518	1	1	0.0440183	0.00638133	0.181863	0.00676541	0.346552	0.340782	0.0298553	0.575157	0.448623	0.681714	0.0285745	0.00105895
1683	C1orf106	1q32	0.0685178	0.735159	0.315018	0.0346206	0.497873	0.610258	1	1	0.0440183	0.00638133	0.0772242	0.00676541	0.346552	0.340782	0.0298553	0.575157	0.448623	0.681714	0.0285745	0.00105895
1684	KIF21B	1q32	0.0286501	0.735159	0.315018	0.0346206	0.497873	0.610258	1	1	0.0440183	0.00638133	0.0772242	0.00676541	0.346552	0.340782	0.0298553	0.575157	0.448623	0.681714	0.0285745	0.00105895
1685	CACNA1S	1q32	0.0286501	0.514954	0.315018	0.0346206	0.497873	1	1	1	0.0440183	0.00638133	0.0772242	0.00676541	0.144554	0.340782	0.00506507	0.575157	0.448623	0.681714	0.0139228	0.00105895
1686	ASCL5	1q32	0.0286501	0.514954	0.315018	0.0346206	0.720434	0.610258	1	1	0.0440183	0.00638133	0.0772242	0.00676541	0.198341	0.340782	0.0298553	0.575157	0.448623	0.681714	0.0139228	0.00105895
1687	TMEM9	1q32	0.0181676	0.735159	0.315018	0.0111679	0.720434	0.610258	1	1	0.0440183	0.00638133	0.0772242	0.00676541	0.346552	0.340782	0.0298553	0.575157	0.448623	0.681714	0.0139228	0.00105895
1688	IGFN1	1q32	0.0181676	0.735159	0.315018	0.0111679	0.720434	0.610258	1	1	0.0440183	0.00638133	0.0772242	0.00676541	0.346552	0.340782	0.0123161	0.575157	0.598332	1	0.0139228	0.00105895
1689	PKP1	1q32	0.0153379	0.735159	0.315018	0.0111679	1	0.610258	1	1	0.0440183	0.00638133	0.0772242	0.00676541	0.186673	0.340782	0.0123161	0.575157	0.598332	0.681714	0.0139228	0.00105895
1690	TNNT2	1q32	0.0153379	0.735159	0.315018	0.0111679	0.720434	0.35518	1	1	0.0440183	0.00638133	0.0772242	0.00676541	0.346552	0.340782	0.0298553	0.575157	0.598332	0.681714	0.00676556	0.00105895
1691	LAD1	1q32	0.00981333	0.735159	0.315018	0.0111679	0.720434	0.35518	1	1	0.0440183	0.00638133	0.0772242	0.00676541	0.346552	0.340782	0.0298553	1	0.598332	0.681714	0.00676556	0.00105895
1692	TNNI1	1q32	0.00981333	0.735159	0.315018	0.0111679	0.720434	0.35518	1	1	0.0440183	0.00638133	0.0772242	0.00676541	0.198341	0.340782	0.0298553	1	0.598332	0.681714	0.0139228	0.00105895
1693	PHLDA3	1q32	0.00833813	0.735159	0.315018	0.0111679	0.720434	0.35518	1	1	0.0440183	0.00638133	0.0772242	0.00676541	0.144554	0.340782	0.0298553	1	0.598332	0.681714	0.0139228	0.00105895
1694	CSRP1	1q32	0.00833813	0.735159	0.315018	0.0111679	0.720434	0.200045	1	1	0.0440183	0.00638133	0.0772242	0.00676541	0.198341	0.340782	0.0298553	1	0.448623	0.681714	0.0139228	0.00503276
1695	NAV1	1q32	0.00833813	1	0.315018	0.0111679	0.720434	0.110354	1	1	0.0440183	0.00638133	0.169032	0.00328253	0.346552	0.340782	0.313055	1	0.598332	0.681714	0.0139228	0.00105895
1696	IPO9	1q32	0.00833813	1	0.315018	0.0111679	0.720434	0.110354	1	1	0.0440183	0.00638133	0.169032	0.00676541	0.346552	0.11487	0.573874	1	0.448623	0.681714	0.0139228	0.00105895
1697	SHISA4	1q32	0.00833813	1	0.315018	0.0111679	0.720434	0.110354	1	1	0.0440183	0.00638133	0.0326971	0.0139102	0.346552	0.340782	0.573874	0.575157	0.448623	0.681714	0.0139228	0.00105895
1698	LMOD1	1q32	0.0052657	1	0.315018	0.00358374	0.720434	0.230605	1	1	0.0440183	0.00638133	0.0883062	0.0139102	0.358353	0.340782	0.573874	0.575157	0.448623	0.681714	0.0139228	0.00105895
1699	TIMM17A	1q32	0.0052657	0.735159	0.315018	0.0111679	0.720434	0.230605	1	1	0.0440183	0.00638133	0.0883062	0.0139102	0.358353	0.340782	0.573874	0.575157	0.448623	0.681714	0.0285745	0.00105895
1700	RNPEP	1q32	0.0052657	1	0.315018	0.0111679	0.720434	0.230605	1	1	0.0440183	0.00638133	0.0883062	0.0139102	0.346552	0.340782	0.573874	0.575157	0.598332	0.681714	0.00327869	0.00105895
1701	ELF3	1q32	0.0052657	1	0.315018	0.0111679	0.720434	0.230605	1	1	0.0440183	0.00638133	0.0883062	0.0139102	0.346552	0.340782	0.573874	1	0.598332	0.681714	0.00327869	0.00105895
1702	GPR37L1	1q32	0.00244531	1	0.315018	0.0111679	0.497873	0.230605	1	1	0.0440183	0.00228342	0.169032	0.0139102	0.367292	0.340782	0.313055	1	0.448623	0.681714	0.00676556	0.00421846
1703	ARL8A	1q32	0.00244531	1	0.315018	0.0111679	0.497873	0.230605	1	1	0.0440183	0.00228342	0.169032	0.0139102	0.466357	0.340782	1	1	0.448623	0.681714	0.00676556	0.00421846
1704	PTPN7	1q32	0.00244531	1	0.315018	0.0111679	0.497873	0.230605	1	1	0.0440183	0.00228342	0.409165	0.0139102	0.466357	0.340782	1	1	0.448623	0.681714	0.00676556	0.00421846
1705	LGR6	1q32	0.00244531	1	0.315018	0.0111679	0.497873	0.610258	1	1	0.0440183	0.00228342	0.169032	0.0139102	0.588867	0.340782	1	1	0.446366	0.681714	0.00327869	0.00421846
1706	UBE2T	1q32	0.00243321	1	0.315018	0.0111679	0.497873	0.610258	1	1	0.0440183	0.00228342	0.0326971	0.0139102	0.274229	0.340782	0.313055	1	0.326267	0.681714	0.00327869	0.00421846
1707	PPP1R12B	1q32	0.00244531	1	0.315018	0.0111679	0.497873	1	1	1	0.0440183	0.0111097	0.0326971	0.028532	0.367292	0.340782	0.166011	1	0.32687	0.681714	0.00676556	0.00421846
1708	SYT2	1q32	0.000346724	1	0.315018	0.0111679	0.497873	1	1	1	0.0440183	0.00228342	0.0326971	0.028532	0.274229	0.340782	0.0721503	1	0.32687	0.44394	0.0139228	0.00105895
1709	KDM5B	1q32	0.00058206	1	0.315018	0.0346206	0.497873	0.610258	1	1	0.0440183	0.00638133	0.0772242	0.028532	0.274229	0.340782	0.0298553	1	0.201093	0.681714	0.0139228	0.00105895
1710	RABIF	1q32	0.000321412	1	0.315018	0.0346206	0.497873	0.230605	1	1	0.0440183	0.00638133	0.0772242	0.028532	0.274229	0.340782	0.0298553	1	0.201183	0.681714	0.00676556	0.00105895
1711	KLHL12	1q32	0.000321412	1	0.315018	0.0346206	0.497873	0.230605	1	1	0.0440183	0.00638133	0.0772242	0.028532	0.274229	0.340782	0.0298553	1	0.201183	0.681714	0.0139228	0.00105895
1712	ADIPOR1	1q32	0.000321412	1	0.315018	0.0346206	0.497873	0.230605	1	1	0.0440183	0.00638133	0.0772242	0.028532	0.274229	0.340782	0.0721503	1	0.201183	0.681714	0.0139228	0.00105895
1713	CYB5R1	1q32	0.000321412	1	0.315018	0.0111679	0.497873	0.230605	1	1	0.0440183	0.00638133	0.0772242	0.028532	0.274229	0.340782	0.0721503	1	0.201183	0.681714	0.0139228	0.00105895
1714	TMEM183A	1q32	0.000321412	1	0.315018	0.0346206	0.497873	0.230605	1	1	0.0440183	0.00638133	0.0772242	0.028532	0.367292	0.340782	0.0721503	1	0.201093	0.44394	0.0139228	0.00105895
1715	PPFIA4	1q32	0.000321412	1	0.315018	0.0346206	0.497873	0.230605	1	1	0.0440183	0.00638133	0.0772242	0.028532	0.367292	0.340782	0.0721503	1	0.201093	0.44394	0.0139228	0.00105895
1716	MYOG	1q32	0.000321412	1	0.315018	0.0346206	0.497873	0.230605	1	1	0.0440183	0.00638133	0.0772242	0.028532	0.367292	0.340782	0.173834	1	0.201183	0.44394	0.0139228	0.00105895
1717	ADORA1	1q32	0.00017929	1	0.315018	0.0346206	0.497873	0.230605	1	1	0.0440183	0.00638133	0.0772242	0.028532	0.367292	0.340782	0.173834	1	0.201183	0.44394	0.0139228	0.00105895
1718	MYBPH	1q32	0.00017929	0.677455	0.315018	0.0346206	0.497873	0.230605	1	1	0.0440183	0.00638133	0.0772242	0.028532	0.367292	0.340782	0.173834	1	0.201183	0.44394	0.0139228	0.00105895
1719	CHI3L1	1q32	0.000321412	0.677455	0.315018	0.0346206	0.497873	0.230605	1	1	0.0909704	0.00638133	0.0772242	0.028532	0.367292	0.340782	0.173834	1	0.446366	0.44394	0.0139228	0.00105895
1720	CHIT1	1q32	0.00017929	0.677455	0.315018	0.0346206	0.497873	0.230605	1	1	0.0440183	0.00638133	0.0772242	0.028532	0.367292	0.340782	0.173834	1	0.446366	0.44394	0.0285745	0.00105895
1721	BTG2	1q32	0.00017929	0.677455	0.315018	0.0346206	0.497873	0.230605	1	1	0.0440183	0.0177322	0.0772242	0.028532	0.367292	0.340782	0.173834	1	0.201093	0.44394	0.0584885	0.00105895
1722	FMOD	1q32	0.00017929	0.677455	0.0984432	0.0346206	0.497873	0.110354	1	1	0.0440183	0.0177322	0.0772242	0.028532	0.367292	0.340782	0.0721503	1	0.201183	0.44394	0.0584885	0.00105895
1723	PRELP	1q32	0.000573393	0.677455	0.315018	0.0346206	0.497873	0.230605	1	1	0.0440183	0.00638133	0.0772242	0.028532	0.485792	0.340782	0.0721503	1	0.201183	0.681714	0.119401	0.00105895
1724	OPTC	1q32	0.000573393	0.677455	0.315018	0.0346206	0.497873	0.230605	1	1	0.0909704	0.00638133	0.0772242	0.028532	0.485792	0.340782	0.0721503	1	0.201183	0.681714	0.119401	0.00105895
1725	ATP2B4	1q32	0.00101712	0.677455	1	0.0346206	0.497873	0.610258	1	1	0.0440183	0.00638133	0.0772242	0.058385	0.603879	0.340782	0.173834	1	0.201183	0.681714	0.119401	0.00421846
1726	LAX1	1q32	0.00101712	0.677455	1	0.0346206	0.497873	0.610258	1	1	0.0440183	0.0177322	0.0772242	0.058385	0.492895	0.340782	0.173834	1	0.201183	0.681714	0.0584885	0.00421846
1727	ZC3H11A	1q32	0.00101712	1	1	0.0346206	0.497873	1	1	1	0.0440183	0.0177322	0.0772242	0.028532	0.603879	0.340782	0.173834	1	0.446366	0.681714	0.0584885	0.00421846
1728	ZBED6	1q32	0.00101712	0.677455	1	0.0346206	0.497873	1	1	1	0.0440183	0.0177322	0.0772242	0.028532	0.603879	0.340782	0.173834	1	0.201183	0.681714	0.0584885	0.00421846
1729	SNRPE	1q32	0.000573393	0.677455	1	0.0346206	0.497873	1	1	1	0.0440183	0.0177322	0.0772242	0.058385	0.485792	0.340782	0.173834	1	0.446366	0.44394	0.0584885	0.00421846
1730	SOX13	1q32	0.000573393	0.677455	0.531593	0.0111679	0.720434	1	1	1	0.0440183	0.0177322	0.0772242	0.058385	0.367292	0.340782	0.173834	1	0.32687	0.44394	0.0584885	0.00421846
1731	ETNK2	1q32	0.000573393	0.677455	1	0.0111679	0.720434	1	1	1	0.0127169	0.0177322	0.0772242	0.058385	0.367292	0.340782	0.173834	1	0.232744	0.44394	0.0584885	0.00421846
1732	REN	1q32	0.000573393	0.677455	1	0.0111679	0.720434	1	1	1	0.0127169	0.0177322	0.0772242	0.058385	0.274229	0.340782	0.173834	1	0.232744	0.44394	0.0584885	0.00421846
1733	KISS1	1q32	0.000573393	0.435274	1	0.0111679	0.720434	1	1	1	0.0440183	0.0177322	0.0772242	0.058385	0.274229	0.340782	0.173834	1	0.32687	0.44394	0.0584885	0.00421846
1734	GOLT1A	1q32	0.000321412	0.435274	1	0.0111679	0.720434	1	1	1	0.0440183	0.0177322	0.0772242	0.058385	0.274229	0.340782	0.173834	1	0.32687	0.44394	0.0584885	0.00421846
1735	PLEKHA6	1q32	0.000321412	0.435274	0.531593	0.0415047	0.335848	1	1	1	0.0440183	0.0177322	0.317538	0.058385	0.295682	0.340782	0.173834	1	0.138902	0.44394	0.035199	0.00421846
1736	PPP1R15B	1q32	0.00016036	0.677455	0.315018	0.104979	0.497873	1	1	1	0.0440183	0.0177322	0.0772242	0.058385	0.206344	0.340782	0.417559	1	0.138902	0.44394	0.035199	0.00421846
1737	PIK3C2B	1q32	0.00016036	1	0.531593	0.104979	0.497873	1	1	1	0.0440183	0.0177322	0.0772242	0.058385	0.206344	0.340782	0.417559	1	0.138902	0.44394	0.0188289	0.00421846
1738	MDM4	1q32	0.000286483	0.272395	0.234302	0.0346206	0.497873	1	1	1	0.0440183	0.00638133	0.0326971	0.118019	0.163142	0.340782	0.173834	1	0.138902	0.44394	0.0139228	0.0168565
1739	LRRN2	1q32	0.000286483	0.482845	1	0.0346206	0.497873	0.499671	1	1	0.0440183	0.0177322	0.317538	0.210478	0.295682	0.340782	0.173834	1	0.0914508	0.44394	0.0139228	0.00421846
1740	NFASC	1q32	0.000510229	1	1	0.0111679	0.335848	0.249506	1	1	0.0127169	0.0177322	0.169032	0.210478	0.38699	1	0.173834	1	0.113498	0.44394	0.0649585	0.00421846
1741	CNTN2	1q32	0.000905738	0.735159	1	0.0346206	0.335848	0.499671	1	1	0.0127169	0.0177322	0.169032	0.210478	0.38699	0.340782	0.417559	1	0.113498	0.681714	0.0649585	0.00421846
1742	TMEM81	1q32	0.000905738	0.735159	1	0.0346206	0.335848	0.499671	1	1	0.0127169	0.0177322	0.169032	0.210478	0.38699	0.340782	0.417559	1	0.113498	0.681714	0.0649585	0.00421846
1743	RBBP5	1q32	0.000510229	0.735159	1	0.0346206	0.335848	0.499671	1	1	0.0127169	0.0177322	0.169032	0.210478	0.38699	0.340782	0.417559	1	0.113498	0.681714	0.0649585	0.00421846
1744	DSTYK	1q32	0.000510229	0.735159	1	0.0346206	0.335848	0.249506	1	1	0.0127169	0.0177322	0.409165	0.210478	0.303298	0.340782	0.417559	1	0.113498	1	0.0139228	0.00421846
1745	TMCC2	1q32	0.000510229	0.482845	1	0.0346206	0.335848	0.686885	1	1	0.0127169	0.0177322	0.409165	0.210478	0.38699	0.340782	0.417559	1	0.113498	1	0.0139228	0.00421846
1746	NUAK2	1q32	0.000510229	0.482845	1	0.0346206	0.335848	0.686885	1	1	0.0127169	0.0177322	0.409165	0.118019	0.492895	0.340782	0.0721503	1	0.113498	1	0.0139228	0.00421846
1747	KLHDC8A	1q32	0.000510229	0.482845	1	0.0346206	0.335848	0.686885	1	1	0.0127169	0.0177322	0.409165	0.118019	0.492895	0.340782	0.0721503	1	0.113498	1	0.0139228	0.00421846
1748	LEMD1	1q32	0.000510229	0.735159	1	0.0346206	0.224435	0.28777	1	1	0.0127169	0.0177322	0.409165	0.118019	0.610949	0.340782	0.0721503	1	0.113498	1	0.0139228	0.00421846
1749	CDK18	1q32	0.000510229	1	1	0.0346206	0.224435	0.28777	1	1	0.0127169	0.0177322	0.409165	0.118019	0.610949	0.340782	0.0298553	1	0.0765256	0.720879	0.0139228	0.00421846
1750	MFSD4	1q32	0.000510229	1	1	0.0346206	0.224435	0.28777	1	1	0.0127169	0.0177322	0.409165	0.118019	0.610949	0.340782	0.0298553	1	0.0765256	0.720879	0.00676556	0.00421846
1751	ELK4	1q32	0.000510229	0.514954	1	0.0346206	0.224435	0.28777	1	1	0.0127169	0.0177322	0.409165	0.118019	0.610949	0.340782	0.0726476	1	0.0765256	0.498245	0.00676556	0.00421846
1752	SLC45A3	1q32	0.000510229	0.735159	1	0.0346206	0.224435	0.28777	1	1	0.0127169	0.00638133	0.409165	0.118019	0.405715	0.340782	0.134518	1	0.0765256	0.332473	0.00676556	0.00421846
1753	NUCKS1	1q32	0.000286483	1	1	0.0346206	0.224435	0.28777	1	1	0.0127169	0.0177322	0.467007	0.118019	0.508673	0.340782	0.241035	1	0.0765256	0.332473	0.00676556	0.00421846
1754	RAB29	1q32	0.000286483	1	1	0.0346206	0.224435	0.28777	1	1	0.0440183	0.0177322	0.467007	0.118019	0.508673	0.340782	0.134518	1	0.0765256	0.332473	0.00676556	0.00421846
1755	SLC41A1	1q32	0.000286483	1	1	0.0346206	0.224435	0.28777	1	1	0.0440183	0.0177322	0.728698	0.118019	0.622944	0.340782	0.134518	1	0.0765256	0.498245	0.00676556	0.00421846
1756	PM20D1	1q32	0.000286483	1	1	0.0346206	0.224435	0.28777	1	1	0.0440183	0.0177322	0.467007	0.118019	0.745432	0.340782	0.134518	1	0.0765256	0.498245	0.00676556	0.00421846
1757	SLC26A9	1q32	0.000286483	1	1	0.0346206	0.224435	0.28777	1	1	0.0440183	0.0177322	0.728698	0.118019	0.749857	0.340782	0.0726476	1	0.0522169	0.498245	0.0649585	0.00421846
1758	CTSE	1q32	0.000286483	1	1	0.0346206	0.224435	0.28777	1	1	0.0440183	0.0177322	1	0.118019	0.752909	0.340782	0.287392	1	0.0522169	0.720879	0.0649585	0.00421846
1759	RAB7B	1q32	0.000286483	1	1	0.0346206	0.224435	0.28777	1	1	0.0440183	0.0177322	1	0.118019	0.752909	0.340782	0.287392	1	0.0522169	0.720879	0.0649585	0.00421846
1760	C1orf186	1q32	0.000286483	1	1	0.0346206	0.224435	0.342139	1	1	0.0440183	0.0177322	1	0.118019	0.634369	0.340782	0.45835	1	0.0522169	0.720879	0.0649585	0.00421846
1761	AVPR1B	1q32	0.000286483	1	1	0.0346206	0.224435	0.342139	1	1	0.0440183	0.0177322	1	0.210478	0.434785	0.340782	0.45835	1	0.0522169	0.720879	0.0649585	0.00421846
1762	FAM72A	1q32	0.00101712	0.77621	1	0.0346206	0.224435	0.342139	1	1	0.0440183	0.00638133	0.728698	0.210478	0.648902	0.340782	0.173735	1	0.0511622	1	0.0649585	0.00105895
1763	SRGAP2	1q32	0.000573393	0.77621	1	0.0346206	0.224017	0.342139	1	1	0.0440183	0.00638133	0.728698	0.210478	0.648902	0.340782	0.102106	1	0.0511622	1	0.0649585	0.00105895
1764	IKBKE	1q32	0.00016048	1	1	0.0346206	0.224017	0.342139	1	1	0.0440183	0.00638133	0.467007	0.118019	0.645259	0.340782	0.0726476	1	0.0511622	1	0.0649585	0.00105895
1765	RASSF5	1q32	0.00016036	1	1	0.0346206	0.14356	0.342139	0.328358	1	0.0440183	0.0177322	0.467007	0.118019	0.639527	0.340782	0.0726476	1	0.0511622	1	0.0649585	0.00105895
1766	EIF2D	1q32	0.00016036	0.755625	0.531593	0.0346206	0.335848	0.506525	0.328358	1	0.0440183	0.0177322	0.467007	0.118019	0.639527	0.340782	0.0726476	1	0.0511622	1	0.0649585	0.00105895
1767	DYRK3	1q32	0.000286483	1	1	0.0346206	0.497873	0.506525	1	1	0.0440183	0.0177322	0.467007	0.210478	0.879395	0.340782	0.0726476	1	0.0511622	1	0.0649585	0.00105895
1768	MAPKAPK2	1q32	0.00016036	1	1	0.0346206	0.497873	0.506525	1	1	0.0440183	0.0177322	0.467007	0.210478	1	0.340782	0.0197725	1	0.0511622	1	0.0649585	0.00105895
1769	IL10	1q32	0.000286483	1	1	0.0346206	0.497873	0.506525	1	1	0.0440183	0.0177322	0.467007	0.210478	0.766924	0.340782	0.0197725	1	0.0522169	1	0.0649585	0.00503276
1770	IL19	1q32	0.000286483	1	1	0.0346206	0.168294	0.506525	1	1	0.0440183	0.0177322	0.467007	0.210478	0.766924	0.340782	0.0197725	1	0.0522169	1	0.0649585	0.00105895
1771	IL20	1q32	0.000286483	1	1	0.0346206	0.168294	0.506525	1	1	0.0440183	0.0177322	0.467007	0.210478	1	0.340782	0.0197725	1	0.0522169	1	0.0649585	0.00105895
1772	IL24	1q32	0.000286483	1	1	0.0346206	0.168294	0.506525	1	1	0.0440183	0.0177322	0.467007	0.210478	0.879395	0.340782	0.0197725	1	0.0522169	1	0.0649585	0.00105895
1773	FAIM3	1q32	0.000286483	1	1	0.0346206	0.168294	0.506525	1	1	0.0440183	0.0177322	0.467007	0.210478	0.879395	0.340782	0.0197725	1	0.0522169	1	0.0649585	0.00105895
1774	PIGR	1q32	0.000286483	1	1	0.0346206	0.168294	0.506525	1	1	0.0440183	0.0177322	0.467007	0.210478	0.879395	0.340782	0.0197725	1	0.0522169	1	0.0649585	0.00105895
1775	FCAMR	1q32	0.000286483	1	1	0.0346206	0.168294	0.506525	1	1	0.0440183	0.0177322	0.467007	0.210478	0.879395	0.340782	0.0382629	1	0.0522169	1	0.0649585	0.00105895
1776	C4BPB	1q32	0.00016048	1	1	0.0346206	0.168294	0.506525	1	1	0.0909704	0.0177322	0.467007	0.444306	0.879395	0.340782	0.102106	1	0.0522169	1	0.0649585	0.00105895
1777	C1orf116	1q32	0.00016036	1	1	0.0346206	0.168294	0.506525	1	1	0.0440183	0.0177322	0.467007	0.210478	1	0.340782	0.102106	1	0.0522169	1	0.0649585	0.00105895
1778	PFKFB2	1q32	0.00016048	1	1	0.0346206	0.168294	0.506525	1	1	0.0909704	0.0177322	0.467007	0.210478	0.879395	0.340782	0.102106	1	0.0522169	1	0.0649585	0.00421846
1779	YOD1	1q32	0.00016048	1	1	0.0346206	0.168294	0.506525	1	1	0.0909704	0.0177322	0.467007	0.210478	0.879395	0.340782	0.102106	1	0.0522169	1	0.0649585	0.00421846
1780	C4BPA	1q32	0.00016048	1	1	0.0346206	0.168294	0.506525	1	1	0.0909704	0.0177322	0.467007	0.444306	1	0.340782	0.102106	1	0.0511622	1	0.0649585	0.00421846
1781	CD55	1q32	0.00016036	1	1	0.0346206	0.168294	0.506525	1	1	0.0311105	0.00638133	0.467007	0.210478	1	0.340782	0.102106	1	0.0511622	1	0.0649585	0.00421846
1782	CR2	1q32	0.00016036	1	1	0.0346206	0.168294	0.753103	1	1	0.00996171	0.00638133	0.467007	0.210478	1	0.340782	0.0332632	1	0.0522169	1	0.170504	0.00421846
1783	CR1	1q32	0.00016036	1	1	0.104979	0.168294	1	1	1	0.00996171	0.00638133	0.467007	0.210478	1	0.340782	0.0332632	1	0.0522169	1	0.170504	0.00421846
1784	CR1L	1q32	0.000286483	1	1	0.0346206	0.168294	1	1	1	0.00996171	0.00638133	0.467007	0.210478	0.883712	0.340782	0.058738	1	0.0511622	1	0.332735	0.00421846
1785	CD46	1q32	0.00016036	1	1	0.0346206	0.168294	1	1	1	0.0311105	0.00638133	0.467007	0.210478	1	0.340782	0.058738	0.575157	0.0511622	1	0.170504	0.00421846
1786	CD34	1q32	0.00101712	1	1	0.0346206	0.168294	0.753103	1	1	0.00996171	0.00638133	0.728698	0.444306	0.885865	0.340782	0.134773	0.575157	0.0511622	1	0.0649585	0.00421846
1787	PLXNA2	1q32	0.00170399	1	0.234302	0.00114394	0.167835	1	1	1	0.00996171	0.00638133	0.728698	0.444306	0.77727	0.340782	0.184684	1	0.0339009	1	0.0649585	0.00105895
1788	CAMK1G	1q32	0.0018374	1	1	0.00358374	0.267087	1	1	1	0.00996171	0.0177322	0.728698	0.444306	0.596918	0.340782	0.0616748	1	0.00994505	1	0.00327869	0.0168565
1789	LAMB3	1q32	0.0018374	1	1	0.0111679	0.267087	0.781409	1	1	0.00996171	0.0177322	0.728698	0.444306	0.596918	0.340782	0.0616748	1	0.00994505	1	0.00327869	0.00105895
1790	G0S2	1q32	0.0018374	1	1	0.0111679	0.267087	1	1	1	0.00996171	0.0177322	0.728698	0.444306	0.596918	0.340782	0.0616748	1	0.00994505	1	0.00327869	0.00421846
1791	HSD11B1	1q32	0.0018374	1	1	0.0111679	0.267087	1	1	1	0.00996171	0.0177322	0.728698	0.444306	0.596918	0.340782	0.0616748	1	0.00994505	1	0.00327869	0.00421846
1792	TRAF3IP3	1q32	0.0018374	1	1	0.0111679	0.267087	1	1	1	0.00996171	0.0177322	0.728698	0.444306	0.591811	0.340782	0.184684	1	0.00994505	0.76869	0.00158456	0.00421846
1793	C1orf74	1q32	0.0018374	1	1	0.0111679	0.267087	1	1	1	0.00996171	0.0177322	0.728698	0.444306	0.596918	0.340782	0.184684	1	0.00994505	0.76869	0.00158456	0.00421846
1794	IRF6	1q32	0.0018374	1	1	0.0111679	0.168294	1	1	1	0.00996171	0.0177322	0.728698	0.444306	0.430276	0.340782	0.184684	1	0.00994505	0.76869	0.00158456	0.00421846
1795	DIEXF	1q32	0.0018374	0.77621	1	0.0111679	0.168294	1	1	1	0.00996171	0.0177322	0.505967	0.444306	0.430276	0.340782	0.12028	1	0.00994505	0.76869	0.00158456	0.00421846
1796	SYT14	1q32	0.0018374	0.58652	1	0.00358374	0.168294	0.605454	1	1	0.00996171	0.00638133	0.505967	0.279308	0.5129	0.340782	0.0481633	1	0.00629522	1	0.00996066	0.00421846
1797	SERTAD4	1q32	0.000510229	0.272395	1	0.0111679	0.267087	0.605454	1	1	0.00996171	0.00638133	0.505967	0.444306	0.292869	0.340782	0.303012	1	0.0339898	1	0.0188289	0.00421846
1798	HHAT	1q32	0.000510229	0.272395	1	0.00358374	1	1	0.549369	1	0.00996171	0.00638133	0.337511	0.444306	0.302614	0.340782	0.160043	1	0.0631103	1	0.00521792	0.00105895
1799	KCNH1	1q32	0.000510229	0.191096	1	0.00358374	0.720434	0.627138	1	0.249613	0.00996171	0.00638133	0.217845	0.498625	0.702561	0.340782	0.0603768	1	0.0632545	1	0.0649585	0.00145634
1800	RCOR3	1q32	0.00310702	0.314127	1	0.0157828	0.168294	0.789576	1	0.43765	0.00996171	0.00638133	0.337511	0.444306	0.606305	0.340782	0.0767527	1	0.0339898	0.797723	0.0285745	0.00105895
1801	TRAF5	1q32	0.00522396	0.314127	1	0.0406687	0.168294	0.789576	1	0.350294	0.00996171	0.00638133	0.337511	0.444306	0.606305	0.340782	0.141496	1	0.0339898	0.797723	0.0285745	0.00105895
1802	RD3	1q32	0.00310702	0.314127	1	0.0157828	0.168294	0.789576	1	0.43765	0.00996171	0.00638133	0.337511	0.444306	0.608851	0.340782	0.141496	0.636686	0.0339898	0.797723	0.0285745	0.00105895
1803	SLC30A1	1q32	0.0133454	0.222903	1	0.0415047	0.267087	0.789576	1	0.43765	0.00996171	0.00638133	0.337511	0.444306	0.700008	0.340782	0.23425	0.636686	0.0339898	0.797723	0.0285745	0.00105895
1804	NEK2	1q32	0.0133454	0.314127	1	0.0415047	0.267087	0.421801	1	0.43765	0.00996171	0.00638133	0.217845	0.279308	0.606305	0.340782	0.23425	0.636686	0.0339898	0.797723	0.0285745	0.00105895
1805	LPGAT1	1q32	0.00310702	0.314127	1	0.0111679	0.267087	0.579419	1	0.43765	0.00996171	0.00638133	0.217845	0.444306	0.439476	0.340782	0.367568	0.636686	0.0218248	1	0.0139228	0.00105895
1806	INTS7	1q32	0.00310702	0.349383	1	0.0346206	0.168294	0.802602	1	0.43765	0.0030347	0.00638133	0.217845	0.721105	0.302614	0.340782	0.507846	0.636686	0.0218248	1	0.00676556	0.00105895
1807	DTL	1q32	0.00310702	0.349383	1	0.0346206	0.267087	0.802602	1	0.43765	0.00996171	0.00638133	0.217845	0.721105	0.359497	0.340782	0.303455	1	0.0218248	1	0.00158456	0.00105895
1808	PPP2R5A	1q32	0.00310702	0.156588	1	0.0346206	0.424952	0.802602	1	0.43765	0.0030347	0.00638133	0.217845	0.721105	0.292869	0.340782	0.210921	1	0.0218248	1	0.000763693	0.00105895
1809	TMEM206	1q32	0.00310702	0.156588	1	0.0346206	0.424952	0.627138	1	0.43765	0.0030347	0.00638133	0.217845	0.444306	0.292869	0.340782	0.386203	0.636686	0.0218248	1	0.00327869	0.00105895
1810	NENF	1q32	0.00310702	0.156588	1	0.0346206	0.424952	0.627138	1	0.43765	0.0030347	0.00638133	0.217845	0.444306	0.292869	0.340782	0.386203	0.636686	0.0218248	1	0.00327869	0.00105895
1811	ATF3	1q32	0.00310702	0.156588	1	0.0346206	0.424952	0.627138	1	0.43765	0.0030347	0.00638133	0.217845	0.444306	0.359497	0.340782	0.386203	0.636686	0.0218248	1	0.00676556	0.00105895
1812	FAM71A	1q32	0.00310702	0.156588	1	0.0346206	0.424952	0.627138	1	0.43765	0.0030347	0.00638133	0.217845	0.444306	0.359497	0.340782	0.386203	0.636686	0.0218248	1	0.00676556	0.00105895
1813	BATF3	1q32	0.00310702	0.156588	1	0.0111679	0.424952	0.627138	1	0.43765	0.0030347	0.00638133	0.217845	0.444306	0.297415	0.340782	0.222687	0.636686	0.0218248	1	0.00676556	0.00105895
1814	NSL1	1q32	0.00310702	0.222903	1	0.0415047	0.424952	0.627138	1	0.43765	0.0030347	0.00638133	0.217845	0.444306	0.297415	1	0.149135	0.636686	0.0218248	0.800172	0.00327869	0.00105895
1815	TATDN3	1q32	0.00310702	0.156588	1	0.0111679	0.424952	0.627138	1	0.43765	0.0030347	0.0177322	0.217845	0.444306	0.359497	1	0.210921	0.636686	0.0218248	0.800172	0.00676556	0.00105895
1816	SPATA45	1q32	0.00310702	0.222903	1	0.0346206	0.424952	0.627138	1	0.43765	0.0030347	0.0177322	0.217845	0.444306	0.359497	1	0.386203	0.636686	0.0218248	0.800172	0.00676556	0.00105895
1817	FLVCR1	1q32	0.00310702	0.314127	1	0.0346206	0.424952	0.627138	1	0.43765	0.0030347	0.0177322	0.217845	0.444306	0.359497	1	0.149135	0.636686	0.0218248	0.800172	0.00676556	0.00105895
1818	VASH2	1q32	0.0018374	0.314127	1	0.0346206	0.424952	0.627138	1	0.134572	0.0030347	0.0631357	0.217845	0.444306	0.434711	1	0.103346	0.636686	0.0218248	1	0.0139228	0.00105895
1819	ANGEL2	1q32	0.0018374	0.314127	1	0.0346206	0.424952	0.802602	1	0.134572	0.0030347	0.0631357	0.217845	0.444306	0.434711	1	0.103346	0.636686	0.0218248	1	0.0139228	0.00105895
1820	RPS6KC1	1q32	0.0018374	0.314127	1	0.335997	0.424952	1	1	0.134572	0.0030347	0.0177322	0.217845	0.721105	0.434711	1	0.0703234	0.636686	0.0218248	1	0.00676556	0.00105895
1821	PROX1	1q32	0.0217675	0.314127	1	0.106769	0.424952	1	1	0.134572	0.0030347	0.00638133	0.217845	0.279308	0.591811	0.340782	0.149135	0.636686	0.0143269	0.800172	0.0285745	0.00105895
1822	SMYD2	1q32	0.0133454	0.314127	1	0.106769	0.424952	1	0.549369	0.134572	0.0030347	0.00638133	0.217845	0.498625	0.599077	0.340782	0.210921	0.636686	0.0143269	0.810855	0.0285745	0.00105895
1823	PTPN14	1q32	0.0217675	0.156588	1	0.106769	0.720434	0.661459	1	0.184925	0.0030347	0.0268709	0.376398	0.332919	0.5129	1	0.103346	0.636686	0.0143269	0.810855	0.0139228	0.00105895
1824	CENPF	1q41	0.0133454	0.108896	1	0.106769	0.717164	0.50065	1	0.134572	0.0030347	0.00638133	0.217845	0.279308	0.692364	1	0.386203	0.636686	0.0218248	0.800172	0.0285745	0.000264193
1825	KCNK2	1q41	0.0133454	0.183483	1	0.104979	0.424952	0.50065	1	0.134572	0.0030347	0.00638133	0.136887	0.444306	1	1	0.124438	0.636686	0.0143269	1	0.0285745	0.000264193
1826	KCTD3	1q41	0.00808897	0.0556678	1	0.0346206	0.0957758	0.50065	1	0.134572	0.0030347	0.00638133	0.376398	0.619147	0.686138	1	0.222687	0.394477	0.0218248	1	0.00676556	0.000264193
1827	USH2A	1q41	0.00485393	0.108896	1	0.0346206	0.0957758	0.235112	1	0.290637	0.0030347	0.0268709	0.376398	0.619147	1	1	0.0313914	0.394477	0.00887664	1	0.000367046	0.00145634
1828	ESRRG	1q41	0.00707413	0.255431	1	0.0111679	0.0957758	0.235112	0.549369	0.184925	0.00732695	0.105034	0.728698	0.721105	0.895912	1	0.0539804	0.636686	0.00887664	0.488515	0.00327869	0.000264193
1829	GPATCH2	1q41	0.00485393	0.314127	1	0.106769	0.661827	0.478087	0.328358	0.237429	0.0030347	0.00228342	0.467007	0.366678	0.497732	1	0.0168199	1	0.00887664	0.808525	0.00676556	6.55023e-05
1830	SPATA17	1q41	0.00808897	0.222903	1	0.106769	0.66567	0.478087	0.549369	0.184925	0.0030347	0.00228342	0.295523	1	0.788653	1	0.0105199	1	0.0139782	0.636431	0.00327869	0.000264193
1831	RRP15	1q41	0.00808897	0.0556678	1	0.548404	0.30054	0.478087	1	0.184925	0.0030347	0.00638133	0.295523	0.619147	0.406474	1	0.0265518	1	0.0139782	1	0.0584885	0.000264193
1832	TGFB2	1q41	0.00808897	0.0556678	1	0.548404	0.166863	0.478087	1	0.184925	0.0030347	0.00638133	0.295523	0.619147	0.497732	1	0.041305	1	0.0285641	0.808525	0.0584885	0.000264193
1833	LYPLAL1	1q41	0.0181676	0.0844731	1	0.327586	0.30054	0.813452	1	0.184925	0.0030347	0.00638133	0.728698	0.366678	0.487277	1	0.0632001	1	0.0279649	0.808525	0.0584885	0.000264193
1834	SLC30A10	1q41	0.0181676	0.159529	1	0.327586	0.30054	0.813452	1	0.184925	0.00732695	0.00638133	1	0.366678	1	1	0.041305	1	0.0183767	1	0.0584885	0.000264193
1835	EPRS	1q41	0.00808897	0.159529	1	0.548404	0.30054	0.813452	1	0.184925	0.00732695	0.00638133	1	0.619147	1	1	0.0632001	1	0.0279649	1	0.0584885	0.00105895
1836	BPNT1	1q41	0.00485393	0.159529	1	0.548404	0.30054	0.627138	1	0.184925	0.00732695	0.0268709	1	0.619147	1	1	0.135249	1	0.0279649	1	0.0584885	0.00105895
1837	IARS2	1q41	0.00808897	0.159529	1	0.327586	0.30054	0.627138	1	0.184925	0.00732695	0.0268709	1	0.619147	1	1	0.135249	1	0.0279649	1	0.0285745	0.00105895
1838	RAB3GAP2	1q41	0.00808897	0.183483	1	0.106769	0.30054	0.478087	1	0.184925	0.00237435	0.0268709	1	0.366678	1	1	0.041305	1	0.0279649	1	0.0285745	0.00105895
1839	MARK1	1q41	0.00179229	0.159529	1	0.327586	0.30054	0.478087	1	0.184925	0.00237435	0.0111097	0.750398	0.619147	1	1	0.0703234	1	0.0183767	0.808525	0.0285745	0.00105895
1840	C1orf115	1q41	0.0018374	0.156588	1	0.327586	0.166863	0.478087	1	0.184925	0.00237435	0.0111097	1	0.619147	1	1	0.0703234	1	0.0183767	0.808525	0.0584885	0.00105895
1841	2002-03-01	1q41	0.00179229	0.350918	1	0.327586	0.166863	0.478087	1	0.184925	0.00237435	0.0111097	1	0.619147	0.766924	1	0.103346	1	0.0183767	0.808525	0.0584885	0.00105895
1842	2001-03-01	1q41	0.00179229	0.350918	1	0.327586	0.166863	0.645559	1	0.184925	0.00237435	0.0111097	1	0.619147	0.766924	1	0.103346	1	0.0183767	0.808525	0.210596	0.00105895
1843	HLX	1q41	0.0018374	0.350918	1	0.327586	0.30054	0.50065	1	0.184925	0.00237435	0.0111097	0.728698	0.619147	0.766924	1	0.149135	1	0.0183767	0.808525	0.210596	0.00105895
1844	DUSP10	1q41	0.000510229	0.314127	1	0.106769	0.30054	0.520487	1	0.184925	0.00368581	0.0268709	0.728698	0.619147	0.757164	1	0.149135	1	0.0183767	0.488515	0.0584885	0.00105895
1845	HHIPL2	1q41	0.000510229	0.222903	1	0.106769	0.30054	0.661459	0.328358	0.0536669	0.00368581	0.0111097	1	1	0.638296	1	0.160215	1	0.0184131	0.488515	0.0285745	0.00105895
1846	TAF1A	1q41	0.000286483	0.222903	1	0.106769	0.30054	0.50065	0.328358	0.0536669	0.00368581	0.0111097	1	1	0.638296	1	0.160215	1	0.0184131	0.488515	0.0285745	0.00105895
1847	MIA3	1q41	0.000286483	0.314127	1	0.106769	0.30054	0.50065	1	0.184925	0.00368581	0.0111097	1	1	0.638296	1	0.222687	1	0.0184131	0.488515	0.0584885	0.00105895
1848	AIDA	1q41	0.000286483	0.314127	1	0.251065	0.30054	0.50065	1	0.184925	0.00368581	0.0111097	1	1	0.638296	1	0.222687	1	0.0184131	0.366247	0.0584885	0.00105895
1849	BROX	1q41	0.000286483	0.314127	1	0.251065	0.30054	0.50065	1	0.184925	0.0100901	0.0111097	1	1	0.750936	1	0.222687	1	0.0184131	0.488515	0.0584885	0.00105895
1850	FAM177B	1q41	0.000286483	0.467844	1	0.251065	0.30054	0.50065	1	0.184925	0.0100901	0.0111097	1	1	0.750936	1	0.222687	1	0.0184131	0.488515	0.0584885	0.00105895
1851	DISP1	1q41	0.00179229	0.795785	1	0.251065	0.30054	0.50065	1	0.184925	0.0100901	0.0111097	1	1	0.638296	1	0.160215	1	0.0117218	0.366247	0.0285745	0.00105895
1852	TLR5	1q41	0.00485393	0.795785	1	0.251065	0.166863	0.356289	1	0.184925	0.0100901	0.0111097	0.750398	1	0.750936	1	0.0787347	1	0.0184131	0.366247	0.0584885	0.00421846
1853	SUSD4	1q41	0.00016036	1	1	0.106769	0.0957758	0.356289	1	0.184925	0.0100901	0.0551545	1	1	0.872423	1	0.0539804	1	0.0184131	0.366247	0.0584885	0.00421846
1854	CCDC185	1q41	0.000286483	1	1	0.106769	0.30054	0.356289	1	0.184925	0.0100901	0.0551545	1	1	0.872423	1	0.0787347	1	0.0184131	0.366247	0.0584885	0.00421846
1855	CAPN8	1q41	0.000286483	1	1	0.106769	0.30054	0.822669	1	0.0778051	0.0100901	0.0551545	1	1	0.872615	1	0.0616628	1	0.0117218	0.507956	0.0584885	0.00503276
1856	CAPN2	1q41	0.000286483	1	1	0.106769	0.30054	0.822669	1	0.0536669	0.0100901	0.0139721	1	1	0.872615	1	0.0539804	1	0.0117218	0.507956	0.0584885	0.0168565
1857	TP53BP2	1q41	0.000286483	1	1	0.106769	0.30054	0.822669	1	0.0536669	0.0100901	0.0139721	1	1	0.872615	1	0.0539804	0.575157	0.0117218	0.507956	0.0139228	0.0168565
1858	FBXO28	1q42	0.000510229	0.7957	1	0.327586	0.166863	1	1	0.0536669	0.0100901	0.00261284	0.728698	0.619147	0.868748	1	0.0539804	0.575157	0.0184131	0.386906	0.0584885	0.0168565
1859	DEGS1	1q42	0.000905738	1	1	0.327586	0.166863	0.830625	1	0.0536669	0.0100901	0.00261284	0.728698	1	1	1	0.0539804	0.575157	0.0184131	0.507956	0.0584885	0.0168565
1860	NVL	1q42	0.000905738	0.795785	1	0.327586	0.166863	0.843314	1	0.0536669	0.0100901	0.00109144	1	1	0.864953	1	0.0539804	0.575157	0.0184131	0.507956	0.0584885	0.054154
1861	CNIH4	1q42	0.00282181	0.7957	1	0.548404	0.166863	0.843314	1	0.0536669	0.0100901	0.00109144	0.728698	1	1	1	0.0539804	1	0.0184131	0.366247	0.0584885	0.054154
1862	WDR26	1q42	0.00282181	1	1	0.548404	0.166863	1	1	0.0536669	0.0100901	0.00261284	0.505967	1	1	1	0.0539804	1	0.0184131	0.366247	0.0584885	0.054154
1863	CNIH3	1q42	0.001602	0.616649	1	0.548404	0.166863	1	1	0.0536669	0.00368581	0.00261284	0.505967	1	1	1	0.0416587	1	0.0117218	0.665853	0.118059	0.0168565
1864	DNAH14	1q42	0.001602	0.616649	1	0.251065	0.424952	0.830625	1	0.0536669	0.0261778	0.0107668	0.505967	1	0.857089	1	0.0462116	1	0.0117218	0.665853	0.0285745	0.00503276
1865	LBR	1q42	0.001602	0.467844	1	0.548404	0.166863	0.645559	1	0.0536669	0.0261778	0.0107668	0.505967	1	0.44549	1	0.0961047	1	0.0117218	0.825569	0.0584885	0.0168565
1866	ENAH	1q42	0.001602	0.642013	1	0.548404	0.166863	0.627138	1	0.0536669	0.0261778	0.0107668	0.750398	1	0.581661	1	0.0671344	1	0.0117218	0.825569	0.0139228	0.0168565
1867	SRP9	1q42	0.001602	0.616649	1	0.251065	0.166863	0.627138	1	0.0536669	0.0261778	0.00109144	0.750398	1	0.581661	1	0.0671344	1	0.0117218	0.825569	0.119401	0.0168565
1868	EPHX1	1q42	0.001602	0.467844	1	0.251065	0.0957758	0.627138	1	0.0536669	0.0261778	0.00109144	0.750398	1	0.459542	1	0.0671344	1	0.0117218	1	0.119401	0.0168565
1869	TMEM63A	1q42	0.001602	0.616649	1	0.104979	0.0957758	0.627138	1	0.0536669	0.0261778	0.00109144	0.750398	1	0.44549	1	0.0671344	1	0.0117218	1	0.119401	0.0168565
1870	LEFTY1	1q42	0.00282181	0.795785	1	0.104979	0.0957758	0.627138	1	0.0536669	0.0147559	0.000447081	1	1	0.459542	1	0.0671344	1	0.0117218	1	0.119401	0.0168565
1871	RP4-559A3.7	1q42	0.00282181	0.795785	1	0.104979	0.0957758	0.627138	1	0.0536669	0.0147559	0.000447081	1	1	0.459542	1	0.0671344	1	0.0117218	1	0.119401	0.0168565
1872	PYCR2	1q42	0.00282181	0.795785	1	0.104979	0.0957758	0.627138	1	0.0536669	0.0147559	0.000447081	1	1	0.44549	1	0.0671344	1	0.0117218	1	0.119401	0.0168565
1873	LEFTY2	1q42	0.00282181	0.795785	1	0.104979	0.0957758	0.627138	1	0.0536669	0.0147559	0.000447081	1	1	0.44549	1	0.0671344	1	0.0117218	1	0.119401	0.0168565
1874	SDE2	1q42	0.00282181	0.795785	1	0.251065	0.66567	0.627138	1	0.0536669	0.0147559	0.000447081	1	1	0.44549	1	0.0671344	1	0.0117218	1	0.366879	0.0168565
1875	H3F3A	1q42	0.00282181	0.616649	1	0.251065	0.66567	0.813452	1	0.0536669	0.0147559	0.000447081	1	0.681945	0.44549	1	0.0462116	1	0.0117218	1	0.119401	0.0168565
1876	ACBD3	1q42	0.00282181	0.497025	1	0.251065	0.66567	1	1	0.0778051	0.0261778	0.00109144	1	0.721105	0.459542	1	0.0462116	1	0.0117218	0.677949	0.0584885	0.0168565
1877	MIXL1	1q42	0.00282181	0.467844	1	0.251065	0.66567	1	1	0.0536669	0.0261778	0.00261284	1	0.444306	0.459542	1	0.0462116	1	0.0117218	0.832451	0.119401	0.0168565
1878	LIN9	1q42	0.00282181	0.64169	1	0.251065	0.66567	1	1	0.0536669	0.0261778	0.00261284	1	0.444306	0.581661	1	0.0462116	1	0.0117218	0.832451	0.119401	0.0168565
1879	PARP1	1q42	0.00282181	0.467844	1	0.251065	0.66567	0.813452	1	0.184925	0.0261778	0.00261284	1	0.444306	0.44549	1	0.0671344	1	0.0117218	0.832451	0.119401	0.0168565
1880	C1orf95	1q42	0.00282181	0.616649	1	0.104979	0.66567	0.813452	1	0.184925	0.0261778	0.00109144	1	0.681945	0.562606	1	0.0671344	1	0.0184131	0.832451	0.119401	0.0168565
1881	ITPKB	1q42	0.00872754	0.616649	1	0.104979	0.66567	0.813452	1	0.0536669	0.0261778	0.00109144	1	0.444306	0.562606	1	0.0462116	0.575157	0.0117218	0.832451	0.119401	0.0168565
1882	PSEN2	1q42	0.0144762	0.616649	0.681969	0.335997	0.66567	0.627138	1	0.184925	0.0261778	0.00109144	1	0.681945	0.562606	1	0.0277238	1	0.0117218	0.665853	0.119401	0.0168565
1883	ADCK3	1q42	0.0144762	0.616649	1	0.398194	1	0.452117	1	0.184925	0.0261778	0.00109144	1	0.681945	0.435332	1	0.018202	1	0.0184131	0.665853	0.366879	0.0168565
1884	CDC42BPA	1q42	0.0144762	0.616649	1	0.398194	1	0.605454	0.107348	0.237429	0.0261778	0.00545651	1	0.444306	0.562606	1	0.0313914	1	0.0184131	0.832451	0.721086	0.0168565
1885	ZNF678	1q42	0.00282181	0.616649	1	0.104979	0.661827	1	1	0.184925	0.0261778	0.00261284	1	0.444306	0.44549	1	0.0248939	1	0.0183767	0.665853	0.682021	0.0168565
1886	JMJD4	1q42	0.00282181	0.616649	1	0.251065	0.661827	1	1	0.184925	0.0261778	0.00109144	1	0.444306	0.334189	1	0.0248939	1	0.0279649	0.665853	0.682021	0.0168565
1887	SNAP47	1q42	0.000905738	0.467844	1	0.251065	0.661827	0.813452	1	0.184925	0.0261778	0.00261284	1	0.444306	0.334189	1	0.0248939	1	0.0279649	0.665853	0.682021	0.0168565
1888	PRSS38	1q42	0.000905738	0.467844	1	0.251065	0.661827	1	1	0.237429	0.0261778	0.00261284	0.728698	0.444306	0.334189	1	0.0516482	1	0.0279649	0.665853	0.682021	0.0168565
1889	WNT9A	1q42	0.001602	0.616649	1	0.104979	0.661827	0.627138	1	0.184925	0.0422655	0.00261284	1	0.444306	0.334189	1	0.0516482	1	0.0279649	0.665853	0.682021	0.00503276
1890	WNT3A	1q42	0.001602	0.350918	1	0.0157828	0.661827	0.802602	1	0.184925	0.0422655	0.00261284	1	0.681945	0.334189	1	0.0516482	1	0.0183767	0.832451	0.444348	0.0168565
1891	ARF1	1q42	0.001602	0.349383	1	0.0415047	0.661827	0.802602	1	0.184925	0.0422655	0.00261284	1	0.681945	0.334189	1	0.0516482	1	0.0183767	1	0.444348	0.0168565
1892	C1orf35	1q42	0.001602	0.349383	1	0.0415047	0.661827	0.802602	1	0.184925	0.0422655	0.00261284	1	0.681945	0.334189	1	0.0516482	1	0.0183767	1	0.444348	0.0168565
1893	MRPL55	1q42	0.001602	0.349383	1	0.0415047	0.661827	0.802602	1	0.184925	0.0422655	0.00261284	1	0.681945	0.334189	1	0.0248939	1	0.0183767	1	0.444348	0.0168565
1894	GUK1	1q42	0.001602	0.349383	1	0.0415047	0.661827	0.802602	1	0.184925	0.0422655	0.00261284	1	0.681945	0.334189	1	0.0516482	1	0.0183767	1	0.444348	0.0168565
1895	GJC2	1q42	0.001602	0.349383	1	0.0415047	0.661827	0.802602	1	0.184925	0.0422655	0.00261284	1	0.681945	0.334189	1	0.0516482	1	0.0183767	1	0.444348	0.0168565
1896	IBA57	1q42	0.001602	0.349383	1	0.0415047	0.661827	0.802602	1	0.184925	0.110511	0.00261284	1	0.681945	0.334189	1	0.0516482	1	0.0183767	1	0.444348	0.0168565
1897	OBSCN	1q42	0.001602	0.642013	1	0.0157828	0.66567	0.802602	1	0.184925	0.0422655	0.00261284	1	0.681945	0.581661	1	0.0272947	1	0.0183767	1	0.444348	0.0168565
1898	C1orf145	1q42	0.001602	0.349383	1	0.0415047	0.661827	0.802602	1	0.184925	0.0422655	0.00261284	1	0.681945	0.334189	1	0.0516482	1	0.0183767	1	0.444348	0.0168565
1899	TRIM11	1q42	0.00282181	0.642013	1	0.0415047	0.661827	0.802602	1	0.184925	0.0422655	0.00261284	1	0.681945	0.581661	1	0.0164631	1	0.0279649	1	0.444348	0.0168565
1900	TRIM17	1q42	0.00282181	0.642013	1	0.0415047	0.661827	0.802602	1	0.184925	0.0422655	0.00261284	1	0.681945	0.581661	1	0.0164631	1	0.0279649	1	0.444348	0.0168565
1901	HIST3H3	1q42	0.00282181	0.642013	1	0.0415047	0.661827	0.802602	1	0.184925	0.0422655	0.00261284	1	0.681945	0.581661	1	0.0164631	1	0.0279649	1	0.444348	0.0168565
1902	RNF187	1q42	0.00282181	0.642013	1	0.0415047	0.661827	0.802602	1	0.184925	0.0422655	0.00261284	1	0.681945	0.581661	1	0.0164631	1	0.0279649	1	0.444348	0.0168565
1903	HIST3H2A	1q42	0.00282181	0.642013	1	0.0415047	0.661827	0.802602	1	0.184925	0.0422655	0.00261284	1	0.681945	0.581661	1	0.0164631	1	0.0279649	1	0.444348	0.0168565
1904	HIST3H2BB	1q42	0.00282181	0.642013	1	0.0415047	0.661827	0.802602	1	0.184925	0.0422655	0.00261284	1	0.681945	0.581661	1	0.0164631	1	0.0279649	1	0.444348	0.0168565
1905	RHOU	1q42	0.00282181	0.497025	1	0.0157828	0.661827	0.802602	1	0.184925	0.0422655	0.0061188	1	0.444306	0.358353	1	0.0107474	1	0.0279649	0.827712	0.210596	0.0168565
1906	TMEM78	1q42	0.00282181	0.642013	0.668563	0.0157828	0.661827	0.802602	1	0.184925	0.0422655	0.0551545	1	0.681945	0.603879	1	0.0140049	1	0.0279649	0.819911	0.366879	0.0168565
1907	RAB4A	1q42	0.00282181	0.642013	0.668563	0.0157828	0.661827	0.802602	1	0.184925	0.0422655	0.0551545	1	0.681945	0.603879	1	0.0140049	1	0.0183767	0.640624	0.366879	0.0168565
1908	SPHAR	1q42	0.00282181	0.642013	0.668563	0.0157828	0.661827	0.802602	1	0.184925	0.0422655	0.0551545	1	0.681945	0.603879	1	0.0140049	1	0.0183767	0.640624	0.366879	0.0168565
1909	CCSAP	1q42	0.00282181	0.642013	0.668563	0.0157828	0.661827	0.627138	1	0.184925	0.0422655	0.0551545	1	0.681945	0.603879	1	0.0140049	1	0.0183767	0.640624	0.366879	0.0168565
1910	ACTA1	1q42	0.00282181	0.642013	0.668563	0.0157828	0.661827	0.627138	1	0.0536669	0.0261778	0.105034	1	0.681945	0.603879	1	0.0140049	1	0.0183767	0.640624	0.366879	0.0168565
1911	NUP133	1q42	0.00282181	0.642013	0.668563	0.0157828	0.661827	0.478087	1	0.0536669	0.0261778	0.105034	1	0.681945	0.603879	1	0.0140049	1	0.0183767	0.640624	0.366879	0.0168565
1912	ABCB10	1q42	0.00282181	0.642013	0.668563	0.0415047	0.661827	0.627138	1	0.0536669	0.0261778	0.105034	1	0.681945	0.603879	1	0.0140049	1	0.0183767	0.640624	0.366879	0.0168565
1913	TAF5L	1q42	0.00872754	0.642013	1	0.0415047	0.66567	0.627138	1	0.0536669	0.0261778	0.0268709	1	0.681945	0.485792	1	0.0313914	1	0.0183767	0.819911	0.366879	0.0168565
1914	URB2	1q42	0.00872754	0.642013	1	0.0415047	0.66567	0.627138	1	0.0536669	0.0261778	0.0268709	1	0.681945	0.485792	1	0.0313914	1	0.0183767	0.819911	0.366879	0.0168565
1915	GALNT2	1q42	0.00522396	0.378129	1	0.0170052	0.66567	0.645559	1	0.0536669	0.0261778	0.0268709	0.728698	0.681945	0.610949	1	0.0248939	1	0.0279649	0.640624	0.210596	0.1101
1916	PGBD5	1q42	0.00872754	0.378129	1	0.0170052	0.66567	0.645559	1	0.0536669	0.0261778	0.0268709	1	0.681945	0.610949	0.548177	0.0516482	1	0.0279649	0.640624	0.366879	0.054154
1917	COG2	1q42	0.00872754	0.378129	1	0.00210274	0.661827	0.813452	1	0.0536669	0.0261778	0.0268709	0.738762	0.681945	0.492895	0.548177	0.0210752	1	0.0183767	0.640624	0.366879	0.054154
1918	AGT	1q42	0.00872754	0.378129	1	0.00210274	0.661827	1	1	0.0536669	0.0261778	0.0268709	0.738762	0.681945	0.24434	0.548177	0.0210752	1	0.0183767	0.640624	0.366879	0.054154
1919	CAPN9	1q42	0.00872754	0.378129	1	0.00210274	0.661827	1	0.328358	0.0536669	0.0261778	0.0268709	0.527445	1	0.492895	0.548177	0.0210752	1	0.0183767	0.640624	0.366879	0.054154
1920	C1orf198	1q42	0.0144762	0.378129	1	0.000744075	0.30054	1	0.328358	0.0536669	0.0261778	0.0268709	0.527445	1	0.603879	0.548177	0.0210752	1	0.0183767	0.819911	0.366879	0.054154
1921	TTC13	1q42	0.0144762	0.378129	1	0.00268453	0.30054	1	0.328358	0.0536669	0.0261778	0.105034	0.738762	0.681945	0.610949	0.548177	0.0210752	1	0.0183767	0.819911	0.366879	0.054154
1922	ARV1	1q42	0.0238133	0.378129	1	0.00268453	0.166863	1	0.328358	0.0536669	0.0261778	0.105034	0.738762	0.444306	0.610949	0.548177	0.0248939	1	0.0184131	0.819911	0.366879	0.054154
1923	FAM89A	1q42	0.0238133	0.378129	1	0.000744075	0.166863	1	0.328358	0.0536669	0.0261778	0.0268709	0.738762	0.444306	0.610949	0.548177	0.0248939	1	0.0184131	0.819911	0.366879	0.054154
1924	TRIM67	1q42	0.0238133	0.283866	1	0.000744075	0.166863	1	1	0.0536669	0.0100901	0.105034	0.738762	0.444306	0.731835	0.548177	0.0400381	1	0.0183767	0.819911	0.366879	0.054154
1925	C1orf131	1q42	0.0238133	0.283866	1	0.000744075	0.166863	1	1	0.0536669	0.0100901	0.105034	0.738762	0.444306	0.731835	0.548177	0.0400381	1	0.0183767	0.819911	0.366879	0.054154
1926	GNPAT	1q42	0.0238133	0.283866	1	0.000744075	0.166863	1	1	0.0536669	0.0100901	0.0268709	0.738762	0.444306	0.731835	0.548177	0.0579268	1	0.0184131	0.819911	0.366879	0.054154
1927	EXOC8	1q42	0.0387964	0.283866	1	0.000744075	0.30054	1	1	0.0536669	0.0100901	0.0268709	0.738762	0.444306	0.862727	0.548177	0.0579268	1	0.0183767	0.819911	0.366879	0.054154
1928	SPRTN	1q42	0.0238133	0.283866	1	0.000744075	0.30054	1	1	0.0536669	0.0100901	0.0268709	0.738762	0.444306	0.862727	0.548177	0.0579268	1	0.0183767	0.819911	0.366879	0.054154
1929	EGLN1	1q42	0.0238133	0.378129	1	0.000744075	0.30054	1	1	0.0536669	0.0100901	0.0800366	0.527445	0.721105	0.727497	0.552006	0.0579268	1	0.0183767	0.819911	0.210596	0.1101
1930	TSNAX	1q42	0.0144762	0.283866	1	0.000744075	0.30054	0.789576	1	0.0536669	0.0100901	0.0268709	0.738762	0.681945	0.731835	0.548177	0.0400381	1	0.0184131	0.819911	0.366879	0.054154
1931	TSNAX-DISC1	1q42	0.0144762	0.283866	1	0.00685805	0.661827	1	1	0.0536669	0.0100901	0.0268709	0.738762	0.681945	0.731835	0.548177	0.018375	1	0.0184131	0.819911	0.118059	0.0168565
1932	DISC1	1q42	0.0144762	0.283866	1	0.0641924	0.66567	1	1	0.0536669	0.0100901	0.0268709	0.738762	0.279308	0.862727	1	0.018375	1	0.0184131	0.819911	0.035199	0.0168565
1933	SIPA1L2	1q42	0.0387964	0.283866	1	0.0157828	0.661827	1	1	0.0536669	0.0175618	0.0268709	0.750398	0.498625	0.727497	1	0.0400381	1	0.0184131	0.810855	0.035199	0.0168565
1934	MAP10	1q42	0.0149223	0.378129	1	0.0406687	0.661827	1	1	0.0536669	0.0422655	0.0268709	0.527445	0.444306	0.727497	0.548177	0.018375	1	0.0117218	1	0.0649585	0.0168565
1935	NTPCR	1q42	0.0149223	0.255431	1	0.0406687	1	0.789576	1	0.0536669	0.0422655	0.0551545	0.765169	0.444306	0.862727	0.548177	0.0579268	0.636686	0.0183767	1	0.0649585	0.0168565
1936	PCNXL2	1q42	0.00862129	0.0924725	0.668563	0.160511	0.448471	1	0.328358	0.0536669	0.0489073	0.0551545	0.366757	0.721105	1	0.548177	0.0436415	1	0.0184131	1	0.101621	0.00503276
1937	MLK4	1q42	0.0149223	0.183483	0.668563	0.0641924	0.661827	1	1	0.0536669	0.0175618	0.0268709	0.527445	0.721105	1	0.548177	0.0107474	1	0.0184131	1	0.0649585	0.0168565
1938	KCNK1	1q42	0.0149223	0.350918	0.668563	0.0170052	0.661827	0.789576	1	0.0536669	0.0175618	0.0268709	0.366757	0.721105	1	0.548177	0.0107474	0.394477	0.0117218	1	0.118059	0.0168565
1939	SLC35F3	1q42	0.0256117	0.522315	1	0.0450726	0.661827	1	1	0.0536669	0.0489073	0.0268709	0.366757	0.768918	1	0.548177	0.00442777	0.394477	0.0183767	0.808525	0.0649585	0.0405039
1940	COA6	1q42	0.0149223	0.821308	1	0.0641924	0.661827	0.789576	1	0.0536669	0.0489073	0.0268709	0.527445	0.498625	0.862727	1	0.00693446	0.636686	0.0117218	1	0.366879	0.00105895
1941	TARBP1	1q42	0.0149223	0.642013	1	0.0641924	0.661827	1	1	0.0536669	0.0489073	0.197682	0.527445	0.498625	0.727497	1	0.00442777	0.636686	0.0184131	1	0.366879	0.00105895
1942	IRF2BP2	1q42	0.0149223	1	1	0.0641924	0.661827	0.579419	1	0.0536669	0.0489073	0.197682	0.738762	1	0.860889	1	0.00805999	1	0.0184131	0.636431	0.366879	0.00421846
1943	PP2672	1q42	0.0149223	0.831542	1	0.0862379	0.661827	0.579419	1	0.0536669	0.0489073	0.197682	0.738762	0.681945	0.727497	1	0.012231	1	0.0184131	0.808525	0.210596	0.00421846
1944	TOMM20	1q42	0.0435075	0.497025	1	0.0165963	0.661827	0.385801	1	0.0536669	0.21313	0.197682	0.738762	0.681945	0.862727	1	0.0107474	1	0.0285641	0.808525	0.210596	0.00421846
1945	ARID4B	1q42	0.0256117	0.497025	1	0.0165963	1	0.385801	1	0.0536669	0.21313	0.197682	0.738762	0.444306	1	1	0.012231	0.636686	0.0183767	0.808525	0.210596	0.00145634
1946	RBM34	1q42	0.0435075	0.378129	1	0.0165963	0.661827	0.385801	1	0.0536669	0.21313	0.197682	0.738762	0.681945	0.862727	1	0.0107474	0.636686	0.0285641	0.808525	0.210596	0.00421846
1947	GGPS1	1q42	0.0435075	0.497025	0.709867	0.0165963	1	0.385801	1	0.0536669	0.21313	0.197682	0.738762	0.444306	0.862727	1	0.0164631	0.636686	0.0183767	0.808525	0.366879	0.00421846
1948	TBCE	1q42	0.0435075	0.283866	1	0.00685805	1	0.385801	1	0.0778051	0.21313	0.197682	1	0.444306	0.862727	1	0.00693446	0.636686	0.0183767	0.808525	0.366879	0.00421846
1949	B3GALNT2	1q42	0.0729811	0.378129	1	0.00685805	0.66567	0.385801	1	0.0778051	0.21313	0.197682	0.527445	0.444306	0.862727	1	0.00378568	0.636686	0.0183767	0.808525	0.210596	0.00421846
1950	GNG4	1q42	0.155344	0.378129	1	0.0170052	0.66567	0.385801	1	0.0536669	0.21313	0.197682	0.527445	0.681945	0.610949	1	0.00304428	0.636686	0.0183767	0.808525	0.210596	0.00105895
1951	LYST	1q42	0.188225	0.308341	1	0.0641924	0.66567	0.579419	1	0.0536669	0.21313	0.197682	0.527445	1	0.862727	1	0.00482167	1	0.0183767	0.636431	0.366879	0.00105895
1952	NID1	1q42	0.0729811	0.40453	1	0.0157828	0.66567	1	1	0.0536669	0.21313	0.197682	0.527445	0.444306	1	1	0.010071	1	0.0183767	0.808525	0.366879	0.00421846
1953	GPR137B	1q42	0.0729811	0.40453	1	0.0157828	0.66567	0.813452	0.328358	0.0536669	0.21313	0.266947	0.527445	0.444306	1	1	0.0158994	1	0.0184131	0.808525	0.210596	0.00421846
1954	ERO1LB	1q42	0.0729811	0.40453	1	0.0157828	0.66567	0.627138	1	0.0536669	0.21313	0.266947	0.527445	0.279308	1	1	0.0158994	1	0.0184131	0.808525	0.366879	0.00421846
1955	EDARADD	1q42	0.155344	0.522911	1	0.0157828	0.66567	0.627138	1	0.0536669	0.21313	0.197682	0.738762	0.279308	0.868748	1	0.0158994	0.425676	0.0117218	0.808525	0.366879	0.00421846
1956	LGALS8	1q43	0.276761	0.522911	1	0.0157828	0.66567	1	1	0.0536669	0.21313	0.197682	1	0.444306	0.868748	1	0.0158994	0.425676	0.0183767	0.797723	0.366879	0.00105895
1957	HEATR1	1q43	0.398195	0.522911	1	0.0157828	0.66567	1	1	0.0536669	0.21313	0.197682	1	0.444306	0.744569	1	0.0158994	0.425676	0.0183767	0.797723	0.366879	0.00105895
1958	ACTN2	1q43	0.398195	0.692682	1	0.30686	0.66567	0.806145	1	0.0778051	0.256007	0.197682	1	0.332919	1	1	0.018202	0.425676	0.0183767	1	0.618092	0.0861748
1959	MTR	1q43	0.238376	0.522315	1	0.0406687	0.66567	0.460672	1	0.0536669	0.21313	0.197682	1	0.444306	0.872423	1	0.0158994	0.425676	0.0183767	1	0.210596	0.00105895
1960	MT1HL1	1q43	0.238376	0.283866	1	0.0157828	0.66567	0.460672	1	0.0536669	0.21313	0.197682	1	0.279308	0.872615	1	0.0247533	0.425676	0.0184131	0.797723	0.366879	0.00105895
1961	RYR2	1q43	0.0993198	0.109015	1	0.0406687	0.424952	0.321951	0.328358	0.0536669	0.230719	0.266947	0.527445	0.170593	0.750936	0.548177	0.00532259	1	0.0117218	1	0.444348	0.00105895
1962	ZP4	1q43	0.155344	0.642013	1	0.0415047	0.424952	0.613455	1	0.0536669	0.230719	0.197682	1	0.681945	0.744569	0.548177	0.00650825	1	0.0184131	0.44083	0.210596	0.00421846
1963	MTRNR2L11	1q43	0.238376	0.64169	1	0.0415047	0.424952	0.613455	1	0.0536669	0.256007	0.197682	1	0.681945	0.872615	0.548177	0.0105199	1	0.0183767	0.44083	0.210596	0.00421846
1964	CHRM3	1q43	0.0535058	0.0779521	1	0.0929486	0.737617	0.822669	0.252164	0.0536669	0.141758	0.149283	0.750398	0.444306	0.874057	0.548177	0.00177763	0.425676	0.0285641	0.618194	0.0107293	0.00105895
1965	FMN2	1q43	0.0342666	0.0375919	0.438667	0.600106	1	1	0.600751	0.0536669	0.110511	0.105034	1	1	1	1	0.00303285	1	0.0279649	1	0.0649585	0.0168565
1966	GREM2	1q43	0.00872754	0.0375919	1	0.251065	1	1	0.549369	0.0536669	0.0489073	0.197682	1	0.444306	1	1	0.0176538	1	0.0422015	0.410985	0.0649585	0.0167023
1967	RGS7	1q43	0.0535058	0.0225321	1	0.664268	1	0.815691	0.665146	0.0536669	0.00796989	0.149283	0.738762	0.168181	0.762424	1	0.0229232	0.425676	0.106659	0.808525	0.0593462	0.00421846
1968	FH	1q43	0.0993198	0.23407	1	0.600106	1	0.794906	1	0.0536669	0.0489073	0.197682	0.728698	0.215795	0.878045	1	0.00244375	0.179537	0.106659	1	0.0649585	0.00421846
1969	KMO	1q43	0.0387964	0.172469	0.438667	1	1	0.613455	1	0.0462712	0.141758	0.197682	0.750398	0.375994	0.763236	1	0.00339856	0.575157	0.107084	0.784727	0.0188289	0.00503276
1970	OPN3	1q43	0.0993198	0.172469	1	0.600106	1	1	1	0.0536669	0.01182	0.197682	0.728698	0.215795	1	1	0.0125918	0.179537	0.150499	1	0.035199	0.00421846
1971	CHML	1q43	0.0993198	0.109015	1	0.600106	1	1	1	0.0536669	0.01182	0.197682	0.728698	0.215795	1	1	0.0368723	0.179537	0.106659	1	0.035199	0.00421846
1972	WDR64	1q43	0.0993198	0.0779521	1	0.600106	1	1	1	0.0536669	0.01182	0.197682	0.467007	0.215795	0.541281	1	0.0368723	0.179537	0.106659	1	0.035199	0.00421846
1973	EXO1	1q43	0.0993198	0.0779521	1	0.664268	0.717164	0.789576	0.665146	0.0536669	0.00469125	0.197682	0.467007	0.215795	0.760068	1	0.00847054	0.179537	0.150499	0.797723	0.035199	0.00421846
1974	MAP1LC3C	1q43	0.31112	0.078032	1	0.398194	0.717164	0.547356	0.665146	0.0536669	0.00469125	0.197682	0.703846	0.215795	0.878045	0.548177	0.015484	0.425676	0.150499	1	0.00996066	0.0168565
1975	PLD5	1q43	0.125656	0.0542853	0.681969	0.482837	1	0.224872	0.600751	0.0536669	0.0375569	0.105034	0.703846	0.254679	0.881312	1	0.0298205	0.425676	0.229053	0.596687	0.00676556	0.00421846
1976	CEP170	1q43	0.0993198	0.285548	1	0.0641924	0.720434	0.28777	1	0.0536669	0.00469125	0.0551545	1	0.215795	0.654311	1	0.0616748	0.425676	0.0932636	0.215354	0.118059	0.054154
1977	SDCCAG8	1q43	0.188225	0.109015	1	0.0641924	0.751043	0.686885	1	0.0536669	0.01182	0.0061188	1	0.101741	0.654311	1	0.0616748	0.425676	0.0932636	0.748228	0.279279	0.054154
1978	AKT3	1q43	0.188225	0.125781	0.651666	0.482837	0.717164	0.452049	1	0.0536669	0.01182	0.297437	1	0.101741	0.562833	1	0.0100741	0.425676	0.0932636	1	0.0584885	0.00421846
1979	ZBTB18	1q44	0.357529	0.283866	0.383137	0.0929486	0.66567	0.452049	1	0.0536669	0.01182	0.149283	0.728698	0.170593	0.767423	1	0.00219384	0.425676	0.0932636	0.748228	0.0584885	0.054154
1980	C1orf100	1q44	0.357529	0.209323	0.383137	0.0929486	1	0.28777	1	0.0536669	0.0489073	0.149283	0.467007	0.444306	0.38506	1	0.0100741	0.425676	0.188575	0.498245	0.119401	0.054154
1981	ADSS	1q44	0.357529	0.285548	0.651666	0.0929486	1	0.342139	1	0.0536669	0.0489073	0.149283	0.467007	0.444306	0.562767	1	0.0100741	0.425676	0.132353	0.498245	0.119401	0.054154
1982	C1orf101	1q44	0.357529	0.285548	0.651666	0.0929486	1	0.342139	1	0.0536669	0.0489073	0.149283	0.467007	0.444306	0.38506	1	0.00254787	0.425676	0.132353	0.332473	0.119401	0.054154
1983	DESI2	1q44	0.357529	0.285548	0.651666	0.0929486	1	0.342139	0.665146	0.0536669	0.01182	0.149283	0.467007	0.444306	0.384935	1	0.00508201	0.425676	0.132353	0.332473	0.119401	0.054154
1984	COX20	1q44	0.238376	0.378129	0.651666	0.0415047	0.661827	0.506525	1	0.0536669	0.01182	0.266947	0.409165	0.279308	0.374325	1	0.00254787	0.425676	0.0932636	0.498245	0.0584885	0.054154
1985	RP11-11N7.5	1q44	0.238376	0.378129	0.651666	0.0415047	0.661827	0.506525	1	0.0536669	0.030698	0.266947	0.409165	0.279308	0.454968	1	0.00254787	0.425676	0.0932636	0.498245	0.0584885	0.054154
1986	HNRNPU	1q44	0.238376	0.378129	0.651666	0.0415047	0.661827	0.506525	1	0.0536669	0.030698	0.266947	0.409165	0.279308	0.454968	1	0.00254787	0.425676	0.0932636	0.498245	0.0584885	0.054154
1987	EFCAB2	1q44	0.398195	0.642013	1	0.0415047	0.168294	0.773533	1	0.0778051	0.030698	0.149283	0.728698	0.279308	0.235678	1	0.00564551	0.425676	0.0932636	0.498245	0.0584885	0.00503276
1988	KIF26B	1q44	0.489999	0.428839	1	0.22324	0.0221208	1	0.667621	0.0778051	0.0375569	0.395608	1	0.254679	0.374325	0.548177	0.00847054	0.425676	0.0632545	0.570821	0.022747	0.000132607
1989	SMYD3	1q44	0.0692447	0.677593	0.295773	0.22324	0.14593	0.822669	0.596829	0.0536669	0.030698	0.0212683	0.467007	0.131804	0.393804	0.548177	0.00508201	0.0310394	0.0218248	0.800172	0.00053513	0.000414556
1990	SMYD3	1q44	0.0692447	0.677593	0.295773	0.22324	0.14593	1	0.596829	0.0536669	0.030698	0.04165	0.467007	0.131804	0.38506	0.548177	0.00508201	0.0310394	0.0339898	0.800172	0.000938648	0.00127713
1991	SCCPDH	1q44	0.155344	0.378129	0.181592	0.104979	0.66567	0.452117	0.399428	0.0536669	0.030698	0.0800366	0.467007	0.215795	0.545181	0.548177	0.000976165	0.179537	0.0339009	1	0.00327869	0.0405039
1992	AHCTF1	1q44	0.155344	0.283866	0.181592	0.104979	0.66567	0.452117	0.224379	0.0536669	0.00796989	0.0800366	0.295523	0.136371	0.455052	0.548177	0.000187476	0.179537	0.0339009	1	0.00327869	0.0405039
1993	TFB2M	1q44	0.155344	0.378129	0.181592	0.104979	0.66567	0.452117	0.399428	0.0536669	0.030698	0.0800366	0.467007	0.215795	0.545181	0.548177	0.000976165	0.179537	0.0339009	1	0.00327869	0.0405039
1994	CNST	1q44	0.155344	0.378129	0.181592	0.104979	0.66567	0.452117	0.399428	0.0536669	0.030698	0.0800366	0.467007	0.215795	0.545181	0.548177	0.000976165	0.179537	0.0339009	1	0.00327869	0.0405039
1995	ZNF670	1q44	0.0993198	0.677593	0.592601	0.104979	0.661827	1	0.0939014	0.0134366	0.019409	0.0800366	0.142688	0.101741	0.35296	0.548177	0.000187476	0.575157	0.0631103	1	0.0285745	0.179697
1996	ZNF695	1q44	0.155344	0.677593	0.592601	0.104979	0.661827	1	0.0939014	0.0134366	0.00796989	0.0800366	0.142688	0.101741	0.35296	0.548177	0.000187476	1	0.0919642	1	0.0285745	0.179697
1997	ZNF670	1q44	0.0993198	0.677593	0.592601	0.104979	0.661827	0.579419	0.0939014	0.0134366	0.019409	0.0800366	0.142688	0.101741	0.35296	0.548177	0.000187476	0.179537	0.0631103	1	0.119401	0.1101
1998	ZNF669	1q44	0.0624931	0.677593	0.592601	0.104979	0.661827	0.579419	0.0939014	0.0134366	0.00796989	0.0800366	0.142688	0.215795	0.35296	0.548177	0.000187476	0.425676	0.0631103	1	0.119401	0.1101
[truncated: 17,731 more rows]
