# Supplementary material for: Chromoanagenesis Landscape in 10,000 TCGA Patients
Source: Cancers (Basel). 2021 Aug 20;13(16):4197. doi: 10.3390/cancers13164197 (PMC8392194; doi:10.3390/cancers13164197)
Supplement: Supplementary file 1 [file cancers-13-04197-s001.zip › Table S3.xlsx]

## Sheet: Table S3
Table S3 - p-value for copy number amplification
index	gene_name	chr	BLCA	BRCA	CESC	COAD	ESCA	GBM	HNSC	KIRC	LGG	LIHC	LUAD	LUSC	OV	PAAD	PRAD	READ	SARC	SKCM	STAD	UCEC
1	CDK11A	1p36	0.00485393	0.0303393	0.0399414	0.482837	0.269225	1	0.128194	1	1	0.105034	0.00216489	0.43864	0.133154	1	0.724567	0.425676	0.0280194	0.0216834	0.000938648	2.30183e-07
2	NADK	1p36	0.00485393	0.0303393	0.0399414	0.482837	0.269225	1	0.128194	1	1	0.105034	0.00216489	0.43864	0.133154	1	0.724567	0.425676	0.0280194	0.0216834	0.000938648	2.30183e-07
3	PRKCZ	1p36	0.00485393	0.0303393	0.0399414	0.482837	0.269225	1	0.128194	1	1	0.105034	0.00216489	0.43864	0.133154	1	0.724567	0.425676	0.0280194	0.0216834	0.000938648	2.30183e-07
4	GNB1	1p36	0.00485393	0.0303393	0.0399414	0.482837	0.269225	1	0.128194	1	1	0.105034	0.00216489	0.43864	0.133154	1	0.724567	0.425676	0.0280194	0.0216834	0.000938648	2.30183e-07
5	SDF4	1p36	0.00485393	0.0303393	0.0399414	0.482837	0.269225	1	0.128194	1	1	0.105034	0.00216489	0.43864	0.133154	1	0.724567	0.425676	0.0280194	0.0216834	0.000938648	2.30183e-07
6	DVL1	1p36	0.00485393	0.0303393	0.0399414	0.482837	0.269225	1	0.128194	1	1	0.105034	0.00216489	0.43864	0.133154	1	0.724567	0.425676	0.0280194	0.0216834	0.000938648	2.30183e-07
7	MORN1	1p36	0.00485393	0.0303393	0.0399414	0.482837	0.269225	1	0.128194	1	1	0.105034	0.00216489	0.43864	0.133154	1	0.724567	0.425676	0.0280194	0.0216834	0.000938648	2.30183e-07
8	CPSF3L	1p36	0.00485393	0.0303393	0.0399414	0.482837	0.269225	1	0.128194	1	1	0.105034	0.00216489	0.43864	0.133154	1	0.724567	0.425676	0.0280194	0.0216834	0.000938648	2.30183e-07
9	ACAP3	1p36	0.00485393	0.0303393	0.0399414	0.482837	0.269225	1	0.128194	1	1	0.105034	0.00216489	0.43864	0.133154	1	0.724567	0.425676	0.0280194	0.0216834	0.000938648	2.30183e-07
10	C1orf159	1p36	0.00485393	0.0303393	0.0399414	0.482837	0.269225	1	0.128194	1	1	0.105034	0.00216489	0.43864	0.133154	1	0.724567	0.425676	0.0280194	0.0216834	0.000938648	2.30183e-07
11	MMEL1	1p36	0.00485393	0.0303393	0.0399414	0.482837	0.269225	1	0.128194	1	1	0.105034	0.00216489	0.43864	0.133154	1	0.724567	0.425676	0.0280194	0.0216834	0.000938648	2.30183e-07
12	CFAP74	1p36	0.00485393	0.0303393	0.0399414	0.482837	0.269225	1	0.128194	1	1	0.105034	0.00216489	0.43864	0.133154	1	0.724567	0.425676	0.0280194	0.0216834	0.000938648	2.30183e-07
13	PRDM16	1p36	0.00485393	0.0303393	0.0399414	0.482837	0.269303	1	0.211714	0.133612	1	0.105034	0.00491563	0.43864	0.171846	1	0.724567	0.425676	0.0280194	0.0132871	0.000938648	6.14624e-08
14	PLCH2	1p36	0.00485393	0.0303393	0.0399414	0.482837	0.269225	1	0.128194	1	1	0.105034	0.00216489	0.43864	0.133154	1	0.724567	0.425676	0.0280194	0.0216834	0.000938648	2.30183e-07
15	FAM213B	1p36	0.00485393	0.0303393	0.0399414	0.482837	0.269225	1	0.128194	1	1	0.105034	0.00216489	0.43864	0.133154	1	0.724567	0.425676	0.0280194	0.0216834	0.000938648	2.30183e-07
16	TNFRSF14	1p36	0.00485393	0.0303393	0.0399414	0.482837	0.269225	1	0.128194	1	1	0.105034	0.00216489	0.43864	0.133154	1	0.724567	0.425676	0.0280194	0.0216834	0.000938648	2.30183e-07
17	PANK4	1p36	0.00485393	0.0303393	0.0399414	0.482837	0.269225	1	0.128194	1	1	0.105034	0.00216489	0.43864	0.133154	1	0.724567	0.425676	0.0280194	0.0216834	0.000938648	2.30183e-07
18	PEX10	1p36	0.00485393	0.0303393	0.0399414	0.482837	0.269225	1	0.128194	1	1	0.105034	0.00216489	0.43864	0.133154	1	0.724567	0.425676	0.0280194	0.0216834	0.000938648	2.30183e-07
19	RER1	1p36	0.00485393	0.0303393	0.0399414	0.482837	0.269225	1	0.128194	1	1	0.105034	0.00216489	0.43864	0.133154	1	0.724567	0.425676	0.0280194	0.0216834	0.000938648	2.30183e-07
20	SKI	1p36	0.00485393	0.0303393	0.0399414	0.482837	0.269225	1	0.128194	1	1	0.105034	0.00216489	0.43864	0.133154	1	0.724567	0.425676	0.0280194	0.0216834	0.000938648	2.30183e-07
21	ATAD3B	1p36	0.00485393	0.0303393	0.0399414	0.482837	0.269225	1	0.128194	1	1	0.105034	0.00216489	0.43864	0.133154	1	0.724567	0.425676	0.0280194	0.0216834	0.000938648	2.30183e-07
22	SSU72	1p36	0.00485393	0.0303393	0.0399414	0.482837	0.269225	1	0.128194	1	1	0.105034	0.00216489	0.43864	0.133154	1	0.724567	0.425676	0.0280194	0.0216834	0.000938648	2.30183e-07
23	UBE2J2	1p36	0.00485393	0.0303393	0.0399414	0.482837	0.269225	1	0.128194	1	1	0.105034	0.00216489	0.43864	0.133154	1	0.724567	0.425676	0.0280194	0.0216834	0.000938648	2.30183e-07
24	TTLL10	1p36	0.00485393	0.0303393	0.0399414	0.482837	0.269225	1	0.128194	1	1	0.105034	0.00216489	0.43864	0.133154	1	0.724567	0.425676	0.0280194	0.0216834	0.000938648	2.30183e-07
25	SCNN1D	1p36	0.00485393	0.0303393	0.0399414	0.482837	0.269225	1	0.128194	1	1	0.105034	0.00216489	0.43864	0.133154	1	0.724567	0.425676	0.0280194	0.0216834	0.000938648	2.30183e-07
26	MXRA8	1p36	0.00485393	0.0303393	0.0399414	0.482837	0.269225	1	0.128194	1	1	0.105034	0.00216489	0.43864	0.133154	1	0.724567	0.425676	0.0280194	0.0216834	0.000938648	2.30183e-07
27	C1orf86	1p36	0.00485393	0.0303393	0.0399414	0.482837	0.269225	1	0.128194	1	1	0.105034	0.00216489	0.43864	0.133154	1	0.724567	0.425676	0.0280194	0.0216834	0.000938648	2.30183e-07
28	ACTRT2	1p36	0.00485393	0.0303393	0.0399414	0.482837	0.269225	1	0.128194	1	1	0.105034	0.00216489	0.43864	0.133154	1	0.724567	0.425676	0.0280194	0.0216834	0.000938648	2.30183e-07
29	CALML6	1p36	0.00485393	0.0303393	0.0399414	0.482837	0.269225	1	0.128194	1	1	0.105034	0.00216489	0.43864	0.133154	1	0.724567	0.425676	0.0280194	0.0216834	0.000938648	2.30183e-07
30	TAS1R3	1p36	0.00485393	0.0303393	0.0399414	0.482837	0.269225	1	0.128194	1	1	0.105034	0.00216489	0.43864	0.133154	1	0.724567	0.425676	0.0280194	0.0216834	0.000938648	2.30183e-07
31	PUSL1	1p36	0.00485393	0.0303393	0.0399414	0.482837	0.269225	1	0.128194	1	1	0.105034	0.00216489	0.43864	0.133154	1	0.724567	0.425676	0.0280194	0.0216834	0.000938648	2.30183e-07
32	AURKAIP1	1p36	0.00485393	0.0303393	0.0399414	0.482837	0.269225	1	0.128194	1	1	0.105034	0.00216489	0.43864	0.133154	1	0.724567	0.425676	0.0280194	0.0216834	0.000938648	2.30183e-07
33	B3GALT6	1p36	0.00485393	0.0303393	0.0399414	0.482837	0.269225	1	0.128194	1	1	0.105034	0.00216489	0.43864	0.133154	1	0.724567	0.425676	0.0280194	0.0216834	0.000938648	2.30183e-07
34	TMEM52	1p36	0.00485393	0.0303393	0.0399414	0.482837	0.269225	1	0.128194	1	1	0.105034	0.00216489	0.43864	0.133154	1	0.724567	0.425676	0.0280194	0.0216834	0.000938648	2.30183e-07
35	VWA1	1p36	0.00485393	0.0303393	0.0399414	0.482837	0.269225	1	0.128194	1	1	0.105034	0.00216489	0.43864	0.133154	1	0.724567	0.425676	0.0280194	0.0216834	0.000938648	2.30183e-07
36	FAM132A	1p36	0.00485393	0.0303393	0.0399414	0.482837	0.269225	1	0.128194	1	1	0.105034	0.00216489	0.43864	0.133154	1	0.724567	0.425676	0.0280194	0.0216834	0.000938648	2.30183e-07
37	OR4F5	1p36	0.00485393	0.0303393	0.0399414	0.482837	0.269225	1	0.128194	1	1	0.105034	0.00216489	0.43864	0.133154	1	0.724567	0.425676	0.0280194	0.0216834	0.000938648	2.30183e-07
38	TNFRSF4	1p36	0.00485393	0.0303393	0.0399414	0.482837	0.269225	1	0.128194	1	1	0.105034	0.00216489	0.43864	0.133154	1	0.724567	0.425676	0.0280194	0.0216834	0.000938648	2.30183e-07
39	TNFRSF18	1p36	0.00485393	0.0303393	0.0399414	0.482837	0.269225	1	0.128194	1	1	0.105034	0.00216489	0.43864	0.133154	1	0.724567	0.425676	0.0280194	0.0216834	0.000938648	2.30183e-07
40	PLEKHN1	1p36	0.00485393	0.0303393	0.0399414	0.482837	0.269225	1	0.128194	1	1	0.105034	0.00216489	0.43864	0.133154	1	0.724567	0.425676	0.0280194	0.0216834	0.000938648	2.30183e-07
41	ISG15	1p36	0.00485393	0.0303393	0.0399414	0.482837	0.269225	1	0.128194	1	1	0.105034	0.00216489	0.43864	0.133154	1	0.724567	0.425676	0.0280194	0.0216834	0.000938648	2.30183e-07
42	SAMD11	1p36	0.00485393	0.0303393	0.0399414	0.482837	0.269225	1	0.128194	1	1	0.105034	0.00216489	0.43864	0.133154	1	0.724567	0.425676	0.0280194	0.0216834	0.000938648	2.30183e-07
43	PERM1	1p36	0.00485393	0.0303393	0.0399414	0.482837	0.269225	1	0.128194	1	1	0.105034	0.00216489	0.43864	0.133154	1	0.724567	0.425676	0.0280194	0.0216834	0.000938648	2.30183e-07
44	GABRD	1p36	0.00485393	0.0303393	0.0399414	0.482837	0.269225	1	0.128194	1	1	0.105034	0.00216489	0.43864	0.133154	1	0.724567	0.425676	0.0280194	0.0216834	0.000938648	2.30183e-07
45	KLHL17	1p36	0.00485393	0.0303393	0.0399414	0.482837	0.269225	1	0.128194	1	1	0.105034	0.00216489	0.43864	0.133154	1	0.724567	0.425676	0.0280194	0.0216834	0.000938648	2.30183e-07
46	AGRN	1p36	0.00485393	0.0303393	0.0399414	0.482837	0.269225	1	0.128194	1	1	0.105034	0.00216489	0.43864	0.133154	1	0.724567	0.425676	0.0280194	0.0216834	0.000938648	2.30183e-07
47	HES4	1p36	0.00485393	0.0303393	0.0399414	0.482837	0.269225	1	0.128194	1	1	0.105034	0.00216489	0.43864	0.133154	1	0.724567	0.425676	0.0280194	0.0216834	0.000938648	2.30183e-07
48	NOC2L	1p36	0.00485393	0.0303393	0.0399414	0.482837	0.269225	1	0.128194	1	1	0.105034	0.00216489	0.43864	0.133154	1	0.724567	0.425676	0.0280194	0.0216834	0.000938648	2.30183e-07
49	SLC35E2B	1p36	0.00485393	0.0303393	0.0399414	0.482837	0.269225	1	0.128194	1	1	0.105034	0.00216489	0.43864	0.133154	1	0.724567	0.425676	0.0280194	0.0216834	0.000938648	2.30183e-07
50	MMP23B	1p36	0.00485393	0.0303393	0.0399414	0.482837	0.269225	1	0.128194	1	1	0.105034	0.00216489	0.43864	0.133154	1	0.724567	0.425676	0.0280194	0.0216834	0.000938648	2.30183e-07
51	MIB2	1p36	0.00485393	0.0303393	0.0399414	0.482837	0.269225	1	0.128194	1	1	0.105034	0.00216489	0.43864	0.133154	1	0.724567	0.425676	0.0280194	0.0216834	0.000938648	2.30183e-07
52	ATAD3A	1p36	0.00485393	0.0303393	0.0399414	0.482837	0.269225	1	0.128194	1	1	0.105034	0.00216489	0.43864	0.133154	1	0.724567	0.425676	0.0280194	0.0216834	0.000938648	2.30183e-07
53	HES5	1p36	0.00485393	0.0303393	0.0399414	0.482837	0.269225	1	0.128194	1	1	0.105034	0.00216489	0.43864	0.133154	1	0.724567	0.425676	0.0280194	0.0216834	0.000938648	2.30183e-07
54	TMEM240	1p36	0.00485393	0.0303393	0.0399414	0.482837	0.269225	1	0.128194	1	1	0.105034	0.00216489	0.43864	0.133154	1	0.724567	0.425676	0.0280194	0.0216834	0.000938648	2.30183e-07
55	TMEM88B	1p36	0.00485393	0.0303393	0.0399414	0.482837	0.269225	1	0.128194	1	1	0.105034	0.00216489	0.43864	0.133154	1	0.724567	0.425676	0.0280194	0.0216834	0.000938648	2.30183e-07
56	SLC35E2	1p36	0.00485393	0.0303393	0.0399414	0.482837	0.269225	1	0.128194	1	1	0.105034	0.00216489	0.43864	0.133154	1	0.724567	0.425676	0.0280194	0.0216834	0.000938648	2.30183e-07
57	TTC34	1p36	0.00485393	0.0303393	0.0399414	0.482837	0.269225	1	0.128194	1	1	0.105034	0.00216489	0.43864	0.133154	1	0.724567	0.425676	0.0280194	0.0216834	0.000938648	2.30183e-07
58	ATAD3C	1p36	0.00485393	0.0303393	0.0399414	0.482837	0.269225	1	0.128194	1	1	0.105034	0.00216489	0.43864	0.133154	1	0.724567	0.425676	0.0280194	0.0216834	0.000938648	2.30183e-07
59	CCNL2	1p36	0.00485393	0.0303393	0.0399414	0.482837	0.269225	1	0.128194	1	1	0.105034	0.00216489	0.43864	0.133154	1	0.724567	0.425676	0.0280194	0.0216834	0.000938648	2.30183e-07
60	CPTP	1p36	0.00485393	0.0303393	0.0399414	0.482837	0.269225	1	0.128194	1	1	0.105034	0.00216489	0.43864	0.133154	1	0.724567	0.425676	0.0280194	0.0216834	0.000938648	2.30183e-07
61	C1orf233	1p36	0.00485393	0.0303393	0.0399414	0.482837	0.269225	1	0.128194	1	1	0.105034	0.00216489	0.43864	0.133154	1	0.724567	0.425676	0.0280194	0.0216834	0.000938648	2.30183e-07
62	ANKRD65	1p36	0.00485393	0.0303393	0.0399414	0.482837	0.269225	1	0.128194	1	1	0.105034	0.00216489	0.43864	0.133154	1	0.724567	0.425676	0.0280194	0.0216834	0.000938648	2.30183e-07
63	RNF223	1p36	0.00485393	0.0303393	0.0399414	0.482837	0.269225	1	0.128194	1	1	0.105034	0.00216489	0.43864	0.133154	1	0.724567	0.425676	0.0280194	0.0216834	0.000938648	2.30183e-07
64	MRPL20	1p36	0.00485393	0.0303393	0.0399414	0.482837	0.269225	1	0.128194	1	1	0.105034	0.00216489	0.43864	0.133154	1	0.724567	0.425676	0.0280194	0.0216834	0.000938648	2.30183e-07
65	CDK11B	1p36	0.00485393	0.0303393	0.0399414	0.482837	0.269225	1	0.128194	1	1	0.105034	0.00216489	0.43864	0.133154	1	0.724567	0.425676	0.0280194	0.0216834	0.000938648	2.30183e-07
66	OR4F16	1p36	0.00485393	0.0303393	0.0399414	0.482837	0.269225	1	0.128194	1	1	0.105034	0.00216489	0.43864	0.133154	1	0.724567	0.425676	0.0280194	0.0216834	0.000938648	2.30183e-07
67	OR4F29	1p36	0.00485393	0.0303393	0.0399414	0.482837	0.269225	1	0.128194	1	1	0.105034	0.00216489	0.43864	0.133154	1	0.724567	0.425676	0.0280194	0.0216834	0.000938648	2.30183e-07
68	AL645728.1	1p36	0.00485393	0.0303393	0.0399414	0.482837	0.269225	1	0.128194	1	1	0.105034	0.00216489	0.43864	0.133154	1	0.724567	0.425676	0.0280194	0.0216834	0.000938648	2.30183e-07
69	FO538757.2	1p36	0.00485393	0.0303393	0.0399414	0.482837	0.269225	1	0.128194	1	1	0.105034	0.00216489	0.43864	0.133154	1	0.724567	0.425676	0.0280194	0.0216834	0.000938648	2.30183e-07
70	FO538757.3	1p36	0.00485393	0.0303393	0.0399414	0.482837	0.269225	1	0.128194	1	1	0.105034	0.00216489	0.43864	0.133154	1	0.724567	0.425676	0.0280194	0.0216834	0.000938648	2.30183e-07
71	ARHGEF16	1p36	0.00485393	0.0221871	0.02993	0.482837	0.269225	1	0.128194	0.133612	1	0.105034	0.00138137	0.43864	0.133154	1	0.45835	0.425676	0.027704	0.0348753	0.00162973	6.14624e-08
72	MEGF6	1p36	0.00485393	0.0144006	0.02993	0.482837	0.269225	1	0.128194	0.133612	1	0.105034	0.0035382	0.340253	0.211195	1	0.241035	0.425676	0.027704	0.0348753	0.00162973	6.14624e-08
73	TPRG1L	1p36	0.00485393	0.0144006	0.02993	0.482837	0.269225	1	0.128194	0.133612	1	0.105034	0.0056501	0.244454	0.211195	0.411207	0.241035	0.425676	0.0437771	0.0348753	0.00162973	6.14624e-08
74	WRAP73	1p36	0.00485393	0.0144006	0.0126317	0.482837	0.269225	1	0.128194	0.133612	1	0.105034	0.0056501	0.340253	0.211195	0.411207	0.241035	0.425676	0.0437771	0.0348753	0.00162973	6.14624e-08
75	TP73	1p36	0.00485393	0.00936077	0.0126317	0.482837	0.269225	1	0.128194	0.133612	1	0.105034	0.00885037	0.340253	0.172247	0.691371	0.241035	0.425676	0.0437771	0.0348753	0.000561751	2.8785e-07
76	CCDC27	1p36	0.00485393	0.0144006	0.0126317	0.482837	0.269225	1	0.128194	0.133612	1	0.105034	0.00603241	0.340253	0.171846	1	0.241035	0.425676	0.0437771	0.0348753	0.00100403	1.01754e-06
77	SMIM1	1p36	0.00485393	0.0144006	0.02993	0.482837	0.269225	1	0.128194	0.133612	1	0.105034	0.00603241	0.340253	0.171846	1	0.241035	0.425676	0.0437771	0.0348753	0.00100403	1.01754e-06
78	LRRC47	1p36	0.00485393	0.0144006	0.02993	0.482837	0.269225	1	0.128194	0.133612	1	0.105034	0.00603241	0.340253	0.106295	1	0.241035	0.425676	0.0437771	0.0348753	0.00100403	1.01754e-06
79	CEP104	1p36	0.00485393	0.0221871	0.02993	0.482837	0.269303	1	0.128194	0.133612	1	0.105034	0.00603241	0.340253	0.133154	1	0.134518	0.425676	0.0437771	0.0348753	0.00100403	1.01754e-06
80	DFFB	1p36	0.00485393	0.0221871	0.02993	0.482837	0.269303	1	0.128194	0.133612	1	0.105034	0.00230865	0.43864	0.205004	1	0.134518	0.425676	0.0437771	0.0348753	0.00100403	1.01754e-06
81	C1orf174	1p36	0.00179229	0.033374	0.02993	0.30686	0.269303	1	0.128194	0.133612	1	0.105034	0.00230865	0.324604	0.205004	1	0.134518	0.425676	0.0437771	0.0348753	0.00100403	1.01754e-06
82	AJAP1	1p36	0.00808897	0.0496207	0.02993	0.482837	0.386612	1	0.29136	0.133612	1	0.105034	0.00230865	0.541251	0.096428	1	0.241035	0.425676	0.027704	0.0552195	0.00100403	2.8785e-07
83	NPHP4	1p36	0.00485393	0.0496207	0.02993	0.482837	0.386612	1	0.417229	0.249613	1	0.0800366	0.00395091	0.525827	0.122268	0.33916	0.166011	0.425676	0.136388	0.0216834	0.00162973	6.14624e-08
84	KCNAB2	1p36	0.00485393	0.0496207	0.02993	0.482837	0.269303	0.624507	0.417229	0.249613	1	0.105034	0.00395091	0.525827	0.096428	0.33916	0.166011	0.425676	0.136388	0.0216834	0.00162973	1.61849e-08
85	CHD5	1p36	0.00485393	0.0736816	0.02993	0.482837	0.269303	0.624507	0.417229	0.249613	1	0.105034	0.00393745	0.269296	0.096428	0.606308	0.313055	0.425676	0.136388	0.0216834	0.000938648	1.61849e-08
86	RPL22	1p36	0.00485393	0.0736816	0.02993	0.734786	0.269303	0.624507	0.417229	0.249613	1	0.105034	0.00230865	0.269296	0.096428	0.606308	0.573874	0.425676	0.136388	0.0216834	0.000938648	1.61849e-08
87	RNF207	1p36	0.00485393	0.108896	0.02993	0.734786	0.269303	0.624507	0.417229	0.249613	1	0.105034	0.00134823	0.269296	0.154007	0.606308	0.573874	0.425676	0.136388	0.0348753	0.000938648	1.61849e-08
88	ICMT	1p36	0.00485393	0.108896	0.02993	0.734786	0.269303	0.624507	0.417229	0.249613	1	0.105034	0.00134823	0.269296	0.122268	0.606308	0.573874	0.425676	0.136388	0.0348753	0.0024392	4.20607e-09
89	GPR153	1p36	0.00485393	0.108896	0.02993	0.734786	0.269303	0.624507	0.417229	0.249613	1	0.105034	0.000785335	0.269296	0.096428	0.606308	0.573874	0.425676	0.136388	0.0216834	0.0024392	4.20607e-09
90	HES3	1p36	0.00485393	0.108896	0.02993	0.734786	0.269303	0.624507	0.417229	0.249613	1	0.105034	0.00134823	0.269296	0.122268	0.606308	0.573874	0.425676	0.136388	0.0216834	0.0024392	4.20607e-09
91	ACOT7	1p36	0.0028871	0.033374	0.02993	0.734786	0.120175	0.686885	0.417229	0.249613	1	0.105034	0.000785335	0.269296	0.075559	0.606308	0.573874	0.425676	0.136388	0.0216834	0.000487711	1.07933e-09
92	HES2	1p36	0.0028871	0.0736816	0.0769102	0.720447	0.269225	0.686885	0.417229	0.249613	1	0.105034	0.00393745	0.387617	0.0756234	0.606308	0.573874	0.425676	0.136388	0.0348753	0.000842742	1.61849e-08
93	ESPN	1p36	0.0028871	0.0736816	0.0769102	0.720447	0.269225	0.686885	0.417229	0.249613	1	0.0551545	0.00230865	0.289303	0.128015	0.606308	0.573874	0.425676	0.136388	0.0348753	0.000842742	1.61849e-08
94	PLEKHG5	1p36	0.0028871	0.0736816	0.0769102	1	0.269225	1	0.417229	0.249613	1	0.0551545	0.00230865	0.289303	0.101154	0.606308	0.573874	0.425676	0.136388	0.0216834	0.000487711	6.14624e-08
95	TNFRSF25	1p36	0.0028871	0.108896	0.0769102	0.720447	0.269225	0.686885	0.417229	0.249613	1	0.0551545	0.00230865	0.289303	0.128015	0.606308	0.573874	0.425676	0.136388	0.0348753	0.000842742	6.14624e-08
96	NOL9	1p36	0.00170399	0.0736816	0.02993	1	0.269225	1	0.4425	0.249613	1	0.0551545	0.00230865	0.289303	0.075559	0.606308	0.573874	0.425676	0.136388	0.0216834	0.00053513	6.14624e-08
97	TAS1R1	1p36	0.00170399	0.108896	0.02993	1	0.386612	1	0.4425	0.249613	1	0.0551545	0.00230865	0.289303	0.0756234	0.606308	0.573874	0.425676	0.136388	0.0216834	0.00162973	6.14624e-08
98	ZBTB48	1p36	0.000998889	0.108896	0.02993	1	0.547056	1	0.4425	0.249613	1	0.0551545	0.00230865	0.289303	0.0547659	0.606308	0.573874	0.425676	0.136388	0.0216834	0.00162973	6.14624e-08
99	KLHL21	1p36	0.000998889	0.108896	0.02993	0.720447	0.547056	1	0.4425	0.249613	1	0.0551545	0.00230865	0.289303	0.0756234	0.606308	0.573874	0.425676	0.136388	0.0216834	0.00279939	6.14624e-08
100	THAP3	1p36	0.000998889	0.183483	0.02993	0.720447	0.547056	1	0.4425	0.249613	1	0.0551545	0.00230865	0.387617	0.096428	0.606308	0.573874	0.425676	0.136388	0.0216834	0.00279939	2.30183e-07
101	PHF13	1p36	0.000998889	0.108896	0.02993	0.720447	0.547056	1	0.4425	0.249613	1	0.0551545	0.00230865	0.387617	0.096428	0.606308	0.573874	0.425676	0.136388	0.0216834	0.00279939	2.30183e-07
102	DNAJC11	1p36	0.00170399	0.130612	0.113698	0.720447	0.547056	1	0.4425	0.249613	1	0.105034	0.00230865	0.289303	0.096428	0.606308	0.573874	0.425676	0.136388	0.0216834	0.00100403	1.01754e-06
103	CAMTA1	1p36	0.0028871	0.109015	0.145694	0.68785	0.386612	1	0.4425	0.133612	1	0.105034	0.00134823	0.652599	0.083478	0.606308	0.653675	0.425676	0.235914	0.0132871	0.000938648	2.8785e-07
104	VAMP3	1p36	0.00179229	0.255431	0.145694	0.68785	0.224435	1	0.4425	0.133612	1	0.105034	0.00230865	0.489108	0.096428	0.606308	0.653675	0.425676	0.232744	0.0132871	0.00797752	1.01754e-06
105	PER3	1p36	0.00179229	0.255431	0.145694	0.68785	0.224435	1	0.4425	0.133612	1	0.105034	0.00230865	0.489108	0.128328	0.606308	0.653675	0.425676	0.232744	0.00803286	0.00797752	2.8785e-07
106	UTS2	1p36	0.00179229	0.350918	0.145694	0.68785	0.224435	1	0.40253	0.133612	1	0.105034	0.00393745	0.489108	0.128328	0.606308	0.653675	0.425676	0.232744	0.0132871	0.00311032	2.8785e-07
107	TNFRSF9	1p36	0.00179229	0.349383	0.113698	0.68785	0.224435	1	0.40253	0.133612	1	0.0800366	0.00395091	0.489108	0.091768	0.33916	0.653675	0.425676	0.232744	0.0216834	0.00311032	1.01754e-06
108	PARK7	1p36	0.00179229	0.314127	0.113698	0.68785	0.224435	1	0.40253	0.133612	1	0.0800366	0.00395091	0.652599	0.0711005	0.33916	0.653675	0.425676	0.235914	0.0216834	0.00177659	1.01754e-06
109	ERRFI1	1p36	0.00101712	0.156588	0.113698	0.68785	0.224435	1	0.40253	0.133612	1	0.0800366	0.015745	0.652599	0.0711005	0.33916	0.653675	0.425676	0.235914	0.0216834	0.000299241	8.00722e-08
110	SLC45A1	1p36	0.00101712	0.156588	0.113698	0.68785	0.224435	0.624507	0.779929	0.133612	1	0.0212683	0.0064465	0.366922	0.122268	0.606308	0.241035	0.425676	0.232744	0.0216834	0.00100403	8.99697e-08
111	RERE	1p36	0.00101712	0.078032	0.113698	0.68785	0.14356	1	0.779929	0.133612	1	0.04165	0.0251453	0.489108	0.0620382	0.606308	0.241035	1	0.232744	0.0216834	9.30968e-05	9.47272e-12
112	ENO1	1p36	0.00179229	0.159529	0.113698	0.68785	0.14356	0.374178	0.779929	0.133612	1	0.0800366	0.0251453	0.636876	0.128328	0.33916	0.313055	0.575157	0.136388	0.0216834	0.000561751	1.39407e-10
113	CA6	1p36	0.00101712	0.0556678	0.113698	0.68785	0.14356	0.624507	0.779929	0.133612	1	0.0800366	0.0251453	0.636876	0.160012	0.33916	0.573874	0.575157	0.136388	0.00924458	0.000160613	5.23878e-10
114	SLC2A7	1p36	0.00101712	0.0844731	0.113698	0.68785	0.0917012	0.624507	0.779929	0.133612	1	0.04165	0.0251453	0.636876	0.303745	0.33916	0.573874	0.179537	0.136388	0.00924458	0.000160613	1.94062e-09
115	SLC2A5	1p36	0.000573393	0.127644	0.113698	0.68785	0.0917012	0.624507	0.779929	0.133612	1	0.0139721	0.0064465	0.489108	0.244644	0.33916	0.573874	0.179537	0.136388	0.00924458	0.000160613	7.08237e-09
116	GPR157	1p36	0.000573393	0.0844731	0.113698	0.68785	0.224017	0.624507	0.779929	0.133612	1	0.0551545	0.0064465	0.489108	0.116791	0.33916	0.573874	0.179537	0.136388	0.00924458	0.000299241	2.19243e-08
117	H6PD	1p36	0.00179229	0.159529	0.113698	0.68785	0.224435	0.624507	1	0.133612	1	0.105034	0.0064465	0.489108	0.0919677	0.33916	0.573874	0.179537	0.136388	0.00924458	8.55079e-05	8.00722e-08
118	SPSB1	1p36	0.00179229	0.108896	0.113698	0.68785	0.335848	0.374178	1	0.133612	1	0.105034	0.0064465	0.489108	0.0547659	0.33916	0.573874	0.179537	0.201093	0.00924458	8.55079e-05	2.8785e-07
119	SLC25A33	1p36	0.00808897	0.0556678	0.113698	0.68785	0.335848	0.374178	0.779929	0.133612	1	0.0800366	0.0064465	0.223478	0.091768	0.606308	0.573874	0.425676	0.136388	0.00330418	3.57448e-05	2.8785e-07
120	TMEM201	1p36	0.00808897	0.0375551	0.113698	0.68785	0.335848	0.374178	0.76575	0.133612	1	0.105034	0.0064465	0.223478	0.091768	0.606308	0.173834	0.425676	0.136388	0.00330418	3.57448e-05	2.8785e-07
121	PIK3CD	1p36	0.00808897	0.0238293	0.145694	0.68785	0.224435	0.686885	0.76575	0.133612	1	0.105034	0.00395091	0.223478	0.091768	1	0.173834	0.425676	0.138902	0.00585731	6.95533e-05	2.19243e-08
122	CLSTN1	1p36	0.00808897	0.0151125	0.145694	0.68785	0.224435	1	1	0.133612	1	0.149283	0.00395091	0.223478	0.091768	1	0.173834	1	0.138902	0.00585731	6.95533e-05	2.5449e-08
123	AL357140.1	1p36	0.00808897	0.0375551	0.145694	0.68785	0.224435	0.374178	1	0.133612	1	0.149283	0.00395091	0.223478	0.116791	1	0.173834	1	0.138902	0.00585731	0.000134407	3.12664e-07
124	CTNNBIP1	1p36	0.00808897	0.0375551	0.295773	0.68785	0.224017	0.374178	1	0.133612	1	0.105034	0.00395091	0.223478	0.147435	1	0.173834	1	0.138902	0.00585731	6.95533e-05	3.12664e-07
125	LZIC	1p36	0.00808897	0.0375551	0.145694	0.68785	0.224017	0.374178	1	0.133612	1	0.0551545	0.0064465	0.223478	0.147435	1	0.173834	1	0.138902	0.00173796	0.000134407	1.06701e-06
126	NMNAT1	1p36	0.00808897	0.0149672	0.145694	0.68785	0.224017	0.374178	1	0.133612	1	0.0551545	0.0064465	0.223478	0.147435	1	0.173834	1	0.138902	0.00173796	0.000134407	1.06701e-06
127	RBP7	1p36	0.00808897	0.0243687	0.113698	0.68785	0.224017	0.374178	0.779929	0.133612	1	0.0551545	0.0064465	0.223478	0.147435	1	0.173834	1	0.138902	0.000929556	0.000134407	1.06701e-06
128	UBE4B	1p36	0.00808897	0.039729	0.113698	0.68785	0.224435	1	0.779929	0.133612	1	0.0551545	0.0064465	0.153739	0.0711005	1	0.173834	1	0.138902	0.000492984	0.000160613	5.91358e-09
129	KIF1B	1p36	0.0133454	0.0243687	0.113698	0.447152	0.224435	0.725847	0.76575	0.133612	1	0.105034	0.0251453	0.153739	0.0419833	0.606308	0.0721503	0.425676	0.138902	0.000492984	4.5171e-05	5.91358e-09
130	PGD	1p36	0.0133454	0.039729	0.113698	0.447152	0.224435	0.725847	0.76575	0.133612	1	0.105034	0.0064465	0.223478	0.0711005	0.606308	0.173834	0.425676	0.138902	0.000492984	1.8249e-05	8.00722e-08
131	APITD1	1p36	0.0133454	0.039729	0.113698	0.482837	0.224435	0.725847	0.76575	0.133612	1	0.105034	0.0064465	0.223478	0.091768	0.606308	0.173834	0.425676	0.138902	0.000492984	1.8249e-05	2.8785e-07
132	APITD1-CORT	1p36	0.0133454	0.039729	0.113698	0.482837	0.224435	0.725847	0.76575	0.133612	1	0.105034	0.00395091	0.223478	0.091768	0.606308	0.173834	0.425676	0.138902	0.000492984	1.8249e-05	2.8785e-07
133	CORT	1p36	0.0217675	0.039729	0.113698	0.482837	0.224435	0.452049	0.76575	0.133612	1	0.105034	0.0064465	0.223478	0.091768	0.606308	0.173834	0.425676	0.138902	0.000929556	8.55079e-05	2.8785e-07
134	DFFA	1p36	0.0217675	0.039729	0.113698	0.482837	0.224435	0.452049	0.76575	0.133612	1	0.105034	0.00395091	0.223478	0.0711005	0.606308	0.173834	0.425676	0.138902	0.000929556	8.55079e-05	2.8785e-07
135	PEX14	1p36	0.0217675	0.0149672	0.113698	0.447152	0.14356	0.506525	0.40253	0.133612	1	0.149283	0.00393745	0.223478	0.0419833	0.606308	0.173834	0.425676	0.138902	0.000492984	3.27484e-06	1.57237e-09
136	CASZ1	1p36	0.0217675	0.0149672	0.113698	0.447152	0.14356	0.753103	0.40253	0.133612	1	0.180364	0.00395091	0.317834	0.0583035	0.606308	0.173834	0.425676	0.138902	0.000929556	6.37594e-06	3.65855e-11
137	C1orf127	1p36	0.0217675	0.0556678	0.113698	0.447152	0.0917012	0.547356	0.40253	0.133612	1	0.105034	0.015745	0.441371	0.160012	1	0.173834	0.179537	0.136388	0.000929556	1.23313e-05	1.52137e-13
138	TARDBP	1p36	0.0217675	0.127644	0.113698	0.447152	0.0917012	1	0.40253	0.133612	1	0.105034	0.00393745	0.441371	0.244644	1	0.173834	0.179537	0.136388	0.000929556	2.36857e-05	2.42066e-12
139	TARDBP	1p36	0.0217675	0.127644	0.113698	0.447152	0.0917012	1	0.40253	0.133612	1	0.105034	0.00393745	0.441371	0.244644	1	0.173834	0.179537	0.136388	0.000929556	2.36857e-05	2.42066e-12
140	MASP2	1p36	0.0217675	0.038655	0.113698	0.447152	0.0917012	1	0.40253	0.133612	1	0.105034	0.00393745	0.441371	0.244644	1	0.173834	0.179537	0.136388	0.000929556	2.36857e-05	2.42066e-12
141	SRM	1p36	0.0217675	0.038655	0.113698	0.447152	0.0917012	1	0.369851	0.133612	1	0.105034	0.00393745	0.441371	0.296829	1	0.173834	0.425676	0.136388	0.000929556	4.5171e-05	4.22579e-13
142	EXOSC10	1p36	0.0217675	0.038655	0.113698	0.447152	0.0917012	1	0.369851	0.133612	1	0.105034	0.00393745	0.441371	0.296829	1	0.173834	0.425676	0.136388	0.000929556	8.55079e-05	4.22579e-13
143	MTOR	1p36	0.0217675	0.0092403	0.113698	0.447152	0.224435	0.743607	0.369851	0.133612	1	0.105034	0.00393745	0.317834	0.602642	1	0.173834	0.425676	0.138902	0.000929556	3.57448e-05	4.12376e-10
144	ANGPTL7	1p36	0.0217675	0.0243687	0.113698	0.447152	0.224435	1	0.369851	0.133612	1	0.105034	0.00395091	0.317834	0.596484	1	0.417559	0.425676	0.138902	0.000929556	0.000160613	1.57237e-09
145	UBIAD1	1p36	0.0217675	0.0243687	0.113698	0.447152	0.224435	0.743607	0.369851	0.133612	1	0.149283	0.00393745	0.317834	0.350153	1	0.417559	0.425676	0.138902	0.000929556	6.95533e-05	1.07933e-09
146	PTCHD2	1p36	0.00522396	0.0366777	0.113698	0.68785	0.335848	0.743607	0.54045	0.133612	1	0.180364	0.00393745	0.441371	0.419177	1	0.417559	0.425676	0.0914508	0.00025939	0.000257853	1.07933e-09
147	FBXO2	1p36	0.00522396	0.0366777	0.113698	0.720447	0.224435	0.53153	0.54045	0.133612	1	0.149283	0.00393745	0.618626	0.419177	1	0.417559	0.425676	0.0914508	0.00013547	0.000490901	1.61849e-08
148	FBXO44	1p36	0.00522396	0.0366777	0.113698	0.720447	0.224435	0.53153	0.54045	0.133612	1	0.149283	0.00393745	0.618626	0.504882	1	0.417559	0.425676	0.0914508	0.00013547	0.000490901	1.61849e-08
149	FBXO6	1p36	0.00522396	0.0366777	0.113698	0.720447	0.224435	0.53153	0.54045	0.133612	1	0.149283	0.00393745	0.618626	0.504882	1	0.417559	0.425676	0.0914508	7.02559e-05	0.000490901	6.14624e-08
150	MAD2L2	1p36	0.00522396	0.0375551	0.113698	0.720447	0.224435	0.53153	0.54045	0.133612	1	0.149283	0.00393745	0.618626	0.504882	1	0.417559	0.425676	0.0914508	7.02559e-05	0.000490901	6.14624e-08
151	DRAXIN	1p36	0.00310702	0.0375551	0.113698	0.720447	0.224435	0.367181	0.54045	0.133612	1	0.149283	0.00393745	0.618626	0.504882	1	0.417559	0.425676	0.0914508	7.02559e-05	0.000490901	6.14624e-08
152	AGTRAP	1p36	0.00310702	0.0556678	0.113698	0.68785	0.224435	0.367181	0.54045	0.133612	1	0.0800366	0.00393745	0.618626	0.350153	1	0.417559	0.425676	0.0914508	7.02559e-05	0.000490901	2.30183e-07
153	C1orf167	1p36	0.00310702	0.0556678	0.113698	0.68785	0.224435	0.564419	0.54045	0.133612	1	0.0800366	0.00393745	0.618626	0.290182	1	0.417559	0.425676	0.0914508	7.02559e-05	0.000490901	2.30183e-07
154	MTHFR	1p36	0.00310702	0.0556678	0.113698	0.68785	0.224435	0.564419	0.54045	0.133612	1	0.0800366	0.00393745	0.618626	0.290182	1	0.417559	0.179537	0.0914508	7.02559e-05	0.000257853	2.30183e-07
155	CLCN6	1p36	0.00310702	0.0556678	0.113698	0.68785	0.224435	0.564419	0.54045	0.133612	1	0.0800366	0.00393745	0.618626	0.290182	1	0.417559	0.179537	0.0914508	7.02559e-05	0.000134407	8.00722e-08
156	NPPA	1p36	0.00310702	0.0556678	0.113698	0.68785	0.335848	0.367181	0.54045	0.133612	1	0.0800366	0.00393745	0.618626	0.290182	1	0.417559	0.425676	0.0914508	0.00025939	0.000134407	8.00722e-08
157	NPPB	1p36	0.00310702	0.0556678	0.113698	0.68785	0.335848	0.367181	0.54045	0.133612	1	0.0800366	0.00393745	0.618626	0.289126	1	0.417559	0.425676	0.0914508	0.00025939	0.000134407	8.00722e-08
158	KIAA2013	1p36	0.00310702	0.0844731	0.113698	0.68785	0.224017	0.367181	0.54045	0.133612	1	0.0800366	0.00393745	0.618626	0.290182	0.548177	0.417559	0.425676	0.0608168	0.000492984	6.95533e-05	8.00722e-08
159	PLOD1	1p36	0.00310702	0.0556678	0.113698	0.68785	0.224017	0.246234	0.54045	0.133612	1	0.0800366	0.00393745	0.618626	0.236376	0.548177	0.417559	0.425676	0.0608168	0.000492984	6.95533e-05	2.8785e-07
160	MFN2	1p36	0.00310702	0.0243687	0.113698	0.720447	0.14356	0.246234	0.54045	0.133612	1	0.149283	0.00393745	0.618626	0.236376	0.548177	0.417559	0.425676	0.0608168	0.000929556	9.25788e-06	2.8785e-07
161	MIIP	1p36	0.00310702	0.0243687	0.113698	0.720447	0.224017	0.246234	0.54045	0.133612	1	0.149283	0.00395091	0.618626	0.185556	0.548177	0.417559	0.425676	0.0608168	0.000492984	1.8249e-05	2.8785e-07
162	TNFRSF8	1p36	0.00310702	0.0149672	0.0126317	0.720447	0.224017	0.367181	0.54045	0.249613	1	0.0800366	0.015745	0.618626	0.229179	0.548177	0.417559	0.425676	0.0608168	0.00025939	9.25788e-06	2.8785e-07
163	TNFRSF1B	1p36	0.00522396	0.039729	0.0126317	0.68785	0.224435	0.53153	0.54045	0.249613	1	0.149283	0.0251453	0.808765	0.350153	0.548177	0.0721503	0.425676	0.0608168	0.00013547	1.30945e-06	2.30183e-07
164	VPS13D	1p36	0.00522396	0.0243687	0.145694	0.68785	0.224435	0.53153	0.54045	1	1	0.0800366	0.0251453	0.808765	0.191759	0.548177	0.0721503	0.179537	0.0609216	0.00013547	3.57448e-05	1.57237e-09
165	DHRS3	1p36	0.00872754	0.039729	0.02993	1	0.335848	0.743607	0.755925	1	1	0.0800366	0.0104883	0.317834	0.290182	0.548177	0.0721503	0.425676	0.0608168	0.00025939	0.00173539	5.91358e-09
166	AADACL4	1p36	0.0144762	0.038655	0.113698	1	0.335848	0.743607	0.755925	1	1	0.266947	0.0169983	0.317834	0.289126	0.548177	0.0721503	0.425676	0.0608168	0.00025939	0.00173539	6.14624e-08
167	AADACL3	1p36	0.0144762	0.0603932	0.113698	1	0.335848	0.743607	0.755925	1	1	0.266947	0.027405	0.317834	0.289126	0.548177	0.0721503	0.425676	0.0609216	0.00025939	0.00590901	2.30183e-07
168	C1orf158	1p36	0.0144762	0.0603932	0.113698	1	0.335848	0.53153	0.755925	1	1	0.266947	0.027405	0.317834	0.289126	0.548177	0.0721503	0.425676	0.0609216	0.00025939	0.00590901	2.30183e-07
169	PRAMEF1	1p36	0.0144762	0.038655	0.02993	1	0.335848	0.367181	0.755925	1	1	0.266947	0.027405	0.317834	0.289126	0.548177	0.0721503	0.179537	0.0609216	0.00013547	0.00590901	3.68767e-08
170	PRAMEF12	1p36	0.0144762	0.038655	0.02993	1	0.335848	0.367181	0.755925	1	1	0.266947	0.027405	0.317834	0.289126	0.548177	0.0721503	0.179537	0.0609216	0.00013547	0.00590901	3.68767e-08
171	PRAMEF2	1p36	0.0144762	0.038655	0.02993	1	0.335848	0.367181	0.755925	1	1	0.266947	0.027405	0.317834	0.289126	0.548177	0.0721503	0.179537	0.0609216	0.00013547	0.00590901	3.68767e-08
172	HNRNPCL1	1p36	0.0144762	0.038655	0.02993	1	0.335848	0.367181	0.755925	1	1	0.266947	0.027405	0.317834	0.289126	0.548177	0.0721503	0.179537	0.0609216	0.00013547	0.00590901	3.68767e-08
173	HNRNPCL4	1p36	0.0144762	0.038655	0.02993	1	0.335848	0.367181	0.755925	1	1	0.266947	0.027405	0.317834	0.289126	0.548177	0.0721503	0.179537	0.0609216	0.00013547	0.00590901	3.68767e-08
174	PRAMEF8	1p36	0.0144762	0.038655	0.02993	1	0.335848	0.367181	0.755925	1	1	0.266947	0.027405	0.317834	0.289126	0.548177	0.0721503	0.179537	0.0609216	0.00013547	0.00590901	3.68767e-08
175	PRAMEF10	1p36	0.0144762	0.038655	0.02993	1	0.335848	0.367181	0.755925	1	1	0.266947	0.027405	0.317834	0.289126	0.548177	0.0721503	0.179537	0.0609216	0.00013547	0.00590901	3.68767e-08
176	PRAMEF20	1p36	0.0144762	0.038655	0.02993	1	0.335848	0.367181	0.755925	1	1	0.266947	0.027405	0.317834	0.289126	0.548177	0.0721503	0.179537	0.0609216	0.00013547	0.00590901	3.68767e-08
177	PRAMEF17	1p36	0.0144762	0.038655	0.02993	1	0.335848	0.367181	0.755925	1	1	0.266947	0.027405	0.317834	0.289126	0.548177	0.0721503	0.179537	0.0609216	0.00013547	0.00590901	3.68767e-08
178	PRAMEF19	1p36	0.0144762	0.038655	0.02993	1	0.335848	0.367181	0.755925	1	1	0.266947	0.027405	0.317834	0.289126	0.548177	0.0721503	0.179537	0.0609216	0.00013547	0.00590901	3.68767e-08
179	PRAMEF14	1p36	0.0144762	0.038655	0.02993	1	0.335848	0.367181	0.755925	1	1	0.266947	0.027405	0.317834	0.289126	0.548177	0.0721503	0.179537	0.0609216	0.00013547	0.00590901	3.68767e-08
180	PRAMEF9	1p36	0.0144762	0.038655	0.02993	1	0.335848	0.367181	0.755925	1	1	0.266947	0.027405	0.317834	0.289126	0.548177	0.0721503	0.179537	0.0609216	0.00013547	0.00590901	3.68767e-08
181	PRAMEF25	1p36	0.0144762	0.038655	0.02993	1	0.335848	0.367181	0.755925	1	1	0.266947	0.027405	0.317834	0.289126	0.548177	0.0721503	0.179537	0.0609216	0.00013547	0.00590901	3.68767e-08
182	PRAMEF7	1p36	0.0144762	0.038655	0.02993	1	0.335848	0.367181	0.755925	1	1	0.266947	0.027405	0.317834	0.289126	0.548177	0.0721503	0.179537	0.0609216	0.00013547	0.00590901	3.68767e-08
183	PRAMEF26	1p36	0.0144762	0.038655	0.02993	1	0.335848	0.367181	0.755925	1	1	0.266947	0.027405	0.317834	0.289126	0.548177	0.0721503	0.179537	0.0609216	0.00013547	0.00590901	3.68767e-08
184	PRAMEF6	1p36	0.0144762	0.038655	0.02993	1	0.335848	0.367181	0.755925	1	1	0.266947	0.027405	0.317834	0.289126	0.548177	0.0721503	0.179537	0.0609216	0.00013547	0.00590901	3.68767e-08
185	PRAMEF11	1p36	0.0144762	0.038655	0.02993	1	0.335848	0.367181	0.755925	1	1	0.266947	0.027405	0.317834	0.289126	0.548177	0.0721503	0.179537	0.0609216	0.00013547	0.00590901	3.68767e-08
186	PRAMEF4	1p36	0.0144762	0.038655	0.02993	1	0.335848	0.367181	0.755925	1	1	0.266947	0.027405	0.317834	0.289126	0.548177	0.0721503	0.179537	0.0609216	0.00013547	0.00590901	3.68767e-08
187	PRAMEF5	1p36	0.0144762	0.038655	0.02993	1	0.335848	0.367181	0.755925	1	1	0.266947	0.027405	0.317834	0.289126	0.548177	0.0721503	0.179537	0.0609216	0.00013547	0.00590901	3.68767e-08
188	WI2-3308P17.2	1p36	0.0144762	0.038655	0.02993	1	0.335848	0.367181	0.755925	1	1	0.266947	0.027405	0.317834	0.289126	0.548177	0.0721503	0.179537	0.0609216	0.00013547	0.00590901	3.68767e-08
189	HNRNPCL2	1p36	0.0144762	0.038655	0.02993	1	0.335848	0.367181	0.755925	1	1	0.266947	0.027405	0.317834	0.289126	0.548177	0.0721503	0.179537	0.0609216	0.00013547	0.00590901	3.68767e-08
190	HNRNPCL3	1p36	0.0144762	0.038655	0.02993	1	0.335848	0.367181	0.755925	1	1	0.266947	0.027405	0.317834	0.289126	0.548177	0.0721503	0.179537	0.0609216	0.00013547	0.00590901	3.68767e-08
191	PRAMEF11	1p36	0.0144762	0.038655	0.02993	1	0.335848	0.367181	0.755925	1	1	0.266947	0.027405	0.317834	0.289126	0.548177	0.0721503	0.179537	0.0609216	0.00013547	0.00590901	3.68767e-08
192	PRAMEF18	1p36	0.0144762	0.038655	0.02993	1	0.335848	0.367181	0.755925	1	1	0.266947	0.027405	0.317834	0.289126	0.548177	0.0721503	0.179537	0.0609216	0.00013547	0.00590901	3.68767e-08
193	PRAMEF25	1p36	0.0144762	0.038655	0.02993	1	0.335848	0.367181	0.755925	1	1	0.266947	0.027405	0.317834	0.289126	0.548177	0.0721503	0.179537	0.0609216	0.00013547	0.00590901	3.68767e-08
194	LRRC38	1p36	0.00872754	0.147658	0.02993	1	0.335848	0.246234	0.755925	1	1	0.197682	0.027405	0.317834	0.584434	1	0.0721503	0.179537	0.0609216	2.28785e-05	0.00270957	1.45219e-07
195	PDPN	1p36	0.00872754	0.228497	0.02993	1	0.335848	0.0643099	0.54045	1	1	0.197682	0.0594942	0.466932	0.684013	1	0.0721503	0.179537	0.0609216	0.00013547	0.00270957	8.49446e-07
196	PRDM2	1p36	0.00872754	0.390894	0.113698	1	0.335848	0.0643099	0.54045	1	1	0.197682	0.0594942	0.466932	0.584527	0.548177	0.173834	0.179537	0.0608168	0.00055753	0.0107293	3.53292e-06
197	KAZN	1p36	0.0217675	0.0945566	0.0769102	1	0.224435	0.367181	0.54045	1	1	0.0551545	0.0104883	0.317834	0.505118	1	0.0721503	0.425676	0.0914508	0.00055753	0.0155424	2.30151e-09
198	TMEM51	1p36	0.0144762	0.224567	0.02993	0.68785	0.224435	0.591162	0.54045	1	1	0.105034	0.0252691	0.466932	0.784596	1	0.0721503	0.425676	0.138902	0.00184389	0.017743	6.14624e-08
199	C1orf195	1p36	0.0144762	0.224567	0.02993	1	0.224435	0.246234	0.54045	1	1	0.105034	0.0252691	0.466932	0.577247	1	0.0721503	0.425676	0.138902	0.00184389	0.017743	2.30183e-07
200	FHAD1	1p36	0.0144762	0.550011	0.0126317	0.68785	0.224017	0.310645	0.755925	1	1	0.105034	0.00395091	0.466932	0.784596	1	0.0721503	0.425676	0.0914508	0.00184389	0.017743	2.19243e-08
201	EFHD2	1p36	0.00862129	0.717211	0.0126317	1	0.224017	0.403552	1	1	1	0.197682	0.00395091	0.466932	0.784596	1	0.0721503	0.425676	0.138902	0.00184389	0.017743	2.19243e-08
202	CTRC	1p36	0.00862129	0.717211	0.0126317	1	0.224017	0.403552	1	1	1	0.197682	0.0064465	0.466932	0.784596	1	0.0721503	0.425676	0.138902	0.00184389	0.017743	2.19243e-08
203	CELA2A	1p36	0.0238133	0.496146	0.0399414	1	0.224017	0.403552	1	1	1	0.197682	0.0064465	0.466932	0.577247	1	0.0721503	0.425676	0.138902	0.00101869	0.017743	2.19243e-08
204	CELA2B	1p36	0.0238133	0.496146	0.0399414	1	0.224017	0.403552	1	1	1	0.197682	0.0064465	0.466932	0.584434	1	0.0721503	0.425676	0.138902	0.00101869	0.017743	2.19243e-08
205	CASP9	1p36	0.0238133	0.496146	0.0399414	1	0.224017	0.764783	1	1	1	0.197682	0.0064465	0.466932	0.784606	1	0.0721503	0.425676	0.138902	0.00101869	0.017743	4.20607e-09
206	DNAJC16	1p36	0.0238133	0.224567	0.0126317	1	0.224017	0.764783	1	1	1	0.266947	0.0064465	0.466932	0.504882	1	0.0721503	0.425676	0.138902	0.00101869	0.00584326	1.61849e-08
207	AGMAT	1p36	0.0238133	0.224567	0.0126317	1	0.224435	0.764783	1	1	1	0.266947	0.0064465	0.466932	0.504882	1	0.0721503	0.425676	0.138902	0.00184389	0.0102483	1.61849e-08
208	DDI2	1p36	0.0238133	0.224567	0.0126317	1	0.547056	0.564419	1	1	1	0.149283	0.00395091	0.618626	0.590404	1	0.0721503	0.425676	0.138902	0.00330418	0.0102483	1.61849e-08
209	RSC1A1	1p36	0.0238133	0.224567	0.0126317	1	0.547056	0.564419	1	1	1	0.105034	0.00395091	0.618626	0.684013	1	0.0721503	0.425676	0.138902	0.00330418	0.0102483	1.61849e-08
210	PLEKHM2	1p36	0.0387964	0.224567	0.0126317	1	0.386612	0.591162	1	1	1	0.0551545	0.00395091	0.618626	0.590404	1	0.0721503	0.425676	0.138902	0.00330418	0.0102483	4.20607e-09
211	FBLIM1	1p36	0.0387964	0.228497	0.0126317	1	0.386612	0.403552	1	1	1	0.0800366	0.00395091	0.618626	0.590404	1	0.0721503	0.425676	0.138902	0.00330418	0.0102483	4.20607e-09
212	TMEM82	1p36	0.0387964	0.224567	0.0126317	1	0.386612	0.403552	1	1	1	0.0551545	0.00395091	0.618626	0.590404	1	0.0721503	0.425676	0.138902	0.00330418	0.0102483	4.20607e-09
213	SLC25A34	1p36	0.0387964	0.224567	0.0126317	1	0.386612	0.403552	1	1	1	0.0551545	0.00395091	0.618626	0.590404	1	0.0721503	0.425676	0.138902	0.00330418	0.0102483	4.20607e-09
214	UQCRHL	1p36	0.0387964	0.335694	0.02993	1	0.547056	0.246234	1	1	1	0.0800366	0.00395091	0.618626	0.590404	1	0.0721503	0.425676	0.138902	0.00330418	0.0102483	6.14624e-08
215	SPEN	1p36	0.0387964	0.550791	0.02993	1	0.547056	0.246234	1	1	0.238776	0.106631	0.00395091	0.618626	0.505118	1	0.0721503	0.425676	0.138902	0.00330418	0.00329222	1.69802e-11
216	ZBTB17	1p36	0.0238133	0.550791	0.02993	1	0.547056	0.246234	1	1	0.238776	0.04165	0.0064465	0.618626	0.236376	1	0.173834	0.425676	0.138902	0.00330418	0.00183458	1.00766e-12
217	C1orf64	1p36	0.08256	0.550011	0.02993	1	0.547056	0.246234	1	1	0.238776	0.149283	0.0064465	0.797958	0.290182	1	0.173834	0.425676	0.138902	0.00184389	0.00183458	1.00766e-12
218	HSPB7	1p36	0.08256	0.550791	0.02993	1	0.386612	0.246234	1	1	0.238776	0.149283	0.0064465	1	0.290182	1	0.173834	0.425676	0.138902	0.00184389	0.00183458	1.00766e-12
219	CLCNKB	1p36	0.08256	0.550791	0.02993	1	0.224017	0.246234	1	1	0.238776	0.149283	0.0064465	1	0.290182	1	0.173834	0.425676	0.138902	0.00184389	0.00183458	1.00766e-12
220	FAM131C	1p36	0.0535058	0.550791	0.02993	1	0.14356	0.246234	1	1	0.238776	0.149283	0.0064465	1	0.290182	1	0.173834	0.425676	0.138902	0.00184389	0.00101188	1.00766e-12
221	CLCNKA	1p36	0.08256	0.550791	0.02993	1	0.224017	0.246234	1	1	0.238776	0.149283	0.0064465	1	0.290182	1	0.173834	0.425676	0.138902	0.00184389	0.00183458	1.00766e-12
222	EPHA2	1p36	0.08256	0.550791	0.113698	1	0.14356	0.403552	1	1	0.238776	0.266947	0.00395091	1	0.236376	1	0.573874	0.425676	0.138902	0.00330418	0.000552764	1.57237e-09
223	ARHGEF19	1p36	0.125656	1	0.113698	1	0.224017	0.53153	1	1	0.238776	0.197682	0.00395091	0.797958	0.236376	1	0.313055	0.425676	0.138902	0.00585731	0.000257853	2.19243e-08
224	RSG1	1p36	0.0624931	1	0.113698	1	0.224435	0.53153	1	1	1	0.197682	0.00395091	0.797958	0.147435	1	0.313055	0.425676	0.138902	0.00585731	0.000257853	8.00722e-08
225	FBXO42	1p36	0.0624931	0.717211	0.113698	1	0.224435	0.53153	1	1	1	0.197682	0.00395091	0.797958	0.0865252	1	0.313055	0.179537	0.138902	0.00585731	0.000257853	8.00722e-08
226	SZRD1	1p36	0.0435075	0.717211	0.113698	1	0.224435	1	1	1	1	0.197682	0.00395091	0.797958	0.134535	1	0.313055	0.425676	0.138902	0.00585731	0.00173539	3.53292e-06
227	SPATA21	1p36	0.0435075	0.496146	0.113698	1	0.335848	1	1	1	1	0.197682	0.00395091	0.597106	0.170197	1	0.313055	0.425676	0.138902	0.00585731	0.00173539	3.53292e-06
228	NECAP2	1p36	0.0435075	0.717211	0.113698	1	0.497873	1	1	1	1	0.197682	0.00395091	0.597106	0.163315	1	0.417559	0.425676	0.138902	0.0102625	0.00036262	1.20306e-05
229	CROCC	1p36	0.0435075	0.224567	0.211681	1	0.168294	0.71535	1	1	1	0.105034	0.00393745	0.597106	0.294953	1	0.417559	0.425676	0.138902	0.0102625	0.000713875	3.53292e-06
230	MFAP2	1p36	0.0435075	0.224567	0.211681	1	0.168294	0.71535	1	1	1	0.105034	0.00393745	0.597106	0.294953	1	0.417559	0.425676	0.138902	0.0102625	0.000713875	3.53292e-06
231	ATP13A2	1p36	0.0256117	0.224567	0.211681	1	0.167835	0.71535	1	1	1	0.105034	0.00393745	0.597106	0.235678	1	0.417559	0.425676	0.138902	0.0102625	0.000713875	1.01754e-06
232	NBPF1	1p36	0.0435075	0.224567	0.211681	1	0.168294	0.71535	1	1	1	0.105034	0.00393745	0.597106	0.294953	1	0.417559	0.425676	0.138902	0.0102625	0.000713875	3.53292e-06
233	FAM231A	1p36	0.0435075	0.224567	0.211681	1	0.168294	0.71535	1	1	1	0.105034	0.00393745	0.597106	0.294953	1	0.417559	0.425676	0.138902	0.0102625	0.000713875	3.53292e-06
234	FAM231C	1p36	0.0435075	0.224567	0.211681	1	0.168294	0.71535	1	1	1	0.105034	0.00393745	0.597106	0.294953	1	0.417559	0.425676	0.138902	0.0102625	0.000713875	3.53292e-06
235	FAM231A	1p36	0.0435075	0.224567	0.211681	1	0.168294	0.71535	1	1	1	0.105034	0.00393745	0.597106	0.294953	1	0.417559	0.425676	0.138902	0.0102625	0.000713875	3.53292e-06
236	SDHB	1p36	0.0729811	0.147658	0.211681	1	0.168294	0.48973	1	1	1	0.105034	0.0064465	1	0.757408	1	0.417559	0.425676	0.138902	0.00321986	0.00521792	2.17361e-06
237	PADI2	1p36	0.0729811	0.0945566	0.211681	1	0.168294	0.48973	0.721313	1	1	0.105034	0.0064465	1	0.750936	1	0.417559	0.425676	0.0914508	0.00321986	0.00270957	2.17361e-06
238	PADI1	1p36	0.120541	0.272395	0.211681	0.668454	0.168294	0.743607	0.6885	1	1	0.105034	0.00395091	1	0.638296	1	0.417559	0.425676	0.138902	0.00321986	0.00270957	8.24875e-06
239	PADI3	1p36	0.120541	0.272395	0.211681	1	0.168294	0.743607	0.448021	1	1	0.105034	0.00395091	1	0.536375	1	0.417559	0.425676	0.138902	0.00321986	0.00270957	8.24875e-06
240	PADI4	1p36	0.0729811	0.272395	0.211681	1	0.168294	1	0.448021	1	0.238776	0.105034	0.00393745	0.784958	0.536375	1	0.417559	0.425676	0.138902	0.00173796	0.00036262	8.24875e-06
241	AC004824.2	1p36	0.120541	0.390894	0.211681	1	0.168294	1	0.448021	1	1	0.105034	0.0064465	1	0.536375	1	0.417559	0.425676	0.138902	0.00173796	0.00270957	3.08594e-05
242	PADI6	1p36	0.120541	0.390894	0.211681	1	0.100682	1	0.448021	1	0.238776	0.105034	0.0064465	0.784958	0.536375	1	0.417559	0.425676	0.138902	0.00585731	0.000713875	3.08594e-05
243	RCC2	1p36	0.120541	0.58652	0.211681	1	0.100682	1	0.448021	1	0.238776	0.105034	0.0064465	1	0.432871	1	0.417559	0.425676	0.0914508	0.00585731	0.000713875	3.08594e-05
244	ARHGEF10L	1p36	0.0729811	0.147658	0.211681	1	0.0607779	1	0.6885	1	0.238776	0.149283	0.0251453	1	0.432871	1	0.417559	0.179537	0.0914508	0.00173796	0.000713875	3.08594e-05
245	ACTL8	1p36	0.120541	0.228497	0.211681	1	0.267087	1	0.6885	1	1	0.105034	0.0252691	0.768918	0.525259	1	0.417559	0.425676	0.0914508	0.000929556	0.00270957	3.08594e-05
246	IGSF21	1p36	0.238376	0.224567	0.211681	0.664268	0.167835	1	0.6885	1	1	0.0268709	0.0169983	0.768918	0.340083	1	0.173834	0.425676	0.0608168	0.000929556	0.00270957	2.17361e-06
247	KLHDC7A	1p36	0.155344	0.496146	0.211681	0.664268	0.267087	0.71535	0.6885	1	1	0.0268709	0.027405	1	0.327134	1	0.173834	0.425676	0.0914508	0.000929556	0.00521792	2.17361e-06
248	PAX7	1p36	0.155344	0.224567	0.211681	0.664268	0.424952	1	0.448021	1	1	0.0111097	0.027405	1	0.407855	0.548177	0.573874	0.425676	0.0914508	0.000929556	0.00521792	5.65284e-07
249	TAS1R2	1p36	0.238376	0.335694	0.211681	0.664268	0.267087	1	0.448021	1	1	0.0111097	0.0438719	1	0.327134	0.548177	0.173834	0.425676	0.0914508	0.000929556	0.00521792	1.45219e-07
250	RP13-279N23.2	1p36	0.398195	0.224567	0.211681	0.664268	0.267087	1	0.448021	1	1	0.0551545	0.0438719	1	0.327134	0.548177	0.173834	0.425676	0.0914508	0.000929556	0.00139588	9.26161e-09
251	ALDH4A1	1p36	0.238376	0.335694	0.211681	0.664268	0.267087	0.71535	0.448021	1	1	0.0551545	0.0438719	1	0.327134	0.548177	0.173834	0.425676	0.0914508	0.000929556	0.00270957	9.26161e-09
252	IFFO2	1p36	0.155344	0.335694	0.211681	0.664268	0.267087	0.71535	0.448021	1	1	0.0139721	0.0438719	1	0.502531	1	0.417559	0.425676	0.0914508	0.000929556	0.00139588	9.26161e-09
253	UBR4	1p36	0.276761	0.0945566	0.211681	0.664268	0.424952	0.71535	0.448021	1	1	0.106631	0.0438719	0.751333	0.190403	1	0.173834	0.425676	0.0914508	0.00173796	0.000713875	2.30151e-09
254	EMC1	1p36	0.155344	0.147658	0.211681	0.664268	0.424952	0.71535	0.448021	1	1	0.0268709	0.0438719	0.751333	0.190403	1	0.173834	0.425676	0.0914508	0.00321986	0.000713875	1.45219e-07
255	MRTO4	1p36	0.155344	0.272395	0.211681	0.664268	0.66567	1	0.448021	1	1	0.0268709	0.0438719	0.751333	0.190403	1	0.173834	0.425676	0.0914508	0.00321986	0.000713875	1.45219e-07
256	AKR7A3	1p36	0.155344	0.272395	0.211681	0.664268	0.66567	1	0.448021	1	1	0.0268709	0.0438719	0.751333	0.24576	1	0.173834	0.425676	0.0914508	0.00321986	0.000713875	1.45219e-07
257	AKR7A2	1p36	0.155344	0.272395	0.211681	0.664268	0.66567	1	0.448021	1	1	0.0268709	0.0438719	1	0.24576	1	0.573874	0.425676	0.0914508	0.00321986	0.000713875	1.45219e-07
258	PQLC2	1p36	0.155344	0.272395	0.211681	0.664268	0.66567	1	0.448021	1	1	0.0268709	0.0438719	1	0.190403	1	0.573874	0.425676	0.0914508	0.00173796	0.000713875	1.45219e-07
259	CAPZB	1p36	0.0993198	0.272395	0.383137	0.664268	0.424952	1	0.161884	1	1	0.0268709	0.0438719	1	0.146783	1	0.573874	0.425676	0.0914508	0.00173796	9.18307e-05	9.26161e-09
260	MINOS1	1p36	0.238376	0.191096	0.211681	1	0.168294	1	0.352282	1	1	0.105034	0.0438719	0.748454	0.146783	1	0.573874	0.425676	0.0914508	0.00173796	9.18307e-05	3.68767e-08
261	MINOS1-NBL1	1p36	0.238376	0.191096	0.211681	1	0.168294	1	0.352282	1	1	0.0551545	0.0438719	0.748454	0.146783	1	0.573874	0.425676	0.0914508	0.00173796	9.18307e-05	3.68767e-08
262	NBL1	1p36	0.238376	0.191096	0.211681	1	0.168294	1	0.352282	1	1	0.0551545	0.0438719	0.748454	0.146783	1	0.573874	0.425676	0.0914508	0.00321986	9.18307e-05	3.68767e-08
263	HTR6	1p36	0.238376	0.191096	0.211681	1	0.168294	1	0.735465	1	1	0.105034	0.0438719	0.748454	0.146783	1	0.573874	0.425676	0.0914508	0.00321986	0.00018303	3.68767e-08
264	TMCO4	1p36	0.238376	0.0603932	0.211681	1	0.168294	1	0.735465	1	1	0.0268709	0.0438719	0.748454	0.110544	1	0.573874	0.425676	0.0914508	0.00321986	0.00036262	9.26161e-09
265	RNF186	1p36	0.238376	0.0603932	0.211681	1	0.267087	1	0.448021	1	1	0.0268709	0.0438719	0.748454	0.24576	1	0.173834	0.425676	0.0914508	0.00590646	0.00036262	9.26161e-09
266	OTUD3	1p36	0.357529	0.038655	0.113698	1	0.424952	1	0.161884	1	1	0.0268709	0.027405	0.748454	0.190403	1	0.0721503	0.425676	0.0914508	0.00590646	0.000713875	1.45219e-07
267	PLA2G2E	1p36	0.357529	0.038655	0.113698	1	0.424952	1	0.161884	1	1	0.0268709	0.027405	0.748454	0.25975	1	0.0721503	0.425676	0.0914508	0.00590646	0.000713875	1.45219e-07
268	PLA2G2A	1p36	0.357529	0.0603932	0.113698	0.553993	0.424952	1	0.161884	1	1	0.0111097	0.027405	0.748454	0.190403	1	0.0721503	0.425676	0.0914508	0.00590646	0.000713875	3.68767e-08
269	PLA2G5	1p36	0.357529	0.0603932	0.113698	0.553993	0.424952	1	0.161884	1	1	0.0111097	0.027405	0.748454	0.190403	1	0.0721503	0.425676	0.0914508	0.017753	0.000713875	1.45219e-07
270	PLA2G2D	1p36	0.357529	0.0603932	0.113698	0.553993	0.424952	1	0.161884	1	1	0.0268709	0.027405	0.748454	0.190403	1	0.0721503	0.425676	0.0914508	0.0102625	0.00139588	1.45219e-07
271	PLA2G2F	1p36	0.238376	0.038655	0.211681	0.553993	0.717164	1	0.161884	1	1	0.0268709	0.027405	0.748454	0.134746	1	0.0721503	0.425676	0.0914508	0.0102625	0.00139588	1.45219e-07
272	PLA2G2C	1p36	0.238376	0.0603932	0.211681	0.553993	0.717164	1	0.161884	1	1	0.0268709	0.027405	0.748454	0.17863	1	0.0721503	0.425676	0.0914508	0.0102625	0.00139588	1.45219e-07
273	UBXN10	1p36	0.238376	0.0603932	0.211681	0.553993	0.717164	1	0.161884	1	1	0.0268709	0.027405	0.748454	0.17863	1	0.313055	0.425676	0.0914508	0.0102625	0.00139588	1.45219e-07
274	VWA5B1	1p36	0.155344	0.228497	0.113698	0.553993	0.424952	1	0.161884	1	1	0.0268709	0.027405	0.748454	0.17863	1	0.313055	0.425676	0.0608168	0.0102625	0.00139588	1.45219e-07
275	CAMK2N1	1p36	0.357529	0.228497	0.113698	0.553993	0.66567	1	0.161884	1	0.238776	0.0268709	0.027405	0.748454	0.12295	1	0.313055	0.425676	0.0609216	0.00321986	0.00139588	5.65284e-07
276	MUL1	1p36	0.357529	0.228497	0.113698	0.553993	0.66567	1	0.161884	1	0.238776	0.0268709	0.027405	0.748454	0.12295	1	0.313055	0.425676	0.0609216	0.00321986	0.00139588	5.65284e-07
277	FAM43B	1p36	0.357529	0.228497	0.113698	0.553993	0.66567	1	0.448021	1	0.238776	0.0268709	0.027405	0.748454	0.12295	1	0.313055	0.425676	0.0609216	0.00321986	0.00139588	2.17361e-06
278	CDA	1p36	0.357529	0.228497	0.113698	0.553993	0.66567	1	0.448021	1	0.238776	0.0268709	0.027405	0.748454	0.12295	1	0.313055	0.425676	0.0609216	0.00321986	0.00270957	2.17361e-06
279	PINK1	1p36	0.357529	0.228497	0.113698	0.553993	0.66567	1	0.448021	1	0.238776	0.0268709	0.027405	0.748454	0.12295	1	0.313055	0.425676	0.0609216	0.00321986	0.0107293	2.17361e-06
280	DDOST	1p36	0.357529	0.228497	0.211681	0.553993	0.66567	1	0.448021	1	0.238776	0.0268709	0.027405	0.748454	0.112046	1	0.313055	0.425676	0.113356	0.00321986	0.0107293	2.17361e-06
281	KIF17	1p36	0.357529	0.147658	0.211681	0.553993	0.661827	1	0.448021	1	0.238776	0.0111097	0.027405	0.748454	0.0812363	1	0.313055	0.425676	0.113356	0.00321986	0.0107293	8.24875e-06
282	SH2D5	1p36	0.357529	0.147658	0.211681	0.553993	0.661827	1	0.448021	1	0.238776	0.0111097	0.027405	0.748454	0.0812363	1	0.313055	0.425676	0.113356	0.00321986	0.00270957	8.24875e-06
283	HP1BP3	1p36	0.357529	0.147658	0.211681	0.553993	0.661827	1	0.448021	1	0.238776	0.0268709	0.027405	0.748454	0.0812363	1	0.313055	0.425676	0.113356	0.00321986	0.0192457	2.17361e-06
284	EIF4G3	1p36	0.238376	0.0603932	0.211681	0.553993	0.661827	0.367181	0.448021	1	0.238776	0.266947	0.00393745	0.539313	0.0549295	1	0.166011	0.425676	0.113356	0.00173796	0.00270957	9.26161e-09
285	ECE1	1p36	0.238376	0.038655	0.383137	0.553993	1	0.53153	0.448021	1	0.238776	0.266947	0.00395091	0.748454	0.0247495	1	0.313055	0.425676	0.235914	0.00036258	0.0192457	1.61849e-08
286	NBPF3	1p36	0.238376	0.0603932	0.211681	0.553993	1	1	0.6885	1	0.238776	0.197682	0.0169983	0.748454	0.029826	1	0.313055	0.425676	0.163483	0.00018325	0.0188289	2.8785e-07
287	ALPL	1p36	0.238376	0.0945566	0.211681	0.553993	1	1	0.448021	1	0.238776	0.0631357	0.027405	0.748454	0.029826	1	0.313055	0.425676	0.163483	0.00018325	0.0188289	1.01754e-06
288	RAP1GAP	1p36	0.238376	0.0603932	0.265534	0.553993	0.661827	1	0.448021	1	0.238776	0.0177322	0.090142	0.539313	0.0142975	1	0.313055	1	0.235914	0.00018325	0.0188289	2.8785e-07
289	USP48	1p36	0.238376	0.038655	0.265534	0.553993	0.661827	1	0.448021	1	0.238776	0.00638133	0.161584	0.411498	0.00681986	1	0.573874	1	0.235914	0.00036258	0.00996066	3.53292e-06
290	LDLRAD2	1p36	0.238376	0.038655	0.265534	0.553993	0.661827	1	0.448021	1	0.238776	0.0177322	0.161584	0.571227	0.0247495	1	0.653675	0.425676	0.163483	0.00036258	0.0188289	3.08567e-06
291	HSPG2	1p36	0.238376	0.038655	0.265534	0.553993	0.66567	1	0.484166	1	0.238776	0.0177322	0.111982	0.571227	0.00690721	1	0.653675	0.425676	0.163483	0.00036258	0.00270957	3.53292e-06
292	CDC42	1p36	0.238376	0.038655	0.265534	0.553993	0.661827	0.71535	0.721313	1	0.238776	0.0177322	0.090142	0.411498	0.00573877	1	0.573874	0.425676	0.235914	0.00036258	0.0192457	3.53292e-06
293	CELA3A	1p36	0.238376	0.038655	0.265534	0.553993	0.661827	0.71535	0.721313	1	0.238776	0.0177322	0.090142	0.411498	0.00573877	1	0.573874	0.425676	0.235914	0.00036258	0.0192457	3.53292e-06
294	CELA3B	1p36	0.238376	0.038655	0.265534	0.553993	0.661827	0.71535	0.721313	1	0.238776	0.0177322	0.090142	0.411498	0.00573877	1	0.573874	0.425676	0.235914	0.00036258	0.0192457	3.53292e-06
295	WNT4	1p36	0.357529	0.187737	0.211681	0.553993	1	1	1	1	0.238776	0.0177322	0.135046	0.411498	0.0142975	1	0.573874	0.425676	0.235914	0.00036258	0.00521792	0.000130641
296	ZBTB40	1p36	0.155344	0.147658	0.383137	0.553993	0.424952	0.53153	0.721313	1	0.420909	0.0177322	0.0438719	0.571227	0.0668159	1	0.573874	0.425676	0.232744	0.00018325	0.0192457	0.000132607
297	EPHA8	1p36	0.155344	0.228497	0.383137	0.553993	0.424952	0.53153	0.721313	1	0.420909	0.0177322	0.0438719	0.571227	0.0668159	1	0.573874	0.425676	0.235914	0.00018325	0.0192457	0.000132607
298	C1QA	1p36	0.155344	0.228497	0.383137	1	0.424952	0.323277	0.721313	1	0.420909	0.0177322	0.0438719	0.571227	0.0668159	1	0.313055	0.425676	0.478642	0.00018325	0.0192457	0.000113637
299	C1QC	1p36	0.155344	0.228497	0.211681	1	0.424952	0.323277	0.721313	1	0.420909	0.0177322	0.0438719	0.571227	0.0668159	1	0.313055	0.425676	0.478642	0.00018325	0.0192457	0.000113637
300	C1QB	1p36	0.155344	0.228497	0.211681	1	0.424952	0.323277	0.721313	1	0.420909	0.0177322	0.0438719	0.571227	0.0920348	1	0.313055	0.425676	0.478642	0.00018325	0.0192457	0.000113637
301	EPHB2	1p36	0.0993198	0.228497	0.383137	1	0.424952	0.20697	0.721313	1	0.14323	0.0177322	0.0438719	0.571227	0.048161	1	0.573874	0.425676	0.478642	0.000713014	0.0302865	3.08594e-05
302	LACTBL1	1p36	0.238376	0.147658	0.383137	0.553993	1	0.323277	0.721313	1	0.14323	0.0177322	0.0695806	0.571227	0.0246982	1	0.173834	0.425676	0.478642	0.00139296	0.0192457	3.08594e-05
303	C1orf234	1p36	0.238376	0.228497	0.383137	0.553993	1	0.323277	0.721313	1	0.420909	0.0177322	0.0695806	0.571227	0.0668159	1	0.173834	0.425676	0.477145	0.00139296	0.0192457	3.08594e-05
304	KDM1A	1p36	0.238376	0.147658	0.383137	0.553993	1	0.323277	0.721313	1	0.420909	0.0177322	0.0695806	0.571227	0.100748	1	0.0721503	0.425676	0.478642	0.00139296	0.00270957	3.08594e-05
305	LUZP1	1p36	0.238376	0.0945566	0.383137	0.553993	1	0.48973	0.721313	1	0.559748	0.0177322	0.109026	0.571227	0.146258	1	0.0721503	0.425676	0.478642	0.000713014	0.00139588	3.08594e-05
306	HTR1D	1p36	0.238376	0.0945566	0.383137	0.553993	1	0.48973	0.721313	1	0.559748	0.0177322	0.109026	0.571227	0.190403	1	0.173834	0.425676	0.477145	0.000713014	0.00270957	0.000113637
307	HNRNPR	1p36	0.0993198	0.0603932	0.681969	0.553993	1	0.48973	0.721313	1	0.420909	0.0177322	0.109026	0.571227	0.0203751	1	0.173834	0.425676	0.478642	0.00321986	0.00270957	8.24875e-06
308	ZNF436	1p36	0.155344	0.0945566	0.681969	0.553993	0.66567	0.48973	0.721313	1	1	0.0177322	0.109026	0.571227	0.0452742	1	0.173834	0.425676	0.478642	0.00590646	0.00521792	5.65284e-07
309	TCEA3	1p36	0.155344	0.0945566	0.681969	0.553993	0.424952	0.48973	0.721313	1	1	0.0177322	0.109026	0.411498	0.0906967	1	0.173834	0.425676	0.477145	0.00590646	0.00521792	5.65284e-07
310	ASAP3	1p36	0.0993198	0.0945566	0.681969	0.553993	0.267087	0.743607	0.721313	1	1	0.0268709	0.109026	0.411498	0.0913801	1	0.173834	0.425676	0.478642	0.00590646	0.00521792	5.65284e-07
311	E2F2	1p36	0.155344	0.0945566	0.383137	0.553993	0.267087	0.743607	0.721313	1	1	0.0111097	0.109026	0.411498	0.119978	1	0.173834	0.425676	0.478642	0.019216	0.0340559	1.45219e-07
312	ID3	1p36	0.155344	0.0945566	0.383137	0.553993	0.66567	1	1	1	1	0.00228342	0.109026	0.411498	0.0825733	1	0.173834	0.425676	0.477145	0.019216	0.00996066	2.17361e-06
313	MDS2	1p36	0.155344	0.0945566	0.383137	0.553993	0.424952	1	1	1	1	0.00228342	0.109026	0.411498	0.0549295	1	0.173834	0.425676	0.477145	0.0107177	0.00521792	2.17361e-06
314	RPL11	1p36	0.357529	0.147658	0.383137	0.553993	0.424952	1	0.484166	1	1	0.00638133	0.109026	0.411498	0.0748111	1	0.417559	0.425676	0.477145	0.0107177	0.00521792	3.08594e-05
315	TCEB3	1p36	0.357529	0.0945566	0.383137	0.553993	0.66567	1	1	1	1	0.00228342	0.109026	0.411498	0.0549295	1	0.417559	0.425676	0.477145	0.0107177	0.00521792	0.000113637
316	PITHD1	1p36	0.357529	0.0945566	0.383137	0.553993	0.661827	1	0.668754	1	1	0.00638133	0.109026	0.411498	0.0549295	1	0.417559	0.425676	0.477145	0.0107177	0.00139588	3.08594e-05
317	LYPLA2	1p36	0.357529	0.0945566	0.383137	0.553993	0.661827	1	0.668754	1	1	0.00228342	0.109026	0.288375	0.0549295	1	0.417559	0.425676	0.477145	0.0302845	0.00139588	3.08594e-05
318	HMGCL	1p36	0.357529	0.0945566	0.383137	0.553993	0.661827	1	0.668754	1	1	0.00228342	0.109026	0.288375	0.0396353	1	0.417559	0.425676	0.477145	0.0302845	0.000713875	3.08594e-05
319	GALE	1p36	0.357529	0.0945566	0.383137	0.553993	0.661827	1	0.668754	1	1	0.00228342	0.109026	0.288375	0.0549295	1	0.417559	0.425676	0.477145	0.0302845	0.00139588	3.08594e-05
320	FUCA1	1p36	0.357529	0.0945566	0.383137	0.553993	0.661827	1	0.668754	1	1	0.00228342	0.109026	0.288375	0.0284617	1	0.417559	0.425676	0.477145	0.0302845	0.000713875	3.08594e-05
321	CNR2	1p36	0.357529	0.0945566	0.383137	0.553993	0.661827	1	0.668754	1	1	0.00228342	0.109026	0.288375	0.0284617	1	0.417559	0.425676	0.232744	0.0302845	0.000713875	8.24875e-06
322	PNRC2	1p36	0.195345	0.0945566	0.383137	0.553993	0.661827	1	1	1	1	0.00638133	0.109026	0.288375	0.0284617	1	0.417559	0.425676	0.232744	0.0302845	0.00036262	8.24875e-06
323	SRSF10	1p36	0.195345	0.0945566	0.383137	0.553993	0.661827	1	1	1	1	0.00638133	0.109026	0.288375	0.00828226	1	0.417559	0.425676	0.232744	0.017753	0.00018303	8.24875e-06
324	MYOM3	1p36	0.00494649	0.0603932	0.383137	0.553993	1	0.71535	1	0.249613	1	0.00228342	0.109026	0.288375	0.0119539	1	0.173834	0.425676	0.232744	0.017753	9.18307e-05	3.08594e-05
325	IL22RA1	1p36	0.001602	0.0945566	0.383137	0.553993	1	0.48973	0.668754	0.249613	1	0.00228342	0.109026	0.288375	0.0119539	1	0.173834	0.425676	0.232744	0.017753	8.40741e-05	3.08594e-05
326	IFNLR1	1p36	0.00522396	0.0603932	0.383137	0.553993	1	0.48973	0.668754	0.249613	1	0.0111097	0.109026	0.288375	0.0172282	1	0.173834	0.425676	0.232744	0.0424517	8.40741e-05	0.000113637
327	GRHL3	1p36	0.00522396	0.0844731	0.383137	0.553993	1	0.48973	0.668754	0.249613	1	0.00638133	0.0695806	0.411498	0.0206737	1	0.0721503	0.425676	0.232744	0.0155869	0.00158456	3.08594e-05
328	STPG1	1p36	0.00522396	0.0556678	0.383137	0.553993	0.661827	0.48973	0.668754	0.249613	1	0.00638133	0.0695806	0.411498	0.029826	1	0.0721503	0.425676	0.232744	0.0259183	0.000763693	3.08594e-05
329	NIPAL3	1p36	0.0144762	0.0556678	0.681969	0.553993	0.661827	0.48973	0.668754	0.249613	0.238776	0.00638133	0.109026	0.411498	0.0418239	1	0.0298553	0.425676	0.232744	0.0259183	0.000763693	8.24875e-06
330	RCAN3	1p36	0.0256117	0.0556678	0.681969	0.553993	0.661827	0.48973	0.668754	0.249613	0.238776	0.00638133	0.109026	0.254679	0.0418239	1	0.0298553	0.425676	0.232744	0.0259183	0.00158456	2.17361e-06
331	NCMAP	1p36	0.0256117	0.0149672	0.681969	0.553993	0.661827	0.48973	0.668754	0.350294	0.238776	0.00638133	0.109026	0.254679	0.0418239	1	0.0298553	0.425676	0.232744	0.0259183	0.00158456	2.17361e-06
332	SRRM1	1p36	0.0435075	0.0238293	0.681969	0.553993	0.661827	0.129103	0.668754	0.350294	0.238776	0.0631357	0.109026	0.254679	0.0418239	1	0.0298553	0.425676	0.232744	0.0259183	0.00158456	2.17361e-06
333	CLIC4	1p36	0.0435075	0.0366777	0.681969	0.553993	0.661827	0.078745	0.668754	0.350294	0.238776	0.197682	0.0695806	0.254679	0.100748	1	0.0123161	0.425676	0.232744	0.0155869	0.00676556	2.17361e-06
334	RUNX3	1p36	0.0435075	0.0844731	0.681969	0.553993	0.661827	0.323277	0.668754	0.133612	0.238776	0.142791	0.0695806	0.254679	0.178331	1	0.0298553	0.425676	0.232744	0.0155869	0.00676556	3.08594e-05
335	SYF2	1p36	0.120541	0.187737	0.383137	0.553993	1	0.71535	1	1	1	0.0631357	0.109026	0.215795	0.0920348	1	0.0721503	0.425676	0.32687	0.0302845	0.0285745	3.08594e-05
336	RSRP1	1p36	0.120541	0.187737	0.383137	0.553993	1	0.71535	1	1	1	0.0631357	0.109026	0.215795	0.0920348	1	0.0721503	0.425676	0.32687	0.0302845	0.0285745	3.08594e-05
337	TMEM50A	1p36	0.120541	0.187737	0.383137	0.553993	1	0.71535	1	1	1	0.0631357	0.109026	0.215795	0.0920348	1	0.0721503	0.425676	0.32687	0.0302845	0.0285745	3.08594e-05
338	RHD	1p36	0.120541	0.187737	0.383137	0.553993	1	0.71535	1	1	1	0.0631357	0.109026	0.215795	0.0920348	1	0.0721503	0.425676	0.32687	0.0302845	0.0285745	3.08594e-05
339	RHCE	1p36	0.120541	0.191096	0.383137	0.553993	1	0.48973	1	1	1	0.197682	0.0695806	0.215795	0.0912982	1	0.0721503	0.425676	0.32687	0.0683912	0.0285745	8.24875e-06
340	TMEM57	1p36	0.303627	0.127644	0.383137	0.553993	0.66567	0.71535	0.668754	1	1	0.197682	0.0695806	0.215795	0.12295	1	0.0721503	0.425676	0.32687	0.196621	0.118059	0.000113637
341	LDLRAP1	1p36	0.303627	0.127644	0.383137	0.553993	0.66567	0.71535	0.668754	1	1	0.266947	0.0695806	0.215795	0.12295	1	0.0721503	0.425676	0.32687	0.196621	0.118059	0.000113637
342	MAN1C1	1p36	0.303627	0.0844731	0.383137	0.553993	0.661827	0.71535	0.668754	1	1	0.297437	0.109026	0.136371	0.12295	1	0.0298553	0.425676	0.326267	0.287826	0.118059	0.000113637
343	SEPN1	1p36	0.303627	0.127644	0.383137	0.553993	0.661827	0.71535	0.668754	1	1	0.0631357	0.168225	0.136371	0.164347	1	0.0298553	0.425676	0.326267	0.287826	0.0285745	0.000411051
344	RP1-317E23.6	1p36	0.303627	0.127644	0.383137	0.553993	0.661827	0.71535	0.668754	1	1	0.0631357	0.168225	0.136371	0.164347	1	0.0298553	0.425676	0.326267	0.287826	0.0139228	0.00145634
345	MTFR1L	1p36	0.303627	0.127644	0.383137	0.553993	0.661827	0.71535	0.668754	1	1	0.0631357	0.109026	0.136371	0.12295	1	0.0298553	0.425676	0.326267	0.287826	0.0139228	0.00145634
346	AUNIP	1p36	0.303627	0.191096	0.383137	0.553993	0.661827	0.71535	0.668754	1	1	0.0631357	0.109026	0.136371	0.12295	1	0.0298553	0.425676	0.326267	0.287826	0.0139228	0.00145634
347	PAQR7	1p36	0.303627	0.191096	0.383137	0.553993	1	0.71535	0.668754	1	1	0.0631357	0.109026	0.136371	0.178331	1	0.0298553	0.425676	0.326267	0.287826	0.0139228	0.00145634
348	STMN1	1p36	0.303627	0.191096	0.383137	0.553993	1	0.71535	0.668754	1	1	0.0631357	0.0695806	0.136371	0.178331	1	0.0298553	0.425676	0.326267	0.196621	0.0139228	0.00145634
349	PAFAH2	1p36	0.303627	0.127644	0.383137	0.553993	1	0.71535	0.668754	1	1	0.0631357	0.0695806	0.136371	0.217602	0.548177	0.0298553	0.425676	0.201093	0.131333	0.0139228	0.000411051
350	EXTL1	1p36	0.303627	0.191096	0.383137	0.553993	1	0.71535	0.668754	1	1	0.142791	0.168225	0.136371	0.217581	1	0.0298553	0.425676	0.201183	0.196621	0.0139228	0.00503276
351	SLC30A2	1p36	0.303627	0.191096	0.383137	0.553993	1	0.71535	0.668754	1	1	0.142791	0.168225	0.136371	0.217581	1	0.0298553	0.425676	0.201183	0.196621	0.0139228	0.00503276
352	TRIM63	1p36	0.303627	0.191096	0.383137	0.553993	1	0.71535	0.668754	1	1	0.142791	0.167685	0.136371	0.217581	1	0.0298553	0.425676	0.201183	0.196621	0.0139228	0.00503276
353	PDIK1L	1p36	0.303627	0.272395	0.383137	0.553993	1	1	1	1	1	0.142791	0.167685	0.136371	0.217581	1	0.0298553	0.425676	0.201183	0.167719	0.0139228	0.00503276
354	FAM110D	1p36	0.303627	0.390894	0.383137	0.553993	1	1	1	1	1	0.142791	0.167685	0.136371	0.217581	1	0.0298553	0.425676	0.201183	0.167719	0.0285745	0.00503276
355	ZNF593	1p36	0.303627	0.390894	0.383137	0.553993	1	1	1	1	1	0.142791	0.167685	0.136371	0.111446	1	0.0298553	0.425676	0.201183	0.167719	0.0285745	0.00503276
356	CNKSR1	1p36	0.303627	0.390894	0.383137	0.553993	1	1	1	1	1	0.142791	0.167685	0.215795	0.111446	1	0.0298553	0.425676	0.201183	0.167719	0.0285745	0.00503276
357	CATSPER4	1p36	0.465273	0.550791	0.383137	0.553993	1	1	1	1	1	0.0631357	0.167685	0.215795	0.111446	1	0.0298553	0.425676	0.201183	0.167719	0.0285745	0.00503276
358	CEP85	1p36	0.229125	0.272395	0.383137	0.553993	1	1	1	1	0.238776	0.142791	0.168225	0.215795	0.112046	1	0.0298553	0.425676	0.201183	0.10819	0.0285745	0.00503276
359	SH3BGRL3	1p36	0.229125	0.272395	0.383137	0.553993	1	1	1	1	1	0.0489969	0.167685	0.215795	0.111446	1	0.0298553	0.425676	0.201183	0.10819	0.0285745	0.00503276
360	UBXN11	1p36	0.134666	0.272395	0.383137	0.553993	1	1	1	1	1	0.0489969	0.167685	0.215795	0.111446	1	0.0298553	0.425676	0.201183	0.10819	0.0285745	0.00503276
361	CD52	1p36	0.134666	0.390894	0.383137	0.553993	1	1	1	1	1	0.0489969	0.167685	0.215795	0.150167	1	0.0298553	0.425676	0.201183	0.10819	0.0285745	0.00503276
362	AIM1L	1p36	0.078345	0.187737	0.383137	0.553993	1	1	1	1	1	0.0489969	0.167685	0.215795	0.150167	1	0.0298553	0.425676	0.201183	0.10819	0.0285745	0.00145634
363	ZNF683	1p36	0.078345	0.272395	0.383137	0.553993	1	1	1	1	1	0.0489969	0.249914	0.215795	0.150167	1	0.0298553	0.425676	0.201183	0.10819	0.0584885	0.00503276
364	LIN28A	1p36	0.134666	0.550791	0.383137	0.553993	1	1	1	1	0.238776	0.142791	0.249914	0.215795	0.0987634	1	0.0298553	0.425676	0.201183	0.10819	0.119401	0.00145634
365	DHDDS	1p36	0.134666	0.550791	0.383137	0.553993	1	1	1	1	0.238776	0.197682	0.249914	0.215795	0.136523	1	0.166011	0.425676	0.201183	0.10819	0.119401	0.00145634
366	HMGN2	1p36	0.134666	0.550011	0.383137	0.553993	1	1	1	1	0.238776	0.197682	0.249914	0.215795	0.136523	1	0.166011	0.425676	0.201183	0.10819	0.119401	0.00503276
367	RPS6KA1	1p36	0.134666	0.390894	0.383137	0.553993	1	1	1	1	1	0.105034	0.249914	0.215795	0.265456	1	0.166011	0.425676	0.201183	0.10819	0.243111	0.00503276
368	ARID1A	1p36	0.194226	0.390894	0.211681	0.553993	1	1	1	1	1	0.142791	0.366757	0.215795	0.245654	1	0.166011	0.425676	0.201183	0.10819	0.119401	0.000444749
369	PIGV	1p36	0.194226	0.550791	0.211681	0.553993	1	1	1	1	1	0.0489969	0.366757	0.215795	0.1837	1	0.0298553	0.425676	0.201183	0.0508686	0.243111	0.000444749
370	ZDHHC18	1p36	0.195345	0.390894	0.383137	0.553993	1	1	1	1	1	0.0489969	0.167685	0.215795	0.245654	1	0.0721503	0.425676	0.201183	0.0508686	0.366879	0.000444749
371	SFN	1p36	0.194226	0.550011	0.383137	0.553993	1	1	1	1	1	0.0489969	0.167685	0.215795	0.245654	1	0.0721503	0.425676	0.201183	0.0508686	0.366879	0.000444749
372	GPN2	1p36	0.194226	0.550011	0.383137	0.553993	1	1	1	1	1	0.0177322	0.167685	0.215795	0.245654	1	0.0721503	0.425676	0.201183	0.0508686	0.682021	0.000444749
373	GPATCH3	1p36	0.194226	0.550791	0.383137	0.553993	1	1	1	1	1	0.0177322	0.167685	0.215795	0.245654	1	0.0721503	0.425676	0.201183	0.0508686	0.682021	0.000444749
374	NUDC	1p36	0.194226	0.550791	0.383137	0.553993	1	1	1	1	1	0.0177322	0.167685	0.375994	0.1837	1	0.0721503	0.425676	0.201183	0.0302845	0.682021	0.000132607
375	NR0B2	1p36	0.194226	0.550791	0.383137	0.553993	1	1	1	1	1	0.0177322	0.167685	0.215795	0.1837	1	0.0721503	0.425676	0.201183	0.0302845	0.366879	0.000444749
376	KDF1	1p36	0.303627	0.550791	0.383137	0.553993	1	1	1	1	1	0.0177322	0.167685	0.375994	0.1837	1	0.0721503	0.425676	0.201183	0.0302845	0.366879	0.001452
377	TRNP1	1p36	0.303627	0.550791	0.383137	0.553993	1	1	1	1	1	0.0489969	0.249914	0.375994	0.1837	1	0.0721503	0.425676	0.201183	0.0302845	0.366879	0.001452
378	FAM46B	1p36	0.303627	0.550791	0.383137	0.553993	1	1	1	1	1	0.0489969	0.249914	0.375994	0.1837	1	0.0721503	0.425676	0.201183	0.0302845	0.366879	0.001452
379	FKSG62	1p36	0.303627	0.550791	0.383137	0.553993	1	1	1	1	1	0.0489969	0.249914	0.375994	0.1837	1	0.0721503	0.425676	0.201183	0.0302845	0.366879	0.001452
380	SLC9A1	1p36	0.465273	0.390894	0.383137	0.553993	1	1	1	1	1	0.0489969	0.249914	0.375994	0.0987634	1	0.0721503	0.425676	0.201183	0.0302845	0.119401	0.000132607
381	WDTC1	1p36	0.521747	0.390894	0.383137	0.553993	1	1	1	1	1	0.0489969	0.249914	0.288375	0.111446	1	0.0721503	0.425676	0.201183	0.0302845	0.0584885	0.000132607
382	TMEM222	1p36	0.52243	0.272395	0.383137	0.553993	1	1	1	1	1	0.0489969	0.249914	0.288375	0.164347	1	0.0721503	0.425676	0.201183	0.0302845	0.119401	3.08594e-05
383	SYTL1	1p36	0.52243	0.272395	0.383137	0.553993	1	1	1	1	1	0.0489969	0.571322	0.288375	0.164347	1	0.0721503	0.425676	0.201183	0.0302845	0.119401	3.08594e-05
384	MAP3K6	1p36	0.52243	0.187737	0.383137	0.553993	1	1	1	1	1	0.0489969	0.411973	0.288375	0.0912982	1	0.0721503	0.425676	0.201183	0.0302845	0.119401	3.08594e-05
385	FCN3	1p36	0.52243	0.187737	0.211681	0.553993	1	1	1	1	1	0.0489969	0.411973	0.288375	0.058448	1	0.0721503	0.425676	0.201183	0.0302845	0.119401	3.08594e-05
386	CD164L2	1p36	0.734684	0.187737	0.211681	0.553993	1	1	1	1	1	0.0177322	0.411973	0.288375	0.0418239	1	0.0721503	0.425676	0.201183	0.0302845	0.0584885	3.08594e-05
387	GPR3	1p36	0.734684	0.187737	0.265534	0.553993	1	1	1	1	1	0.0177322	0.411973	0.288375	0.0418239	1	0.0721503	0.425676	0.201183	0.0302845	0.118059	3.08594e-05
388	WASF2	1p36	1	0.187737	0.265534	0.553993	0.66567	1	0.721313	1	1	0.0177322	0.289704	0.343818	0.0345371	1	0.0721503	0.425676	0.201183	0.017753	0.0649585	1.10194e-05
389	AHDC1	1p36	1	0.187737	0.383137	0.553993	0.66567	1	0.721313	1	1	0.0177322	0.199506	0.366922	0.0247495	1	0.0721503	0.425676	0.288359	0.0102625	0.0649585	1.10194e-05
390	FGR	1p35	1	0.272395	0.383137	0.553993	0.66567	0.67495	0.6885	1	1	0.0177322	0.109026	0.0687142	0.0247495	1	0.0721503	0.425676	0.288359	0.0102625	0.0139228	8.24875e-06
391	IFI6	1p35	1	0.272395	0.383137	0.553993	0.661827	0.67495	0.6885	1	1	0.0177322	0.109026	0.0687142	0.0247495	1	0.0721503	0.425676	0.288359	0.0102625	0.00676556	8.24875e-06
392	FAM76A	1p35	0.736741	0.272395	0.383137	0.553993	0.66567	0.67495	0.6885	1	1	0.0631357	0.109026	0.0687142	0.178331	1	0.0721503	0.425676	0.288359	0.0102625	0.00676556	8.24875e-06
393	STX12	1p35	0.736741	0.272395	0.383137	0.553993	0.66567	0.67495	1	1	1	0.0631357	0.109026	0.0687142	0.178331	1	0.0721503	0.425676	0.288359	0.0102625	0.00327869	3.08594e-05
394	PPP1R8	1p35	1	0.434676	0.383137	0.553993	0.661827	0.67495	1	1	1	0.0631357	0.109026	0.108588	0.178331	1	0.0721503	0.425676	0.288359	0.0102625	0.00676556	0.000411051
395	AL109927.1	1p35	1	0.434676	0.383137	0.553993	0.661827	0.67495	1	1	1	0.0177322	0.109026	0.108588	0.178331	1	0.0721503	0.425676	0.288359	0.0102625	0.0285745	0.000411051
396	THEMIS2	1p35	1	0.435926	0.383137	0.553993	0.661827	0.67495	0.6885	1	1	0.0177322	0.109026	0.108588	0.178331	1	0.0721503	0.425676	0.288359	0.0102625	0.0285745	0.000411051
397	RPA2	1p35	1	0.616649	0.383137	0.553993	0.661827	0.67495	0.6885	1	1	0.0177322	0.109026	0.0511177	0.178331	1	0.0721503	0.425676	0.288359	0.0102625	0.119401	0.000411051
398	SMPDL3B	1p35	0.694442	0.795785	0.383137	0.553993	0.661827	0.67495	0.6885	1	1	0.0177322	0.109026	0.108588	0.178331	1	0.0721503	0.425676	0.288359	0.0102625	0.119401	0.00503276
399	XKR8	1p35	0.694442	0.795785	0.383137	0.553993	0.661827	0.67495	0.6885	1	1	0.0177322	0.109026	0.108588	0.178331	1	0.0721503	0.425676	0.288359	0.0102625	0.119401	0.0168565
400	EYA3	1p35	0.694442	0.616649	0.383137	0.553993	0.661827	0.434147	0.6885	1	1	0.00638133	0.109026	0.108588	0.190403	1	0.0721503	0.425676	0.288359	0.0102625	0.119401	0.001452
401	PTAFR	1p35	0.465273	0.7957	0.383137	0.307932	1	0.269005	0.6885	1	1	0.0177322	0.109026	0.108588	0.146783	1	0.0721503	0.425676	0.288359	0.0102625	0.210596	0.001452
402	DNAJC8	1p35	0.465273	0.7957	0.383137	0.307932	1	0.269005	0.6885	1	1	0.0177322	0.109026	0.0511177	0.146783	1	0.0721503	0.425676	0.288359	0.0102625	0.118059	0.0139738
403	ATPIF1	1p35	0.465273	0.795785	0.383137	0.553993	1	0.269005	0.6885	1	1	0.0177322	0.109026	0.084303	0.146258	1	0.173834	0.425676	0.288359	0.017753	0.118059	0.0139738
404	SESN2	1p35	0.465273	0.795785	0.383137	0.553993	1	0.269005	0.6885	1	1	0.00638133	0.109026	0.084303	0.146258	1	0.173834	0.425676	0.288359	0.017753	0.118059	0.0139738
405	MED18	1p35	0.465273	0.795785	0.383137	0.553993	1	0.269005	0.448021	1	1	0.00638133	0.109026	0.084303	0.146258	1	0.173834	0.425676	0.288359	0.017753	0.0649585	0.001452
406	PHACTR4	1p35	0.303627	0.467844	0.383137	0.553993	1	0.269005	0.448021	1	0.238776	0.00638133	0.109026	0.084303	0.0452742	0.340782	0.173834	0.425676	0.288359	0.0102625	0.118059	0.000444749
407	RCC1	1p35	0.303627	0.467844	0.383137	0.553993	1	0.269005	1	1	0.238776	0.0177322	0.109026	0.084303	0.0284617	0.340782	0.173834	0.425676	0.288359	0.017753	0.0649585	0.000444749
408	TRNAU1AP	1p35	0.303627	0.467844	0.383137	0.553993	1	0.48973	1	1	0.238776	0.0489969	0.109026	0.084303	0.0284617	1	0.173834	0.425676	0.288359	0.017753	0.0649585	0.000132607
409	TAF12	1p35	0.303627	0.795785	0.383137	0.553993	1	0.48973	0.6885	1	0.238776	0.142791	0.109026	0.0511177	0.0451213	1	0.173834	0.425676	0.288359	0.017753	0.035199	0.000132607
410	RAB42	1p35	0.303627	0.795785	0.383137	0.553993	1	0.48973	0.6885	1	0.238776	0.142791	0.109026	0.084303	0.0451213	1	0.173834	0.425676	0.288359	0.017753	0.035199	0.000132607
411	GMEB1	1p35	0.52243	0.435926	0.383137	0.553993	1	0.269005	0.6885	1	1	0.142791	0.109026	0.0511177	0.119978	1	0.173834	0.425676	0.288359	0.017753	0.0649585	0.000444749
412	YTHDF2	1p35	0.52243	0.58652	0.383137	0.553993	1	0.269005	0.6885	1	1	0.142791	0.109026	0.0511177	0.119978	1	0.173834	0.425676	0.288359	0.017753	0.035199	0.000444749
413	OPRD1	1p35	0.357529	0.58652	0.383137	0.553993	0.692416	0.269005	0.6885	1	1	0.557045	0.109026	0.0511177	0.271459	1	0.173834	0.425676	0.288359	0.017753	0.035199	0.000444749
414	EPB41	1p35	0.357529	0.435926	0.383137	0.307932	0.692416	0.434147	0.161884	1	1	0.142791	0.135046	0.0511177	0.340083	1	0.173834	0.425676	0.448623	0.017753	0.035199	0.000444749
415	TMEM200B	1p35	0.194226	0.435926	0.383137	0.307932	0.413552	0.434147	0.161884	1	1	0.0489969	0.135046	0.0511177	0.421458	1	0.173834	0.425676	0.448623	0.0302845	0.0649585	0.00459219
416	SRSF4	1p35	0.195345	0.314127	0.383137	0.307932	0.413552	0.434147	0.161884	1	1	0.0489969	0.199506	0.0511177	0.340083	1	0.173834	0.425676	0.448623	0.0302845	0.0649585	0.001452
417	MECR	1p35	0.194226	0.314127	0.383137	0.553993	0.413552	0.434147	0.161884	1	1	0.134635	0.135046	0.084303	0.146783	1	0.173834	0.425676	0.448623	0.0302845	0.118059	0.001452
418	PTPRU	1p35	0.194226	0.314127	0.383137	1	0.413552	0.67495	0.161884	1	1	0.134635	0.135046	0.084303	0.146258	1	0.173834	0.425676	0.448623	0.0302845	0.118059	0.001452
419	MATN1	1p35	0.465273	0.0366777	0.113698	1	0.448471	1	0.448021	1	0.420909	0.0489969	0.0438719	0.136371	0.482235	1	1	0.425676	0.448623	0.0508686	0.0188289	6.14624e-08
420	LAPTM5	1p35	0.465273	0.0366777	0.113698	1	0.448471	1	0.448021	1	0.420909	0.0489969	0.0438719	0.136371	0.482235	1	1	0.425676	0.448623	0.0508686	0.0188289	6.14624e-08
421	SDC3	1p35	0.465273	0.033374	0.113698	1	0.448471	0.753103	0.448021	1	0.420909	0.0489969	0.0438719	0.0511177	0.570003	1	1	0.425676	0.598332	0.017753	0.0188289	4.15914e-12
422	PUM1	1p35	0.194226	0.0496207	0.0126317	1	0.448471	1	0.161884	1	0.420909	0.0177322	0.027405	0.0511177	0.212914	1	1	0.425676	0.598332	0.0302845	0.0188289	4.15914e-12
423	NKAIN1	1p35	0.52243	0.0221871	0.113698	1	1	1	0.484166	1	0.420909	0.142791	0.027405	0.0511177	0.222264	1	1	0.425676	0.598332	0.167719	0.035199	1.07933e-09
424	SNRNP40	1p35	1	0.00610751	0.265534	1	0.737617	0.434147	0.484166	1	0.420909	0.0631357	0.0438719	0.0304689	0.281031	1	1	0.425676	0.598332	0.167719	0.035199	6.14624e-08
425	ZCCHC17	1p35	0.734684	0.0062858	0.265534	1	1	0.71535	0.484166	1	0.420909	0.0631357	0.027405	0.0103532	0.290182	1	1	1	0.598332	0.10819	0.101621	1.61849e-08
426	FABP3	1p35	0.734684	0.000924428	0.265534	1	1	0.71535	0.484166	1	0.420909	0.0631357	0.027405	0.0103532	0.497391	1	0.653675	1	0.598332	0.10819	0.0593462	1.61849e-08
427	SERINC2	1p35	0.734684	0.000347028	0.265534	1	0.751043	0.48973	0.189637	1	0.420909	0.197682	0.027405	0.0103532	0.584527	1	0.653675	1	0.598332	0.10819	0.0508951	2.30151e-09
428	AC114494.1	1p35	0.734684	0.000579639	0.265534	1	0.751043	0.48973	0.189637	1	0.420909	0.197682	0.027405	0.0103532	0.584434	1	0.653675	1	0.598332	0.10819	0.0508951	2.30151e-09
429	TINAGL1	1p35	1	0.00156836	0.211681	0.668454	0.497873	0.48973	0.220593	1	0.420909	0.0631357	0.0252691	0.0103532	1	0.548177	0.241035	0.575157	0.598332	0.167719	0.017743	3.32428e-11
430	HCRTR1	1p35	0.694442	0.000999042	0.211681	0.668454	0.720434	0.48973	0.220593	1	0.420909	0.0631357	0.0252691	0.00591821	0.893988	0.548177	0.241035	0.575157	0.448623	0.167719	0.042405	1.37851e-10
431	PEF1	1p35	0.694442	0.000999042	0.211681	0.668454	0.720434	0.48973	0.220593	1	0.420909	0.0631357	0.0252691	0.0103532	0.89401	0.548177	0.241035	0.650983	0.448623	0.167719	0.0683573	1.37851e-10
432	COL16A1	1p35	0.694442	0.000633516	0.211681	0.668454	0.497873	0.48973	0.220593	1	0.420909	0.0631357	0.0252691	0.0103532	0.89401	0.548177	0.241035	0.650983	0.448623	0.10819	0.0683573	1.37851e-10
433	BAI2	1p35	0.694442	0.000240014	0.211681	0.668454	0.497873	0.48973	0.220593	1	0.420909	0.0631357	0.0251453	0.0103532	0.787906	0.548177	0.241035	0.650983	0.785081	0.10819	0.0508951	1.37851e-10
434	SPOCD1	1p35	0.694442	0.000633516	0.211681	0.668454	0.497873	0.71535	0.220593	1	0.420909	0.0177322	0.0389136	0.0103532	0.602642	0.548177	0.241035	0.650983	0.785081	0.167719	0.0302865	1.37851e-10
435	PTP4A2	1p35	1	0.000641338	0.113698	0.668454	0.497873	1	0.133052	1	0.420909	0.0177322	0.0389136	0.0103532	0.440798	1	0.241035	0.650983	0.598332	0.167719	0.0302865	2.30151e-09
436	KHDRBS1	1p35	1	0.0024794	0.0769102	1	0.720434	1	0.0783769	1	0.420909	0.0177322	0.0389136	0.0103532	0.447463	1	0.241035	0.402034	0.448623	0.167719	0.0340559	5.66085e-10
437	TMEM39B	1p35	1	0.00394128	0.0769102	1	0.720434	0.725847	0.133052	1	0.420909	0.0177322	0.0389136	0.0103532	0.44839	1	0.241035	0.402034	0.448623	0.167719	0.0340559	2.30151e-09
438	KPNA6	1p35	1	0.0132611	0.0769102	1	0.720434	1	0.0783769	1	0.420909	0.0177322	0.0252691	0.0103532	0.378494	1	0.166011	0.402034	0.448623	0.254181	0.0340559	2.30151e-09
439	TXLNA	1p35	1	0.0200772	0.0769102	1	1	1	0.0349936	1	0.420909	0.00638133	0.0252691	0.0103532	0.172247	1	0.166011	0.402034	0.448623	0.13598	0.0340559	2.30151e-09
440	CCDC28B	1p35	1	0.0303393	0.145694	1	0.717164	1	0.0349936	1	0.420909	0.00638133	0.0252691	0.0103532	0.171846	1	0.166011	0.402034	0.448623	0.13598	0.0593462	9.26161e-09
441	IQCC	1p35	1	0.0303393	0.145694	1	0.717164	1	0.0349936	1	0.420909	0.00638133	0.0252691	0.0103532	0.171846	1	0.166011	0.402034	0.448623	0.13598	0.0593462	9.26161e-09
442	DCDC2B	1p35	1	0.0303393	0.145694	1	0.717164	1	0.0349936	1	0.420909	0.00638133	0.0252691	0.0103532	0.171846	1	0.166011	0.402034	0.448623	0.13598	0.0593462	2.30151e-09
443	TMEM234	1p35	1	0.0303393	0.145694	1	0.717164	1	0.0349936	1	0.420909	0.00638133	0.0252691	0.0103532	0.171846	1	0.166011	0.402034	0.448623	0.13598	0.0593462	2.30151e-09
444	EIF3I	1p35	1	0.0296618	0.145694	1	0.717164	1	0.0783769	1	0.420909	0.0177322	0.0252691	0.0103532	0.171846	1	0.166011	0.402034	0.448623	0.13598	0.0340559	5.66085e-10
445	LCK	1p35	1	0.0296618	0.145694	1	0.717164	1	0.0783769	1	0.420909	0.0177322	0.0252691	0.00591821	0.177274	1	0.166011	0.402034	0.448623	0.215354	0.0340559	1.37851e-10
446	FAM167B	1p35	1	0.0296618	0.145694	1	0.717164	1	0.0783769	1	0.420909	0.0177322	0.0252691	0.0103532	0.171846	1	0.166011	0.402034	0.448623	0.215354	0.0593462	1.37851e-10
447	HDAC1	1p35	1	0.0144006	0.145694	1	0.717164	1	0.0457119	1	0.420909	0.0177322	0.0252691	0.00591821	0.177274	1	0.166011	0.402034	0.446366	0.215354	0.0340559	1.61849e-08
448	MARCKSL1	1p35	1	0.0144006	0.145694	1	0.717164	0.67495	0.0457119	1	0.420909	0.0177322	0.0252691	0.00591821	0.171846	1	0.166011	0.402034	0.446366	0.215354	0.101621	8.49446e-07
449	TSSK3	1p35	1	0.0144006	0.145694	1	0.720434	0.67495	0.0457119	1	0.420909	0.0631357	0.0252691	0.00591821	0.217071	1	0.166011	0.402034	0.446366	0.215354	0.101621	8.49446e-07
450	BSDC1	1p35	1	0.00936077	0.145694	1	0.720434	0.67495	0.0457119	1	0.420909	0.0631357	0.0251453	0.0157206	0.177274	1	0.166011	0.402034	0.446366	0.215354	0.101621	8.49446e-07
451	FAM229A	1p35	1	0.0144006	0.145694	1	0.720434	0.67495	0.0457119	1	0.420909	0.0631357	0.0252691	0.00591821	0.217071	1	0.166011	0.402034	0.446366	0.215354	0.101621	8.49446e-07
452	RP1-27O5.3	1p35	0.660905	0.0200772	0.145694	1	0.497873	0.71535	0.0321203	1	0.559748	0.0111097	0.050068	0.0351197	0.15305	1	0.166011	0.402034	0.446366	0.215354	0.0340559	5.66085e-10
453	ZBTB8B	1p35	0.660905	0.0303393	0.145694	1	0.720434	0.71535	0.0566144	1	0.420909	0.0268709	0.050068	0.0157206	0.188435	1	0.166011	0.402034	0.446366	0.215354	0.0593462	3.68767e-08
454	ZBTB8A	1p35	0.660905	0.0303393	0.145694	1	0.497873	0.71535	0.0321203	1	0.420909	0.00228342	0.050068	0.0351197	0.188435	1	0.166011	0.402034	0.448623	0.215354	0.0340559	2.30151e-09
455	ZBTB8OS	1p35	0.660905	0.0200772	0.145694	1	0.497873	0.71535	0.0321203	1	0.420909	0.00228342	0.050068	0.0351197	0.15305	1	0.166011	0.402034	0.448623	0.215354	0.0192457	5.66085e-10
456	RBBP4	1p35	0.660905	0.0259794	0.145694	1	0.497873	1	0.0566144	1	0.420909	0.00228342	0.0328622	0.0351197	0.239633	1	0.166011	0.402034	0.448623	0.215354	0.0192457	2.30151e-09
457	SYNC	1p35	0.660905	0.0259794	0.145694	1	0.497873	1	0.0566144	1	0.420909	0.00228342	0.0328622	0.0351197	0.292354	1	0.166011	0.402034	0.448623	0.215354	0.00590901	2.30151e-09
458	KIAA1522	1p35	1	0.0178405	0.145694	1	0.497873	0.743607	0.110835	1	0.420909	0.00177776	0.0213719	0.0351197	0.203193	1	0.166011	0.402034	0.448623	0.215354	0.00590901	2.30151e-09
459	YARS	1p35	1	0.0178405	0.145694	1	0.335848	0.323277	0.110835	1	0.420909	0.000812369	0.0213719	0.0555366	0.203193	1	0.166011	0.402034	0.448623	0.215354	0.00590901	9.26161e-09
460	S100PBP	1p35	1	0.0259794	0.145694	1	0.497873	0.323277	0.110835	1	0.420909	0.000287333	0.0213719	0.0555366	0.0379758	1	0.166011	0.402034	0.448623	0.215354	0.00590901	2.30151e-09
461	FNDC5	1p35	0.705385	0.00596337	0.145694	1	0.497873	0.323277	0.110835	1	0.420909	0.000287333	0.0213719	0.0555366	0.0620436	1	0.166011	0.402034	0.448623	0.215354	0.00590901	7.41241e-10
462	HPCA	1p35	0.475552	0.00381037	0.145694	1	0.497873	0.323277	0.110835	1	0.420909	0.00010103	0.0213719	0.0555366	0.0787544	1	0.166011	0.402034	0.448623	0.215354	0.0107293	7.41241e-10
463	TMEM54	1p35	0.475552	0.00381037	0.145694	1	0.497873	0.323277	0.110835	1	0.420909	0.00010103	0.0213719	0.0555366	0.0787544	1	0.166011	0.402034	0.448623	0.215354	0.0107293	7.41241e-10
464	RNF19B	1p35	0.475552	0.00381037	0.145694	1	0.497873	0.323277	0.0979651	1	0.420909	0.00010103	0.0137951	0.0555366	0.0787544	1	0.313055	0.402034	0.448623	0.13598	0.0107293	3.15027e-09
465	FKSG48	1p35	0.475552	0.00381037	0.145694	1	0.497873	0.269005	0.0979651	1	0.420909	0.000287333	0.0137951	0.0555366	0.0794502	1	0.313055	0.402034	0.448623	0.13598	0.0192457	3.15027e-09
466	AK2	1p35	0.475552	0.000999042	0.145694	1	0.497873	0.48973	0.110835	1	0.420909	0.00448762	0.00603241	0.0555366	0.0794502	1	0.313055	0.402034	0.598332	0.0592321	0.0192457	7.41241e-10
467	AZIN2	1p35	0.475552	0.000579639	0.145694	1	0.497873	0.71535	0.110835	1	0.420909	0.000812369	0.00603241	0.0555366	0.15305	1	0.313055	0.402034	0.785081	0.0592321	0.0192457	3.15027e-09
468	TRIM62	1p35	0.705385	0.000582464	0.145694	1	0.497873	0.71535	0.110835	1	0.420909	0.000812369	0.00395091	0.0555366	0.15305	1	0.313055	0.402034	0.785081	0.0592321	0.0340559	7.41241e-10
469	ZNF362	1p35	0.475552	0.000582464	0.145694	1	0.717164	0.48973	0.110835	1	0.238776	0.00228342	0.00395091	0.0686224	0.275774	1	0.313055	0.402034	0.783996	0.019216	0.375659	1.32981e-08
470	A3GALT2	1p35	0.475552	0.000924428	0.145694	1	0.717164	0.48973	0.110835	1	0.238776	0.00638133	0.00395091	0.103665	0.330064	1	0.313055	0.402034	1	0.0339939	0.215552	1.32981e-08
471	PHC2	1p35	0.475552	0.000924428	0.145694	1	0.717164	0.323277	0.110835	1	0.238776	0.00638133	0.00977761	0.103665	0.396854	1	0.313055	0.402034	1	0.0839817	0.215552	5.57585e-08
472	ZSCAN20	1p35	0.705385	0.00389202	0.145694	1	0.717164	0.48973	0.110835	1	0.238776	0.0177322	0.00977761	0.103665	0.545209	1	0.0721503	0.402034	1	0.0839817	0.53909	2.32246e-07
473	CSMD2	1p35	1	0.000999042	0.145694	1	0.720434	0.48973	0.110835	1	0.238776	0.00638133	0.0037032	0.120454	0.554673	1	0.0298553	0.402034	0.783996	0.0839817	0.167756	1.32981e-08
474	HMGB4	1p35	1	0.0062858	0.265534	1	1	0.71535	0.0979651	1	0.238776	0.0177322	0.00230865	0.247437	0.720419	1	0.173834	0.402034	1	0.0339939	0.215552	1.61383e-05
475	C1orf94	1p35	1	0.00156836	0.265534	1	0.717164	0.434147	0.0783769	1	0.238776	0.0177322	0.00393745	0.103665	0.550714	1	0.173834	0.402034	0.783996	0.0339939	0.0840492	3.95086e-06
476	SMIM12	1p34	1	0.00936077	0.265534	1	0.720434	0.434147	0.0979651	1	1	0.000812369	0.00134823	0.0863501	0.819856	1	1	0.402034	1	0.019216	0.0683573	7.41241e-10
477	GJB5	1p34	1	0.0221871	0.265534	1	0.717164	0.434147	0.245457	1	1	0.00228342	0.00134823	0.0863501	0.816207	1	1	0.402034	1	0.019216	0.108184	5.57585e-08
478	GJB4	1p34	1	0.0221871	0.265534	1	0.717164	0.434147	0.245457	1	1	0.00228342	0.00134823	0.0863501	0.816207	1	1	0.402034	1	0.019216	0.108184	5.57585e-08
479	GJB3	1p34	1	0.0144006	0.265534	1	0.717164	0.434147	0.245457	1	1	0.000812369	0.00134823	0.0863501	0.816207	1	1	0.402034	1	0.019216	0.108184	5.57585e-08
480	GJA4	1p34	1	0.0144006	0.265534	1	0.720434	0.434147	0.245457	1	1	0.000812369	0.00134823	0.0863501	0.729028	1	1	0.402034	1	0.019216	0.108184	1.32981e-08
481	DLGAP3	1p34	1	0.00936077	0.265534	1	0.720434	0.71535	0.369851	1	1	0.000812369	0.00134823	0.0863501	0.648744	1	1	0.402034	1	0.0339939	0.167756	3.15027e-09
482	ZMYM6NB	1p34	1	0.00936077	0.265534	0.734786	0.720434	0.71535	0.369851	1	1	0.00228342	0.00134823	0.131804	0.731333	1	1	0.402034	1	0.0339939	0.108184	7.41241e-10
483	RP11-244H3.4	1p34	1	0.00936077	0.265534	0.734786	0.720434	0.71535	0.369851	1	0.238776	0.00228342	0.00134823	0.131804	0.821524	1	1	0.402034	1	0.0339939	0.108184	7.41241e-10
484	ZMYM6	1p34	1	0.00936077	0.265534	0.734786	0.720434	0.71535	0.369851	1	0.238776	0.00228342	0.00134823	0.131804	0.909742	1	1	0.402034	1	0.0339939	0.108184	7.41241e-10
485	ZMYM1	1p34	1	0.0303393	0.265534	0.734786	0.720434	0.71535	0.369851	1	0.238776	0.00228342	0.000785335	0.131804	0.910712	1	1	0.650983	0.783996	0.0339939	0.108184	1.32981e-08
486	SFPQ	1p34	0.734684	0.0303393	0.265534	0.734786	0.720434	0.71535	0.369851	1	0.238776	0.00177776	0.000785335	0.131804	1	1	1	0.650983	1	0.0339939	0.167756	1.32981e-08
487	ZMYM4	1p34	1	0.00394128	0.265534	0.350443	0.497873	0.71535	0.369851	1	0.238776	0.00228342	0.000456806	0.0863501	0.654744	1	0.417559	0.650983	1	0.0339939	0.0683573	3.15027e-09
488	KIAA0319L	1p34	0.734684	0.00580967	0.265534	0.350443	0.224435	0.434147	0.40253	1	0.238776	0.000812369	0.00230865	0.0863501	0.506601	1	0.417559	0.650983	1	0.019216	0.0258695	3.15027e-09
489	NCDN	1p34	0.734684	0.00876525	0.265534	0.350443	0.497873	0.434147	0.40253	1	0.238776	0.000812369	0.00393745	0.0863501	0.577953	1	1	0.650983	1	0.101431	0.042405	1.32981e-08
490	TFAP2E	1p34	0.734684	0.00580967	0.265534	0.350443	0.497873	0.434147	0.40253	1	0.238776	0.000812369	0.00393745	0.0863501	0.577953	1	1	0.650983	1	0.101431	0.042405	1.32981e-08
491	PSMB2	1p34	0.734684	0.00580967	0.265534	0.350443	0.497873	0.434147	0.40253	1	0.238776	0.000287333	0.00393745	0.0863501	0.506601	0.548177	1	0.650983	1	0.101431	0.042405	1.32981e-08
492	CLSPN	1p34	1	0.00876525	0.265534	0.350443	0.497873	0.71535	0.40253	1	0.238776	0.000812369	0.00393745	0.153739	0.439877	0.548177	1	0.650983	1	0.0592321	0.0155424	3.15027e-09
493	C1orf216	1p34	1	0.00876525	0.265534	0.350443	0.497873	0.71535	0.40253	1	0.238776	0.000812369	0.00393745	0.0863501	0.506601	0.548177	1	0.650983	1	0.101431	0.0155424	1.32981e-08
494	AGO4	1p34	1	0.0200772	0.265534	0.350443	0.497873	1	0.40253	1	0.238776	0.00228342	0.00393745	0.153739	0.325096	0.548177	1	0.650983	0.783996	0.0339939	0.042405	1.45219e-07
495	AGO1	1p34	1	0.0132611	0.265534	0.734786	0.497873	1	0.26955	1	0.238776	0.00228342	0.00230865	0.247437	0.161353	0.548177	1	0.650983	0.783996	0.0592321	0.042405	2.30151e-09
496	AGO3	1p34	1	0.0062858	0.265534	0.734786	0.335848	0.743607	0.4425	1	0.238776	0.000812369	0.00134823	0.247437	0.144885	0.548177	1	0.650983	0.783996	0.0592321	0.00311032	1.69802e-11
497	TEKT2	1p34	1	0.00876525	0.265534	0.734786	0.335848	0.743607	0.4425	1	0.238776	0.000812369	0.00230865	0.153739	0.113965	0.548177	1	0.650983	0.783996	0.0592321	0.00177659	1.00766e-12
498	ADPRHL2	1p34	1	0.00596337	0.265534	0.734786	0.335848	0.743607	0.4425	1	0.238776	0.000812369	0.00230865	0.153739	0.113965	0.548177	1	0.650983	0.783996	0.101431	0.00177659	2.41521e-13
499	COL8A2	1p34	1	0.00596337	0.265534	0.734786	0.335848	0.743607	0.417229	1	0.238776	0.000812369	0.00230865	0.153739	0.113965	0.548177	1	0.650983	0.783996	0.101431	0.00177659	2.41521e-13
500	TRAPPC3	1p34	0.760427	0.00596337	0.265534	0.734786	0.335848	0.743607	0.417229	1	0.238776	0.000287333	0.00230865	0.153739	0.113965	0.548177	1	0.650983	0.783996	0.101431	0.00100403	1.00766e-12
501	MAP7D1	1p34	0.760427	0.00596337	0.265534	0.734786	0.335848	0.743607	0.417229	1	0.238776	0.000287333	0.00230865	0.153739	0.0927924	0.548177	1	0.650983	0.783996	0.101431	0.00100403	4.15914e-12
502	THRAP3	1p34	1	0.0024406	0.265534	0.734786	0.224017	0.743607	0.417229	1	0.238776	0.000812369	0.00230865	0.103665	0.0955213	0.548177	1	0.650983	1	0.101431	0.00279939	1.69802e-11
503	SH3D21	1p34	1	0.00157023	0.265534	0.734786	0.14356	0.743607	0.417229	1	0.238776	0.00228342	0.00393745	0.103665	0.171517	0.548177	1	0.650983	1	0.170221	0.00311032	2.7362e-10
504	EVA1B	1p34	1	0.00381037	0.265534	0.734786	0.14356	0.743607	0.417229	1	0.238776	0.00228342	0.00393745	0.153739	0.171517	0.548177	1	0.650983	1	0.170221	0.00538397	1.07933e-09
505	STK40	1p34	1	0.00381037	0.265534	0.734786	0.224017	0.53153	0.417229	1	0.238776	0.00228342	0.00393745	0.223478	0.170859	0.548177	1	0.650983	1	0.170221	0.00538397	2.7362e-10
506	LSM10	1p34	1	0.00596337	0.265534	0.734786	0.224435	0.53153	0.417229	1	0.238776	0.00228342	0.00393745	0.153739	0.171517	0.548177	1	0.650983	1	0.170221	0.00329222	1.07933e-09
507	OSCP1	1p34	1	0.00800006	0.265534	0.734786	0.224435	0.53153	0.417229	1	0.238776	0.0111097	0.00393745	0.153739	0.171517	0.548177	1	0.650983	1	0.101431	0.00329222	1.07933e-09
508	MRPS15	1p34	1	0.0053692	0.265534	0.734786	0.224435	0.743607	0.417229	1	0.238776	0.0111097	0.00393745	0.153739	0.20482	0.548177	1	0.650983	1	0.101431	0.00329222	4.20607e-09
509	CSF3R	1p34	1	0.00550553	0.265534	0.734786	0.224435	0.743607	0.417229	1	0.238776	0.0111097	0.00393745	0.223478	0.20482	0.548177	1	0.650983	1	0.101431	0.00329222	4.20607e-09
510	GRIK3	1p34	1	0.00157023	0.265534	0.734786	0.386612	1	0.417229	1	0.238776	0.0111097	0.00603241	0.366922	0.529094	0.548177	0.417559	0.699797	0.783996	0.170221	0.0102483	1.73216e-10
511	ZC3H12A	1p34	1	0.00550553	0.709867	0.734786	0.753972	1	0.128194	1	0.238776	0.105034	0.000785335	0.508573	0.214128	0.548177	1	0.650983	0.407567	0.170221	0.017743	4.01979e-11
512	MEAF6	1p34	0.794514	0.0053692	0.709867	0.734786	0.753972	1	0.128194	1	0.238776	0.105034	0.000785335	0.366922	0.180161	0.548177	1	0.650983	0.785081	0.170221	0.0102483	4.01979e-11
513	SNIP1	1p34	0.794514	0.00550553	0.709867	0.734786	0.547056	1	0.128194	1	0.238776	0.105034	0.000456806	0.366922	0.180161	0.548177	1	0.650983	0.785081	0.170221	0.0102483	4.01979e-11
514	DNALI1	1p34	0.794514	0.00550553	0.709867	0.734786	0.386612	1	0.128194	1	0.238776	0.105034	0.000456806	0.247437	0.180161	0.548177	1	0.650983	0.598332	0.170221	0.0102483	4.01979e-11
515	GNL2	1p34	0.794514	0.0035708	0.709867	0.734786	0.386612	1	0.128194	1	0.238776	0.105034	0.000265575	0.174343	0.180161	0.548177	1	0.650983	0.598332	0.170221	0.0102483	1.73216e-10
516	RSPO1	1p34	0.794514	0.0035708	0.709867	0.734786	0.386612	1	0.128194	1	0.238776	0.105034	0.000265575	0.174343	0.180161	0.548177	1	0.650983	0.598332	0.170221	0.0102483	1.73216e-10
517	C1orf109	1p34	0.794514	0.0035708	0.709867	0.734786	0.547056	1	0.128194	1	0.238776	0.105034	0.000456806	0.174343	0.214128	0.548177	1	0.650983	0.785081	0.278905	0.00584326	1.73216e-10
518	CDCA8	1p34	0.794514	0.0035708	0.709867	0.734786	0.386612	1	0.128194	1	0.238776	0.105034	0.000456806	0.174343	0.300708	0.552006	1	0.650983	0.785081	0.278905	0.00329222	4.01979e-11
519	EPHA10	1p34	0.794514	0.00232024	0.709867	0.734786	0.386612	0.48973	0.128194	1	0.238776	0.105034	0.000265575	0.174343	0.300708	0.552006	1	0.650983	0.785081	0.278905	0.00329222	4.01979e-11
520	MANEAL	1p34	1	0.00486313	0.709867	0.734786	0.386612	1	0.128194	1	0.238776	0.105034	0.000265575	0.174343	0.349864	0.552006	1	0.650983	0.598332	0.278905	0.00584326	4.01979e-11
521	YRDC	1p34	1	0.00486313	0.709867	0.734786	0.386612	1	0.128194	1	0.238776	0.105034	0.000265575	0.174343	0.349864	0.552006	1	0.650983	0.598332	0.278905	0.00584326	4.01979e-11
522	MTF1	1p34	1	0.00498591	0.709867	0.734786	0.386612	1	0.128194	1	0.238776	0.0268709	0.000265575	0.120454	0.300708	0.552006	1	0.650983	0.598332	0.278905	0.00584326	4.01979e-11
523	C1orf122	1p34	1	0.00486313	0.709867	0.734786	0.386612	1	0.128194	1	0.238776	0.0268709	0.000265575	0.174343	0.349864	0.552006	1	0.650983	0.598332	0.278905	0.00584326	4.01979e-11
524	INPP5B	1p34	0.794514	0.00498591	0.709867	0.734786	0.386612	1	0.29136	1	0.238776	0.0268709	0.000154418	0.120454	0.256261	0.552006	1	0.650983	0.598332	0.278905	0.0102483	1.37851e-10
525	SF3A3	1p34	0.614182	0.00486313	0.709867	0.734786	0.386612	1	0.29136	1	0.238776	0.0268709	0.000265575	0.120454	0.256952	1	1	0.650983	0.785081	0.278905	0.0102483	1.37851e-10
526	FHL3	1p34	0.463327	0.00486313	1	0.734786	0.386612	1	0.29136	1	0.238776	0.0268709	0.000265575	0.120454	0.256952	1	1	0.650983	0.785081	0.278905	0.0102483	1.37851e-10
527	UTP11L	1p34	0.463327	0.00498591	1	0.734786	0.386612	1	0.29136	1	0.238776	0.0111097	0.000265575	0.120454	0.256952	1	1	0.650983	0.785081	0.278905	0.0102483	1.37851e-10
528	POU3F1	1p34	0.463327	0.00327311	0.709867	0.734786	0.386612	1	0.310525	1	0.238776	0.0111097	0.000265575	0.120454	0.256261	1	1	0.650983	0.785081	0.278905	0.0102483	9.26336e-12
529	RRAGC	1p34	0.137676	0.000255303	0.469314	0.734786	0.774369	0.323277	0.234615	1	0.238776	0.0111097	0.000456806	0.136606	0.044311	0.548177	0.173834	0.650983	0.785081	0.0592321	0.00584326	1.87858e-12
530	MYCBP	1p34	0.137676	0.000395717	0.469314	0.734786	0.774369	0.323277	0.234615	1	0.238776	0.0111097	0.000456806	0.136606	0.044311	0.548177	0.173834	0.650983	0.785081	0.0592321	0.00584326	1.87858e-12
531	RP5-864K19.6	1p34	0.137676	0.000395717	0.469314	0.734786	0.774369	0.323277	0.234615	1	0.238776	0.0111097	0.00138137	0.136606	0.044311	0.548177	0.173834	0.650983	0.785081	0.0592321	0.00584326	1.87858e-12
532	GJA9	1p34	0.137676	0.000395717	0.469314	0.734786	0.774369	0.323277	0.234615	1	0.238776	0.0111097	0.00138137	0.136606	0.044311	0.548177	0.173834	0.650983	0.785081	0.0592321	0.00584326	1.87858e-12
533	RHBDL2	1p34	0.0959806	0.000165817	0.469314	0.734786	0.774369	0.323277	0.234615	1	0.238776	0.0111097	0.00138137	0.136606	0.0571363	0.548177	0.173834	0.650983	0.785081	0.0592321	0.00584326	4.40335e-13
534	AKIRIN1	1p34	0.1102	0.000106692	0.469314	0.734786	1	0.323277	0.234615	1	0.238776	0.0111097	0.000840841	0.193644	0.0864442	0.548177	0.173834	0.650983	0.785081	0.101431	0.00584326	1.02261e-13
535	NDUFS5	1p34	0.1102	0.000577377	0.469314	0.734786	1	0.323277	0.234615	1	0.238776	0.0111097	0.000840841	0.193644	0.0704257	0.548177	0.173834	0.650983	0.785081	0.101431	0.00329222	1.02261e-13
536	MACF1	1p34	0.0244062	0.000346947	0.295773	0.350443	0.791599	0.53153	0.234615	1	0.238776	0.00448762	0.0035382	0.423205	0.0717227	0.548177	0.313055	0.650983	0.800375	0.0683912	0.00101188	1.02261e-13
537	BMP8A	1p34	0.0244062	0.000255303	0.295773	0.350443	0.425915	0.743607	0.234615	1	0.238776	0.0111097	0.00216489	0.423205	0.0340383	0.548177	0.313055	0.650983	1	0.254181	0.00183458	4.40335e-13
538	PABPC4	1p34	0.0425816	0.000255303	0.106142	0.350443	0.425915	0.743607	0.234615	1	0.238776	0.0268709	0.00216489	0.423205	0.04295	0.548177	0.313055	0.650983	1	0.13598	0.00183458	1.02261e-13
539	HEYL	1p34	0.019544	0.000395717	0.295773	0.350443	0.425915	0.743607	0.234615	1	0.238776	0.00448762	0.00216489	0.423205	0.0340383	0.548177	0.0721503	0.650983	0.598332	0.13598	0.00329222	2.41521e-13
540	PPIE	1p34	0.0340365	0.00130405	0.295773	0.350443	0.425915	0.743607	0.156655	1	0.420909	0.0139721	0.00491563	0.55514	0.0340383	0.548177	0.0721503	0.650983	0.598332	0.0839817	0.00584326	5.72788e-14
541	NT5C1A	1p34	0.019544	0.00061687	0.295773	0.350443	0.425915	1	0.234615	1	0.238776	0.00448762	0.00216489	0.423205	0.0340383	0.548177	0.0721503	0.650983	0.598332	0.13598	0.00584326	2.41521e-13
542	HPCAL4	1p34	0.019544	0.00061687	0.295773	0.350443	0.425915	1	0.234615	1	0.238776	0.00448762	0.00216489	0.423205	0.0340383	0.548177	0.0721503	0.650983	0.598332	0.13598	0.00584326	2.41521e-13
543	BMP8B	1p34	0.0233585	0.00130405	0.295773	0.350443	0.425915	0.743607	0.156655	1	0.420909	0.0139721	0.00131815	0.43864	0.0340383	0.548177	0.0721503	0.650983	0.598332	0.167719	0.00584326	5.72788e-14
544	OXCT2	1p34	0.0233585	0.00295147	0.295773	0.350443	0.425915	1	0.156655	1	0.420909	0.0551545	0.00216489	0.43864	0.04295	0.548177	0.0721503	0.650983	0.598332	0.215354	0.00584326	2.41521e-13
545	TRIT1	1p34	0.03945	0.00264292	0.295773	0.350443	0.30584	1	0.156655	1	0.420909	0.0139721	0.00050475	0.340253	0.0565677	0.548177	0.0721503	0.650983	0.598332	0.254181	0.00538397	1.34427e-14
546	MYCL	1p34	0.03945	0.00130405	0.295773	0.350443	0.30584	1	0.156655	1	0.238776	0.0139721	0.00050475	0.244454	0.0565677	0.548177	0.0721503	0.650983	0.598332	0.215354	0.00538397	1.34427e-14
547	MFSD2A	1p34	0.0158679	0.00130405	0.295773	0.350443	0.30584	1	0.156655	1	0.238776	0.0061188	0.00050475	0.244454	0.0350266	0.548177	0.173834	0.650983	0.598332	0.215354	0.000552764	1.34427e-14
548	CAP1	1p34	0.0158679	0.00264292	0.295773	0.350443	0.611153	1	0.156655	1	0.238776	0.0139721	0.00050475	0.324604	0.0268702	0.548177	0.173834	0.650983	0.598332	0.215354	0.000299241	5.72788e-14
549	PPT1	1p34	0.0158679	0.00264292	0.330542	0.350443	0.611153	1	0.156655	1	0.238776	0.0139721	0.00050475	0.324604	0.044311	0.548177	0.173834	0.650983	0.598332	0.101431	0.00101188	5.72788e-14
550	RLF	1p34	0.0106781	0.00556431	0.330542	0.734786	0.584542	0.48973	0.211714	1	0.238776	0.0111097	0.000293155	0.119691	0.044311	0.548177	0.173834	0.402034	0.785081	0.0592321	0.00101188	7.17796e-16
551	TMCO2	1p34	0.00562353	0.00556431	0.295773	0.734786	0.584542	0.48973	0.310525	1	0.238776	0.0111097	0.000293155	0.119691	0.044311	0.548177	0.173834	0.402034	0.785081	0.0592321	0.00183458	3.12232e-15
552	ZMPSTE24	1p34	0.00562353	0.00556431	0.295773	0.734786	0.584542	0.48973	0.310525	1	0.238776	0.00448762	0.000293155	0.119691	0.044311	0.548177	0.173834	0.402034	0.785081	0.0592321	0.00183458	3.12232e-15
553	COL9A2	1p34	0.013026	0.00556431	0.295773	1	0.584542	0.48973	0.310525	1	0.238776	0.00448762	0.000293155	0.119691	0.0552481	0.548177	0.173834	0.402034	0.785081	0.0592321	0.00183458	3.12232e-15
554	SMAP2	1p34	0.0233585	0.00383026	0.106142	1	0.584542	0.71535	0.211714	1	0.238776	0.00177776	0.000293155	0.0587297	0.044311	0.548177	0.173834	0.136062	0.448623	0.0592321	0.000927007	1.32346e-17
555	ZFP69B	1p34	0.019544	0.00556431	0.106142	1	0.584542	0.71535	0.211714	1	0.238776	0.0111097	0.00050475	0.0587297	0.0552481	0.548177	0.173834	0.136062	0.598332	0.101431	0.00173539	6.02053e-17
556	ZFP69	1p34	0.019544	0.00383026	0.106142	1	0.584542	0.71535	0.211714	1	0.238776	0.0111097	0.00050475	0.0587297	0.0552481	0.548177	0.173834	0.136062	0.598332	0.101431	0.00173539	1.32346e-17
557	EXO5	1p34	0.0105172	0.00556431	0.106142	1	0.584542	0.71535	0.128194	1	0.238776	0.0111097	0.00050475	0.0587297	0.0704257	0.548177	0.173834	0.136062	0.598332	0.0592321	0.00173539	6.02053e-17
558	ZNF684	1p34	0.0105172	0.00556431	0.106142	0.734786	0.584542	0.71535	0.128194	1	0.238776	0.00448762	0.00050475	0.0587297	0.0704257	0.548177	0.0721503	0.136062	0.598332	0.0592321	0.000927007	3.12232e-15
559	RIMS3	1p34	0.0105172	0.0100768	0.106142	0.350443	0.584542	0.71535	0.128194	1	0.238776	0.00448762	0.000511055	0.0844888	0.0704257	0.548177	0.0721503	0.136062	0.448623	0.0592321	0.000927007	7.17796e-16
560	NFYC	1p34	0.0368857	0.0169167	0.106142	0.350443	0.584542	0.71535	0.0794668	1	0.238776	0.0111097	0.00050475	0.0844888	0.0717227	1	0.173834	0.136062	0.448623	0.0592321	0.000134407	7.17796e-16
561	KCNQ4	1p34	0.0368857	0.0273792	0.144429	0.350443	0.425915	0.71535	0.0794668	1	0.238776	0.00177776	0.000511055	0.0509397	0.0901341	1	0.173834	0.136062	0.448623	0.0592321	6.95533e-05	1.8107e-18
562	CITED4	1p34	0.0368857	0.0277355	0.144429	0.350443	0.425915	0.71535	0.0794668	1	0.238776	0.00177776	0.000511055	0.0509397	0.0901341	1	0.173834	0.136062	0.448623	0.0592321	6.95533e-05	1.8107e-18
563	CTPS1	1p34	0.0368857	0.00865515	0.055509	0.218893	0.30584	0.71535	0.0484679	1	0.238776	0.00109144	0.000511055	0.0509397	0.0717227	1	0.173834	0.136062	0.448623	0.0592321	3.57448e-05	8.20346e-18
564	SLFNL1	1p34	0.0368857	0.00865515	0.055509	0.218893	0.30584	0.71535	0.0484679	1	0.238776	0.000692497	0.000511055	0.0509397	0.0565677	1	0.173834	0.136062	0.448623	0.0592321	6.95533e-05	3.67913e-17
565	SCMH1	1p34	0.0368857	0.00865515	0.055509	0.131687	0.30584	0.48973	0.0484679	1	0.238776	0.000692497	0.00050475	0.0509397	0.0565677	1	0.173834	0.136062	0.448623	0.0339939	0.000299241	3.95633e-19
566	FOXO6	1p34	0.0300006	0.00232481	0.055509	0.218893	0.14356	0.269005	0.0484679	1	0.238776	0.00448762	0.000511055	0.0343082	0.033153	1	0.173834	0.136062	0.598332	0.0592321	0.000927007	7.17796e-16
567	EDN2	1p34	0.0300006	0.00232481	0.055509	0.218893	0.14356	0.67495	0.0293667	1	0.238776	0.0111097	0.000511055	0.0343082	0.0417742	1	0.417559	0.136062	0.598332	0.0350764	0.000490901	4.22579e-13
568	HIVEP3	1p34	0.0130745	0.000485888	0.121298	0.218893	0.0917012	0.67495	0.0293667	1	0.056642	0.0111097	0.00050475	0.0343082	0.0417742	1	1	0.136062	0.598332	0.00992577	0.000552764	5.72788e-14
569	GUCA2B	1p34	0.0199013	0.00335051	0.121298	0.218893	0.224017	0.67495	0.0484679	1	0.056642	0.00448762	0.0037032	0.0509397	0.144358	1	0.417559	0.136062	0.785081	0.0350764	0.00173539	4.40335e-13
570	GUCA2A	1p34	0.0199013	0.00335051	0.121298	0.218893	0.224017	0.67495	0.0484679	1	0.056642	0.00448762	0.0037032	0.0509397	0.144358	1	0.417559	0.136062	0.785081	0.0350764	0.00173539	4.40335e-13
571	FOXJ3	1p34	0.0199013	0.00156101	0.0840797	0.218893	0.224017	0.67495	0.0484679	1	0.056642	0.00448762	0.0037032	0.0745243	0.144885	1	0.417559	0.136062	0.785081	0.0350764	0.00173539	1.02261e-13
572	RIMKLA	1p34	0.0774457	0.00231711	0.042011	0.131687	0.224017	0.67495	0.0484679	1	0.056642	0.0111097	0.00226485	0.0745243	0.141517	1	0.417559	0.136062	0.785081	0.0187614	0.00321851	1.02261e-13
573	ZMYND12	1p34	0.0368857	0.000714119	0.042011	0.131687	0.224017	0.67495	0.0484679	1	0.056642	0.0111097	0.00226485	0.0745243	0.141517	1	0.417559	0.136062	0.785081	0.0187614	0.00173539	1.02261e-13
574	PPCS	1p34	0.0199013	0.000714119	0.042011	0.131687	0.224017	0.67495	0.0484679	1	0.056642	0.0111097	0.00226485	0.0745243	0.141517	1	0.417559	0.136062	0.785081	0.0187614	0.00173539	1.02261e-13
575	CCDC30	1p34	0.0199013	0.000485888	0.042011	0.0773883	0.224017	0.67495	0.0484679	1	0.056642	0.0111097	0.0035382	0.0745243	0.144358	1	0.417559	0.136062	0.785081	0.00992577	0.000490901	2.35311e-14
576	PPIH	1p34	0.0237392	0.00156101	0.042011	0.131687	0.224017	0.35518	0.0484679	1	0.238776	0.0111097	0.00359257	0.0745243	0.170859	1	1	0.136062	0.785081	0.00992577	0.000490901	1.02261e-13
577	YBX1	1p34	0.0237392	0.00156101	0.042011	0.131687	0.224017	0.35518	0.0484679	1	0.238776	0.0111097	0.00359257	0.0745243	0.141517	1	1	0.136062	0.785081	0.00992577	0.000490901	2.35311e-14
578	CLDN19	1p34	0.0447462	0.00231711	0.042011	0.131687	0.224435	0.35518	0.0484679	1	0.238776	0.0111097	0.0056501	0.0745243	0.116559	1	1	0.136062	0.785081	0.00992577	0.000490901	2.35311e-14
579	P3H1	1p34	0.0447462	0.00231711	0.042011	0.131687	0.224435	0.35518	0.0484679	1	0.238776	0.0111097	0.0056501	0.0745243	0.0955213	1	1	0.136062	0.785081	0.00992577	0.000490901	2.35311e-14
580	C1orf50	1p34	0.0447462	0.00232481	0.042011	0.131687	0.224435	0.35518	0.0484679	1	0.238776	0.0111097	0.0056501	0.0745243	0.116559	1	1	0.136062	0.598332	0.00992577	0.000257853	1.02261e-13
581	CCDC23	1p34	0.0447462	0.00232481	0.042011	0.131687	0.224435	0.35518	0.0484679	1	0.238776	0.0111097	0.0056501	0.0745243	0.116559	1	1	0.136062	0.598332	0.00992577	0.000257853	1.02261e-13
582	ERMAP	1p34	0.0447462	0.00232481	0.042011	0.131687	0.224435	0.35518	0.05919	1	0.238776	0.0111097	0.00885037	0.0745243	0.116559	1	1	0.136062	0.598332	0.00992577	0.000490901	1.02261e-13
583	ZNF691	1p34	0.0447462	0.00483938	0.042011	0.131687	0.224435	0.35518	0.05919	1	0.238776	0.0111097	0.00885037	0.0745243	0.116559	1	1	0.136062	0.598332	0.00992577	0.000490901	1.02261e-13
584	SLC2A1	1p34	0.0447462	0.0086054	0.042011	0.131687	0.224017	0.67495	0.05919	1	0.238776	0.0551545	0.0281306	0.0509397	0.210976	1	1	0.136062	0.785081	0.0187614	0.000927007	4.40335e-13
585	FAM183A	1p34	0.1102	0.0120678	0.042011	0.350443	0.14356	0.67495	0.0484679	1	0.238776	0.0111097	0.0137951	0.0343082	0.293974	1	1	0.136062	0.785081	0.0187614	0.000927007	2.35311e-14
586	EBNA1BP2	1p34	0.1102	0.0086054	0.042011	0.350443	0.14356	0.67495	0.0293667	1	0.238776	0.000692497	0.00885037	0.0509397	0.250162	1	1	0.136062	0.785081	0.0187614	0.000927007	1.02261e-13
587	CFAP57	1p34	0.1102	0.0120678	0.042011	0.350443	0.14356	0.67495	0.0293667	1	0.238776	0.00177776	0.00885037	0.0509397	0.293974	1	1	0.136062	0.785081	0.0187614	0.000927007	4.40335e-13
588	TMEM125	1p34	0.154678	0.0169167	0.042011	0.350443	0.14356	0.67495	0.0293667	1	0.238776	0.00177776	0.00885037	0.0745243	0.293974	1	1	0.136062	0.785081	0.0187614	0.000927007	1.87858e-12
589	C1orf210	1p34	0.154678	0.0169167	0.042011	0.350443	0.14356	0.67495	0.0293667	1	0.238776	0.00177776	0.00885037	0.0745243	0.293974	1	1	0.136062	0.785081	0.0187614	0.000927007	1.87858e-12
590	TIE1	1p34	0.213875	0.0086054	0.042011	0.350443	0.14356	0.67495	0.0293667	1	0.238776	0.00109144	0.0037032	0.0745243	0.250162	1	1	0.136062	0.785081	0.0187614	0.000927007	1.87858e-12
591	MPL	1p34	0.213875	0.0086054	0.042011	0.350443	0.0917012	0.67495	0.0293667	1	0.238776	0.000692497	0.0037032	0.0509397	0.250162	1	1	0.136062	0.785081	0.0187614	0.00173539	4.40335e-13
592	CDC20	1p34	0.137676	0.00865515	0.042011	0.350443	0.0917012	0.67495	0.0293667	1	0.238776	0.000692497	0.0037032	0.0343082	0.293974	1	1	0.136062	0.785081	0.0187614	0.00173539	4.40335e-13
593	ELOVL1	1p34	0.137676	0.00865515	0.042011	0.350443	0.0917012	0.67495	0.0293667	1	0.238776	0.00177776	0.0037032	0.0343082	0.246679	1	1	0.136062	0.785081	0.0187614	0.00173539	4.40335e-13
594	MED8	1p34	0.137676	0.00601806	0.042011	0.350443	0.14356	0.67495	0.0293667	1	0.238776	0.00177776	0.0037032	0.0343082	0.246679	1	1	0.136062	0.785081	0.0187614	0.00173539	4.40335e-13
595	SZT2	1p34	0.137676	0.00738101	0.042011	0.350443	0.14356	0.67495	0.0293667	1	0.238776	0.0139721	0.0037032	0.0343082	0.173974	1	0.417559	0.136062	0.785081	0.0187614	0.00173539	1.02261e-13
596	HYI	1p34	0.082036	0.00738101	0.042011	0.350443	0.14356	0.67495	0.0293667	1	0.238776	0.0139721	0.0037032	0.0509397	0.207776	1	0.417559	0.136062	0.785081	0.0187614	0.000927007	1.02261e-13
597	PTPRF	1p34	0.137676	0.00359671	0.042011	0.350443	0.269225	0.67495	0.0101533	1	0.238776	0.0212683	0.0037032	0.0509397	0.207776	1	0.417559	0.136062	0.785081	0.00992577	0.000927007	5.36527e-15
598	KDM4A	1p34	0.082036	0.00738101	0.042011	0.734786	0.269225	0.67495	0.0101533	1	0.238776	0.00261284	0.00977761	0.0745243	0.33658	1	0.417559	0.402034	0.785081	0.0647503	0.00173539	5.36527e-15
599	ST3GAL3	1p34	0.082036	0.00738101	0.0840797	0.734786	0.269225	1	0.0293667	1	0.238776	0.00448762	0.0037032	0.10734	0.395516	1	0.173834	0.402034	0.785081	0.0647503	0.00321851	1.02261e-13
600	ARTN	1p34	0.120594	0.0277355	0.0840797	0.734786	0.224435	1	0.0484679	1	0.238776	0.0268709	0.0037032	0.211707	0.590479	1	0.173834	0.402034	0.407567	0.0647503	0.00321851	7.93994e-12
601	IPO13	1p34	0.120594	0.0277355	0.0840797	0.734786	0.224435	1	0.0484679	1	0.238776	0.0268709	0.0037032	0.211707	0.520038	1	0.173834	0.402034	0.407567	0.0647503	0.00321851	7.93994e-12
602	DPH2	1p34	0.174336	0.0277355	0.0840797	0.734786	0.224435	1	0.0239809	1	0.238776	0.0268709	0.0037032	0.211707	0.520038	1	0.173834	0.402034	0.407567	0.0647503	0.00321851	7.93994e-12
603	ATP6V0B	1p34	0.174336	0.0277355	0.0840797	0.734786	0.224435	1	0.0239809	1	0.238776	0.0268709	0.0037032	0.211707	0.520038	1	0.173834	0.402034	0.407567	0.0647503	0.00321851	7.93994e-12
604	B4GALT2	1p34	0.174336	0.0277355	0.0840797	0.734786	0.224435	1	0.0239809	1	0.238776	0.0268709	0.0037032	0.211707	0.520038	1	0.173834	0.402034	0.407567	0.0350764	0.00321851	7.93994e-12
605	CCDC24	1p34	0.174336	0.0199469	0.0840797	0.734786	0.224435	1	0.0239809	1	0.238776	0.0268709	0.0037032	0.211707	0.591392	1	0.173834	0.402034	0.407567	0.0350764	0.00321851	7.93994e-12
606	SLC6A9	1p34	0.174336	0.0143006	0.0840797	0.734786	0.224435	1	0.0239809	1	0.238776	0.0268709	0.00226485	0.211707	0.591392	1	0.173834	0.402034	0.407567	0.0350764	0.00321851	7.93994e-12
607	KLF17	1p34	0.103107	0.0199469	0.042011	0.350443	0.224435	1	0.0239809	1	0.238776	0.0268709	0.0137951	0.211707	0.744894	0.340782	0.173834	0.402034	0.407567	0.0350764	0.0107293	3.32428e-11
608	DMAP1	1p34	0.103107	0.0277355	0.042011	0.350443	0.224017	0.67495	0.0239809	1	0.238776	0.0268709	0.0137951	0.211707	0.663058	0.340782	0.173834	0.402034	0.411507	0.0350764	0.00590901	7.93994e-12
609	ERI3	1p34	0.0692447	0.0273792	0.042011	0.350443	0.224017	0.67495	0.0239809	1	0.238776	0.0111097	0.0137951	0.211707	0.744894	0.340782	0.0721503	0.402034	0.411507	0.0350764	0.00590901	7.93994e-12
610	RNF220	1p34	0.120594	0.0273792	0.042011	0.734786	0.14356	0.10996	0.0239809	1	0.056642	0.000265753	0.0037032	0.307676	0.915034	0.340782	0.0721503	0.402034	0.288359	0.0350764	0.00173539	4.40335e-13
611	TMEM53	1p34	0.247389	0.0681573	0.121298	0.734786	0.224017	0.10996	0.0321203	1	0.056642	0.00177776	0.00603241	0.289303	0.915034	0.340782	0.0721503	0.402034	0.411507	0.0350764	0.00321851	7.93994e-12
612	C1orf228	1p34	0.247389	0.118873	0.121298	0.734786	0.14356	0.200045	0.0430168	1	0.056642	0.0061188	0.00603241	0.289303	0.831889	0.340782	0.0721503	0.402034	0.411507	0.0350764	0.00321851	1.87858e-12
613	KIF2C	1p34	0.103107	0.0681573	0.144429	0.734786	0.0607779	0.200045	0.0321203	1	0.056642	0.0061188	0.015745	0.387617	1	0.340782	0.0721503	0.402034	0.411507	0.0350764	0.00321851	2.43129e-14
614	RPS8	1p34	0.103107	0.0681573	0.121298	0.350443	0.0372354	0.200045	0.0321203	1	0.056642	0.00448762	0.015745	0.387617	1	0.340782	0.0721503	0.402034	0.411507	0.0350764	0.00321851	1.08598e-13
615	BEST4	1p34	0.103107	0.0681573	0.121298	0.350443	0.0372354	0.200045	0.0321203	1	0.056642	0.00448762	0.015745	0.387617	1	0.340782	0.0721503	0.402034	0.411507	0.0350764	0.00321851	1.08598e-13
616	PLK3	1p34	0.103107	0.0681573	0.121298	0.350443	0.0372354	0.200045	0.0321203	1	0.056642	0.00448762	0.015745	0.387617	1	0.340782	0.0721503	0.402034	0.411507	0.0350764	0.00321851	1.08598e-13
617	TCTEX1D4	1p34	0.103107	0.0681573	0.121298	0.350443	0.0372354	0.200045	0.0321203	1	0.056642	0.00448762	0.015745	0.387617	1	0.340782	0.0721503	0.402034	0.411507	0.0350764	0.00321851	1.08598e-13
618	BTBD19	1p34	0.103107	0.0681573	0.121298	0.350443	0.0372354	0.200045	0.0321203	1	0.056642	0.00448762	0.015745	0.387617	1	0.340782	0.0721503	0.402034	0.411507	0.0350764	0.00321851	1.08598e-13
619	PTCH2	1p34	0.103107	0.0445405	0.121298	0.350443	0.0372354	0.10996	0.0321203	1	0.056642	0.00448762	0.015745	0.387617	0.914305	0.340782	0.0721503	0.402034	0.407567	0.0350764	0.00173539	1.08598e-13
620	EIF2B3	1p34	0.103107	0.0330131	0.121298	0.734786	0.0372354	0.200045	0.0321203	1	0.056642	0.0111097	0.015745	0.387617	0.829099	0.340782	0.0721503	0.402034	0.407567	0.0350764	0.000927007	1.08598e-13
621	HECTD3	1p34	0.103107	0.0445405	0.121298	0.734786	0.100682	0.200045	0.0321203	1	0.238776	0.0111097	0.0251453	0.508573	0.829099	0.340782	0.0721503	0.402034	0.407567	0.0350764	0.00173539	4.81519e-13
622	UROD	1p34	0.103107	0.0445405	0.121298	0.734786	0.100682	0.200045	0.0321203	1	0.238776	0.0111097	0.0251453	0.508573	0.913637	0.340782	0.0721503	0.402034	0.407567	0.0350764	0.00173539	4.81519e-13
623	ZSWIM5	1p34	0.0685178	0.0169167	0.121298	0.755045	0.100682	0.434147	0.0321203	1	0.238776	0.0111097	0.0251453	0.508573	0.829099	0.340782	0.0721503	0.402034	0.411507	0.0592321	0.000927007	2.11958e-12
624	MUTYH	1p34	0.0685178	0.0330131	0.121298	0.755045	0.167835	0.67495	0.0180938	1	0.238776	0.0268709	0.0251453	0.508573	0.912517	0.340782	0.173834	0.402034	0.288359	0.0592321	0.0107293	2.11958e-12
625	HPDL	1p34	0.0685178	0.0330131	0.121298	0.755045	0.167835	0.67495	0.0180938	1	0.238776	0.0268709	0.0251453	0.652599	0.912517	0.340782	0.173834	0.402034	0.411507	0.0592321	0.0107293	2.11958e-12
626	TESK2	1p34	0.0446188	0.0169167	0.042011	0.755045	0.167835	0.269005	0.0131564	1	0.238776	0.0111097	0.0251453	0.508573	0.663725	0.340782	0.173834	0.402034	0.598332	0.0339939	0.042405	7.93994e-12
627	TOE1	1p34	0.0685178	0.0330131	0.121298	0.755045	0.167835	0.67495	0.0180938	1	0.238776	0.0268709	0.0251453	0.508573	0.912517	0.340782	0.173834	0.402034	0.411507	0.0592321	0.0107293	9.26336e-12
628	CCDC163P	1p34	0.0446188	0.0330131	0.0282121	0.734786	0.267087	0.200045	0.0131564	1	0.238776	0.0111097	0.0251453	0.652599	0.582757	0.340782	0.173834	0.402034	0.785081	0.0592321	0.0683573	7.93994e-12
629	MMACHC	1p34	0.0446188	0.0330131	0.0141724	0.734786	0.267087	0.200045	0.0131564	1	0.238776	0.0111097	0.0252691	0.825819	0.582757	0.340782	0.173834	0.402034	0.785081	0.0592321	0.0683573	1.87858e-12
630	PRDX1	1p34	0.0446188	0.0330131	0.0141724	0.734786	0.267087	0.200045	0.0131564	1	0.238776	0.0111097	0.0252691	0.825819	0.582757	0.340782	0.173834	0.402034	0.785081	0.0592321	0.0683573	1.87858e-12
631	AKR1A1	1p34	0.0685178	0.0326472	0.0282121	0.734786	0.267087	0.200045	0.0131564	1	0.238776	0.0111097	0.0389136	0.825819	0.51065	0.340782	0.173834	0.402034	0.785081	0.0592321	0.0508951	4.15914e-12
632	NASP	1p34	0.0692447	0.0605569	0.0282121	0.734786	0.424952	0.200045	0.00351602	1	0.238776	0.0111097	0.0252691	0.666323	0.441796	0.340782	0.573874	0.402034	0.785081	0.0592321	0.0840492	4.15914e-12
633	CCDC17	1p34	0.151444	0.0819112	0.0282121	0.734786	0.424952	0.200045	0.00351602	1	0.238776	0.0268709	0.0252691	0.666323	0.436751	0.340782	0.573874	0.402034	0.785081	0.0592321	0.0840492	1.87858e-12
634	GPBP1L1	1p34	0.151444	0.0819112	0.055509	0.734786	0.424952	0.200045	0.00351602	1	0.056642	0.0111097	0.015745	0.525827	0.436751	0.340782	0.573874	0.402034	0.785081	0.254181	0.0840492	4.40335e-13
635	TMEM69	1p34	0.151444	0.0819112	0.055509	0.734786	0.424952	0.35518	0.00351602	1	0.056642	0.0111097	0.015745	0.387617	0.50404	0.340782	0.573874	0.402034	0.785081	0.254181	0.0593462	4.40335e-13
636	IPP	1p34	0.103107	0.0605569	0.055509	0.734786	0.424952	0.35518	0.00351602	1	0.056642	0.00448762	0.0251453	0.387617	0.50404	0.340782	1	0.402034	0.785081	0.167719	0.0593462	2.35311e-14
637	MAST2	1p34	0.0113929	0.129829	0.203238	0.734786	0.267087	0.67495	0.00351602	1	0.056642	0.000265753	0.00603241	0.508573	0.7478	0.340782	1	0.402034	0.411507	0.0683912	0.0192457	6.02053e-17
638	PIK3R3	1p34	0.0181676	0.0902362	0.203238	0.734786	0.424952	0.35518	0.00351602	1	0.056642	0.00010103	0.0252691	0.366922	0.74534	0.340782	1	0.402034	0.411507	0.167719	0.0593462	1.38661e-15
639	RP4-533D7.6	1p34	0.0181676	0.0682782	0.203238	0.734786	0.424952	0.67495	0.00351602	1	0.056642	0.000265753	0.0252691	0.366922	0.830571	0.340782	1	0.402034	0.288359	0.167719	0.0593462	3.2267e-16
640	TSPAN1	1p34	0.0181676	0.0819112	0.121298	0.734786	0.66567	0.67495	0.00715071	1	0.056642	0.000692497	0.0389136	0.366922	0.915034	0.340782	0.173834	0.402034	0.785081	0.0339939	0.101621	5.89275e-15
641	RP11-322N21.2	1p34	0.0181676	0.0819112	0.121298	0.734786	0.66567	0.67495	0.00715071	1	0.056642	0.000692497	0.0389136	0.366922	1	0.340782	0.173834	0.402034	0.407567	0.0339939	0.101621	5.89275e-15
642	POMGNT1	1p34	0.0181676	0.0819112	0.121298	0.734786	0.66567	0.67495	0.00715071	1	0.056642	0.000692497	0.0389136	0.366922	0.748893	0.340782	0.173834	0.402034	0.783996	0.0592321	0.101621	5.89275e-15
643	LURAP1	1p34	0.0181676	0.0819112	0.121298	0.734786	0.66567	0.67495	0.00715071	1	0.056642	0.00448762	0.0389136	0.366922	0.748893	0.340782	0.173834	0.402034	0.783996	0.0592321	0.170504	5.89275e-15
644	RAD54L	1p34	0.0286501	0.0392705	0.121298	0.734786	0.66567	0.67495	0.00715071	1	0.056642	0.000812369	0.0251453	0.366922	1	0.340782	0.173834	0.402034	0.783996	0.0339939	0.170504	5.89275e-15
645	LRRC41	1p34	0.0286501	0.0392705	0.106142	0.734786	0.66567	0.67495	0.00715071	1	0.056642	0.000812369	0.00977761	0.366922	0.915034	0.340782	0.173834	0.402034	0.783996	0.019216	0.101621	5.89275e-15
646	UQCRH	1p33	0.0286501	0.0392705	0.106142	0.734786	0.661827	0.67495	0.00715071	1	0.056642	0.00228342	0.00977761	0.366922	1	0.340782	0.173834	0.402034	0.565316	0.0339939	0.101621	2.4763e-14
647	NSUN4	1p33	0.0286501	0.0389067	0.106142	0.734786	0.661827	1	0.00715071	1	0.056642	0.000812369	0.00977761	0.269296	0.829099	0.340782	0.173834	0.402034	0.407567	0.019216	0.101621	1.21219e-15
648	FAAH	1p33	0.0446188	0.0985216	0.106142	0.734786	0.661827	0.35518	0.00715071	1	0.056642	0.00228342	0.0251453	0.269296	0.663058	0.340782	0.173834	0.402034	0.565316	0.019216	0.101621	2.35311e-14
649	DMBX1	1p33	0.0446188	0.0985216	0.106142	0.734786	0.66567	0.35518	0.0143568	1	0.056642	0.0268709	0.0252691	0.269296	0.912173	0.340782	0.173834	0.402034	0.565316	0.0339939	0.170504	1.19164e-15
650	KNCN	1p33	0.0446188	0.0983785	0.106142	0.350443	0.66567	0.35518	0.0143568	1	0.056642	0.00638133	0.0251453	0.366922	0.824864	0.340782	0.173834	0.402034	0.565316	0.0339939	0.170504	5.40288e-15
651	MKNK1	1p33	0.0286501	0.0983785	0.295773	0.350443	0.66567	0.35518	0.0143568	1	0.056642	0.00638133	0.0251453	0.366922	0.824864	0.340782	0.173834	0.402034	0.407567	0.0592321	0.332735	2.60831e-16
652	MOB3C	1p33	0.0286501	0.0985216	0.295773	0.350443	0.66567	0.35518	0.0143568	1	0.238776	0.00638133	0.0251453	0.366922	0.824864	0.340782	0.417559	0.402034	0.407567	0.0592321	0.332735	2.43129e-14
653	ATPAF1	1p33	0.0181676	0.0985216	0.295773	0.350443	0.66567	0.35518	0.0143568	1	0.238776	0.00228342	0.0251453	0.193644	0.824744	0.340782	0.417559	0.402034	0.407567	0.0592321	0.332735	2.43129e-14
654	TEX38	1p33	0.0181676	0.0985216	0.469314	0.350443	0.66567	0.35518	0.0143568	1	0.238776	0.00228342	0.0251453	0.193644	0.824744	0.340782	0.417559	0.402034	0.407567	0.0592321	0.332735	2.43129e-14
655	EFCAB14	1p33	0.0113929	0.0985216	0.469314	0.350443	0.66567	0.35518	0.0143568	1	0.238776	0.00228342	0.050068	0.269296	0.824744	0.340782	0.417559	0.402034	0.407567	0.0592321	0.215552	5.40288e-15
656	CYP4B1	1p33	0.0286501	0.0983785	0.469314	0.350443	0.66567	0.35518	0.00715071	1	0.238776	0.000812369	0.111982	0.366922	0.911421	0.340782	1	0.402034	0.407567	0.0592321	0.332735	4.81519e-13
657	CYP4A11	1p33	0.0685178	0.0725721	0.469314	0.350443	0.66567	0.35518	0.00715071	1	0.238776	0.000812369	0.0389136	0.366922	0.90889	0.340782	1	0.402034	0.407567	0.0339939	0.101621	9.26336e-12
658	CYP4X1	1p33	0.0692447	0.0532368	0.469314	0.755045	0.66567	0.35518	0.00715071	1	0.420909	0.000812369	0.0594942	0.366922	1	0.340782	1	0.402034	0.407567	0.0839817	0.101621	2.11958e-12
659	CYP4Z1	1p33	0.0692447	0.0532368	0.469314	0.53903	0.66567	0.35518	0.00715071	1	0.420909	0.000812369	0.111982	0.489108	1	0.340782	1	0.402034	0.407567	0.167719	0.0593462	2.11958e-12
660	CYP4A22	1p33	0.0692447	0.0725721	0.469314	0.350443	0.66567	0.35518	0.00715071	1	0.238776	0.00228342	0.0594942	0.489108	0.909803	0.340782	1	0.402034	0.407567	0.0339939	0.170504	2.11958e-12
661	PDZK1IP1	1p33	0.0692447	0.0983785	0.469314	0.350443	0.66567	0.35518	0.00715071	1	0.238776	0.00228342	0.0594942	0.343818	0.909014	0.340782	1	0.402034	0.407567	0.0339939	0.170504	9.26336e-12
662	TAL1	1p33	0.0685178	0.0983785	0.469314	0.734786	0.661827	0.35518	0.00715071	1	0.238776	0.00228342	0.0594942	0.343818	0.909014	0.340782	1	0.402034	0.407567	0.0592321	0.170504	9.26336e-12
663	STIL	1p33	0.0685178	0.0532368	0.106142	0.734786	0.661827	0.67495	0.00715071	1	0.238776	0.0111097	0.0594942	0.343818	0.645405	0.340782	1	0.402034	0.407567	0.0592321	0.170504	9.26336e-12
664	CMPK1	1p33	0.0685178	0.0725721	0.295773	0.734786	0.661827	0.67495	0.00715071	1	0.238776	0.0631357	0.0594942	0.247437	0.646586	0.340782	1	0.402034	0.407567	0.101431	0.279279	9.26336e-12
665	FOXE3	1p33	0.0685178	0.0725721	0.295773	0.734786	0.661827	0.35518	0.00715071	1	0.238776	0.0268709	0.0594942	0.343818	0.646586	0.340782	1	0.402034	0.407567	0.0592321	0.170504	9.26336e-12
666	FOXD2	1p33	0.174336	0.0983785	0.295773	0.734786	0.661827	0.35518	0.0143568	1	0.238776	0.105034	0.0594942	0.343818	0.731701	0.340782	1	0.402034	0.407567	0.0592321	0.170504	9.26336e-12
667	TRABD2B	1p33	0.120594	0.011767	0.0282121	0.734786	0.661827	0.67495	0.0143568	1	0.056642	0.0268709	0.259909	0.466932	0.642433	0.340782	1	0.402034	0.411507	0.0339939	0.0649585	4.81519e-13
668	AL356289.1	1p33	0.0685178	0.0331994	0.0141724	0.734786	1	0.67495	0.0143568	1	0.238776	0.00638133	0.161584	0.618626	0.906088	0.340782	1	0.402034	0.407567	0.0187614	0.118059	2.11958e-12
669	SLC5A9	1p33	0.0446188	0.0166275	0.0141724	0.734786	0.717164	0.67495	0.0457119	1	0.238776	0.0177322	0.161584	0.797958	0.812824	0.340782	1	0.402034	0.407567	0.0350764	0.210596	9.26336e-12
670	AL109659.1	1p33	0.0446188	0.0235186	0.106142	0.734786	1	0.67495	0.0457119	1	0.238776	0.0177322	0.230173	0.797958	0.812824	0.340782	1	0.163676	0.407567	0.0350764	0.210596	9.26336e-12
671	SPATA6	1p33	0.0286501	0.011767	0.203238	0.734786	1	0.67495	0.0457119	1	0.238776	0.0177322	0.161584	0.797958	0.812824	0.340782	0.417559	0.163676	0.288359	0.0187614	0.210596	1.73216e-10
672	AGBL4	1p33	0.00265876	0.00175862	0.0840797	1	0.424952	0.71535	0.0457119	1	0.238776	0.0177322	0.230173	0.618626	0.733962	0.340782	0.241035	0.163676	0.201093	0.00139296	0.0649585	9.26336e-12
673	BEND5	1p33	0.0286501	0.00434021	0.357778	1	0.66567	1	0.0457119	1	0.238776	0.0177322	0.230173	0.797958	0.812824	0.340782	0.573874	0.163676	0.411507	0.00520106	0.118059	1.73216e-10
674	ELAVL4	1p33	0.0217186	0.0466843	0.055509	0.779025	0.661827	0.610258	0.0178463	1	0.238776	0.0631357	0.79942	0.797958	0.631083	0.340782	0.313055	0.312439	0.201183	0.00992577	0.119401	3.15027e-09
675	DMRTA2	1p32	0.0342666	0.0463397	0.295773	0.734786	0.66567	0.610258	0.0178463	1	0.238776	0.0111097	0.785274	0.597106	0.634236	0.340782	0.573874	0.312439	0.201093	0.0187614	0.243111	1.32981e-08
676	FAF1	1p32	0.0342666	0.0280551	0.295773	0.734786	0.267087	0.610258	0.0178463	1	0.238776	0.0268709	0.598461	0.441371	0.721727	1	0.313055	0.163676	0.201183	0.00992577	0.0584885	1.32981e-08
677	CDKN2C	1p32	0.0342666	0.0725721	0.295773	0.447152	0.66567	0.610258	0.0349936	1	0.238776	0.0268709	0.785274	0.441371	0.634236	1	1	0.163676	0.407567	0.0187614	0.119401	2.32246e-07
678	C1orf185	1p32	0.0217186	0.108542	0.295773	0.68785	0.66567	0.610258	0.0349936	1	0.238776	0.0111097	0.568823	0.784958	1	0.340782	1	0.163676	0.598332	0.00325808	0.0584885	5.57585e-08
679	RNF11	1p32	0.0342666	0.108542	0.295773	1	0.66567	0.610258	0.0178463	1	0.238776	0.000265753	0.568823	0.597106	1	0.340782	1	0.163676	0.288359	0.00325808	0.0285745	5.57585e-08
680	TTC39A	1p32	0.0535058	0.0819112	0.295773	1	0.66567	0.610258	0.0178463	1	0.238776	0.00261284	0.568823	0.441371	1	0.340782	1	0.163676	0.288359	0.00325808	0.0285745	5.65284e-07
681	EPS15	1p32	0.0342666	0.0819112	0.106142	1	0.66567	0.610258	0.0178463	1	0.238776	0.000692497	0.568823	0.441371	1	0.340782	1	0.163676	0.288359	0.00325808	0.0285745	5.65284e-07
682	OSBPL9	1p32	0.0342666	0.0605569	0.106142	1	0.66567	0.610258	0.0349936	1	0.238776	0.00448762	0.571322	0.441371	1	0.340782	1	0.163676	0.201183	0.0187614	0.119401	5.57585e-08
683	NRD1	1p32	0.0535058	0.0532368	0.106142	1	0.424952	0.610258	0.0178463	1	0.238776	0.0551545	0.571322	0.441371	0.811971	0.340782	1	0.0310394	0.288359	0.00325808	0.119401	5.57585e-08
684	RAB3B	1p32	0.08256	0.0532368	0.055509	0.68785	0.424952	0.610258	0.0349936	1	0.238776	0.0551545	0.571322	0.411498	0.905502	0.340782	1	0.0310394	0.201093	0.00672379	0.243111	1.32981e-08
685	TXNDC12	1p32	0.125656	0.0983785	0.0399414	1	0.424952	0.35518	0.0237108	1	0.056642	0.0111097	0.571322	0.411498	0.810273	0.340782	1	0.163676	0.138902	0.0350764	0.243111	1.32981e-08
686	KTI12	1p32	0.125656	0.0983785	0.0399414	1	0.424952	0.35518	0.0237108	1	0.056642	0.0268709	0.571322	0.411498	0.810273	0.340782	1	0.0310394	0.136388	0.0350764	0.243111	1.32981e-08
687	BTF3L4	1p32	0.125656	0.0983785	0.0399414	1	0.424952	0.35518	0.0237108	1	0.238776	0.0268709	0.568823	0.411498	0.810273	0.340782	1	0.163676	0.138902	0.0187614	0.0584885	1.32981e-08
688	ZFYVE9	1p32	0.0535058	0.0725721	0.0399414	1	0.66567	0.35518	0.0237108	0.133612	0.238776	0.0268709	0.571322	0.288375	0.810273	0.340782	1	0.163676	0.201093	0.0187614	0.0584885	1.32981e-08
689	CC2D1B	1p32	0.08256	0.0983785	0.0399414	1	0.66567	0.610258	0.0457341	0.133612	0.238776	0.0631357	0.568823	0.411498	0.717722	0.340782	1	0.0310394	0.201093	0.0187614	0.243111	5.57585e-08
690	ORC1	1p32	0.125656	0.0983785	0.0399414	1	0.66567	0.610258	0.0457341	0.133612	0.238776	0.0268709	0.568823	0.411498	0.628763	0.340782	1	0.0310394	0.201183	0.0187614	0.243111	5.57585e-08
691	PRPF38A	1p32	0.125656	0.0983785	0.0399414	1	0.66567	0.610258	0.0457341	0.133612	0.238776	0.0268709	0.568823	0.411498	0.628763	0.340782	1	0.0310394	0.201183	0.0187614	0.243111	5.57585e-08
692	ZCCHC11	1p32	0.125656	0.0725721	0.0399414	1	0.66567	0.610258	0.0457341	0.133612	0.238776	0.00448762	0.568823	0.411498	0.717722	0.340782	1	0.0310394	0.201183	0.0187614	0.119401	1.32981e-08
693	GPX7	1p32	0.125656	0.0985216	0.0399414	1	0.66567	0.610258	0.0872433	0.133612	0.238776	0.0111097	0.568823	0.411498	0.628763	0.340782	0.573874	0.0310394	0.288359	0.0187614	0.0584885	1.32981e-08
694	FAM159A	1p32	0.125656	0.172522	0.0399414	1	0.66567	0.610258	0.0872433	0.133612	0.238776	0.00448762	0.568823	0.797958	0.546792	0.340782	0.573874	0.0310394	0.288359	0.0187614	0.119401	3.15027e-09
695	COA7	1p32	0.08256	0.172522	0.0399414	1	0.66567	0.610258	0.0872433	0.133612	0.238776	0.0111097	0.568823	0.797958	0.628763	0.340782	0.573874	0.0310394	0.288359	0.0187614	0.119401	3.15027e-09
696	ZYG11B	1p32	0.0387964	0.172522	0.0399414	1	0.66567	0.610258	0.0872433	0.133612	0.238776	0.0111097	0.568823	0.797958	0.808995	0.340782	0.573874	0.0310394	0.288359	0.00992577	0.119401	3.15027e-09
697	ZYG11A	1p32	0.0387964	0.225781	0.0399414	1	0.66567	0.610258	0.0872433	0.133612	0.238776	0.0111097	0.568823	0.797958	0.904091	0.340782	0.313055	0.0310394	0.288359	0.0187614	0.243111	1.32981e-08
698	ECHDC2	1p32	0.0238133	0.130768	0.0399414	0.68785	0.66567	0.610258	0.0872433	0.133612	0.238776	0.0111097	0.568823	0.797958	0.904091	0.340782	0.313055	0.0310394	0.288359	0.0187614	0.243111	5.57585e-08
699	SCP2	1p32	0.0238133	0.0725721	0.0399414	0.68785	0.424952	0.610258	0.0872433	0.133612	0.238776	0.00448762	0.289704	0.797958	0.904091	0.340782	0.313055	0.0310394	0.201183	0.00992577	0.0285745	1.32981e-08
700	AL445183.1	1p32	0.0238133	0.0985216	0.0399414	0.68785	0.424952	0.610258	0.0872433	0.133612	0.238776	0.0111097	0.289704	0.597106	0.904091	0.340782	0.573874	0.0310394	0.201183	0.00992577	0.0584885	1.32981e-08
701	PODN	1p32	0.0238133	0.0985216	0.0399414	0.68785	0.424952	0.610258	0.0872433	0.133612	0.238776	0.0551545	0.289704	0.597106	0.904091	0.340782	0.573874	0.0310394	0.201093	0.00992577	0.0584885	3.15027e-09
702	SLC1A7	1p32	0.0387964	0.0983785	0.0399414	0.68785	0.424952	0.610258	0.0872433	0.133612	0.238776	0.0111097	0.289704	0.597106	1	0.340782	0.573874	0.0310394	0.201093	0.00992577	0.0584885	3.15027e-09
703	CPT2	1p32	0.0387964	0.0983785	0.0399414	0.68785	0.424952	0.610258	0.0872433	0.133612	0.238776	0.0111097	0.289704	0.597106	0.717722	0.340782	0.573874	0.0310394	0.201093	0.00992577	0.0285745	3.15027e-09
704	C1orf123	1p32	0.0387964	0.0985216	0.0399414	0.68785	0.424952	0.610258	0.0872433	0.133612	0.238776	0.0111097	0.289704	0.597106	0.717722	0.340782	0.573874	0.0310394	0.201093	0.00992577	0.0285745	3.15027e-09
705	MAGOH	1p32	0.0387964	0.0983785	0.0399414	0.68785	0.424952	0.610258	0.0872433	0.133612	0.238776	0.0111097	0.289704	0.597106	0.717722	0.340782	0.573874	0.0310394	0.201093	0.00992577	0.0285745	3.15027e-09
706	LRP8	1p32	0.0387964	0.108542	0.0399414	0.68785	0.424952	0.610258	0.0872433	0.133612	0.238776	0.00448762	0.289704	0.597106	0.810273	0.340782	0.573874	0.0310394	0.201093	0.00992577	0.118059	7.41241e-10
707	DMRTB1	1p32	0.0624931	0.0819112	0.0769102	1	0.267087	0.610258	0.0872433	0.133612	0.238776	0.0111097	0.289704	0.784958	0.812824	0.340782	0.417559	0.0310394	0.288359	0.00992577	0.0584885	2.30151e-09
708	GLIS1	1p32	0.0149223	0.0236718	0.106142	1	0.168294	0.610258	0.0872433	0.133612	0.238776	0.105034	0.289704	0.571227	0.908082	0.340782	0.417559	0.0310394	0.201183	0.0187614	0.0285745	2.30151e-09
709	NDC1	1p32	0.0624931	0.0445405	0.106142	1	0.167835	0.610258	0.0872433	0.133612	0.238776	0.0551545	0.289704	0.571227	0.906925	0.340782	0.417559	0.0750119	0.411507	0.0350764	0.119401	3.15027e-09
710	YIPF1	1p32	0.0624931	0.0326472	0.106142	1	0.168294	0.610258	0.0872433	0.133612	0.238776	0.0551545	0.411973	0.571227	0.725771	0.340782	0.417559	0.0750119	0.411507	0.0350764	0.119401	3.15027e-09
711	DIO1	1p32	0.0624931	0.0326472	0.106142	1	0.168294	0.610258	0.0872433	0.133612	0.238776	0.0551545	0.411973	0.571227	0.908082	0.340782	0.417559	0.0750119	0.448623	0.0350764	0.243111	3.15027e-09
712	HSPB11	1p32	0.0624931	0.0445405	0.106142	1	0.168294	0.610258	0.0872433	0.133612	0.238776	0.0551545	0.411973	0.571227	0.908082	0.340782	0.417559	0.0750119	0.448623	0.0350764	0.119401	3.15027e-09
713	LRRC42	1p32	0.0624931	0.0445405	0.106142	1	0.168294	0.610258	0.0872433	0.133612	0.238776	0.0551545	0.411973	0.571227	1	0.340782	0.417559	0.0310394	0.446366	0.0350764	0.0584885	3.15027e-09
714	LDLRAD1	1p32	0.0624931	0.0392705	0.106142	1	0.167835	0.610258	0.0872433	0.133612	0.238776	0.106631	0.167685	0.571227	1	0.340782	0.417559	0.0310394	0.326267	0.0350764	0.0285745	1.45219e-07
715	TMEM59	1p32	0.125656	0.0392705	0.106142	1	0.167835	0.610258	0.0872433	0.133612	0.238776	0.04165	0.167685	0.571227	1	0.340782	0.417559	0.0310394	0.326267	0.0350764	0.0139228	1.45219e-07
716	TCEANC2	1p32	0.125656	0.0100768	0.106142	1	0.167835	0.610258	0.0872433	0.249613	0.420909	0.0107668	0.167685	0.571227	0.907968	0.340782	0.417559	0.0310394	0.326267	0.101431	0.0139228	3.68767e-08
717	CDCP2	1p32	0.125656	0.0101133	0.106142	1	0.168294	0.610258	0.0872433	0.133612	0.238776	0.00261284	0.167685	0.571227	0.729028	0.340782	0.417559	0.0310394	0.326267	0.0350764	0.0139228	3.68767e-08
718	RP11-446E24.4	1p32	0.125656	0.0101133	0.106142	1	0.168294	0.610258	0.0872433	0.133612	0.238776	0.0061188	0.167685	0.571227	0.645288	0.340782	0.417559	0.0310394	0.446366	0.0350764	0.0139228	2.30183e-07
719	CYB5RL	1p32	0.125656	0.0100768	0.106142	1	0.168294	0.610258	0.0872433	0.133612	0.238776	0.00448762	0.167685	0.571227	0.645288	0.340782	0.417559	0.0310394	0.446366	0.0350764	0.0139228	2.30183e-07
720	MRPL37	1p32	0.0624931	0.0169167	0.106142	1	0.168294	0.610258	0.0872433	0.133612	0.056642	0.00448762	0.249914	0.571227	0.567068	0.340782	0.417559	0.0310394	0.446366	0.0350764	0.0139228	2.30183e-07
721	SSBP3	1p32	0.0624931	0.00601806	0.106142	1	0.267087	0.610258	0.0872433	0.133612	0.056642	0.0061188	0.168225	0.411498	0.648744	0.340782	0.417559	0.0310394	0.446366	0.170221	0.0139228	6.14624e-08
722	ACOT11	1p32	0.0624931	0.00699721	0.106142	1	0.66567	0.610258	0.0872433	1	0.238776	0.04165	0.0695806	0.411498	0.731333	1	0.173834	0.0310394	0.783996	0.101431	0.721086	6.14624e-08
723	FAM151A	1p32	0.0624931	0.0100768	0.106142	1	0.66567	0.610258	0.0872433	1	0.238776	0.04165	0.109026	0.411498	0.731333	1	0.417559	0.0750119	0.783996	0.101431	0.366879	9.26161e-09
724	MROH7	1p32	0.125656	0.0101133	0.106142	1	0.66567	0.610258	0.189637	1	0.238776	0.0551545	0.109026	0.411498	0.817993	1	0.417559	0.0750119	0.783996	0.101431	0.210596	2.30151e-09
725	MROH7-TTC4	1p32	0.0535058	0.00699721	0.055509	1	0.66567	0.610258	0.189637	1	0.238776	0.0551545	0.199506	0.411498	0.821524	1	0.417559	0.0750119	0.785081	0.0592321	0.210596	2.30151e-09
726	TTC4	1p32	0.0535058	0.0100768	0.055509	1	0.66567	0.610258	0.189637	1	0.238776	0.105034	0.289704	0.411498	0.82004	1	0.417559	0.0750119	0.785081	0.0187614	0.210596	2.30151e-09
727	TTC22	1p32	0.0535058	0.0141887	0.055509	1	0.66567	0.610258	0.0872433	1	0.238776	0.105034	0.289704	0.411498	0.90889	1	0.417559	0.0750119	0.785081	0.0187614	0.210596	2.30151e-09
728	PARS2	1p32	0.0535058	0.0141887	0.055509	1	0.66567	0.610258	0.0872433	1	0.238776	0.105034	0.289704	0.411498	0.90889	1	0.417559	0.0750119	0.785081	0.0187614	0.210596	2.30151e-09
729	C1orf177	1p32	0.0535058	0.0141887	0.0399414	1	0.66567	0.610258	0.0872433	1	0.238776	0.105034	0.289704	0.411498	0.82004	1	0.417559	0.0750119	0.785081	0.0187614	0.210596	1.37851e-10
730	DHCR24	1p32	0.0535058	0.0199704	0.055509	1	0.66567	0.610258	0.0872433	1	0.238776	0.105034	0.289704	0.411498	0.819856	1	0.417559	0.0750119	0.598332	0.0339939	0.0584885	9.26336e-12
731	TMEM61	1p32	0.0535058	0.0199704	0.0282121	1	0.66567	0.610258	0.0872433	1	0.238776	0.04165	0.289704	0.411498	0.485426	1	0.173834	0.0750119	0.411507	0.00992577	0.0285745	7.41241e-10
732	BSND	1p32	0.0535058	0.0199704	0.055509	1	0.661827	0.610258	0.0872433	1	0.238776	0.149283	0.289704	0.411498	0.412984	1	0.173834	0.0750119	0.411507	0.00520106	0.0285745	7.41241e-10
733	PCSK9	1p32	0.0535058	0.0280551	0.055509	1	0.661827	0.610258	0.0872433	1	0.238776	0.149283	0.289704	0.411498	0.412984	1	0.173834	0.0750119	0.411507	0.0592321	0.0285745	7.41241e-10
734	USP24	1p32	0.0342666	0.0141887	0.055509	1	0.661827	0.610258	0.0872433	1	0.420909	0.105034	0.289704	0.411498	0.412984	1	0.173834	0.0750119	0.411507	0.0592321	0.0285745	1.73216e-10
735	PPAP2B	1p32	0.0238133	0.0311763	0.145694	1	1	0.610258	0.189637	1	0.420909	0.0356397	0.167685	0.288375	0.540464	1	0.417559	0.0750119	0.138902	0.000759182	0.0584885	2.32246e-07
736	PRKAA2	1p32	0.0144762	0.0567685	0.295773	1	0.661827	0.610258	0.220593	1	0.420909	0.0061188	0.0490824	0.288375	0.802957	1	0.417559	0.0750119	0.138902	0.00992577	0.0584885	2.32246e-07
737	C1orf168	1p32	0.00872754	0.0751043	0.295773	1	0.661827	0.610258	0.220593	1	0.238776	0.0107668	0.0490824	0.288375	0.710454	1	0.417559	0.0750119	0.0914508	0.00992577	0.0285745	5.57585e-08
738	C8A	1p32	0.00872754	0.0567685	0.295773	1	0.661827	0.610258	0.352282	1	0.238776	0.00261284	0.0490824	0.411498	0.805327	1	0.417559	0.0750119	0.138902	0.0350764	0.0285745	5.65284e-07
739	C8B	1p32	0.00872754	0.0567685	0.295773	1	0.661827	0.610258	0.352282	1	0.238776	0.000692497	0.0302703	0.411498	0.901322	1	0.417559	0.0750119	0.0914508	0.0350764	0.0285745	2.32246e-07
740	DAB1	1p32	0.00872754	0.0101662	0.106142	0.664268	0.66567	0.610258	0.369851	1	0.238776	0.00142665	0.0695806	0.131804	0.71999	1	0.573874	0.0750119	0.0160528	0.00992577	0.118059	3.15027e-09
741	OMA1	1p32	0.0149223	0.0102356	0.055509	1	1	0.610258	0.352282	1	0.238776	0.0268709	0.167685	0.108588	1	1	0.573874	0.0750119	0.0252257	0.0350764	0.0584885	5.57585e-08
742	TACSTD2	1p32	0.0149223	0.0143006	0.055509	1	1	0.610258	0.352282	1	0.238776	0.0631357	0.167685	0.108588	0.698508	1	0.573874	0.0750119	0.0252257	0.0350764	0.0584885	5.57585e-08
743	MYSM1	1p32	0.0149223	0.0102356	0.055509	1	1	0.35518	0.352282	1	0.238776	0.0111097	0.167685	0.197148	0.698508	1	0.573874	0.0750119	0.0252257	0.0350764	0.119401	2.32246e-07
744	JUN	1p32	0.0256117	0.0102356	0.055509	1	1	0.35518	0.352282	1	0.238776	0.0268709	0.167685	0.108588	0.698508	1	1	0.0750119	0.0252257	0.0187614	0.0584885	9.6102e-07
745	FGGY	1p32	0.0144762	0.0102356	0.055509	1	0.661827	0.610258	0.220593	1	0.238776	0.105034	0.411973	0.0687142	0.899977	1	1	0.0750119	0.0252257	0.0350764	0.0584885	5.57585e-08
746	HOOK1	1p32	0.00282181	0.0277355	0.106142	1	0.66567	0.610258	0.220593	1	0.238776	0.0268709	0.765169	0.254679	1	1	1	0.0750119	0.0608168	0.0187614	0.119401	9.6102e-07
747	CYP2J2	1p32	0.00282181	0.0199469	0.106142	1	0.66567	0.610258	0.220593	1	0.238776	0.0268709	0.765169	0.254679	0.89508	1	1	0.0750119	0.0608168	0.0187614	0.0584885	8.24875e-06
748	C1orf87	1p32	0.00282181	0.00865515	0.106142	1	0.66567	0.610258	0.220593	1	0.238776	0.0268709	1	0.168181	0.791456	1	1	0.0750119	0.0608168	0.0187614	0.0285745	2.32246e-07
749	NFIA	1p31	0.0238133	0.00152065	0.121298	0.553993	0.100682	1	0.352282	1	0.238776	0.0800366	0.568823	0.108588	0.518571	1	0.417559	0.0310394	0.0608168	0.0339939	0.00996066	3.32428e-11
750	TM2D1	1p31	0.08256	0.00515339	0.106142	0.553993	0.267087	0.35518	0.352282	1	0.238776	0.0111097	0.527445	0.108588	0.355842	1	0.417559	0.0750119	0.136388	0.101431	0.0139228	3.08567e-06
751	INADL	1p31	0.0149223	0.00202645	0.203238	1	0.497873	0.200045	0.352282	1	0.238776	0.0268709	0.366757	0.108588	0.359497	1	0.173834	0.312439	0.136388	0.0592321	0.00327869	1.01754e-06
752	L1TD1	1p31	0.0435075	0.0199469	0.106142	1	0.66567	0.67495	0.735465	1	0.238776	0.0268709	0.527445	0.168181	0.500561	1	0.173834	0.179537	0.201093	0.0592321	0.00676556	8.49446e-07
753	KANK4	1p31	0.0729811	0.0167879	0.106142	1	0.66567	0.434147	0.735465	1	0.238776	0.0631357	0.527445	0.168181	0.500561	1	0.173834	0.179537	0.201093	0.0592321	0.00676556	3.53292e-06
754	USP1	1p31	0.0729811	0.0086054	0.295773	1	0.66567	1	0.735465	1	0.056642	0.0631357	0.366757	0.108588	0.892857	1	0.417559	0.179537	0.201093	0.0592321	0.00327869	8.49446e-07
755	DOCK7	1p31	0.0729811	0.00601806	0.295773	1	0.66567	1	0.735465	1	0.056642	0.0631357	0.568823	0.108588	1	1	0.417559	0.179537	0.136388	0.0592321	0.00327869	8.49446e-07
756	ANGPTL3	1p31	0.120541	0.0086054	0.295773	1	0.66567	1	0.484166	1	0.056642	0.0631357	0.568823	0.168181	0.890603	1	1	0.179537	0.136388	0.0592321	0.00327869	3.08567e-06
757	ATG4C	1p31	0.120541	0.0277355	0.145694	1	0.66567	1	0.189637	1	0.238776	0.0631357	0.568823	0.168181	0.588557	1	1	0.179537	0.136388	0.0592321	0.00327869	3.08567e-06
758	FOXD3	1p31	0.0435075	0.0682782	0.145694	1	0.66567	0.67495	0.0872433	1	0.238776	0.0631357	0.366757	0.108588	0.780446	1	0.173834	0.179537	0.201183	0.101431	0.00327869	1.10194e-05
759	ALG6	1p31	0.0435075	0.0682782	0.265534	1	0.66567	1	0.0872433	1	0.238776	0.0268709	0.366757	0.108588	0.780446	1	0.173834	0.179537	0.201183	0.101431	0.00327869	1.10194e-05
760	ITGB3BP	1p31	0.0435075	0.0682782	0.265534	0.553993	0.424952	1	0.0872433	1	0.238776	0.0268709	0.366757	0.108588	1	1	0.417559	0.179537	0.201093	0.170221	0.00158456	1.10194e-05
761	EFCAB7	1p31	0.0435075	0.0605569	0.265534	0.553993	0.424952	1	0.0872433	1	0.238776	0.0268709	0.366757	0.108588	0.780446	1	0.417559	0.179537	0.201183	0.170221	0.00327869	1.10194e-05
762	PGM1	1p31	0.0435075	0.0605569	0.265534	0.553993	0.168294	1	0.0872433	1	0.238776	0.0631357	0.366757	0.197148	0.889523	1	0.417559	0.179537	0.201093	0.215354	0.000763693	1.10194e-05
763	ROR1	1p31	0.0435075	0.0681573	0.265534	0.553993	0.168294	1	0.0872433	1	0.238776	0.0631357	0.366757	0.0427016	0.676864	1	0.417559	0.179537	0.201093	0.0339939	0.00327869	1.10194e-05
764	UBE2U	1p31	0.0435075	0.201882	0.211681	1	0.267087	0.67495	0.0872433	1	0.238776	0.0268709	0.200426	0.0304689	0.571467	1	1	0.179537	0.288359	0.101431	0.00676556	0.000132607
765	CACHD1	1p31	0.0256117	0.118873	0.113698	0.553993	0.168294	1	0.0457341	1	0.238776	0.105034	0.167685	0.0341691	0.571467	1	1	0.179537	0.288359	0.0187614	0.00158456	8.24875e-06
766	RAVER2	1p31	0.0729811	0.0902362	0.113698	0.553993	0.424952	1	0.0872433	1	0.238776	0.105034	0.167685	0.0341691	0.774878	1	1	0.179537	0.288359	0.0350764	0.00158456	3.08594e-05
767	JAK1	1p31	0.0729811	0.118873	0.113698	0.553993	0.267087	1	0.0872433	1	0.238776	0.105034	0.167685	0.084303	1	1	1	0.179537	0.288359	0.00992577	0.00996066	0.000132607
768	AK4	1p31	0.120541	0.118873	0.211681	0.553993	0.66567	1	0.224379	1	0.238776	0.0139721	0.366757	0.136371	0.657972	1	1	0.179537	0.411507	0.00992577	0.00676556	0.000113637
769	DNAJC6	1p31	0.120541	0.0682782	0.211681	1	0.661827	1	0.448021	1	0.238776	0.00261284	0.366757	0.136371	0.657972	1	1	0.179537	0.288359	0.0647503	0.0139228	0.000113637
770	LEPR	1p31	0.195345	0.118873	0.211681	1	0.30054	1	0.448021	1	0.238776	0.00109144	0.366757	0.0341691	0.557125	1	1	0.179537	0.288359	0.117733	0.0139228	3.08594e-05
771	LEPROT	1p31	0.195345	0.118873	0.211681	1	0.30054	1	0.448021	1	0.238776	0.00261284	0.366757	0.0594717	0.546725	1	1	0.179537	0.288359	0.210136	0.0139228	0.000113637
772	PDE4B	1p31	0.120541	0.0352805	0.211681	1	1	0.161771	0.399428	1	0.056642	0.0139721	0.366757	0.136371	1	1	1	0.179537	0.288359	0.101431	0.00676556	2.17361e-06
773	SGIP1	1p31	0.0264831	0.201882	0.211681	0.553993	0.166863	0.200045	0.665146	1	0.056642	0.149283	0.366757	0.0594717	0.757164	1	0.417559	0.179537	0.201183	0.117733	0.00676556	5.57585e-08
774	TCTEX1D1	1p31	0.0264831	0.255918	0.383137	0.553993	0.166863	0.35518	0.665146	1	0.056642	0.0268709	0.249914	0.0352306	0.757408	1	0.417559	0.179537	0.411507	0.210136	0.0285745	9.6102e-07
775	INSL5	1p31	0.0259652	0.242728	0.383137	0.553993	0.166863	0.35518	0.665146	1	0.056642	0.0268709	0.249914	0.0352306	0.757408	1	0.417559	0.179537	0.411507	0.210136	0.0285745	9.6102e-07
776	WDR78	1p31	0.0259652	0.143069	0.383137	0.553993	0.166863	0.35518	0.665146	1	0.056642	0.0268709	0.249914	0.0188655	0.878455	1	0.417559	0.179537	0.288359	0.117733	0.0285745	2.32246e-07
777	MIER1	1p31	0.0259652	0.143069	0.383137	0.553993	0.0957758	0.35518	0.665146	1	0.056642	0.0111097	0.249914	0.0188655	1	1	0.417559	0.179537	0.411507	0.117733	0.0285745	2.32246e-07
778	SLC35D1	1p31	0.0259652	0.187209	0.383137	0.553993	0.0957758	0.35518	0.665146	1	0.056642	0.0111097	0.249914	0.0188655	1	1	0.417559	0.179537	0.161632	0.117733	0.0285745	2.32246e-07
779	C1orf141	1p31	0.0264831	0.143069	0.651666	0.553993	0.0957758	0.35518	0.665146	0.249613	0.056642	0.0111097	0.168225	0.0188655	1	1	1	0.179537	0.107004	0.210136	0.0584885	9.6102e-07
780	IL23R	1p31	0.0264831	0.143069	1	0.553993	0.166863	0.35518	0.665146	0.249613	0.056642	0.0111097	0.168225	0.0188655	1	1	1	0.179537	0.246266	0.210136	0.0584885	3.95086e-06
781	IL12RB2	1p31	0.0264831	0.143069	1	0.553993	0.0957758	0.35518	1	0.249613	0.238776	0.00448762	0.168225	0.0594717	1	1	1	0.179537	0.161632	0.117733	0.0285745	3.95086e-06
782	IL12RB2	1p31	0.0264831	0.143069	1	0.553993	0.0957758	0.35518	1	0.249613	0.238776	0.00448762	0.168225	0.0594717	1	1	1	0.179537	0.161632	0.117733	0.0285745	3.95086e-06
783	SERBP1	1p31	0.0264831	0.108542	1	0.553993	0.0957758	0.35518	1	0.249613	0.238776	0.000692497	0.168225	0.0594717	0.757408	1	1	0.179537	0.161632	0.117733	0.0285745	3.95086e-06
784	GADD45A	1p31	0.00794458	0.201882	1	0.553993	0.30054	0.35518	0.665146	0.249613	0.238776	0.0107668	0.109026	0.00999346	1	1	1	0.179537	0.107004	0.117733	0.00676556	1.61383e-05
785	GNG12	1p31	0.0145667	0.201882	1	0.553993	0.30054	0.35518	0.665146	0.249613	0.056642	0.0107668	0.109026	0.00999346	0.878045	1	0.313055	0.575157	0.288359	0.117733	0.0139228	3.95086e-06
786	DIRAS3	1p31	0.0264831	0.418	0.592601	0.553993	0.30054	0.200045	0.665146	0.249613	0.056642	0.0268709	0.167685	0.00999346	1	1	0.0721503	0.179537	0.288359	0.117733	0.00676556	3.95086e-06
787	WLS	1p31	0.0145667	0.339177	0.592601	0.553993	0.30054	0.200045	0.399428	0.249613	0.056642	0.0268709	0.167685	0.00999346	1	1	0.0721503	0.179537	0.288359	0.0647503	0.00676556	8.24875e-06
788	RPE65	1p31	0.0259652	0.404754	0.592601	0.553993	0.552145	0.35518	0.6885	0.249613	0.238776	0.197682	0.411973	0.00999346	0.875551	1	0.0721503	0.179537	0.411507	0.0647503	0.00676556	9.6102e-07
789	DEPDC1	1p31	0.0259652	0.404754	0.592601	0.553993	0.552145	0.35518	0.6885	0.249613	0.238776	0.197682	0.571322	0.00999346	0.872615	1	0.417559	0.179537	0.565316	0.0647503	0.00327869	9.6102e-07
790	LRRC7	1p31	0.0145667	0.118873	0.181592	0.553993	0.552145	0.35518	0.399428	1	0.420909	0.197682	0.571322	0.000722342	0.645259	1	0.573874	0.179537	0.201183	0.0350764	0.0285745	6.55023e-05
791	LRRC40	1p31	0.0264831	0.143069	0.181592	0.553993	0.547084	0.35518	0.399428	0.249613	0.420909	0.197682	0.765169	0.00140876	0.749857	1	1	0.179537	0.411507	0.0647503	0.00676556	6.55023e-05
792	SRSF11	1p31	0.0264831	0.143069	0.181592	0.553993	0.547084	0.35518	0.399428	0.249613	0.420909	0.197682	0.765169	0.00140876	0.745432	1	1	0.179537	0.411507	0.0350764	0.00676556	6.55023e-05
793	ANKRD13C	1p31	0.0264831	0.242728	0.181592	0.553993	0.547084	0.35518	0.399428	0.249613	0.420909	0.197682	0.765169	0.00140876	0.745432	1	1	0.179537	0.411507	0.0187614	0.00676556	6.55023e-05
794	HHLA3	1p31	0.0264831	0.242728	0.592601	0.553993	0.547084	0.35518	0.665146	0.249613	0.420909	0.197682	0.568823	0.00272833	0.508673	1	1	0.179537	0.411507	0.0187614	0.00676556	6.55023e-05
795	AL158839.1	1p31	0.0264831	0.241498	0.592601	0.553993	0.547084	0.35518	0.665146	0.249613	0.420909	0.197682	0.765169	0.00272833	0.508673	1	1	0.179537	0.411507	0.0187614	0.00676556	6.55023e-05
796	CTH	1p31	0.0264831	0.242728	0.592601	0.553993	0.547084	0.35518	0.665146	0.249613	0.420909	0.197682	0.568823	0.00272833	0.405715	1	1	0.179537	0.288359	0.0187614	0.00676556	6.55023e-05
797	PTGER3	1p31	0.0264831	0.497268	0.592601	0.553993	0.552145	0.35518	0.665146	1	0.420909	0.105034	0.785274	0.00524375	0.508673	1	0.573874	0.179537	0.201183	0.0647503	0.118059	0.000264193
798	ZRANB2	1p31	0.0264831	0.387954	0.592601	0.553993	0.552145	0.35518	0.665146	1	0.420909	0.105034	0.598461	0.00999346	0.617912	1	1	0.179537	0.288359	0.366332	0.0649585	6.55023e-05
799	NEGR1	1p31	0.0149223	0.241498	0.592601	1	0.30054	0.67495	0.665146	1	0.420909	0.105034	0.571322	0.0108005	0.752909	1	1	0.179537	0.136388	0.101431	0.0139228	6.55023e-05
800	LRRIQ3	1p31	0.0264831	0.617235	0.145694	1	0.547084	0.610258	0.665146	1	1	0.36131	0.167685	0.0193386	0.72948	1	0.573874	0.179537	0.201093	0.44394	0.0584885	0.000264193
801	FPGT	1p31	0.0264831	0.726346	0.145694	1	0.547084	0.610258	0.665146	1	1	0.36131	0.167685	0.0341691	0.72948	1	0.173834	0.179537	0.201093	0.44394	0.0584885	0.000264193
802	FPGT-TNNI3K	1p31	0.0145667	0.604991	0.145694	1	0.547084	0.610258	0.665146	1	1	0.36131	0.167685	0.0341691	0.609618	1	0.0721503	0.179537	0.136388	0.44394	0.0649585	0.000264193
803	TNNI3K	1p31	0.0145667	0.604991	0.181592	1	0.547084	0.610258	0.665146	1	1	0.36131	0.167685	0.0341691	0.609618	1	0.173834	0.179537	0.136388	0.44394	0.210596	0.000264193
804	LRRC53	1p31	0.0145667	0.726346	1	1	0.547084	0.610258	0.665146	1	1	0.36131	0.0791517	0.0341691	0.72948	1	0.417559	0.179537	0.201093	0.681714	0.210596	0.000264193
805	ERICH3	1p31	0.0145667	0.726346	1	0.664268	0.547084	0.610258	0.665146	1	1	0.36131	0.0791517	0.0511177	0.609618	1	0.417559	0.179537	0.136388	0.170221	0.210596	0.000264193
806	CRYZ	1p31	0.0145667	0.604991	1	0.398194	0.547084	0.610258	0.665146	1	1	0.36131	0.0791517	0.084303	0.609618	1	1	0.179537	0.201093	0.332473	0.366879	0.000264193
807	TYW3	1p31	0.0145667	0.604991	1	0.664268	0.552145	0.610258	0.665146	1	1	0.36131	0.0791517	0.084303	0.609618	1	1	0.179537	0.201093	0.215354	0.366879	0.000264193
808	LHX8	1p31	0.00794458	0.404754	0.531593	0.664268	0.547084	0.610258	0.665146	1	1	0.197682	0.126653	0.108588	0.394012	1	1	0.179537	0.201183	0.0592321	0.0285745	0.000264193
809	SLC44A5	1p31	0.00794458	0.323567	0.531593	1	0.547084	0.610258	0.665146	1	1	0.67302	0.126653	0.108588	0.502531	1	1	0.0750119	0.201093	0.0339939	0.0285745	0.000264193
810	ACADM	1p31	0.00794458	0.497268	0.531593	0.664268	0.547084	0.610258	0.665146	1	1	0.197682	0.126653	0.0511177	0.738093	1	1	0.0750119	0.407567	0.215354	0.0139228	6.55023e-05
811	RABGGTB	1p31	0.00794458	0.497268	0.531593	0.664268	0.547084	0.610258	0.665146	1	1	0.197682	0.126653	0.0511177	0.864953	1	1	0.0750119	0.407567	0.101431	0.0285745	0.000264193
812	MSH4	1p31	0.00794458	0.497268	0.531593	0.664268	0.547084	0.610258	0.665146	1	1	0.197682	0.126653	0.084303	0.72948	1	1	0.0750119	0.411507	0.101431	0.118059	0.000264193
813	ASB17	1p31	0.00794458	0.604991	0.531593	0.664268	0.547084	0.610258	1	1	1	0.197682	0.126653	0.084303	0.721943	1	0.417559	0.0750119	0.411507	0.101431	0.0649585	0.000264193
814	ST6GALNAC3	1p31	0.00794458	0.418	0.234302	0.398194	0.552145	0.610258	1	1	1	0.105034	0.126653	0.168181	0.313923	1	0.417559	0.0750119	0.201183	0.101431	0.00996066	0.000264193
815	ST6GALNAC5	1p31	0.0145667	0.858289	0.531593	0.664268	0.552145	0.610258	1	1	1	0.197682	0.0851103	0.136371	0.598352	1	1	0.0750119	0.288359	0.278905	0.0139228	0.000264193
816	PIGK	1p31	0.00430473	0.404043	0.531593	0.664268	0.552145	0.610258	1	1	1	0.197682	0.0491202	0.254679	0.860704	1	1	0.575157	0.201183	0.278905	0.0139228	0.00105895
817	AK5	1p31	0.00494649	0.323567	0.234302	1	0.30054	0.610258	1	1	1	0.197682	0.0491202	0.108588	0.4887	1	0.697528	0.179537	0.448623	0.278905	0.00676556	0.000264193
818	ZZZ3	1p31	0.00232095	0.307607	0.592601	0.664268	0.30054	0.610258	1	1	1	0.105034	0.0491202	0.168181	0.379364	1	0.166011	0.179537	0.411507	0.117733	0.00676556	0.00105895
819	USP33	1p31	0.00232095	0.307607	0.651666	0.664268	0.30054	0.610258	1	1	1	0.149283	0.0491202	0.168181	0.598352	1	0.166011	0.179537	0.411507	0.0647503	0.0139228	0.00105895
820	FAM73A	1p31	0.00232095	0.307607	0.592601	0.398194	0.30054	0.610258	1	1	1	0.149283	0.0282043	0.168181	0.721006	1	0.166011	0.179537	0.411507	0.117733	0.0139228	0.00105895
821	NEXN	1p31	0.00794458	0.241498	0.531593	0.398194	0.30054	0.610258	1	1	1	0.105034	0.0491202	0.254679	0.721006	1	0.313055	0.0750119	0.407567	0.117733	0.0139228	0.00105895
822	FUBP1	1p31	0.00794458	0.242728	0.531593	0.398194	0.30054	0.610258	1	1	1	0.105034	0.0491202	0.254679	0.721943	1	0.313055	0.0750119	0.411507	0.210136	0.0139228	0.00105895
823	GIPC2	1p31	0.00794458	0.242728	0.531593	0.398194	0.30054	0.610258	1	1	1	0.105034	0.126653	0.136371	0.721943	0.340782	0.313055	0.0750119	0.411507	0.117733	0.0139228	0.00105895
824	DNAJB4	1p31	0.00794458	0.242728	0.531593	0.398194	0.30054	0.610258	1	1	1	0.105034	0.200426	0.136371	0.721006	1	0.313055	0.0750119	0.411507	0.117733	0.0139228	0.00105895
825	PTGFR	1p31	0.0264831	0.307607	0.531593	0.398194	0.552145	0.610258	1	1	1	0.105034	0.0791517	0.136371	0.585128	0.340782	0.313055	0.0750119	0.288359	0.210136	0.0649585	0.00105895
826	IFI44L	1p31	0.0264831	0.387954	0.531593	0.398194	0.30054	0.610258	1	1	1	0.105034	0.126653	0.215795	0.585128	0.340782	0.573874	0.179537	0.565316	0.44394	0.0139228	0.00105895
827	IFI44	1p31	0.0264831	0.482959	0.531593	0.398194	0.30054	0.610258	1	1	1	0.105034	0.126653	0.215795	0.711389	0.340782	0.573874	0.179537	0.565316	0.681714	0.0139228	0.00105895
828	ELTD1	1p31	0.0264831	0.853143	0.531593	0.664268	0.552145	0.610258	1	1	1	0.197682	0.200426	0.084303	0.711389	0.340782	0.573874	0.179537	0.411507	0.498245	0.0139228	0.00105895
829	LPHN2	1p31	0.00794458	0.307607	0.531593	0.398194	0.30054	0.610258	1	1	1	0.197682	0.168225	0.00999346	0.850495	1	1	1	0.138902	0.44394	0.0139228	0.000264193
830	TTLL7	1p31	0.0264831	0.858289	0.315018	0.664268	0.30054	1	1	1	1	0.197682	0.200426	0.0188655	0.55535	1	1	1	0.411507	0.332473	0.0285745	0.00105895
831	PRKACB	1p31	0.00794458	1	0.315018	1	0.30054	1	1	1	1	0.197682	0.0791517	0.00999346	0.69659	1	1	1	0.411507	0.332473	0.0285745	0.000264193
832	SAMD13	1p31	0.0145667	0.585847	0.315018	1	0.30054	0.71535	1	1	1	0.197682	0.0791517	0.00524375	0.562606	1	1	1	0.407567	0.332473	0.0285745	6.55023e-05
833	DNASE2B	1p31	0.0264831	0.585847	0.315018	1	0.552145	1	1	1	1	0.36131	0.126653	0.00524375	0.847028	1	1	1	0.407567	0.332473	0.0584885	6.55023e-05
834	RPF1	1p22	0.0145667	0.585847	0.315018	0.664268	0.552145	1	1	1	1	0.36131	0.0851103	0.00524375	0.69659	1	1	1	0.407567	0.332473	0.0584885	6.55023e-05
835	GNG5	1p22	0.0264831	0.585847	0.315018	0.664268	0.552145	1	1	1	1	0.36131	0.0851103	0.00524375	0.55535	1	1	1	0.407567	0.498245	0.0584885	6.55023e-05
836	CTBS	1p22	0.0264831	0.585847	0.315018	0.664268	0.547084	0.686885	1	1	1	0.36131	0.0851103	0.00999346	0.435332	1	1	1	0.407567	0.498245	0.0584885	0.000264193
837	SSX2IP	1p22	0.0264831	0.848714	0.0984432	0.664268	0.547084	1	1	1	1	0.142791	0.0851103	0.00999346	0.69659	1	1	1	0.407567	0.332473	0.119401	0.000264193
838	LPAR3	1p22	0.0264831	0.848714	0.531593	0.664268	0.547084	0.67495	1	1	1	0.0631357	0.0851103	0.00999346	0.703091	1	1	1	0.407567	0.498245	0.0584885	0.000113637
839	MCOLN2	1p22	0.0145667	0.848714	0.315018	0.664268	0.547084	0.67495	1	1	1	0.0631357	0.0851103	0.00999346	0.711521	1	1	1	0.565316	0.498245	0.210596	0.000113637
840	WDR63	1p22	0.0145667	1	0.315018	0.664268	0.552145	0.610258	1	1	1	0.0631357	0.0491202	0.00999346	1	1	1	1	0.565316	0.215354	0.210596	1.61383e-05
841	MCOLN3	1p22	0.0145667	1	0.315018	0.664268	0.552145	0.610258	1	1	1	0.0631357	0.0491202	0.00999346	0.838912	1	1	1	0.564816	0.332473	0.210596	1.61383e-05
842	SYDE2	1p22	0.0145667	0.853081	0.315018	0.664268	0.547084	0.610258	1	1	1	0.142791	0.0851103	0.00999346	1	1	1	1	0.407567	0.332473	0.682021	1.61383e-05
843	C1orf52	1p22	0.0145667	0.704669	0.315018	0.664268	0.547084	0.610258	1	1	1	0.142791	0.0851103	0.00999346	0.834511	1	1	1	0.565316	0.498245	0.366879	6.55023e-05
844	BCL10	1p22	0.00794458	0.704669	0.315018	0.664268	0.547084	0.610258	1	1	1	0.142791	0.0851103	0.00999346	0.834511	1	1	1	0.565316	0.498245	0.366879	6.55023e-05
845	DDAH1	1p22	0.0256117	0.853081	0.315018	0.664268	0.547084	0.610258	1	1	1	0.0268709	0.0851103	0.00999346	0.844151	1	1	1	0.564816	0.215354	0.682021	1.61383e-05
846	CYR61	1p22	0.00794458	0.692682	0.315018	0.664268	0.547084	0.610258	1	1	1	0.0631357	0.247258	0.00999346	0.679833	1	1	1	0.761593	0.720879	0.682021	1.61383e-05
847	ZNHIT6	1p22	0.0145667	0.692682	0.315018	0.664268	0.547084	0.610258	1	1	1	0.0631357	0.146132	0.00999346	0.408756	1	1	1	0.564816	0.278905	0.366879	0.000264193
848	COL24A1	1p22	0.0145667	0.704669	0.315018	0.664268	0.547084	0.610258	1	1	1	0.142791	0.146132	0.00999346	0.466357	1	1	1	0.564816	0.720879	0.119401	0.00105895
849	ODF2L	1p22	0.0264831	1	0.315018	0.398194	0.547084	1	0.665146	1	1	0.142791	0.247258	0.0188655	0.69659	1	1	1	0.564816	0.44394	0.119401	0.00105895
850	CLCA2	1p22	0.0264831	1	0.315018	0.664268	0.547084	1	0.665146	1	1	0.142791	0.247258	0.0188655	0.69659	1	1	1	0.761593	0.44394	0.119401	0.00105895
851	CLCA1	1p22	0.0264831	1	0.0984432	0.664268	0.547084	1	0.665146	1	1	0.0631357	0.247258	0.00999346	0.69659	1	1	1	0.761593	0.44394	0.119401	0.00105895
852	CLCA4	1p22	0.0264831	1	0.0984432	0.664268	0.547084	1	0.665146	1	1	0.0631357	0.146132	0.0188655	0.55535	1	1	1	0.761593	0.681714	0.366879	0.00421846
853	SH3GLB1	1p22	0.120541	1	0.315018	0.664268	0.547084	1	0.665146	1	1	0.0111097	0.146132	0.0352306	1	1	1	1	1	0.681714	0.119401	0.00421846
854	2015-09-01	1p22	0.0729811	1	0.315018	1	0.547084	1	0.665146	1	1	0.0268709	0.146132	0.0352306	1	1	1	1	1	0.681714	0.243111	0.00421846
855	HS2ST1	1p22	0.0435075	0.704669	0.315018	1	0.547084	1	0.665146	1	1	0.0268709	0.0851103	0.0352306	0.857089	1	1	1	1	0.681714	0.243111	0.00421846
856	RP5-1052I5.2	1p22	0.0435075	0.704669	0.315018	1	0.547084	1	0.665146	1	1	0.0268709	0.0851103	0.0352306	0.857089	1	1	1	1	0.681714	0.243111	0.00421846
857	LMO4	1p22	0.0256117	1	0.315018	1	0.547084	1	0.665146	1	1	0.0268709	0.0851103	0.0352306	0.588867	1	1	1	0.564816	1	0.0584885	0.00421846
858	PKN2	1p22	0.0729811	0.447523	0.0984432	0.664268	1	1	1	1	1	0.0268709	0.0490824	0.0188655	0.163142	1	0.0721503	1	0.564816	0.44394	0.210596	0.000264193
859	GTF2B	1p22	0.0729811	0.353485	0.0984432	0.664268	1	1	1	1	1	0.0268709	0.0490824	0.00999346	0.225578	1	0.0721503	1	1	0.44394	0.210596	0.000264193
860	CCBL2	1p22	0.0435075	0.273078	0.0984432	0.398194	1	1	1	1	0.420909	0.0268709	0.0282043	0.0188655	0.295682	1	0.0721503	1	1	0.44394	0.0584885	0.00503276
861	RBMXL1	1p22	0.0435075	0.353485	0.315018	0.398194	1	1	1	1	0.420909	0.0268709	0.0491202	0.0188655	0.284676	1	0.0721503	1	1	0.44394	0.0584885	0.00503276
862	GBP3	1p22	0.0435075	0.353485	0.315018	0.664268	1	1	1	1	0.420909	0.0268709	0.0491202	0.0188655	0.284676	1	0.0721503	1	1	0.44394	0.0584885	0.00503276
863	GBP1	1p22	0.0435075	0.273078	0.315018	0.398194	1	1	1	1	0.420909	0.0268709	0.0491202	0.0188655	0.152998	1	0.0721503	1	1	0.44394	0.0584885	0.00145634
864	GBP2	1p22	0.0729811	0.208572	0.315018	0.664268	1	1	1	1	0.420909	0.0268709	0.0491202	0.0188655	0.152998	1	0.0721503	1	1	0.44394	0.0285745	0.00105895
865	GBP7	1p22	0.0729811	0.208572	0.315018	0.664268	1	1	1	1	0.420909	0.0268709	0.0491202	0.0188655	0.152998	1	0.0721503	1	1	0.44394	0.0285745	0.00105895
866	GBP4	1p22	0.0729811	0.208572	0.0984432	0.664268	1	1	1	1	0.420909	0.0268709	0.0491202	0.0352306	0.152998	1	0.0721503	1	1	0.278905	0.0285745	0.00105895
867	GBP5	1p22	0.0729811	0.11871	0.0305138	0.664268	1	1	1	1	0.420909	0.0268709	0.0491202	0.0352306	0.10372	1	0.0721503	0.650983	1	0.44394	0.0584885	0.0167023
868	GBP6	1p22	0.0435075	0.118342	0.0305138	0.664268	1	1	1	1	0.420909	0.0111097	0.0491202	0.0352306	0.152998	1	0.0721503	0.650983	1	0.681714	0.0584885	0.0167023
869	LRRC8B	1p22	0.0729811	0.11871	0.315018	0.664268	1	1	1	1	0.420909	0.00448762	0.0282043	0.0649676	0.284676	1	0.313055	0.650983	1	1	0.119401	0.00421846
870	LRRC8C	1p22	0.0435075	0.208572	0.315018	0.664268	1	1	1	1	0.420909	0.00448762	0.0282043	0.0352306	0.284676	1	0.313055	0.402034	0.516275	0.681714	0.366879	0.00421846
871	RP11-302M6.4	1p22	0.0435075	0.157879	0.315018	0.398194	1	1	1	1	0.420909	0.00448762	0.0282043	0.0188655	0.38699	1	0.166011	0.402034	0.516275	0.681714	0.366879	0.00105895
872	LRRC8D	1p22	0.0435075	0.157879	0.315018	0.398194	1	1	1	1	0.420909	0.00448762	0.0282043	0.0188655	0.295682	1	0.166011	0.402034	0.73199	0.681714	0.366879	0.00421846
873	ZNF326	1p22	0.0435075	0.273078	0.0305138	0.398194	1	1	1	1	0.420909	0.0111097	0.0282043	0.0352306	0.144554	1	0.166011	0.402034	0.73199	0.681714	0.366879	0.00105895
874	BARHL2	1p22	0.0264831	0.466013	0.315018	0.22324	1	1	1	1	0.420909	0.0551545	0.0220362	0.0352306	0.10372	1	0.166011	0.402034	0.73199	0.278905	0.366879	0.163791
875	ZNF644	1p22	0.0264831	0.466013	0.315018	0.22324	1	1	1	1	1	0.0139721	0.0120579	0.0352306	0.10372	1	0.166011	0.402034	0.359561	0.44394	0.619355	0.0657318
876	HFM1	1p22	0.0264831	0.591815	0.315018	0.398194	1	1	1	1	1	0.04165	0.0851103	0.0352306	0.367292	1	0.166011	0.136062	0.186842	0.278905	0.619355	0.0657318
877	CDC7	1p22	0.120541	0.578351	0.315018	0.398194	1	1	1	1	1	0.0551545	0.00620944	0.0352306	0.867954	1	0.573874	0.136062	0.18587	0.44394	0.619355	0.0657318
878	TGFBR3	1p22	0.0264831	0.591815	0.315018	0.664268	1	1	1	1	0.420909	0.0139721	0.00620944	0.0352306	0.872423	1	0.573874	0.402034	0.18587	0.332473	0.243111	0.0167023
879	BRDT	1p22	0.0145667	0.704669	0.315018	0.664268	1	1	1	1	0.420909	0.0268709	0.00620944	0.00999346	0.731835	1	1	0.402034	0.288677	0.681714	0.243111	0.00105895
880	EPHX4	1p22	0.0145667	0.578351	0.315018	0.664268	1	1	1	1	0.420909	0.0631357	0.0120579	0.00999346	0.603879	1	1	0.402034	0.450606	0.681714	0.243111	0.00421846
881	SETSIP	1p22	0.0145667	0.466013	0.315018	0.664268	1	1	1	1	0.420909	0.0631357	0.012123	0.0188655	0.485792	1	1	0.402034	0.450606	0.681714	0.243111	0.00421846
882	BTBD8	1p22	0.0145667	0.466013	0.315018	0.664268	1	1	1	1	0.420909	0.0631357	0.0120579	0.0188655	0.731835	1	1	0.402034	0.450606	0.681714	0.243111	0.0167023
883	KIAA1107	1p22	0.0145667	0.578351	0.315018	0.664268	1	1	1	1	1	0.0631357	0.012123	0.00999346	0.731835	1	1	0.402034	0.446052	0.44394	0.243111	0.00421846
884	C1orf146	1p22	0.0145667	0.578351	0.315018	0.664268	1	1	1	1	1	0.0631357	0.012123	0.0188655	1	1	0.417559	0.402034	0.446052	0.681714	0.243111	0.00421846
885	GLMN	1p22	0.0145667	0.370518	0.315018	0.664268	1	1	1	1	1	0.0631357	0.012123	0.0188655	1	1	0.417559	0.402034	0.446052	0.681714	0.243111	0.00421846
886	RPAP2	1p22	0.0145667	0.370518	0.315018	0.664268	1	1	1	1	1	0.0631357	0.012123	0.0188655	1	1	0.417559	0.402034	0.450606	0.681714	0.243111	0.00421846
887	GFI1	1p22	0.0435075	0.157879	0.315018	0.664268	1	1	1	1	1	0.0268709	0.012123	0.0188655	0.865403	1	1	0.650983	0.450606	0.44394	0.243111	0.00421846
888	EVI5	1p22	0.0435075	0.157879	0.0984432	0.664268	1	1	1	1	1	0.0268709	0.0120579	0.0188655	0.869849	1	1	0.650983	0.288677	0.278905	0.119401	0.00421846
889	RPL5	1p22	0.0145667	0.352459	0.315018	0.664268	0.552145	1	1	1	1	0.142791	0.0120579	0.0188655	1	1	1	0.650983	0.288677	0.681714	0.619355	0.00421846
890	FAM69A	1p22	0.00794458	0.466013	0.315018	0.664268	0.30054	1	1	1	1	0.36131	0.0120579	0.0188655	1	1	1	0.650983	0.288677	0.681714	0.619355	0.00421846
891	MTF2	1p22	0.00794458	0.191156	0.315018	0.664268	0.547084	1	1	1	1	0.36131	0.00620944	0.0352306	0.864953	1	1	0.650983	0.288677	0.681714	0.619355	0.00421846
892	TMED5	1p22	0.00430473	0.191156	0.315018	0.664268	0.547084	1	1	1	1	0.142791	0.00620944	0.0352306	0.738093	1	1	0.650983	0.73199	0.278905	0.619355	0.00105895
893	CCDC18	1p22	0.00232095	0.14266	0.315018	0.664268	1	1	1	1	1	0.142791	0.00620944	0.0352306	0.868748	1	1	0.650983	0.516275	0.44394	0.243111	0.00105895
894	DR1	1p22	0.00124674	0.104548	0.315018	0.664268	1	1	1	1	1	0.142791	0.00620944	0.0352306	0.869849	1	1	0.650983	0.73199	0.681714	0.243111	0.00105895
895	FNBP1L	1p22	0.00124674	0.157879	0.315018	0.664268	1	1	1	1	1	0.36131	0.0120579	0.0352306	0.741122	1	1	0.650983	0.516275	0.681714	0.243111	0.00105895
896	BCAR3	1p22	0.00494649	0.0554583	0.0984432	0.664268	1	1	1	1	1	0.67302	0.012123	0.0352306	0.622944	1	1	0.650983	0.516275	0.44394	0.119401	1.61383e-05
897	DNTTIP2	1p22	0.00494649	0.104548	0.315018	0.664268	1	1	1	1	1	0.36131	0.0403466	0.0352306	0.622944	1	1	0.650983	0.728698	0.44394	0.243111	1.61383e-05
898	GCLM	1p22	0.00494649	0.104548	0.315018	0.664268	1	1	1	1	1	0.197682	0.0403466	0.0352306	0.622944	1	1	0.650983	0.728698	0.44394	0.243111	3.95086e-06
899	ABCA4	1p22	0.00494649	0.0658238	0.0984432	0.664268	0.547084	1	1	1	1	0.149283	0.0403466	0.0341691	0.546725	1	1	0.650983	0.728698	0.44394	0.0139228	2.32246e-07
900	ARHGAP29	1p22	0.00494649	0.0656061	0.234302	0.664268	0.30054	0.610258	1	1	1	0.36131	0.0745665	0.101741	0.447813	1	1	0.650983	0.73199	0.681714	0.00327869	3.95086e-06
901	ABCD3	1p21	0.00494649	0.191156	0.531593	0.664268	0.552145	0.610258	0.665146	1	1	0.0631357	0.0403466	0.215795	0.250685	1	1	1	0.73199	0.44394	0.00996066	8.24875e-06
902	F3	1p21	0.00862129	0.125781	0.315018	0.664268	0.547084	0.610258	0.665146	1	1	0.142791	0.0403466	0.332919	0.250685	1	1	1	0.73199	0.44394	0.00327869	0.000113637
903	SLC44A3	1p21	0.0256117	0.0179556	1	0.664268	0.547084	0.35518	0.399428	1	1	0.142791	0.0220362	0.215795	0.295682	1	1	1	0.728698	0.44394	0.119401	3.95086e-06
904	CNN3	1p21	0.0256117	0.0178405	1	0.664268	0.547084	0.67495	0.399428	1	1	0.36131	0.0403466	0.215795	0.284676	1	1	1	0.728698	0.278905	0.243111	6.55023e-05
905	ALG14	1p21	0.0149223	0.0179556	1	0.664268	0.552145	0.67495	0.665146	1	1	0.266947	0.247258	0.101741	0.163142	1	1	1	0.728698	0.720879	0.243111	6.55023e-05
906	TMEM56	1p21	0.00430473	0.0200772	1	0.664268	0.552145	0.35518	0.665146	1	1	0.197682	0.247258	0.101741	0.152998	1	1	1	0.728698	0.681714	0.243111	0.000264193
907	TMEM56-RWDD3	1p21	0.00232095	0.0200772	1	0.664268	0.552145	0.35518	0.665146	1	1	0.0551545	0.247258	0.101741	0.152998	1	1	1	0.728698	0.44394	0.243111	6.55023e-05
908	RWDD3	1p21	0.00232095	0.0296618	1	0.664268	0.547084	0.610258	0.665146	1	1	0.0268709	0.247258	0.101741	0.152998	1	1	1	0.728698	0.44394	0.243111	6.55023e-05
909	PTBP2	1p21	0.00232095	0.285548	1	0.307932	0.552145	1	1	1	1	0.197682	0.247258	0.084303	0.303298	1	0.512549	0.650983	0.288677	0.681714	0.243111	0.00503276
910	DPYD	1p21	0.00124674	0.331529	0.315018	0.177312	0.720434	1	0.6885	1	1	0.0111097	0.0491202	0.108588	0.24434	1	1	0.650983	0.0215022	0.720879	0.0584885	0.00145634
911	SNX7	1p21	0.0259652	0.542464	1	0.553993	0.30054	1	1	1	1	0.197682	0.146132	0.00158881	0.234255	1	1	1	0.195013	0.681714	0.243111	0.00105895
912	LPPR5	1p21	0.0259652	0.542464	1	0.553993	0.30054	1	1	1	1	0.197682	0.146132	0.00158881	0.0705313	1	1	0.650983	0.195013	0.44394	0.243111	0.00105895
913	LPPR4	1p21	0.0264831	0.428839	1	0.553993	0.30054	1	1	1	1	0.0551545	0.146132	0.00676541	0.0807676	0.340782	1	0.650983	0.108962	0.44394	0.366879	0.00421846
914	PALMD	1p21	0.00794458	0.308341	1	0.553993	0.166863	1	1	1	1	0.0551545	0.012123	0.00328253	0.167195	1	1	0.650983	0.108962	0.278905	0.210596	0.054154
915	FRRS1	1p21	0.0256117	0.232334	1	0.553993	0.166863	1	1	1	1	0.0551545	0.0220362	0.00328253	0.159011	1	0.313055	0.650983	0.108962	0.278905	0.210596	0.00421846
916	AGL	1p21	0.0729811	0.23407	1	0.553993	0.166863	1	0.600751	1	1	0.0139721	0.012123	0.00328253	0.287692	1	0.573874	0.650983	0.0654556	0.44394	0.0285745	0.00105895
917	SLC35A3	1p21	0.120541	0.151679	1	0.553993	0.166863	1	1	1	1	0.0551545	0.0220362	0.00676541	0.359386	1	0.573874	0.650983	0.0654556	0.44394	0.0285745	0.00421846
918	HIAT1	1p21	0.120541	0.151679	1	0.553993	0.166863	1	1	1	1	0.0551545	0.0220362	0.00328253	0.287692	1	0.573874	0.650983	0.0637232	0.44394	0.0584885	0.00421846
919	SASS6	1p21	0.120541	0.109015	1	0.553993	0.166863	1	0.600751	1	1	0.0551545	0.012123	0.00328253	0.287692	1	0.573874	1	0.0637232	0.681714	0.0584885	0.00105895
920	TRMT13	1p21	0.120541	0.109015	1	0.553993	0.166863	1	0.600751	1	1	0.0551545	0.012123	0.00328253	0.287692	1	1	1	0.0637232	0.681714	0.0584885	0.00105895
921	LRRC39	1p21	0.120541	0.109015	1	0.553993	0.166863	1	0.600751	1	1	0.0551545	0.012123	0.00328253	0.287692	1	1	1	0.0637232	0.681714	0.0584885	0.00105895
922	DBT	1p21	0.0259652	0.109015	1	0.553993	0.166863	1	0.600751	1	1	0.0551545	0.0120579	0.00328253	0.365721	1	1	1	0.0637232	0.44394	0.0584885	0.00105895
923	RTCA	1p21	0.0259652	0.151679	1	0.553993	0.30054	1	0.600751	1	1	0.0551545	0.012123	0.00328253	0.373862	1	1	1	0.0637232	0.44394	0.0584885	0.000264193
924	CDC14A	1p21	0.0259652	0.0779521	1	0.553993	0.30054	1	0.600751	1	1	0.0061188	0.012123	0.00328253	0.28269	1	0.573874	1	0.0637232	0.278905	0.0584885	6.55023e-05
925	GPR88	1p21	0.0259652	0.209323	1	0.553993	0.30054	1	1	1	1	0.0061188	0.0220362	0.00328253	0.344564	1	0.573874	1	0.108962	0.278905	0.0584885	0.00105895
926	VCAM1	1p21	0.0259652	0.255431	1	1	0.30054	1	1	1	1	0.0139721	0.0220362	0.0188655	0.202087	1	0.573874	1	0.0637232	0.278905	0.119401	0.0167023
927	EXTL2	1p21	0.0452362	0.156588	1	1	0.30054	1	1	1	1	0.0551545	0.0403466	0.00676541	0.202087	1	1	1	0.0637232	0.44394	0.119401	0.0167023
928	SLC30A7	1p21	0.0452362	0.159529	1	1	0.30054	1	1	1	1	0.0551545	0.0220362	0.00676541	0.202087	1	1	1	0.0637232	0.278905	0.119401	0.0167023
929	DPH5	1p21	0.0452362	0.0736816	1	1	0.30054	1	1	1	1	0.0551545	0.012123	0.00676541	0.192959	1	0.573874	1	0.0637232	0.278905	0.0584885	0.0167023
930	S1PR1	1p21	0.0452362	0.0844731	1	1	0.30054	1	1	1	1	0.105034	0.0220362	0.00676541	0.11081	1	0.573874	1	0.108962	0.498245	0.0285745	0.0167023
931	OLFM3	1p21	0.0259652	0.0238293	0.315018	0.553993	0.552145	1	1	1	1	0.0551545	0.0745665	0.00676541	0.159011	1	0.573874	0.699797	0.18587	1	0.119401	0.00421846
932	COL11A1	1p21	0.120541	0.0296618	0.531593	0.553993	0.661827	1	0.600751	1	1	0.00448762	0.0220362	0.0352306	0.202087	1	1	0.402034	0.0654556	0.332473	0.619355	0.00145634
933	AMY1B	1p21	0.0259652	0.0923306	0.531593	0.553993	0.661827	1	1	1	1	0.0268709	0.0220362	0.279308	0.427867	1	1	0.402034	0.186842	0.410985	1	0.00503276
934	RNPC3	1p21	0.0259652	0.0923306	0.531593	0.553993	0.661827	1	1	1	1	0.0268709	0.0220362	0.279308	0.427867	1	1	0.402034	0.186842	0.410985	1	0.00503276
935	AMY1C	1p21	0.0259652	0.0923306	0.531593	0.553993	0.661827	1	1	1	1	0.0268709	0.0220362	0.279308	0.427867	1	1	0.402034	0.186842	0.410985	1	0.00503276
936	AMY1A	1p21	0.0259652	0.0923306	0.531593	0.553993	0.661827	1	1	1	1	0.0268709	0.0220362	0.279308	0.427867	1	1	0.402034	0.186842	0.410985	1	0.00503276
937	AMY2B	1p21	0.0259652	0.0923306	0.531593	0.553993	0.661827	1	1	1	1	0.0268709	0.0220362	0.279308	0.427867	1	1	0.402034	0.186842	0.410985	1	0.00503276
938	AMY2A	1p21	0.0259652	0.0923306	0.531593	0.553993	0.661827	1	1	1	1	0.0268709	0.0220362	0.279308	0.427867	1	1	0.402034	0.186842	0.410985	1	0.00503276
939	PRMT6	1p13	0.0435075	0.000641338	0.592601	0.664268	0.424952	1	1	1	1	0.197682	0.247258	0.118019	0.745432	1	0.417559	0.312439	0.450606	0.410985	0.210596	0.00145634
940	NTNG1	1p13	0.00862129	9.43483e-05	0.383137	0.664268	0.424952	0.610258	1	1	1	0.105034	0.146132	0.0594717	0.749857	1	0.173834	0.163676	0.186842	0.222891	0.118059	0.00459219
941	VAV3	1p13	0.0149223	0.00141911	1	0.664268	0.267087	1	1	1	1	0.105034	0.0220362	0.0304689	0.745432	0.340782	0.173834	0.163676	0.450606	0.103199	0.498527	0.00459219
942	SLC25A24	1p13	0.0435075	0.000149754	1	1	0.0973048	0.624507	1	1	1	0.0139721	0.0403466	0.170593	0.869849	0.340782	0.0721503	0.312439	0.446052	0.153201	0.444348	0.000264193
943	NBPF4	1p13	0.0435075	0.000149754	1	1	0.0973048	1	1	1	1	0.0139721	0.0745665	0.170593	0.869849	0.340782	0.0721503	0.312439	0.446052	0.153201	0.444348	0.000264193
944	NBPF6	1p13	0.0435075	0.000149754	1	1	0.0973048	0.499671	1	1	1	0.0139721	0.0745665	0.0594717	0.745432	0.340782	0.0721503	0.312439	0.446052	0.131333	1	6.55023e-05
945	FAM102B	1p13	0.0256117	0.00151325	1	1	0.0973048	1	1	1	1	0.0061188	0.0745665	0.170593	0.508673	0.340782	0.0721503	0.312439	0.450606	0.44083	0.366879	1.61383e-05
946	HENMT1	1p13	0.0256117	0.00232024	1	1	0.0973048	1	1	1	1	0.0061188	0.0745665	0.170593	0.508673	0.340782	0.0721503	0.312439	0.446052	0.44083	0.366879	3.08594e-05
947	PRPF38B	1p13	0.0256117	0.000991979	1	1	0.0973048	1	1	1	1	0.0061188	0.0745665	0.170593	0.508673	0.340782	0.0721503	0.312439	0.446052	0.618194	0.366879	3.08594e-05
948	FNDC7	1p13	0.0256117	0.000991979	1	1	0.0973048	1	1	1	1	0.0139721	0.0745665	0.170593	0.508673	0.340782	0.0721503	0.312439	0.446052	0.618194	0.366879	3.08594e-05
949	STXBP3	1p13	0.0256117	0.00151325	1	1	0.0973048	1	1	1	1	0.0139721	0.245666	0.170593	0.634369	0.340782	0.0721503	0.312439	0.446052	0.618194	0.366879	3.08594e-05
950	AKNAD1	1p13	0.0256117	0.000652213	1	1	0.0973048	1	1	1	1	0.0139721	0.247258	0.170593	0.634369	0.340782	0.0721503	0.312439	1	0.618194	0.366879	8.24875e-06
951	RP11-475E11.9	1p13	0.0149223	0.000652213	1	1	0.0973048	1	1	1	1	0.00448762	0.247258	0.170593	0.442898	0.340782	0.0721503	0.312439	1	0.618194	0.366879	3.08567e-06
952	GPSM2	1p13	0.0149223	0.000652213	1	1	0.0973048	1	1	1	1	0.00448762	0.0403466	0.279308	0.434785	0.340782	0.0721503	0.312439	1	0.618194	0.210596	3.86244e-05
953	CLCC1	1p13	0.0149223	0.00105048	1	1	0.0973048	1	1	1	1	0.00448762	0.0403466	0.279308	0.344564	0.340782	0.0721503	0.312439	1	0.618194	0.210596	1.10194e-05
954	WDR47	1p13	0.0149223	0.00105048	1	1	0.0973048	0.67495	1	1	1	0.0061188	0.0403466	0.279308	0.882691	0.340782	0.0721503	0.312439	0.446052	0.466364	0.035199	1.10194e-05
955	TAF13	1p13	0.0149223	0.000652213	1	1	0.0973048	0.67495	1	1	1	0.0061188	0.0403466	0.279308	0.882691	0.340782	0.0721503	0.312439	0.446052	0.466364	0.0188289	1.10194e-05
956	KIAA1324	1p13	0.00430473	0.00102124	1	1	0.0288597	0.67495	1	1	1	0.00109144	0.0403466	0.170593	0.766924	0.340782	0.0721503	0.312439	0.446052	0.466364	0.0188289	2.30183e-07
957	C1orf194	1p13	0.00794458	0.00105048	1	1	0.0973048	0.67495	1	1	1	0.00261284	0.0403466	0.279308	0.648902	0.340782	0.0721503	0.312439	0.446052	0.466364	0.0188289	1.10194e-05
958	TMEM167B	1p13	0.00794458	0.00105048	1	1	0.0973048	0.67495	1	1	1	0.00261284	0.0403466	0.279308	0.648902	0.340782	0.0721503	0.312439	0.446052	0.466364	0.0188289	1.10194e-05
959	SARS	1p13	0.0149223	0.00102124	1	1	0.0288597	0.67495	1	1	1	0.00261284	0.0403466	0.170593	1	0.340782	0.0721503	0.312439	0.446052	0.618194	0.0188289	2.30183e-07
960	CELSR2	1p13	0.0149223	0.000991979	1	1	0.0164293	0.67495	1	1	1	0.00177776	0.0403466	0.170593	0.888348	0.340782	0.0721503	0.312439	0.446052	0.618194	0.0188289	2.8785e-07
961	PSRC1	1p13	0.0149223	0.00102124	1	1	0.0164293	1	1	1	1	0.00177776	0.0403466	0.170593	1	0.340782	0.0721503	0.312439	0.446052	0.797723	0.0188289	1.01754e-06
962	MYBPHL	1p13	0.0149223	0.00102124	1	1	0.0164293	1	1	1	1	0.00177776	0.0403466	0.170593	1	0.340782	0.0721503	0.312439	0.446052	0.797723	0.0188289	1.01754e-06
963	SORT1	1p13	0.0149223	0.000408122	1	1	0.0164293	1	1	1	1	0.00177776	0.0403466	0.170593	1	0.340782	0.0721503	0.312439	0.446052	0.797723	0.0188289	1.06701e-06
964	PSMA5	1p13	0.0149223	0.000408122	1	1	0.0973048	1	1	1	1	0.00177776	0.0403466	0.444306	1	0.340782	0.0721503	0.312439	0.446052	0.797723	0.118059	1.45219e-07
965	SYPL2	1p13	0.0149223	0.000644031	1	1	0.0973048	1	1	1	1	0.0061188	0.0403466	0.444306	0.553302	0.340782	0.0721503	0.312439	0.446052	0.797723	0.118059	2.17361e-06
966	ATXN7L2	1p13	0.0256117	0.000644031	1	1	0.0523206	1	1	1	1	0.0061188	0.0403466	0.444306	0.657972	0.340782	0.0721503	0.312439	0.446052	0.797723	0.118059	2.17361e-06
967	CYB561D1	1p13	0.0256117	0.000644031	1	1	0.0523206	1	1	1	1	0.0061188	0.0403466	0.444306	0.557125	0.340782	0.0721503	0.312439	0.446052	0.797723	0.0649585	2.17361e-06
968	AMIGO1	1p13	0.0256117	0.00102124	1	1	0.0523206	1	1	1	1	0.0061188	0.0403466	0.444306	0.557125	0.340782	0.0721503	0.312439	0.446052	0.797723	0.0649585	2.17361e-06
969	GPR61	1p13	0.0256117	0.00151325	1	1	0.0523206	1	1	1	1	0.0061188	0.0403466	0.444306	0.661853	0.340782	0.0721503	0.312439	0.446052	0.797723	0.0649585	3.08594e-05
970	GNAI3	1p13	0.0624931	0.00151325	1	1	0.0288597	1	1	1	1	0.0061188	0.0403466	0.444306	0.774878	0.340782	0.0721503	0.312439	0.450606	0.797723	0.0649585	1.10194e-05
971	GNAT2	1p13	0.0993198	0.00105048	1	1	0.0523206	1	1	1	1	0.00177776	0.0403466	0.444306	0.885865	0.340782	0.0721503	0.312439	0.450606	0.797723	0.118059	1.10194e-05
972	AMPD2	1p13	0.0993198	0.00105048	1	1	0.0523206	1	1	1	1	0.00177776	0.0403466	0.444306	0.885865	0.340782	0.0721503	0.312439	0.450606	0.797723	0.0649585	1.10194e-05
973	GSTM1	1p13	0.0993198	0.000652213	1	1	0.0523206	1	1	1	1	0.00177776	0.0403466	0.444306	1	0.340782	0.0721503	0.312439	0.288677	0.797723	0.035199	2.30183e-07
974	GSTM5	1p13	0.0624931	0.000256086	1	1	0.0288597	1	1	1	1	0.0061188	0.0403466	0.444306	0.888322	0.340782	0.0721503	0.312439	0.288677	0.797723	0.035199	2.30183e-07
975	GSTM4	1p13	0.0993198	0.000652213	1	1	0.0523206	1	1	1	1	0.00177776	0.0403466	0.444306	1	0.340782	0.0721503	0.312439	0.288677	0.797723	0.035199	2.30183e-07
976	GSTM2	1p13	0.0993198	0.000652213	1	1	0.0523206	1	1	1	1	0.00177776	0.0403466	0.444306	1	0.340782	0.0721503	0.312439	0.288677	0.797723	0.035199	2.30183e-07
977	GSTM3	1p13	0.0435075	0.00040721	1	1	0.0523206	1	1	1	1	0.00448762	0.0403466	0.444306	1	0.340782	0.0721503	0.312439	0.288677	0.797723	0.0649585	8.49446e-07
978	EPS8L3	1p13	0.0435075	0.00040721	1	1	0.0288597	1	1	1	1	0.0139721	0.0403466	0.444306	1	0.340782	0.0721503	0.312439	0.288677	0.797723	0.0649585	8.49446e-07
979	CSF1	1p13	0.0435075	0.000652213	1	1	0.0523206	1	1	1	1	0.00448762	0.0403466	0.279308	0.882691	0.340782	0.0721503	0.312439	0.288677	0.618194	0.035199	3.08594e-05
980	AHCYL1	1p13	0.0435075	0.00105048	1	1	0.0523206	1	1	1	0.238776	0.00177776	0.0220362	0.279308	0.879395	0.340782	0.173834	0.312439	0.288677	0.618194	0.035199	8.24875e-06
981	STRIP1	1p13	0.0256117	0.00157023	0.531593	1	0.0288597	1	1	1	1	0.00448762	0.0220362	0.279308	0.879395	0.340782	0.173834	0.312439	0.450606	0.618194	0.118059	8.24875e-06
982	ALX3	1p13	0.0256117	0.00157023	0.531593	1	0.0523206	1	1	1	1	0.00448762	0.0220362	0.279308	0.875973	0.340782	0.173834	0.312439	0.450606	0.618194	0.366879	8.24875e-06
983	UBL4B	1p13	0.0256117	0.0024406	1	1	0.0288597	1	1	1	1	0.00448762	0.0220362	0.279308	0.875973	1	0.173834	0.312439	0.450606	0.466364	0.366879	3.08594e-05
984	SLC6A17	1p13	0.0256117	0.00550553	1	1	0.0288597	1	1	1	1	0.00448762	0.0220362	0.279308	0.878045	1	0.173834	0.312439	0.450606	0.466364	0.210596	3.08594e-05
985	KCNC4	1p13	0.0256117	0.00232024	1	1	0.0288597	1	1	1	1	0.00448762	0.0220362	0.444306	1	1	0.173834	0.312439	0.450606	0.343182	0.210596	0.000411051
986	RBM15	1p13	0.0256117	0.00550553	1	1	0.0288597	1	1	1	1	0.00448762	0.0403466	0.444306	0.749857	1	0.417559	0.312439	0.450606	0.246795	0.210596	0.00145634
987	SLC16A4	1p13	0.0256117	0.0035708	1	1	0.0288597	1	1	1	1	0.00448762	0.0403466	0.279308	0.749857	1	0.417559	0.312439	0.450606	0.246795	0.118059	3.08594e-05
988	LAMTOR5	1p13	0.0256117	0.00151325	1	1	0.0288597	1	1	1	1	0.00448762	0.0403466	0.279308	0.874057	1	0.417559	0.312439	0.450606	0.246795	0.118059	3.95086e-06
989	PROK1	1p13	0.0256117	0.00232024	1	1	0.0523206	1	1	1	1	0.00448762	0.0403466	0.279308	0.749857	1	1	0.312439	0.450606	0.246795	0.118059	1.61383e-05
990	KCNA10	1p13	0.0149223	0.00232024	1	1	0.0957758	1	1	1	1	0.00448762	0.0403466	0.170593	1	1	1	0.312439	0.450606	0.17374	0.118059	1.61383e-05
991	KCNA2	1p13	0.0387964	0.00232024	1	1	0.0957758	1	1	1	1	0.00448762	0.0403466	0.279308	1	1	0.573874	0.312439	0.450606	0.153201	0.118059	1.61383e-05
992	KCNA3	1p13	0.00862129	0.00550553	1	1	0.0973048	1	1	1	1	0.0111097	0.0403466	0.279308	0.869849	1	0.573874	0.312439	0.450606	0.153201	0.366879	1.61383e-05
993	CD53	1p13	0.0238133	0.0053692	1	1	0.0957758	1	1	1	1	0.0268709	0.0403466	0.444306	0.865403	1	1	0.312439	0.450606	0.153201	0.619355	6.55023e-05
994	LRIF1	1p13	0.0238133	0.0157142	1	0.68785	0.0957758	1	1	1	1	0.0268709	0.0403466	0.444306	0.865403	1	1	0.312439	0.288677	0.222891	0.619355	0.000411051
995	DRAM2	1p13	0.0387964	0.0225321	1	0.68785	0.166863	1	1	1	1	0.0268709	0.0220362	0.444306	1	1	1	0.312439	0.288677	0.153201	0.619355	0.00105895
996	CEPT1	1p13	0.0387964	0.0119454	1	0.68785	0.166863	1	1	1	1	0.0111097	0.0220362	0.444306	1	1	1	0.312439	0.288677	0.153201	0.366879	0.00105895
997	DENND2D	1p13	0.0387964	0.00381037	1	0.68785	0.166863	1	1	1	1	0.0111097	0.0220362	0.444306	1	1	1	0.312439	0.288677	0.153201	0.366879	0.00421846
998	CHI3L2	1p13	0.0387964	0.00381037	1	0.68785	0.166863	1	1	1	1	0.0111097	0.0220362	0.444306	1	1	1	0.312439	0.288677	0.153201	0.366879	0.00421846
999	CHIA	1p13	0.0387964	0.00596337	1	0.68785	0.0957758	0.624507	1	1	1	0.0268709	0.0220362	0.444306	1	1	1	0.312439	0.450606	0.317241	0.366879	0.0168565
1000	PIFO	1p13	0.0387964	0.00596337	1	0.68785	0.0957758	0.624507	1	1	1	0.0111097	0.0403466	0.681945	1	1	1	0.312439	0.450606	0.317241	0.366879	0.0167023
1001	OVGP1	1p13	0.0238133	0.00596337	1	0.68785	0.0973048	0.624507	1	1	1	0.0111097	0.012123	0.681945	1	1	1	0.312439	0.450606	0.317241	0.366879	0.00421846
1002	WDR77	1p13	0.0144762	0.00596337	1	0.68785	0.0973048	0.624507	1	1	1	0.0111097	0.146132	0.681945	1	1	1	0.312439	0.450606	0.317241	0.210596	0.00421846
1003	ATP5F1	1p13	0.0144762	0.00596337	1	0.68785	0.0973048	0.624507	1	1	1	0.0111097	0.146132	0.681945	0.868748	1	1	0.312439	0.450606	0.317241	0.210596	0.00421846
1004	C1orf162	1p13	0.0144762	0.00596337	1	0.68785	0.0973048	0.624507	1	1	1	0.00448762	0.146132	0.681945	0.868748	1	1	0.312439	0.450606	0.317241	0.210596	0.00421846
1005	ADORA3	1p13	0.0144762	0.00596337	1	0.68785	0.0973048	0.624507	1	1	1	0.00177776	0.247258	0.444306	0.868748	1	1	0.312439	0.450606	0.317241	0.210596	0.00421846
1006	RAP1A	1p13	0.00872754	0.00596337	1	0.68785	0.0523206	1	1	1	1	0.105034	0.247258	0.444306	1	1	1	0.312439	0.450606	0.44083	0.210596	0.00421846
1007	FAM212B	1p13	0.00872754	0.00596337	1	0.68785	0.0973048	1	1	1	1	0.0268709	0.247258	0.681945	1	1	1	0.312439	0.450606	0.44083	0.210596	0.00421846
1008	DDX20	1p13	0.00282181	0.00596337	1	0.68785	0.0973048	1	1	1	1	0.0268709	0.247258	0.681945	0.865403	1	0.417559	0.312439	0.450606	0.44083	0.210596	0.00421846
1009	KCND3	1p13	0.00282181	0.0157142	0.234302	0.68785	0.0973048	1	1	1	1	0.0268709	0.146132	0.279308	0.867954	1	1	0.312439	0.450606	0.466364	0.210596	0.00105895
1010	CTTNBP2NL	1p13	0.00232095	0.0225321	1	0.68785	0.0973048	1	1	1	1	0.0631357	0.0220362	0.279308	1	1	0.417559	0.312439	1	0.17374	0.035199	6.55023e-05
1011	WNT2B	1p13	0.00232095	0.0225321	1	1	0.0973048	1	1	1	1	0.142791	0.0220362	0.279308	1	1	0.417559	0.312439	1	0.17374	0.035199	3.95086e-06
1012	ST7L	1p13	0.00232095	0.0157142	1	1	0.0523206	1	1	1	1	0.0631357	0.0220362	0.681945	0.869849	1	0.417559	0.312439	1	0.119919	0.035199	3.95086e-06
1013	CAPZA1	1p13	0.00232095	0.0157142	1	1	0.0288597	1	1	1	1	0.0631357	0.0220362	0.681945	0.869849	1	0.417559	0.312439	1	0.17374	0.035199	0.000264193
1014	MOV10	1p13	0.00232095	0.0225321	1	1	0.0288597	1	1	1	1	0.142791	0.0220362	0.681945	1	1	1	0.312439	1	0.17374	0.0649585	6.55023e-05
1015	RHOC	1p13	0.00232095	0.0225321	1	1	0.0523206	1	1	1	1	0.142791	0.0220362	0.681945	1	1	1	0.312439	1	0.17374	0.0649585	6.55023e-05
1016	RP11-426L16.10	1p13	0.00232095	0.0225321	1	1	0.0523206	1	1	1	1	0.142791	0.0220362	0.681945	1	1	1	0.312439	1	0.17374	0.0649585	6.55023e-05
1017	PPM1J	1p13	0.00232095	0.0323022	1	1	0.0523206	1	1	1	1	0.142791	0.0220362	0.681945	1	1	1	0.312439	1	0.17374	0.0649585	6.55023e-05
1018	FAM19A3	1p13	0.00232095	0.0323022	1	1	0.0523206	1	1	1	1	0.142791	0.0220362	0.681945	1	1	1	0.312439	1	0.17374	0.0649585	6.55023e-05
1019	SLC16A1	1p13	0.00232095	0.104548	1	1	0.0523206	1	1	0.249613	1	0.197682	0.0220362	0.279308	0.749857	1	0.173834	0.163676	1	0.17374	0.00996066	6.55023e-05
1020	LRIG2	1p13	0.00430473	0.0462123	1	1	0.0523206	1	1	1	1	0.0631357	0.146132	0.170593	0.515906	1	0.173834	0.163676	1	0.119919	0.00996066	1.61383e-05
1021	MAGI3	1p13	0.000667888	0.0156574	1	1	0.0170159	1	1	1	1	0.0111097	0.0220362	0.539313	0.622944	1	0.417559	0.312439	1	0.0354908	0.0188289	3.08594e-05
1022	PHTF1	1p13	0.00522396	0.0157142	0.531593	1	0.0288597	0.499671	1	1	1	0.0111097	0.0403466	0.539313	0.745432	1	0.417559	0.312439	1	0.0283705	0.035199	0.000113637
1023	RSBN1	1p13	0.00522396	0.039215	0.531593	1	0.0288597	0.499671	1	1	1	0.0111097	0.47594	0.539313	0.745432	1	0.417559	0.163676	1	0.0283705	0.035199	0.000411051
1024	PTPN22	1p13	0.00522396	0.0554583	0.531593	1	0.0288597	0.499671	1	1	1	0.0551545	0.31224	0.539313	0.745432	1	0.417559	0.163676	1	0.0283705	0.035199	0.001452
1025	BCL2L15	1p13	0.00872754	0.0554583	1	1	0.0164293	0.499671	1	1	1	0.0551545	0.247258	0.539313	0.745432	1	0.417559	0.163676	1	0.0283705	0.035199	0.00459219
1026	AP4B1	1p13	0.00872754	0.0554583	1	1	0.0164293	0.499671	1	1	1	0.0551545	0.247258	0.539313	0.749857	1	0.417559	0.163676	1	0.0283705	0.0649585	0.00459219
1027	DCLRE1B	1p13	0.00872754	0.0554583	1	1	0.0164293	0.499671	1	1	1	0.0551545	0.247258	0.539313	0.749857	1	0.417559	0.163676	1	0.0283705	0.0649585	0.00459219
1028	HIPK1	1p13	0.00872754	0.0157142	1	1	0.0164293	0.499671	1	1	1	0.0551545	0.247258	0.539313	1	1	0.417559	0.402034	1	0.0283705	0.0649585	0.00459219
1029	OLFML3	1p13	0.00872754	0.0157142	1	1	0.0164293	0.499671	1	1	1	0.0551545	0.247258	0.539313	1	1	0.417559	0.402034	1	0.0283705	0.118059	0.00145634
1030	SYT6	1p13	0.00872754	0.0157142	1	1	0.0170159	0.499671	1	1	1	0.197682	0.247258	0.539313	0.875973	0.548177	0.417559	0.0837166	1	0.0178801	0.366879	0.00145634
1031	TRIM33	1p13	0.00522396	0.0156574	1	1	0.00891969	0.499671	1	1	1	0.36131	0.146132	0.539313	1	1	0.417559	0.0837166	1	0.0283705	0.444348	0.0139738
1032	BCAS2	1p13	0.00522396	0.0225321	1	1	0.0372354	0.499671	1	1	1	0.197682	0.0491202	0.539313	0.869849	1	0.417559	0.163676	0.676003	0.0354908	0.210596	0.0139738
1033	DENND2C	1p13	0.00522396	0.0157142	1	1	0.0372354	1	1	1	1	0.197682	0.0491202	0.375994	0.745432	1	0.417559	0.163676	0.676003	0.0229212	0.210596	0.0139738
1034	AMPD1	1p13	0.00522396	0.0157142	1	1	0.0372354	1	1	1	1	0.197682	0.0851103	0.215795	0.745432	1	1	0.163676	0.676003	0.0229212	0.210596	0.0139738
1035	NRAS	1p13	0.00522396	0.0323022	1	1	0.0372354	1	1	1	1	0.197682	0.0851103	0.215795	0.874057	1	1	0.163676	0.676003	0.0229212	0.210596	0.0139738
1036	CSDE1	1p13	0.00522396	0.0323022	1	1	0.14356	1	1	1	1	0.197682	0.0851103	0.215795	1	1	1	0.163676	0.676003	0.0229212	0.210596	0.0139738
1037	SIKE1	1p13	0.00522396	0.0323022	1	1	0.224017	1	1	1	1	0.197682	0.0851103	0.101741	1	1	1	0.163676	0.676003	0.0111132	0.366879	0.0139738
1038	SYCP1	1p13	0.0217675	0.010598	1	0.68785	0.0607779	1	1	1	1	0.105034	0.126653	0.170593	1	1	1	0.163676	0.676003	0.0229212	0.366879	0.00459219
1039	TSHB	1p13	0.0217675	0.0156574	1	0.68785	0.100682	0.499671	1	1	1	0.105034	0.200426	0.279308	1	1	1	0.163676	0.676003	0.0229212	0.366879	0.00145634
1040	TSPAN2	1p13	0.0217675	0.00717303	1	0.68785	0.100682	0.499671	1	1	1	0.105034	0.200426	0.279308	1	1	1	0.163676	0.676003	0.0229212	0.366879	0.000411051
1041	NGF	1p13	0.0217675	0.0276151	1	1	0.0288597	0.499671	1	1	1	0.0111097	0.0791517	0.170593	0.654311	1	0.417559	0.163676	0.676003	0.00479549	0.366879	0.00145634
1042	VANGL1	1p13	0.00872754	0.00634877	1	1	0.0288597	1	1	1	1	0.105034	0.200426	0.279308	0.654121	0.268031	0.417559	0.650983	0.450606	0.0216834	0.118059	0.001452
1043	CASQ2	1p13	0.00522396	0.00498591	1	1	0.0164293	1	1	1	1	0.105034	0.126653	0.279308	0.881312	0.115305	0.417559	0.650983	0.450606	0.0216834	0.118059	0.001452
1044	NHLH2	1p13	0.00310702	0.0035708	1	1	0.0164293	1	1	1	1	0.105034	0.0491202	0.279308	0.881405	0.115305	0.417559	0.650983	0.446052	0.0132871	0.118059	0.00145634
1045	SLC22A15	1p13	0.0018374	0.0035708	1	0.68785	0.0170159	1	1	1	1	0.0268709	0.146132	0.170593	0.654311	0.115305	0.417559	0.650983	1	0.00803286	0.118059	0.000113637
1046	MAB21L3	1p13	0.00522396	0.0053692	1	1	0.0164293	1	1	1	1	0.105034	0.247258	0.170593	0.881312	0.115305	0.417559	0.650983	1	0.0132871	0.118059	0.000113637
1047	ATP1A1	1p13	0.00522396	0.00550553	1	0.68785	0.100682	1	0.554193	1	1	0.0800366	0.245666	0.170593	0.562833	0.115305	0.417559	0.650983	1	0.00803286	0.118059	0.000113637
1048	CD58	1p13	0.00522396	0.0136192	0.531593	1	0.167835	1	0.308011	1	1	0.0551545	0.398884	0.170593	0.464084	0.115305	0.417559	0.650983	0.676003	0.0132871	0.0649585	0.00300227
1049	IGSF3	1p13	0.00179229	0.00929979	0.531593	0.447152	0.167835	1	0.177246	1	1	0.0551545	0.398884	0.332919	0.464084	0.115305	1	0.402034	0.676003	0.0132871	0.0649585	0.00380224
1050	C1orf137	1p13	0.00016036	0.0136192	0.531593	0.447152	0.167835	1	0.668754	1	1	0.105034	0.63933	0.332919	0.295154	0.115305	1	0.402034	0.676003	0.0132871	0.118059	0.0108726
1051	CD2	1p13	0.00016048	0.0136192	0.531593	0.447152	0.167835	1	0.668754	1	1	0.105034	0.398884	0.332919	0.295154	0.115305	1	0.402034	0.676003	0.0132871	0.210596	0.00380224
1052	PTGFRN	1p13	8.55624e-05	0.000894334	1	0.447152	0.100682	1	0.177246	1	1	0.197682	0.704057	0.332919	0.162442	0.115305	1	0.402034	0.446052	0.0132871	0.118059	0.000117328
1053	CD101	1p13	8.55624e-05	0.000871524	1	0.447152	0.100682	1	0.177246	1	1	0.197682	0.245666	0.215795	0.204821	0.0382901	1	0.402034	0.446052	0.0216834	0.118059	0.000117328
1054	TTF2	1p13	8.55624e-05	0.000871524	1	0.447152	0.100682	1	0.668754	1	1	0.197682	0.398884	0.375994	0.127417	0.0382901	1	0.136062	0.450606	0.0216834	0.118059	8.11329e-05
1055	TRIM45	1p13	8.55624e-05	0.00262816	1	0.447152	0.100682	1	0.668754	1	1	0.197682	0.398884	0.254679	0.0992486	0.0382901	1	0.402034	0.450606	0.0216834	0.118059	0.000180719
1056	VTCN1	1p13	8.55624e-05	0.00117969	1	0.160511	0.100682	1	0.668754	1	1	0.266947	0.398884	0.254679	0.0332134	0.0382901	1	0.402034	0.450606	0.0132871	0.0649585	0.000369826
1057	MAN1A2	1p12	0.00017929	0.000150529	0.531593	0.160511	0.100682	1	0.668754	1	1	0.297437	0.247258	0.168181	0.0199984	0.0382901	0.313055	0.402034	0.728698	0.00282919	0.0649585	0.000647492
1058	FAM46C	1p12	4.54452e-05	0.00556431	0.531593	0.160511	0.100682	1	0.668754	1	1	0.297437	0.247258	0.254679	0.135134	0.0382901	0.313055	0.699797	0.73199	0.00479549	0.210596	0.00300227
1059	GDAP2	1p12	0.00016048	0.00383026	0.234302	0.447152	0.100682	1	0.668754	1	1	0.221618	0.704057	0.411498	0.0932857	0.0126183	0.573874	0.723421	0.728698	0.00803286	0.210596	0.0296099
1060	WDR3	1p12	0.00016036	0.00383026	0.234302	0.447152	0.100682	1	0.668754	1	1	0.221618	0.704057	0.411498	0.0937005	0.0126183	0.573874	0.459352	0.728698	0.00803286	0.210596	0.0296099
1061	SPAG17	1p12	0.00017929	0.000794266	0.234302	0.447152	0.0372354	1	0.668754	1	1	0.36887	0.200426	0.411498	0.127417	0.0126183	0.573874	0.459352	0.73199	0.0111132	0.210596	0.0296099
1062	TBX15	1p12	0.00161218	0.000635026	0.531593	0.68785	0.269225	1	1	1	1	0.133438	0.738762	0.223478	0.135134	0.115305	1	0.136062	0.516275	0.00681773	0.00996066	0.0108726
1063	WARS2	1p12	0.00058206	0.000126997	0.234302	0.68785	0.269225	1	0.484166	1	1	0.133438	0.366757	0.103665	0.0815553	0.182362	1	0.136062	0.359561	0.00681773	0.00158456	0.0758773
1064	HAO2	1p12	0.000581892	0.00130711	0.651666	0.68785	0.386612	1	0.721313	1	1	0.242005	0.366757	0.0261042	0.141138	0.182362	1	0.136062	0.242671	0.000544751	0.000763693	0.0296099
1065	HSD3B2	1p12	0.000581892	0.000896854	0.651666	0.447152	0.584542	1	0.721313	1	1	0.0350007	0.366757	0.0351197	0.141138	0.182362	1	0.136062	0.242671	0.000544751	0.000763693	0.0296099
1066	HSD3B1	1p12	0.000581892	0.00184633	0.651666	0.30686	0.582954	1	0.721313	1	1	0.154122	0.249914	0.103665	0.185556	0.0463211	0.653675	0.136062	0.242671	5.15224e-05	0.000367046	0.0296099
1067	ZNF697	1p12	0.000581892	0.00111081	0.651666	0.160511	0.269303	1	0.721313	1	1	0.154122	0.126653	0.0446571	0.185556	0.0196242	0.653675	0.136062	0.242671	1.47822e-05	0.000367046	0.0108726
1068	PHGDH	1p12	0.00329328	0.00111081	0.651666	0.160511	0.582954	1	0.484166	1	1	0.0350007	0.126653	0.0286049	0.185556	0.00796712	0.653675	0.136062	0.242671	2.15496e-06	0.000713875	0.00127713
1069	HMGCS2	1p12	0.00329328	0.00157331	0.651666	0.447152	0.584542	1	0.30823	1	1	0.36887	0.126653	0.0286049	0.185556	0.00796712	0.653675	0.136062	0.358707	4.12215e-06	0.000713875	0.00380224
1070	REG4	1p12	0.00329328	0.00111874	0.651666	0.447152	0.584542	1	0.30823	1	1	0.181916	0.0791517	0.0286049	0.185556	0.0196242	0.653675	0.136062	0.358707	4.12215e-06	0.000713875	0.00380224
1071	ADAM30	1p12	0.0052657	0.00157331	0.383137	0.447152	0.582954	1	0.484166	1	1	0.181916	0.0791517	0.0112397	0.185556	0.0640356	0.653675	0.136062	0.242671	7.8329e-06	0.00036262	0.0530316
1072	NOTCH2	1p12	0.00036562	0.00510228	0.475418	0.0342843	0.134924	0.161771	0.0657208	0.579118	0.00352015	0.0187671	3.57584e-05	0.00160729	0.327011	0.0580104	0.134773	0.529233	0.0514561	3.77646e-06	1.67779e-07	2.18873e-10
1073	GPR89A	1q21	0.000107959	0.0328338	0.614151	0.0233096	0.0996883	0.269005	0.0657208	0.579118	0.00352015	0.0381746	2.33353e-06	0.00396864	0.324883	0.152	0.134773	0.529233	0.0631103	2.6244e-05	2.29714e-06	7.0916e-10
1074	CD160	1q21	0.000107959	0.0328338	0.614151	0.0233096	0.0996883	0.269005	0.0657208	0.579118	0.00352015	0.0381746	2.33353e-06	0.00396864	0.324883	0.152	0.134773	0.529233	0.0631103	2.6244e-05	2.29714e-06	7.0916e-10
1075	POLR3GL	1q21	0.000107959	0.0328338	0.614151	0.0233096	0.0996883	0.269005	0.0657208	0.579118	0.00352015	0.0381746	2.33353e-06	0.00396864	0.324883	0.152	0.134773	0.529233	0.0631103	2.6244e-05	2.29714e-06	7.0916e-10
1076	PEX11B	1q21	0.000107959	0.0328338	0.614151	0.0233096	0.0996883	0.269005	0.0657208	0.579118	0.00352015	0.0381746	2.33353e-06	0.00396864	0.324883	0.152	0.134773	0.529233	0.0631103	2.6244e-05	2.29714e-06	7.0916e-10
1077	PIAS3	1q21	0.000107959	0.0328338	0.614151	0.0233096	0.0996883	0.269005	0.0657208	0.579118	0.00352015	0.0381746	2.33353e-06	0.00396864	0.324883	0.152	0.134773	0.529233	0.0631103	2.6244e-05	2.29714e-06	7.0916e-10
1078	ITGA10	1q21	0.000107959	0.0328338	0.614151	0.0233096	0.0996883	0.269005	0.0657208	0.579118	0.00352015	0.0381746	2.33353e-06	0.00396864	0.324883	0.152	0.134773	0.529233	0.0631103	2.6244e-05	2.29714e-06	7.0916e-10
1079	NBPF8	1q21	0.000107959	0.0328338	0.614151	0.0233096	0.0996883	0.269005	0.0657208	0.579118	0.00352015	0.0381746	2.33353e-06	0.00396864	0.324883	0.152	0.134773	0.529233	0.0631103	2.6244e-05	2.29714e-06	7.0916e-10
1080	HFE2	1q21	0.000107959	0.0328338	0.614151	0.0233096	0.0996883	0.269005	0.0657208	0.579118	0.00352015	0.0381746	2.33353e-06	0.00396864	0.324883	0.152	0.134773	0.529233	0.0631103	2.6244e-05	2.29714e-06	7.0916e-10
1081	SRGAP2C	1p11	0.000107959	0.0328338	0.614151	0.0233096	0.0996883	0.269005	0.0657208	0.579118	0.00352015	0.0381746	2.33353e-06	0.00396864	0.324883	0.152	0.134773	0.529233	0.0631103	2.6244e-05	2.29714e-06	7.0916e-10
1082	PDZK1	1q21	0.000107959	0.0328338	0.614151	0.0233096	0.0996883	0.269005	0.0657208	0.579118	0.00352015	0.0381746	2.33353e-06	0.00396864	0.324883	0.152	0.134773	0.529233	0.0631103	2.6244e-05	2.29714e-06	7.0916e-10
1083	POLR3C	1q21	0.000107959	0.0328338	0.614151	0.0233096	0.0996883	0.269005	0.0657208	0.579118	0.00352015	0.0381746	2.33353e-06	0.00396864	0.324883	0.152	0.134773	0.529233	0.0631103	2.6244e-05	2.29714e-06	7.0916e-10
1084	NUDT17	1q21	0.000107959	0.0328338	0.614151	0.0233096	0.0996883	0.269005	0.0657208	0.579118	0.00352015	0.0381746	2.33353e-06	0.00396864	0.324883	0.152	0.134773	0.529233	0.0631103	2.6244e-05	2.29714e-06	7.0916e-10
1085	FAM72B	1p11	0.000107959	0.0328338	0.614151	0.0233096	0.0996883	0.269005	0.0657208	0.579118	0.00352015	0.0381746	2.33353e-06	0.00396864	0.324883	0.152	0.134773	0.529233	0.0631103	2.6244e-05	2.29714e-06	7.0916e-10
1086	SRGAP2B	1q21	0.000107959	0.0328338	0.614151	0.0233096	0.0996883	0.269005	0.0657208	0.579118	0.00352015	0.0381746	2.33353e-06	0.00396864	0.324883	0.152	0.134773	0.529233	0.0631103	2.6244e-05	2.29714e-06	7.0916e-10
1087	FCGR1B	1p11	0.000107959	0.0328338	0.614151	0.0233096	0.0996883	0.269005	0.0657208	0.579118	0.00352015	0.0381746	2.33353e-06	0.00396864	0.324883	0.152	0.134773	0.529233	0.0631103	2.6244e-05	2.29714e-06	7.0916e-10
1088	ANKRD35	1q21	0.000107959	0.0328338	0.614151	0.0233096	0.0996883	0.269005	0.0657208	0.579118	0.00352015	0.0381746	2.33353e-06	0.00396864	0.324883	0.152	0.134773	0.529233	0.0631103	2.6244e-05	2.29714e-06	7.0916e-10
1089	HIST2H3PS2	1q21	0.000107959	0.0328338	0.614151	0.0233096	0.0996883	0.269005	0.0657208	0.579118	0.00352015	0.0381746	2.33353e-06	0.00396864	0.324883	0.152	0.134773	0.529233	0.0631103	2.6244e-05	2.29714e-06	7.0916e-10
1090	NOTCH2NL	1q21	0.000107959	0.0328338	0.614151	0.0233096	0.0996883	0.269005	0.0657208	0.579118	0.00352015	0.0381746	2.33353e-06	0.00396864	0.324883	0.152	0.134773	0.529233	0.0631103	2.6244e-05	2.29714e-06	7.0916e-10
1091	FAM72D	1q21	0.000107959	0.0328338	0.614151	0.0233096	0.0996883	0.269005	0.0657208	0.579118	0.00352015	0.0381746	2.33353e-06	0.00396864	0.324883	0.152	0.134773	0.529233	0.0631103	2.6244e-05	2.29714e-06	7.0916e-10
1092	PPIAL4D	1q21	0.000107959	0.0328338	0.614151	0.0233096	0.0996883	0.269005	0.0657208	0.579118	0.00352015	0.0381746	2.33353e-06	0.00396864	0.324883	0.152	0.134773	0.529233	0.0631103	2.6244e-05	2.29714e-06	7.0916e-10
1093	PPIAL4B	1p11	0.000107959	0.0328338	0.614151	0.0233096	0.0996883	0.269005	0.0657208	0.579118	0.00352015	0.0381746	2.33353e-06	0.00396864	0.324883	0.152	0.134773	0.529233	0.0631103	2.6244e-05	2.29714e-06	7.0916e-10
1094	FAM72C	1q21	0.000107959	0.0328338	0.614151	0.0233096	0.0996883	0.269005	0.0657208	0.579118	0.00352015	0.0381746	2.33353e-06	0.00396864	0.324883	0.152	0.134773	0.529233	0.0631103	2.6244e-05	2.29714e-06	7.0916e-10
1095	NOTCH2NL	1q21	0.000107959	0.0328338	0.614151	0.0233096	0.0996883	0.269005	0.0657208	0.579118	0.00352015	0.0381746	2.33353e-06	0.00396864	0.324883	0.152	0.134773	0.529233	0.0631103	2.6244e-05	2.29714e-06	7.0916e-10
1096	RBM8A	1q21	0.000107959	0.0328338	0.614151	0.0233096	0.0996883	0.269005	0.0657208	0.579118	0.00352015	0.0381746	2.33353e-06	0.00396864	0.324883	0.152	0.134773	0.529233	0.0631103	2.6244e-05	2.29714e-06	7.0916e-10
1097	RNF115	1q21	0.000107959	0.0328338	0.614151	0.0233096	0.0996883	0.269005	0.0657208	0.579118	0.00352015	0.0381746	2.33353e-06	0.00396864	0.324883	0.152	0.134773	0.529233	0.0631103	2.6244e-05	2.29714e-06	7.0916e-10
1098	SEC22B	1p12	0.000107959	0.0328338	0.614151	0.0233096	0.0996883	0.269005	0.0657208	0.579118	0.00352015	0.0381746	2.33353e-06	0.00396864	0.324883	0.152	0.134773	0.529233	0.0631103	2.6244e-05	2.29714e-06	7.0916e-10
1099	TXNIP	1q21	0.000107959	0.0328338	0.614151	0.0233096	0.0996883	0.269005	0.0657208	0.579118	0.00352015	0.0381746	2.33353e-06	0.00396864	0.324883	0.152	0.134773	0.529233	0.0631103	2.6244e-05	2.29714e-06	7.0916e-10
1100	NBPF15	1q21	0.000107959	0.0328338	0.614151	0.0233096	0.0996883	0.269005	0.0657208	0.579118	0.00352015	0.0381746	2.33353e-06	0.00396864	0.324883	0.152	0.134773	0.529233	0.0631103	2.6244e-05	2.29714e-06	7.0916e-10
1101	PPIAL4C	1q21	0.000107959	0.0328338	0.614151	0.0233096	0.0996883	0.269005	0.0657208	0.579118	0.00352015	0.0381746	2.33353e-06	0.00396864	0.324883	0.152	0.134773	0.529233	0.0631103	2.6244e-05	2.29714e-06	7.0916e-10
1102	NBPF10	1q21	0.000107959	0.0328338	0.614151	0.0233096	0.0996883	0.269005	0.0657208	0.579118	0.00352015	0.0381746	2.33353e-06	0.00396864	0.324883	0.152	0.134773	0.529233	0.0631103	2.6244e-05	2.29714e-06	7.0916e-10
1103	PPIAL4E	1q21	0.000107959	0.0328338	0.614151	0.0233096	0.0996883	0.269005	0.0657208	0.579118	0.00352015	0.0381746	2.33353e-06	0.00396864	0.324883	0.152	0.134773	0.529233	0.0631103	2.6244e-05	2.29714e-06	7.0916e-10
1104	LIX1L	1q21	0.000107959	0.0328338	0.614151	0.0233096	0.0996883	0.269005	0.0657208	0.579118	0.00352015	0.0381746	2.33353e-06	0.00396864	0.324883	0.152	0.134773	0.529233	0.0631103	2.6244e-05	2.29714e-06	7.0916e-10
1105	ANKRD34A	1q21	0.000107959	0.0328338	0.614151	0.0233096	0.0996883	0.269005	0.0657208	0.579118	0.00352015	0.0381746	2.33353e-06	0.00396864	0.324883	0.152	0.134773	0.529233	0.0631103	2.6244e-05	2.29714e-06	7.0916e-10
1106	NBPF26	1p11	0.000107959	0.0328338	0.614151	0.0233096	0.0996883	0.269005	0.0657208	0.579118	0.00352015	0.0381746	2.33353e-06	0.00396864	0.324883	0.152	0.134773	0.529233	0.0631103	2.6244e-05	2.29714e-06	7.0916e-10
1107	AC253572.1	1p11	0.000107959	0.0328338	0.614151	0.0233096	0.0996883	0.269005	0.0657208	0.579118	0.00352015	0.0381746	2.33353e-06	0.00396864	0.324883	0.152	0.134773	0.529233	0.0631103	2.6244e-05	2.29714e-06	7.0916e-10
1108	PPIAL4F	1q21	0.000107959	0.0328338	0.614151	0.0233096	0.0996883	0.269005	0.0657208	0.579118	0.00352015	0.0381746	2.33353e-06	0.00396864	0.324883	0.152	0.134773	0.529233	0.0631103	2.6244e-05	2.29714e-06	7.0916e-10
1109	CH17-270A2.2	1q21	0.000107959	0.0328338	0.614151	0.0233096	0.0996883	0.269005	0.0657208	0.579118	0.00352015	0.0381746	2.33353e-06	0.00396864	0.324883	0.152	0.134773	0.529233	0.0631103	2.6244e-05	2.29714e-06	7.0916e-10
1110	AC241585.2	1q21	0.000107959	0.0328338	0.614151	0.0233096	0.0996883	0.269005	0.0657208	0.579118	0.00352015	0.0381746	2.33353e-06	0.00396864	0.324883	0.152	0.134773	0.529233	0.0631103	2.6244e-05	2.29714e-06	7.0916e-10
1111	AC241377.2	1p11	0.000107959	0.0328338	0.614151	0.0233096	0.0996883	0.269005	0.0657208	0.579118	0.00352015	0.0381746	2.33353e-06	0.00396864	0.324883	0.152	0.134773	0.529233	0.0631103	2.6244e-05	2.29714e-06	7.0916e-10
1112	BCL9	1q21	0.000403621	0.0142229	0.614151	0.0450726	0.212724	0.161771	0.0268058	1	0.00352015	0.000877804	1.41682e-07	0.00649978	0.431021	0.0471735	0.00847054	0.744171	0.0279649	0.0103543	8.17136e-05	8.33809e-11
1113	GJA8	1q21	0.000403621	0.0142229	0.614151	0.0450726	0.212724	0.161771	0.0268058	1	0.00352015	0.000877804	1.41682e-07	0.00649978	0.431021	0.0471735	0.00847054	0.744171	0.0279649	0.0103543	8.17136e-05	8.33809e-11
1114	CHD1L	1q21	0.000403621	0.0142229	0.614151	0.0450726	0.212724	0.161771	0.0268058	1	0.00352015	0.000877804	1.41682e-07	0.00649978	0.431021	0.0471735	0.00847054	0.744171	0.0279649	0.0103543	8.17136e-05	8.33809e-11
1115	FMO5	1q21	0.000403621	0.0142229	0.614151	0.0450726	0.212724	0.161771	0.0268058	1	0.00352015	0.000877804	1.41682e-07	0.00649978	0.431021	0.0471735	0.00847054	0.744171	0.0279649	0.0103543	8.17136e-05	8.33809e-11
1116	PRKAB2	1q21	0.000403621	0.0142229	0.614151	0.0450726	0.212724	0.161771	0.0268058	1	0.00352015	0.000877804	1.41682e-07	0.00649978	0.431021	0.0471735	0.00847054	0.744171	0.0279649	0.0103543	8.17136e-05	8.33809e-11
1117	FCGR1A	1q21	0.000403621	0.0142229	0.614151	0.0450726	0.212724	0.161771	0.0268058	1	0.00352015	0.000877804	1.41682e-07	0.00649978	0.431021	0.0471735	0.00847054	0.744171	0.0279649	0.0103543	8.17136e-05	8.33809e-11
1118	SV2A	1q21	8.40498e-05	0.00678256	0.454651	0.0450726	0.14593	0.161771	0.0268058	0.290637	0.00352015	0.000274591	1.3199e-08	0.00749488	0.378939	0.0235104	0.0298205	0.744171	0.0344016	0.00459738	7.89386e-06	4.74361e-13
1119	ACP6	1q21	0.000403621	0.0142229	0.614151	0.0450726	0.212724	0.161771	0.0268058	1	0.00352015	0.000877804	1.41682e-07	0.00649978	0.431021	0.0471735	0.00847054	0.744171	0.0279649	0.0103543	8.17136e-05	8.33809e-11
1120	BOLA1	1q21	0.000403621	0.0142229	0.614151	0.0450726	0.212724	0.161771	0.0268058	1	0.00352015	0.000877804	1.41682e-07	0.00649978	0.431021	0.0471735	0.00847054	0.744171	0.0279649	0.0103543	8.17136e-05	8.33809e-11
1121	PDE4DIP	1q21	0.000403621	0.0142229	0.614151	0.0450726	0.212724	0.161771	0.0268058	1	0.00352015	0.000877804	1.41682e-07	0.00649978	0.431021	0.0471735	0.00847054	0.744171	0.0279649	0.0103543	8.17136e-05	8.33809e-11
1122	HIST2H3D	1q21	0.000403621	0.0142229	0.614151	0.0450726	0.212724	0.161771	0.0268058	1	0.00352015	0.000877804	1.41682e-07	0.00649978	0.431021	0.0471735	0.00847054	0.744171	0.0279649	0.0103543	8.17136e-05	8.33809e-11
1123	HIST2H2AC	1q21	0.000403621	0.0142229	0.614151	0.0450726	0.212724	0.161771	0.0268058	1	0.00352015	0.000877804	1.41682e-07	0.00649978	0.431021	0.0471735	0.00847054	0.744171	0.0279649	0.0103543	8.17136e-05	8.33809e-11
1124	HIST2H2AB	1q21	0.000403621	0.0142229	0.614151	0.0450726	0.212724	0.161771	0.0268058	1	0.00352015	0.000877804	1.41682e-07	0.00649978	0.431021	0.0471735	0.00847054	0.744171	0.0279649	0.0103543	8.17136e-05	8.33809e-11
1125	HIST2H2BE	1q21	0.000403621	0.0142229	0.614151	0.0450726	0.212724	0.161771	0.0268058	1	0.00352015	0.000877804	1.41682e-07	0.00649978	0.431021	0.0471735	0.00847054	0.744171	0.0279649	0.0103543	8.17136e-05	8.33809e-11
1126	GPR89B	1q21	0.000403621	0.0142229	0.614151	0.0450726	0.212724	0.161771	0.0268058	1	0.00352015	0.000877804	1.41682e-07	0.00649978	0.431021	0.0471735	0.00847054	0.744171	0.0279649	0.0103543	8.17136e-05	8.33809e-11
1127	HIST2H3C	1q21	0.000403621	0.0142229	0.614151	0.0450726	0.212724	0.161771	0.0268058	1	0.00352015	0.000877804	1.41682e-07	0.00649978	0.431021	0.0471735	0.00847054	0.744171	0.0279649	0.0103543	8.17136e-05	8.33809e-11
1128	HIST2H2AA4	1q21	0.000403621	0.0142229	0.614151	0.0450726	0.212724	0.161771	0.0268058	1	0.00352015	0.000877804	1.41682e-07	0.00649978	0.431021	0.0471735	0.00847054	0.744171	0.0279649	0.0103543	8.17136e-05	8.33809e-11
1129	HIST2H2BF	1q21	0.000403621	0.0142229	0.614151	0.0450726	0.212724	0.161771	0.0268058	1	0.00352015	0.000877804	1.41682e-07	0.00649978	0.431021	0.0471735	0.00847054	0.744171	0.0279649	0.0103543	8.17136e-05	8.33809e-11
1130	HIST2H3A	1q21	0.000403621	0.0142229	0.614151	0.0450726	0.212724	0.161771	0.0268058	1	0.00352015	0.000877804	1.41682e-07	0.00649978	0.431021	0.0471735	0.00847054	0.744171	0.0279649	0.0103543	8.17136e-05	8.33809e-11
1131	PPIAL4G	1q21	0.000403621	0.0142229	0.614151	0.0450726	0.212724	0.161771	0.0268058	1	0.00352015	0.000877804	1.41682e-07	0.00649978	0.431021	0.0471735	0.00847054	0.744171	0.0279649	0.0103543	8.17136e-05	8.33809e-11
1132	PPIAL4C	1q21	0.000403621	0.0142229	0.614151	0.0450726	0.212724	0.161771	0.0268058	1	0.00352015	0.000877804	1.41682e-07	0.00649978	0.431021	0.0471735	0.00847054	0.744171	0.0279649	0.0103543	8.17136e-05	8.33809e-11
1133	NBPF11	1q21	0.000403621	0.0142229	0.614151	0.0450726	0.212724	0.161771	0.0268058	1	0.00352015	0.000877804	1.41682e-07	0.00649978	0.431021	0.0471735	0.00847054	0.744171	0.0279649	0.0103543	8.17136e-05	8.33809e-11
1134	GJA5	1q21	0.000403621	0.0142229	0.614151	0.0450726	0.212724	0.161771	0.0268058	1	0.00352015	0.000877804	1.41682e-07	0.00649978	0.431021	0.0471735	0.00847054	0.744171	0.0279649	0.0103543	8.17136e-05	8.33809e-11
1135	NBPF12	1q21	0.000403621	0.0142229	0.614151	0.0450726	0.212724	0.161771	0.0268058	1	0.00352015	0.000877804	1.41682e-07	0.00649978	0.431021	0.0471735	0.00847054	0.744171	0.0279649	0.0103543	8.17136e-05	8.33809e-11
1136	NBPF9	1q21	0.000403621	0.0142229	0.614151	0.0450726	0.212724	0.161771	0.0268058	1	0.00352015	0.000877804	1.41682e-07	0.00649978	0.431021	0.0471735	0.00847054	0.744171	0.0279649	0.0103543	8.17136e-05	8.33809e-11
1137	HIST2H4B	1q21	0.000403621	0.0142229	0.614151	0.0450726	0.212724	0.161771	0.0268058	1	0.00352015	0.000877804	1.41682e-07	0.00649978	0.431021	0.0471735	0.00847054	0.744171	0.0279649	0.0103543	8.17136e-05	8.33809e-11
1138	NBPF14	1q21	0.000403621	0.0142229	0.614151	0.0450726	0.212724	0.161771	0.0268058	1	0.00352015	0.000877804	1.41682e-07	0.00649978	0.431021	0.0471735	0.00847054	0.744171	0.0279649	0.0103543	8.17136e-05	8.33809e-11
1139	HIST2H4A	1q21	0.000403621	0.0142229	0.614151	0.0450726	0.212724	0.161771	0.0268058	1	0.00352015	0.000877804	1.41682e-07	0.00649978	0.431021	0.0471735	0.00847054	0.744171	0.0279649	0.0103543	8.17136e-05	8.33809e-11
1140	NBPF19	1q21	0.000403621	0.0142229	0.614151	0.0450726	0.212724	0.161771	0.0268058	1	0.00352015	0.000877804	1.41682e-07	0.00649978	0.431021	0.0471735	0.00847054	0.744171	0.0279649	0.0103543	8.17136e-05	8.33809e-11
1141	FAM231D	1q21	0.000403621	0.0142229	0.614151	0.0450726	0.212724	0.161771	0.0268058	1	0.00352015	0.000877804	1.41682e-07	0.00649978	0.431021	0.0471735	0.00847054	0.744171	0.0279649	0.0103543	8.17136e-05	8.33809e-11
1142	HIST2H2AA4	1q21	0.000403621	0.0142229	0.614151	0.0450726	0.212724	0.161771	0.0268058	1	0.00352015	0.000877804	1.41682e-07	0.00649978	0.431021	0.0471735	0.00847054	0.744171	0.0279649	0.0103543	8.17136e-05	8.33809e-11
1143	AC245100.1	1q21	0.000403621	0.0142229	0.614151	0.0450726	0.212724	0.161771	0.0268058	1	0.00352015	0.000877804	1.41682e-07	0.00649978	0.431021	0.0471735	0.00847054	0.744171	0.0279649	0.0103543	8.17136e-05	8.33809e-11
1144	SF3B4	1q21	0.000261812	0.0310758	0.211936	0.0450726	0.0799125	0.161771	0.0352961	0.290637	0.00352015	0.000152569	1.3199e-08	0.0109332	0.374363	0.0471735	0.0481633	0.496231	0.0343237	0.0131797	2.33915e-06	1.67221e-12
1145	MTMR11	1q21	0.000261812	0.0310758	0.211936	0.0450726	0.0799125	0.161771	0.0352961	0.290637	0.00352015	0.000152569	3.02572e-09	0.0109332	0.374363	0.0471735	0.0481633	0.496231	0.0343237	0.0131797	6.70004e-07	1.67221e-12
1146	OTUD7B	1q21	0.000471897	0.0163421	0.0586627	0.0450726	0.0799125	0.161771	0.0352961	0.290637	0.00352015	0.000304545	1.90886e-08	0.0138462	0.377188	0.0471735	0.0481633	0.496231	0.0344016	0.0131797	1.83277e-07	5.78557e-13
1147	VPS45	1q21	0.00140668	0.032259	0.0586627	0.0450726	0.0783998	0.0545735	0.0352961	0.290637	0.00352015	0.000177325	4.76478e-08	0.00667243	0.240612	0.0471735	0.0481633	0.496231	0.0184131	0.00882347	1.83277e-07	1.60395e-13
1148	PLEKHO1	1q21	0.00205786	0.0261687	0.0586627	0.0450726	0.0783998	0.0545735	0.0352961	0.290637	0.00352015	0.000177325	2.83099e-08	0.00966106	0.280339	0.0471735	0.0603768	0.496231	0.0184131	0.00882347	1.83277e-07	1.60395e-13
1149	ANP32E	1q21	0.00205786	0.0333657	0.0586627	0.0450726	0.0783998	0.0545735	0.0352961	0.290637	0.00352015	0.000609127	2.83099e-08	0.00966106	0.280339	0.0471735	0.0603768	0.496231	0.0117218	0.0131797	2.33915e-06	4.37792e-14
1150	CA14	1q21	0.00205786	0.02718	0.0586627	0.0450726	0.0783998	0.0545735	0.0352961	0.290637	0.00352015	0.000304545	2.83099e-08	0.00667243	0.43303	0.0471735	0.0603768	0.325283	0.0344016	0.0131797	2.33915e-06	4.37792e-14
1151	APH1A	1q21	0.00205786	0.02718	0.0586627	0.0450726	0.0783998	0.0545735	0.0352961	0.290637	0.00352015	0.000304545	2.83099e-08	0.00667243	0.43303	0.0471735	0.0603768	0.325283	0.0344016	0.0131797	4.31348e-06	4.37792e-14
1152	C1orf54	1q21	0.00205786	0.02718	0.0586627	0.0450726	0.0783998	0.0545735	0.0352961	0.290637	0.00352015	0.000304545	2.83099e-08	0.00667243	0.493827	0.0471735	0.0603768	0.325283	0.0344016	0.0131797	4.31348e-06	4.37792e-14
1153	CIART	1q21	0.00205786	0.0333657	0.0586627	0.0450726	0.0783998	0.0545735	0.0352961	0.290637	0.00352015	0.000304545	2.83099e-08	0.00667243	0.558787	0.0471735	0.0603768	0.325283	0.0344016	0.0131797	4.31348e-06	4.37792e-14
1154	MRPS21	1q21	0.00205786	0.0261687	0.0586627	0.0450726	0.0783998	0.129103	0.0352961	0.290637	0.00352015	0.000304545	2.83099e-08	0.00667243	0.496714	0.0471735	0.0603768	0.205187	0.0344016	0.0131797	4.31348e-06	4.37792e-14
1155	AC242988.1	1q21	0.00205786	0.0261687	0.0586627	0.0450726	0.0783998	0.129103	0.0352961	0.290637	0.00352015	0.000304545	2.83099e-08	0.00667243	0.496714	0.0471735	0.0603768	0.205187	0.0343237	0.0131797	4.31348e-06	4.37792e-14
1156	PRPF3	1q21	0.00205786	0.02029	0.0586627	0.0450726	0.0783998	0.246234	0.0352961	0.290637	0.00352015	0.000304545	4.76478e-08	0.00667243	0.560137	0.0471735	0.0603768	0.205187	0.0343237	0.0131797	2.33915e-06	4.37792e-14
1157	RPRD2	1q21	0.00036562	0.016282	0.0196507	0.0450726	0.0799125	0.246234	0.0352961	0.290637	0.00996171	0.000304545	1.15669e-07	0.00667243	0.335708	0.0471735	0.0603768	0.205187	0.0344016	0.00882347	1.2591e-06	8.12313e-16
1158	TARS2	1q21	0.00036562	0.0169882	0.0112322	0.0450726	0.0498667	0.246234	0.0352961	0.290637	0.00996171	0.000177325	6.40474e-08	0.00667243	0.291145	0.0471735	0.0603768	0.205187	0.0344016	0.0131797	4.02049e-06	2.08696e-16
1159	ECM1	1q21	0.00024085	0.0129689	0.0112322	0.0450726	0.0498667	0.367181	0.0352961	0.290637	0.00996171	0.000304545	6.40474e-08	0.00966106	0.335708	0.0471735	0.0374756	0.205187	0.0344016	0.0131797	4.02049e-06	8.12313e-16
1160	ADAMTSL4	1q21	9.52895e-05	0.0136031	0.0112322	0.0450726	0.0498667	0.367181	0.0759044	0.290637	0.00996171	0.000723578	6.40474e-08	0.00966106	0.386797	0.0471735	0.0374756	0.205187	0.0343237	0.0131797	4.02049e-06	8.12313e-16
1161	MCL1	1q21	6.02701e-05	0.00818294	0.0112322	0.0450726	0.0498667	0.53153	0.0759044	0.290637	0.00996171	0.000425843	6.40474e-08	0.00966106	0.386797	0.0471735	0.0374756	0.205187	0.0343237	0.0131797	4.02049e-06	8.12313e-16
1162	ENSA	1q21	0.000200372	0.00818294	0.0112322	0.0450726	0.0498667	0.53153	0.0759044	0.290637	0.00996171	0.000249978	6.40474e-08	0.00667243	0.386797	0.0471735	0.0374756	0.205187	0.0344016	0.0131797	6.45277e-07	6.88282e-16
1163	GOLPH3L	1q21	0.000306158	0.00476162	0.0112322	0.0450726	0.0498667	0.564419	0.0759044	0.290637	0.00996171	0.000249978	6.40474e-08	0.00667243	0.442699	0.0471735	0.0374756	0.205187	0.0344016	0.0131797	3.4556e-07	8.0132e-15
1164	HORMAD1	1q21	0.000306158	0.00607226	0.00505117	0.0450726	0.0498667	0.564419	0.0352961	0.290637	0.00352015	0.000249978	6.40474e-08	0.00667243	0.389009	0.0471735	0.0374756	0.325283	0.0344016	0.0131797	3.4556e-07	8.0132e-15
1165	CTSS	1q21	0.000528616	0.00447653	0.00505117	0.0450726	0.0498667	0.781409	0.0207728	0.290637	0.00352015	0.000181952	6.40474e-08	0.00456257	0.339962	0.0471735	0.0374756	0.325283	0.0344016	0.022292	6.45277e-07	2.14656e-15
1166	CTSK	1q21	0.000528616	0.00447653	0.00505117	0.0450726	0.0498667	1	0.0352961	0.290637	0.00352015	0.00131217	6.40474e-08	0.00667243	0.252079	0.0471735	0.0374756	0.325283	0.0344016	0.022292	6.45277e-07	2.14656e-15
1167	ARNT	1q21	0.000351675	0.00576757	0.00981332	0.0450726	0.0498667	1	0.0352961	0.290637	0.00352015	0.00131217	3.72788e-08	0.00667243	0.251133	0.0471735	0.0228395	0.325283	0.0343237	0.022292	1.19625e-06	1.47076e-16
1168	SETDB1	1q21	0.000789081	0.00931817	0.00505117	0.0450726	0.0321234	0.764783	0.0101533	0.290637	0.00352015	0.00131217	3.72788e-08	0.00667243	0.214613	0.0919511	0.0228395	0.325283	0.0343237	0.022292	4.02049e-06	2.94508e-14
1169	CERS2	1q21	0.00104642	0.0118186	0.00505117	0.0450726	0.0321234	0.764783	0.0101533	0.290637	0.00352015	0.00343684	6.40474e-08	0.00396864	0.21324	0.0919511	0.0228395	0.325283	0.0343237	0.022292	1.31021e-05	1.06548e-13
1170	ANXA9	1q21	0.00155232	0.0194539	0.00505117	0.0450726	0.0321234	0.564419	0.00717114	0.290637	0.00352015	0.00343684	6.40474e-08	0.00396864	0.181382	0.0919511	0.0374756	0.325283	0.0343237	0.022292	1.31021e-05	1.06548e-13
1171	FAM63A	1q21	0.00155232	0.0194539	0.00505117	0.0450726	0.0321234	0.564419	0.00717114	0.290637	0.00352015	0.00343684	6.40474e-08	0.00396864	0.181382	0.0919511	0.0374756	0.325283	0.0343237	0.022292	1.31021e-05	1.06548e-13
1172	PRUNE	1q21	0.000643739	0.0195354	0.00505117	0.0450726	0.0318171	0.564419	0.00717114	0.290637	0.00352015	0.00343684	6.40474e-08	0.00396864	0.181382	0.0919511	0.0374756	0.325283	0.0343237	0.022292	1.31021e-05	2.14656e-15
1173	BNIPL	1q21	0.000954818	0.0195354	0.00505117	0.0450726	0.0318171	0.564419	0.00717114	0.290637	0.00352015	0.00798428	6.40474e-08	0.00585441	0.21324	0.0919511	0.0374756	0.325283	0.0343237	0.022292	1.31021e-05	5.66202e-16
1174	C1orf56	1q21	0.000954818	0.0195354	0.00505117	0.0450726	0.0318171	0.564419	0.00717114	0.290637	0.00352015	0.00798428	6.40474e-08	0.00585441	0.21324	0.0919511	0.0374756	0.325283	0.0343237	0.022292	1.31021e-05	5.66202e-16
1175	CDC42SE1	1q21	0.000954818	0.0195354	0.00505117	0.0450726	0.0318171	0.564419	0.00717114	0.290637	0.00352015	0.00798428	6.40474e-08	0.00585441	0.21324	0.0919511	0.0374756	0.325283	0.0343237	0.022292	1.31021e-05	5.66202e-16
1176	MLLT11	1q21	0.000954818	0.0195354	0.00505117	0.0450726	0.0318171	0.564419	0.00717114	0.290637	0.00352015	0.00798428	6.40474e-08	0.00585441	0.21324	0.0919511	0.0374756	0.325283	0.0343237	0.022292	1.31021e-05	2.14656e-15
1177	GABPB2	1q21	0.00160776	0.0195354	0.00505117	0.0450726	0.0318171	0.564419	0.00717114	0.290637	0.00352015	0.00798428	6.40474e-08	0.00585441	0.293766	0.0919511	0.0374756	0.325283	0.0343237	0.022292	4.02049e-06	2.14656e-15
1178	SEMA6C	1q21	0.00160776	0.0195354	0.00505117	0.0450726	0.0498667	0.564419	0.00717114	0.290637	0.00352015	0.00266563	6.44116e-09	0.00585441	0.389009	0.0919511	0.0603768	0.325283	0.0343237	0.022292	7.28657e-06	6.88282e-16
1179	TNFAIP8L2	1q21	0.00160776	0.0195354	0.00505117	0.0450726	0.0498667	0.564419	0.00717114	0.290637	0.00352015	0.00431758	6.44116e-09	0.00585441	0.442699	0.0919511	0.0603768	0.325283	0.0343237	0.022292	7.28657e-06	2.62317e-15
1180	LYSMD1	1q21	0.00160776	0.0195354	0.00505117	0.0450726	0.0498667	0.564419	0.00717114	0.290637	0.00352015	0.00431758	6.44116e-09	0.00585441	0.442699	0.0919511	0.0603768	0.325283	0.0343237	0.022292	4.02049e-06	2.62317e-15
1181	SCNM1	1q21	0.00160776	0.0195354	0.00505117	0.0450726	0.0498667	0.564419	0.00717114	0.290637	0.00352015	0.00431758	6.44116e-09	0.00585441	0.442699	0.0919511	0.0603768	0.325283	0.0343237	0.022292	4.02049e-06	2.62317e-15
1182	TMOD4	1q21	0.00160776	0.0195354	0.00505117	0.0450726	0.0498667	0.564419	0.00717114	0.290637	0.00352015	0.00431758	6.44116e-09	0.00585441	0.389009	0.0919511	0.0603768	0.325283	0.0343237	0.022292	4.02049e-06	2.62317e-15
1183	VPS72	1q21	0.00160776	0.0195354	0.00505117	0.0450726	0.0498667	0.564419	0.00717114	0.290637	0.00352015	0.00431758	6.44116e-09	0.00585441	0.389009	0.0919511	0.0603768	0.325283	0.0343237	0.022292	4.02049e-06	6.88282e-16
1184	PIP5K1A	1q21	0.00160776	0.0195354	0.00505117	0.0450726	0.0318171	0.564419	0.00717114	0.290637	0.000943526	0.00266563	3.74714e-09	0.00585441	0.339962	0.0919511	0.0603768	0.325283	0.0343237	0.022292	7.28657e-06	5.66202e-16
1185	PSMD4	1q21	0.00160776	0.0241894	0.00505117	0.0450726	0.0321234	0.564419	0.00717114	0.290637	0.000943526	0.00266563	3.74714e-09	0.00341537	0.500912	0.0919511	0.0603768	0.325283	0.0343237	0.022292	7.28657e-06	5.66202e-16
1186	ZNF687	1q21	0.00155232	0.0368336	0.00505117	0.0450726	0.0321234	0.591162	0.00717114	0.290637	0.000943526	0.00163428	3.74714e-09	0.00227153	0.387853	0.0919511	0.0603768	0.325283	0.0343237	0.022292	7.28657e-06	1.47076e-16
1187	PI4KB	1q21	0.00155232	0.0368336	0.0112322	0.0450726	0.0321234	0.591162	0.00717114	0.290637	0.000943526	0.000998075	3.74714e-09	0.00227153	0.385	0.0919511	0.141496	0.325283	0.0343237	0.022292	4.02049e-06	1.47076e-16
1188	RFX5	1q21	0.00155232	0.0368336	0.0112322	0.0450726	0.0321234	0.564419	0.00717114	0.290637	0.000943526	0.00163428	3.74714e-09	0.00227153	0.385	0.0919511	0.141496	0.325283	0.0506755	0.022292	2.33696e-05	1.47076e-16
1189	SELENBP1	1q21	0.00363296	0.0298881	0.0112322	0.0450726	0.0321234	0.564419	0.00717114	0.290637	0.000943526	0.00464392	6.44116e-09	0.00227153	0.629436	0.0919511	0.141496	0.325283	0.0343237	0.022292	4.02049e-06	1.13596e-17
1190	POGZ	1q21	0.00363296	0.0185853	0.0112322	0.0450726	0.0321234	0.564419	0.00717114	0.290637	0.000943526	0.00464392	1.57375e-08	0.00396864	0.630717	0.0919511	0.141496	0.325283	0.0343237	0.0152813	4.02049e-06	3.76273e-17
1191	PSMB4	1q21	0.00363296	0.0298881	0.0112322	0.0450726	0.0321234	0.564419	0.00717114	0.290637	0.000943526	0.00464392	6.44116e-09	0.00227153	0.629436	0.0919511	0.141496	0.325283	0.0343237	0.022292	4.02049e-06	1.13596e-17
1192	CGN	1q21	0.00363296	0.00839872	0.00505117	0.0862379	0.0195197	0.367181	0.0131564	0.290637	0.00352015	0.00163428	1.68261e-08	0.00396864	0.697725	0.0919511	0.0767527	0.325283	0.0514561	0.0131797	7.28657e-06	5.66202e-16
1193	TUFT1	1q21	0.00363296	0.0048133	0.00505117	0.0862379	0.0195197	0.367181	0.0131564	0.290637	0.00352015	0.00163428	1.68261e-08	0.00396864	0.770294	0.0919511	0.0767527	0.325283	0.0514561	0.00882347	2.05679e-05	5.66202e-16
1194	SNX27	1q21	0.000643739	0.00617259	0.00505117	0.0862379	0.0321234	0.367181	0.0131564	0.290637	0.00352015	0.00266563	6.40474e-08	0.00456257	0.497899	0.0919511	0.0767527	0.325283	0.0343237	0.00739738	6.27678e-05	5.66202e-16
1195	CELF3	1q21	0.000643739	0.0127948	0.00505117	0.0862379	0.0498667	0.367181	0.0131564	0.290637	0.00352015	0.0036771	1.10015e-07	0.00396864	0.69674	0.0919511	0.0767527	0.325283	0.0506755	0.00762918	0.000108233	2.14656e-15
1196	RIIAD1	1q21	0.000643739	0.0127948	0.00505117	0.0862379	0.0498667	0.367181	0.0131564	0.290637	0.00352015	0.0036771	1.10015e-07	0.00396864	0.627383	0.0919511	0.0767527	0.325283	0.0506755	0.00762918	0.000108233	2.14656e-15
1197	MRPL9	1q21	0.000621848	0.0170431	0.00505117	0.0862379	0.0498667	0.53153	0.0430168	0.290637	0.00352015	0.00578555	2.83099e-08	0.00396864	0.558787	0.0919511	0.0767527	0.325283	0.073951	0.00762918	0.00018496	6.88282e-16
1198	OAZ3	1q21	0.000643739	0.0169782	0.00505117	0.0862379	0.0498667	0.53153	0.0430168	0.290637	0.00352015	0.00578555	2.83099e-08	0.00667243	0.625062	0.0919511	0.0767527	0.325283	0.073951	0.00762918	0.00018496	6.88282e-16
1199	TDRKH	1q21	0.000643739	0.0169782	0.00505117	0.0862379	0.0498667	0.743607	0.0794668	0.290637	0.00352015	0.00578555	2.83099e-08	0.00667243	0.557636	0.0919511	0.0767527	0.325283	0.073951	0.0117544	6.27678e-05	1.77885e-16
1200	LINGO4	1q21	0.000643739	0.0264503	0.00505117	0.0862379	0.0498667	0.743607	0.0794668	0.290637	0.00352015	0.00578555	2.83099e-08	0.00667243	0.623808	0.0919511	0.0767527	0.325283	0.073951	0.0117544	0.000154811	4.52888e-17
1201	RORC	1q21	0.000643739	0.0328338	0.00257682	0.0862379	0.0318171	0.743607	0.0794668	0.290637	0.00352015	0.00578555	2.83099e-08	0.00667243	0.557636	0.0919511	0.0767527	0.325283	0.073951	0.0117544	9.12028e-05	4.52888e-17
1202	C2CD4D	1q21	0.000621848	0.0253597	0.00257682	0.0862379	0.0318171	0.743607	0.0794668	0.290637	0.00352015	0.00578555	2.83099e-08	0.00396864	0.492252	0.0919511	0.0767527	0.325283	0.073951	0.0117544	9.12028e-05	2.08696e-16
1203	THEM5	1q21	0.000621848	0.0203887	0.00257682	0.0862379	0.0318171	0.743607	0.0794668	0.290637	0.00352015	0.00578555	2.83099e-08	0.00396864	0.492252	0.0919511	0.0767527	0.325283	0.073951	0.0117544	5.32518e-05	2.08696e-16
1204	THEM4	1q21	0.000621848	0.0202997	0.00257682	0.0862379	0.0318171	0.743607	0.0794668	0.290637	0.00352015	0.00578555	4.76478e-08	0.00266408	0.431021	0.0919511	0.12028	0.325283	0.073951	0.0178895	5.32518e-05	3.11502e-15
1205	S100A10	1q21	0.000643739	0.0161337	0.00257682	0.0862379	0.0318171	0.48973	0.0794668	1	0.00352015	0.00905192	4.76478e-08	0.00177132	0.429242	0.0919511	0.12028	0.325283	0.0514561	0.0178895	0.000154811	1.60395e-13
1206	S100A11	1q21	0.00024085	0.0121857	0.00257682	0.0862379	0.0318171	0.323277	0.0794668	1	0.00352015	0.00905192	4.76478e-08	0.00177132	0.487686	0.0919511	0.0616748	0.325283	0.0514561	0.0117544	0.000154811	5.1103e-14
1207	TCHHL1	1q21	0.000551483	0.0121857	0.00257682	0.0862379	0.0498667	0.161771	0.0794668	1	0.00352015	0.00537181	4.76478e-08	0.00177132	0.550819	0.0919511	0.0616748	0.325283	0.0514561	0.0117544	0.000260384	6.25046e-14
1208	TCHH	1q21	0.000826302	0.0121857	0.00257682	0.0862379	0.0498667	0.161771	0.0794668	1	0.00352015	0.00537181	4.76478e-08	0.00116677	0.550819	0.0471735	0.0616748	0.325283	0.0506755	0.0117544	0.000260384	6.25046e-14
1209	RPTN	1q21	0.000826302	0.0121857	0.00257682	0.0862379	0.0498667	0.161771	0.0794668	1	0.00352015	0.00537181	4.76478e-08	0.00177132	0.618307	0.0471735	0.0616748	0.325283	0.0343237	0.0178895	0.000108233	8.72657e-13
1210	HRNR	1q21	0.00205786	0.00704494	0.00257682	0.0862379	0.0498667	0.161771	0.0430168	1	0.00352015	0.00537181	4.76478e-08	0.00177132	0.690885	0.0471735	0.101122	0.325283	0.0506755	0.0117544	0.000126056	1.14693e-11
1211	FLG	1q21	0.00205786	0.00393662	0.00257682	0.0862379	0.306475	0.161771	0.0430168	1	0.00352015	0.0045093	4.76478e-08	0.00177132	0.618307	0.0471735	0.101122	0.325283	0.0514561	0.00310406	0.000217186	4.06183e-11
1212	FLG2	1q21	0.00205786	0.00509329	0.00257682	0.0862379	0.30584	0.161771	0.0430168	1	0.00352015	0.0045093	4.76478e-08	0.00177132	0.550819	0.0471735	0.161874	0.325283	0.0514561	0.00310406	0.000217186	4.06183e-11
1213	CRNN	1q21	0.00140668	0.00658339	0.00505117	0.0862379	0.18067	0.161771	0.0321203	1	0.00352015	0.0045093	8.02234e-08	0.00266408	0.689491	0.0471735	0.276744	0.325283	0.0514561	0.00310406	0.000217186	4.47409e-11
1214	LCE5A	1q21	0.000954818	0.0036547	0.00505117	0.0862379	0.120175	0.161771	0.0321203	1	0.00352015	0.00243768	8.02234e-08	0.00266408	0.9198	0.0471735	0.402973	0.325283	0.0514561	0.00310406	0.000126056	1.58011e-10
1215	LCE3C	1q21	0.000954818	0.0036547	0.00505117	0.0862379	0.120175	0.161771	0.0321203	1	0.00352015	0.00243768	8.02234e-08	0.00266408	1	0.0471735	0.402973	0.325283	0.0514561	0.00310406	0.000126056	1.58011e-10
1216	AL135842.1	1q21	0.000954818	0.0036547	0.00505117	0.0862379	0.120175	0.161771	0.0321203	1	0.00352015	0.00243768	8.02234e-08	0.00266408	0.9198	0.0471735	0.402973	0.325283	0.0514561	0.00310406	0.000126056	1.58011e-10
1217	CRCT1	1q21	0.000954818	0.0036547	0.00505117	0.0862379	0.120175	0.161771	0.0321203	1	0.00352015	0.00243768	8.02234e-08	0.00266408	0.9198	0.0471735	0.402973	0.325283	0.0514561	0.00310406	0.000126056	5.49081e-10
1218	LCE3D	1q21	0.000954818	0.0036547	0.00505117	0.0862379	0.120175	0.161771	0.0321203	1	0.00352015	0.00243768	8.02234e-08	0.00266408	1	0.0471735	0.402973	0.325283	0.0514561	0.00310406	0.000126056	5.49081e-10
1219	LCE3E	1q21	0.000954818	0.0036547	0.00505117	0.0862379	0.120175	0.161771	0.0321203	1	0.00352015	0.00243768	8.02234e-08	0.00266408	1	0.0471735	0.402973	0.325283	0.0514561	0.00310406	0.000126056	5.49081e-10
1220	LCE3B	1q21	0.000954818	0.0036547	0.00505117	0.0862379	0.120175	0.161771	0.0321203	1	0.00352015	0.00243768	8.02234e-08	0.00266408	1	0.0471735	0.402973	0.325283	0.0514561	0.00310406	0.000126056	5.49081e-10
1221	LCE3A	1q21	0.000954818	0.0036547	0.00505117	0.160511	0.120175	0.161771	0.0321203	1	0.00352015	0.00243768	8.02234e-08	0.00266408	0.841009	0.0919511	0.402973	0.325283	0.0514561	0.00310406	7.25047e-05	5.49081e-10
1222	LCE2D	1q21	0.000954818	0.0036547	0.00505117	0.160511	0.120175	0.161771	0.0321203	1	0.00352015	0.00243768	2.27543e-07	0.00396864	1	0.0919511	0.402973	0.325283	0.0506755	0.00310406	7.25047e-05	5.49081e-10
1223	LCE2B	1q21	0.000954818	0.0036547	0.00505117	0.160511	0.120175	0.161771	0.0321203	1	0.00352015	0.00243768	2.27543e-07	0.00396864	1	0.0919511	0.402973	0.325283	0.0506755	0.00489388	7.25047e-05	5.49081e-10
1224	LCE2C	1q21	0.000954818	0.0036547	0.00505117	0.160511	0.120175	0.161771	0.0321203	1	0.00352015	0.00243768	2.27543e-07	0.00396864	1	0.0919511	0.402973	0.325283	0.0506755	0.00489388	7.25047e-05	5.49081e-10
1225	LCE2A	1q21	0.000954818	0.0036547	0.00505117	0.160511	0.120175	0.161771	0.0143568	1	0.00352015	0.00243768	5.17054e-07	0.00396864	1	0.0919511	0.402973	0.325283	0.0514561	0.00489388	7.25047e-05	5.49081e-10
1226	LCE4A	1q21	0.000954818	0.0036547	0.00505117	0.160511	0.120175	0.161771	0.0143568	1	0.00352015	0.00243768	5.17054e-07	0.00266408	1	0.0919511	0.402973	0.325283	0.0514561	0.00489388	7.25047e-05	5.49081e-10
1227	C1orf68	1q21	0.000954818	0.0036547	0.00505117	0.160511	0.120175	0.161771	0.0143568	1	0.00352015	0.00243768	5.17054e-07	0.00266408	1	0.0919511	0.402973	0.325283	0.073951	0.00489388	7.25047e-05	1.87646e-09
1228	LCE1B	1q21	0.000954818	0.0036547	0.00505117	0.160511	0.0799125	0.161771	0.0143568	1	0.00352015	0.00243768	5.17054e-07	0.00266408	1	0.0471735	0.276744	0.325283	0.073951	0.00489388	4.1339e-05	1.87646e-09
1229	KPRP	1q21	0.000954818	0.0036547	0.00505117	0.160511	0.0799125	0.161771	0.0143568	1	0.00352015	0.00243768	5.17054e-07	0.00266408	1	0.0471735	0.402973	0.325283	0.073951	0.00489388	4.1339e-05	1.87646e-09
1230	LCE1F	1q21	0.000954818	0.00369399	0.00505117	0.160511	0.0799125	0.161771	0.0143568	1	0.00352015	0.00243768	8.51061e-07	0.00266408	1	0.0471735	0.402973	0.325283	0.073951	0.00489388	4.1339e-05	1.87646e-09
1231	LCE1D	1q21	0.000954818	0.00369399	0.00505117	0.160511	0.0799125	0.161771	0.0143568	1	0.00352015	0.00243768	8.51061e-07	0.00266408	0.91932	0.0471735	0.276744	0.325283	0.073951	0.00489388	4.1339e-05	1.87646e-09
1232	LCE1E	1q21	0.000954818	0.00369399	0.00505117	0.160511	0.0799125	0.161771	0.0143568	1	0.00352015	0.00243768	8.51061e-07	0.00266408	0.91932	0.0471735	0.276744	0.325283	0.073951	0.00489388	4.1339e-05	1.87646e-09
1233	LCE1C	1q21	0.000954818	0.00369399	0.00505117	0.160511	0.0799125	0.161771	0.0143568	1	0.00352015	0.00243768	8.51061e-07	0.00266408	0.91932	0.0471735	0.276744	0.325283	0.073951	0.00489388	4.1339e-05	1.87646e-09
1234	LCE1A	1q21	0.000954818	0.00658339	0.00369267	0.160511	0.0799125	0.161771	0.0143568	1	0.00352015	0.00243768	8.51061e-07	0.00266408	1	0.0471735	0.276744	0.325283	0.073951	0.00489388	4.1339e-05	1.87646e-09
1235	LCE6A	1q21	0.000954818	0.00899312	0.00369267	0.160511	0.0799125	0.161771	0.0143568	1	0.00352015	0.00243768	8.51061e-07	0.00266408	1	0.0471735	0.276744	0.325283	0.073951	0.00933981	4.1339e-05	1.87646e-09
1236	SMCP	1q21	0.000954818	0.00704494	0.00369267	0.160511	0.0799125	0.161771	0.0143568	1	0.00352015	0.00243768	8.51061e-07	0.00177132	0.919664	0.0471735	0.276744	0.325283	0.073951	0.00933981	0.000126056	1.87646e-09
1237	IVL	1q21	0.000954818	0.0036547	0.00369267	0.160511	0.0799125	0.323277	0.0143568	1	0.00352015	0.00243768	1.3997e-06	0.00177132	0.840108	0.0471735	0.276744	0.325283	0.073951	0.00310406	0.000126056	1.87646e-09
1238	SPRR4	1q21	0.000826302	0.00477231	0.00369267	0.160511	0.0799125	0.323277	0.00899779	1	0.00352015	0.00243768	1.3997e-06	0.00177132	0.839125	0.0471735	0.276744	0.325283	0.073951	0.00194757	0.000126056	1.87646e-09
1239	SPRR1A	1q21	0.00122948	0.00477231	0.00369267	0.160511	0.0799125	0.48973	0.00899779	1	0.00352015	0.00243768	3.83118e-07	0.00177132	0.839125	0.0471735	0.276744	0.325283	0.073951	0.00194757	2.58199e-05	1.87646e-09
1240	SPRR3	1q21	0.00122948	0.00616181	0.00369267	0.160511	0.120175	0.48973	0.00899779	1	0.00352015	0.00243768	3.83118e-07	0.00177132	0.839125	0.0471735	0.276744	0.325283	0.073951	0.00194757	2.58199e-05	1.87646e-09
1241	SPRR1B	1q21	0.00122948	0.00850317	0.00369267	0.160511	0.30584	0.48973	0.00899779	0.343441	0.00352015	0.00243768	3.83118e-07	0.00177132	0.760372	0.0471735	0.184684	0.325283	0.0514561	0.00194757	2.58199e-05	1.87646e-09
1242	SPRR2D	1q21	0.00122948	0.00850317	0.00369267	0.160511	0.30584	0.48973	0.00899779	0.343441	0.00352015	0.00243768	3.83118e-07	0.00177132	0.839125	0.0471735	0.184684	0.325283	0.073951	0.00194757	2.58199e-05	1.87646e-09
1243	SPRR2A	1q21	0.00181612	0.0137754	0.00369267	0.160511	0.30584	0.48973	0.00899779	0.343441	0.00352015	0.00243768	3.83118e-07	0.00177132	0.760372	0.0471735	0.12028	0.325283	0.0514561	0.00194757	2.58199e-05	1.87646e-09
1244	SPRR2B	1q21	0.00181612	0.0137754	0.00369267	0.160511	0.30584	0.48973	0.0178463	0.343441	0.00352015	0.00243768	3.83118e-07	0.00177132	0.839125	0.0471735	0.12028	0.325283	0.0514561	0.00120925	2.58199e-05	1.87646e-09
1245	SPRR2E	1q21	0.00122948	0.0137754	0.00369267	0.160511	0.30584	0.48973	0.0178463	0.343441	0.00352015	0.0045093	3.83118e-07	0.00308958	0.839125	0.0471735	0.12028	0.325283	0.0514561	0.00120925	2.58199e-05	1.87646e-09
1246	SPRR2F	1q21	0.00122948	0.0137754	0.00697143	0.160511	0.30584	0.48973	0.0178463	0.343441	0.00352015	0.0045093	3.83118e-07	0.00308958	0.839125	0.0471735	0.12028	0.325283	0.0514561	0.00194757	2.58199e-05	1.87646e-09
1247	SPRR2G	1q21	0.00205786	0.0174837	0.00697143	0.160511	0.30584	0.48973	0.0178463	0.343441	0.00352015	0.0045093	3.83118e-07	0.00456257	0.762214	0.0471735	0.184684	0.325283	0.0506755	0.00194757	2.58199e-05	1.87646e-09
1248	LELP1	1q21	0.00298848	0.0137754	0.00697143	0.160511	0.306475	0.743607	0.0349936	0.343441	0.00352015	0.00283896	3.83118e-07	0.00456257	0.764144	0.0328084	0.184684	0.325283	0.0514561	0.00194757	7.89386e-06	1.87646e-09
1249	PRR9	1q21	0.00298848	0.0174837	0.00697143	0.160511	0.306475	0.743607	0.0349936	0.343441	0.00352015	0.00283896	3.83118e-07	0.00266408	0.764144	0.0328084	0.184684	0.325283	0.0514561	0.00194757	7.89386e-06	1.87646e-09
1250	LOR	1q21	0.00205786	0.0175529	0.0284523	0.160511	0.306475	1	0.0349936	0.343441	0.00352015	0.00283896	6.44606e-07	0.00149636	0.841468	0.0328084	0.12028	0.325283	0.073951	0.00194757	4.31348e-06	5.49081e-10
1251	PGLYRP3	1q21	0.00205786	0.0220084	0.00981332	0.160511	0.212724	1	0.0349936	0.343441	0.00352015	0.00283896	1.3997e-06	0.00149636	0.920333	0.0328084	0.12028	0.325283	0.073951	0.00194757	1.31021e-05	5.49081e-10
1252	PGLYRP4	1q21	0.00298848	0.0175529	0.00981332	0.160511	0.14593	1	0.0349936	0.343441	0.00352015	0.00283896	8.51061e-07	0.00149636	1	0.0328084	0.12028	0.325283	0.073951	0.00194757	1.31021e-05	1.63539e-09
1253	S100A8	1q21	0.00298848	0.0220084	0.0196507	0.160511	0.0996883	1	0.0349936	0.343441	0.00352015	0.00283896	8.51061e-07	0.00149636	1	0.0328084	0.12028	0.325283	0.0514561	0.00310406	7.28657e-06	4.85237e-10
1254	S100A9	1q21	0.00298848	0.0220084	0.0196507	0.160511	0.0996883	1	0.0349936	0.343441	0.00352015	0.00283896	8.51061e-07	0.00149636	1	0.0328084	0.12028	0.325283	0.0514561	0.00310406	7.28657e-06	4.85237e-10
1255	S100A12	1q21	0.00298848	0.0220084	0.0196507	0.160511	0.0996883	1	0.0349936	0.343441	0.00352015	0.00283896	8.51061e-07	0.00149636	1	0.0328084	0.12028	0.325283	0.0514561	0.00310406	7.28657e-06	4.85237e-10
1256	S100A7A	1q21	0.00298848	0.0328063	0.00981332	0.160511	0.0996883	1	0.0349936	0.343441	0.00352015	0.00283896	1.35105e-07	0.00124753	1	0.0328084	0.0767527	0.325283	0.073951	0.00310406	1.31021e-05	1.41553e-10
1257	S100A7L2	1q21	0.00298848	0.0328063	0.00981332	0.160511	0.0996883	1	0.0349936	0.343441	0.00352015	0.00283896	1.35105e-07	0.00124753	0.920629	0.0328084	0.0767527	0.325283	0.073951	0.00310406	1.31021e-05	1.41553e-10
1258	S100A7	1q21	0.00181612	0.0250031	0.00981332	0.160511	0.240527	0.743607	0.0349936	0.343441	0.00352015	0.00283896	1.35105e-07	0.00124753	0.920729	0.0328084	0.0767527	0.325283	0.073951	0.00310406	1.31021e-05	4.06183e-11
1259	S100A3	1q21	0.0133117	0.0390239	0.00981332	0.160511	0.337507	0.743607	0.0670165	0.343441	0.00352015	0.00109068	5.67587e-08	0.00124753	0.921399	0.0328084	0.141496	0.325283	0.0514561	0.00489388	7.28657e-06	1.14693e-11
1260	S100A4	1q21	0.0133117	0.0390239	0.00981332	0.160511	0.337507	0.743607	0.0670165	0.343441	0.00352015	0.00109068	5.67587e-08	0.00124753	0.921399	0.0328084	0.141496	0.325283	0.0514561	0.00489388	7.28657e-06	1.14693e-11
1261	S100A5	1q21	0.0133117	0.0390239	0.00981332	0.160511	0.337507	0.743607	0.0670165	0.343441	0.00352015	0.00109068	5.67587e-08	0.00124753	0.921399	0.0328084	0.141496	0.325283	0.0514561	0.00489388	7.28657e-06	1.14693e-11
1262	S100A6	1q21	0.0133117	0.0390239	0.00981332	0.160511	0.337507	0.743607	0.0670165	0.343441	0.00352015	0.00109068	5.67587e-08	0.00124753	0.921399	0.0328084	0.141496	0.325283	0.0514561	0.00489388	7.28657e-06	1.14693e-11
1263	S100A2	1q21	0.0133117	0.0390239	0.00981332	0.160511	0.337507	0.743607	0.0670165	0.343441	0.00352015	0.00109068	9.79267e-08	0.00191262	0.843979	0.0328084	0.141496	0.325283	0.073951	0.00762918	4.02049e-06	1.14693e-11
1264	S100A16	1q21	0.0133117	0.0313555	0.0131912	0.160511	0.212724	0.764783	0.0670165	0.343441	0.00352015	0.000180105	9.79267e-08	0.00649978	0.69385	0.0328084	0.141496	0.325283	0.107084	0.00762918	7.28657e-06	3.1881e-12
1265	S100A14	1q21	0.0252097	0.0390239	0.0131912	0.160511	0.212724	0.764783	0.0670165	0.343441	0.00352015	0.000180105	2.44644e-08	0.00649978	0.767211	0.0328084	0.141496	0.325283	0.107084	0.00762918	7.28657e-06	3.1881e-12
1266	S100A13	1q21	0.0252097	0.0390239	0.0131912	0.160511	0.212724	0.764783	0.133052	0.343441	0.00352015	0.000180105	2.44644e-08	0.00649978	0.767211	0.0328084	0.141496	0.325283	0.107084	0.00762918	7.28657e-06	3.1881e-12
1267	S100A1	1q21	0.0342139	0.0390239	0.0131912	0.160511	0.212724	0.764783	0.133052	0.343441	0.00352015	0.000180105	2.44644e-08	0.00649978	0.767211	0.0328084	0.141496	0.325283	0.107084	0.00762918	1.31021e-05	1.14693e-11
1268	CHTOP	1q21	0.0342139	0.0390239	0.0131912	0.160511	0.14593	0.764783	0.133052	0.343441	0.00352015	9.83829e-05	2.44644e-08	0.00649978	0.843979	0.0328084	0.141496	0.325283	0.073951	0.00762918	1.31021e-05	1.14693e-11
1269	SNAPIN	1q21	0.0235887	0.0390239	0.0131912	0.160511	0.14593	0.53153	0.133052	0.343441	0.00352015	5.36575e-05	4.13439e-08	0.00649978	0.921399	0.0328084	0.141496	0.325283	0.0514561	0.00762918	7.28657e-06	3.1881e-12
1270	ILF2	1q21	0.0235887	0.0390239	0.0131912	0.160511	0.14593	0.53153	0.133052	0.343441	0.00352015	2.93413e-05	4.13439e-08	0.00649978	0.768566	0.0328084	0.141496	0.325283	0.0514561	0.00762918	7.28657e-06	8.72657e-13
1271	NPR1	1q21	0.0235887	0.0313555	0.0131912	0.160511	0.14593	0.53153	0.133052	0.343441	0.00352015	2.93413e-05	4.13439e-08	0.00436679	0.843979	0.0328084	0.141496	0.325283	0.0514561	0.00762918	1.31021e-05	8.72657e-13
1272	INTS3	1q21	0.0235887	0.0313555	0.0131912	0.160511	0.14593	0.743607	0.133052	0.343441	0.00352015	0.00020968	6.99042e-08	0.00436679	1	0.0328084	0.141496	0.496231	0.073951	0.00383194	1.31021e-05	1.67535e-14
1273	AL513523.2	1q21	0.0235887	0.0390239	0.0131912	0.160511	0.14593	0.743607	0.133052	0.343441	0.00352015	0.00020968	1.18251e-07	0.00436679	0.843218	0.0328084	0.141496	0.496231	0.0285641	0.00383194	1.31021e-05	6.47245e-14
1274	SLC27A3	1q21	0.0235887	0.0390239	0.0131912	0.160511	0.14593	0.743607	0.133052	0.343441	0.00352015	0.00020968	1.18251e-07	0.00436679	0.843218	0.0328084	0.141496	0.496231	0.0285641	0.00383194	1.31021e-05	6.47245e-14
1275	GATAD2B	1q21	0.0115185	0.0147817	0.0131912	0.160511	0.0996883	0.743607	0.133052	0.343441	0.00352015	0.000274591	6.99042e-08	0.00436679	0.843979	0.0328084	0.106795	0.496231	0.0285641	0.00238976	3.60839e-05	4.22266e-15
1276	DENND4B	1q21	0.0159927	0.0236902	0.0131912	0.160511	0.212724	0.743607	0.133052	0.343441	0.00352015	0.00020968	6.99042e-08	0.00370223	0.920195	0.0328084	0.106795	0.496231	0.0632545	0.00238976	3.60839e-05	6.25046e-14
1277	CRTC2	1q21	0.0159927	0.0236902	0.0131912	0.160511	0.306475	0.743607	0.133052	0.343441	0.00352015	0.00020968	6.99042e-08	0.00370223	0.920195	0.0328084	0.106795	0.496231	0.0632545	0.00238976	3.60839e-05	2.35288e-13
1278	SLC39A1	1q21	0.0159927	0.0187624	0.0131912	0.160511	0.306475	0.743607	0.133052	0.343441	0.00352015	0.00020968	1.18251e-07	0.00370223	0.920195	0.0328084	0.106795	0.496231	0.0632545	0.00238976	3.60839e-05	2.8485e-12
1279	CREB3L4	1q21	0.0159927	0.0187624	0.0131912	0.160511	0.306475	0.743607	0.133052	0.343441	0.00352015	0.00020968	1.18251e-07	0.00370223	0.920195	0.0328084	0.106795	0.496231	0.0632545	0.00238976	3.60839e-05	1.01344e-11
1280	JTB	1q21	0.0159927	0.0187624	0.0131912	0.160511	0.306475	0.743607	0.133052	0.343441	0.00352015	0.00020968	1.18251e-07	0.00370223	0.920195	0.0328084	0.106795	0.496231	0.0632545	0.00238976	3.60839e-05	1.01344e-11
1281	RAB13	1q21	0.0159927	0.0148304	0.0131912	0.160511	0.306475	0.743607	0.133052	0.343441	0.00352015	0.00020968	1.18251e-07	0.00370223	0.920195	0.0328084	0.106795	0.496231	0.0632545	0.00238976	2.05679e-05	1.01344e-11
1282	NUP210L	1q21	0.0159927	0.0250031	0.0131912	0.160511	0.306475	0.764783	0.133052	0.343441	0.00352015	0.000121083	1.18251e-07	0.00370223	0.920629	0.0328084	0.106795	0.496231	0.0285641	0.00383194	2.05679e-05	7.88195e-13
1283	RPS27	1q21	0.0220209	0.0187624	0.0131912	0.160511	0.306475	0.743607	0.133052	0.343441	0.00352015	0.00020968	1.18251e-07	0.00370223	0.920195	0.0328084	0.106795	0.496231	0.0632545	0.00383194	3.60839e-05	1.01344e-11
1284	TPM3	1q21	0.0103677	0.0251331	0.0131912	0.160511	0.30584	0.53153	0.0783769	0.343441	0.00352015	0.000364111	9.68767e-07	0.00370223	0.919445	0.0328084	0.160043	0.459352	0.0285641	0.00383194	2.05679e-05	6.47245e-14
1285	C1orf189	1q21	0.0103677	0.0313555	0.0131912	0.160511	0.30584	0.53153	0.0783769	0.343441	0.00352015	0.000364111	9.68767e-07	0.00370223	0.919445	0.0328084	0.160043	0.723421	0.0422015	0.00383194	0.000108233	9.25338e-13
1286	C1orf43	1q21	0.0103677	0.0313555	0.0131912	0.160511	0.30584	0.53153	0.0783769	0.343441	0.00352015	0.000364111	9.68767e-07	0.00370223	0.919445	0.0328084	0.160043	0.723421	0.0143269	0.00383194	0.000108233	3.4226e-12
1287	UBAP2L	1q21	0.0103677	0.0251331	0.0131912	0.160511	0.30584	0.53153	0.0783769	0.343441	0.000943526	0.000364111	2.15186e-06	0.00649978	1	0.0328084	0.160043	0.723421	0.0143269	0.00238976	0.000108233	3.4226e-12
1288	HAX1	1q21	0.0103677	0.0390239	0.0131912	0.160511	0.425915	0.53153	0.133052	0.343441	0.000943526	0.000364111	2.15186e-06	0.00649978	0.919025	0.0328084	0.160043	0.723421	0.0218248	0.00238976	0.000108233	4.47409e-11
1289	ATP8B2	1q21	0.0103677	0.0598768	0.0131912	0.160511	0.30584	0.53153	0.133052	0.343441	0.000943526	0.000364111	7.89322e-07	0.00649978	0.919445	0.0328084	0.250632	0.723421	0.0632545	0.00238976	0.000108233	1.24702e-11
1290	AQP10	1q21	0.0103677	0.059813	0.0131912	0.160511	0.425915	0.53153	0.133052	0.343441	0.000943526	0.000364111	7.89322e-07	0.00649978	1	0.0328084	0.160043	0.723421	0.0218248	0.00238976	0.000108233	4.47409e-11
1291	IL6R	1q21	0.00399069	0.0390239	0.0131912	0.160511	0.14593	0.764783	0.0783769	0.343441	0.000943526	0.000180105	1.10625e-06	0.00649978	0.918418	0.0235104	0.349922	0.723421	0.0339898	0.000900349	3.60839e-05	1.24702e-11
1292	SHE	1q21	0.00399069	0.048424	0.0131912	0.160511	0.212724	1	0.133052	0.343441	0.000943526	0.000180105	1.10625e-06	0.00649978	0.837412	0.0235104	0.349922	0.723421	0.0511622	0.000900349	3.60839e-05	4.47409e-11
1293	TDRD10	1q21	0.00399069	0.0298363	0.00697143	0.160511	0.212724	1	0.133052	0.343441	0.000943526	0.000180105	6.44606e-07	0.00649978	0.918418	0.0235104	0.349922	0.723421	0.0339009	0.00147443	3.60839e-05	4.47409e-11
1294	UBE2Q1	1q21	0.005799	0.048424	0.00697143	0.160511	0.306475	1	0.133052	0.343441	0.000943526	0.000180105	6.44606e-07	0.00649978	1	0.0235104	0.349922	0.723421	0.0339009	0.00147443	3.60839e-05	1.58011e-10
1295	CHRNB2	1q21	0.005799	0.0390239	0.00697143	0.160511	0.306475	1	0.133052	0.290637	0.000943526	0.000180105	6.44606e-07	0.00649978	1	0.0235104	0.349922	0.723421	0.0339009	0.00489388	3.60839e-05	1.58011e-10
1296	ADAR	1q21	0.005799	0.0390239	0.00697143	0.160511	0.306475	1	0.133052	0.290637	0.000943526	0.000364111	6.44606e-07	0.00436679	1	0.0235104	0.349922	0.723421	0.0339009	0.00489388	2.05679e-05	1.58011e-10
1297	KCNN3	1q21	0.00835541	0.0210193	0.00697143	0.160511	0.269303	1	0.0979651	0.343441	0.0030347	0.000152569	6.83762e-07	0.00158775	0.840108	0.0235104	0.250632	0.496231	0.0631103	0.00310406	2.05679e-05	4.85237e-10
1298	PMVK	1q21	0.00835541	0.0210193	0.00505117	0.160511	0.269303	1	0.133052	0.290637	0.0030347	0.000177325	1.3997e-06	0.00370223	0.61405	0.0471735	0.160043	0.496231	0.0511622	0.00489388	6.27678e-05	1.7616e-08
1299	PBXIP1	1q21	0.0119319	0.0262892	0.00505117	0.160511	0.269303	1	0.245457	0.290637	0.0030347	0.000225487	8.51061e-07	0.00370223	0.762214	0.0471735	0.160043	0.496231	0.0522169	0.00489388	6.27678e-05	1.7616e-08
1300	SHC1	1q21	0.0119319	0.0210193	0.00505117	0.160511	0.269303	1	0.245457	0.290637	0.0030347	0.000177325	8.51061e-07	0.00370223	0.762214	0.0471735	0.160043	0.496231	0.0522169	0.00762918	6.27678e-05	5.41615e-09
1301	PYGO2	1q21	0.0119319	0.0262892	0.00505117	0.160511	0.269303	1	0.245457	0.290637	0.0030347	0.000177325	8.51061e-07	0.00370223	0.762214	0.0471735	0.160043	0.496231	0.0522169	0.00762918	6.27678e-05	1.7616e-08
1302	CKS1B	1q21	0.0107966	0.0210193	0.00505117	0.160511	0.269303	1	0.245457	0.290637	0.0030347	0.000177325	8.51061e-07	0.00370223	0.686571	0.0471735	0.160043	0.496231	0.0765256	0.00762918	6.27678e-05	1.7616e-08
1303	FLAD1	1q21	0.0107966	0.0209231	0.00505117	0.160511	0.269303	1	0.245457	0.290637	0.0030347	0.000177325	5.17054e-07	0.00370223	0.840264	0.0471735	0.160043	0.496231	0.0765256	0.00762918	6.27678e-05	1.7616e-08
1304	LENEP	1q21	0.0107966	0.0210193	0.00505117	0.160511	0.269303	1	0.369851	0.290637	0.0030347	0.000177325	5.17054e-07	0.00370223	0.919664	0.0471735	0.160043	0.496231	0.113356	0.00762918	6.27678e-05	5.62319e-08
1305	ZBTB7B	1q21	0.016881	0.0209231	0.00505117	0.160511	0.18067	1	0.369851	0.290637	0.0030347	0.000177325	2.97288e-06	0.00370223	0.920333	0.0471735	0.160043	0.496231	0.113356	0.00762918	3.60839e-05	1.37881e-09
1306	DCST2	1q21	0.016881	0.0209231	0.00981332	0.160511	0.18067	0.823928	0.369851	0.290637	0.0030347	0.000177325	2.97288e-06	0.00370223	0.920333	0.0471735	0.160043	0.496231	0.113356	0.00762918	6.27678e-05	1.37881e-09
1307	DCST1	1q21	0.016881	0.0209231	0.0284523	0.160511	0.269303	1	0.245457	0.290637	0.0030347	0.000177325	2.97288e-06	0.00370223	0.920333	0.0471735	0.160043	0.496231	0.113356	0.00489388	3.60839e-05	1.37881e-09
1308	ADAM15	1q21	0.016881	0.0210193	0.00981332	0.160511	0.269303	0.815691	0.245457	0.290637	0.0030347	0.000225487	7.67126e-06	0.00370223	0.919838	0.0471735	0.160043	0.496231	0.113356	0.00489388	6.27678e-05	4.14078e-10
1309	EFNA4	1q21	0.016881	0.0210193	0.00981332	0.160511	0.269303	0.815691	0.245457	0.290637	0.0030347	0.000609127	7.67126e-06	0.00370223	0.919838	0.0471735	0.160043	0.496231	0.113356	0.00489388	0.000108233	1.37881e-09
1310	RP11-540D14.8	1q21	0.016881	0.0209231	0.00981332	0.0862379	0.269303	0.815691	0.245457	0.290637	0.0030347	0.000609127	7.67126e-06	0.00370223	0.841468	0.0471735	0.160043	0.496231	0.113356	0.00489388	0.000108233	1.22235e-10
1311	EFNA3	1q21	0.016881	0.0210193	0.00981332	0.0862379	0.269303	0.815691	0.245457	0.290637	0.0030347	0.000609127	1.22861e-05	0.00370223	0.920333	0.0471735	0.160043	0.496231	0.113356	0.00489388	0.000108233	1.22235e-10
1312	EFNA1	1q22	0.0119319	0.0198011	0.00697143	0.0862379	0.269303	1	0.245457	0.290637	0.0030347	0.000304545	1.22861e-05	0.00370223	0.920729	0.0471735	0.160043	0.496231	0.113356	0.00489388	0.000313163	1.01344e-11
1313	SLC50A1	1q22	0.016881	0.0115337	0.00697143	0.0862379	0.269303	1	0.245457	0.290637	0.0030347	0.000177325	3.93145e-06	0.00370223	0.920729	0.0471735	0.141496	0.496231	0.113356	0.00489388	0.000126056	3.54849e-11
1314	DPM3	1q22	0.016881	0.0115337	0.00697143	0.0862379	0.269303	1	0.245457	0.290637	0.0030347	0.000177325	3.93145e-06	0.00370223	0.920729	0.0471735	0.141496	0.496231	0.113356	0.00489388	0.000126056	3.54849e-11
1315	KRTCAP2	1q22	0.016881	0.00698512	0.00697143	0.0233096	0.269303	1	0.245457	0.290637	0.0030347	8.44282e-05	9.82785e-06	0.00370223	0.920629	0.0328084	0.141496	0.496231	0.113356	0.00489388	0.000313163	2.8485e-12
1316	RP11-201K10.3	1q22	0.016881	0.00698512	0.00697143	0.0342843	0.269303	0.663087	0.245457	0.290637	0.0030347	8.44282e-05	1.9625e-05	0.00370223	0.921044	0.0328084	0.141496	0.496231	0.113356	0.00489388	0.00018496	2.8485e-12
1317	TRIM46	1q22	0.016881	0.00698512	0.00697143	0.0342843	0.269303	0.663087	0.245457	0.290637	0.0030347	8.44282e-05	1.9625e-05	0.00370223	0.921044	0.0328084	0.141496	0.496231	0.113356	0.00489388	0.00018496	2.8485e-12
1318	THBS3	1q22	0.016881	0.00898191	0.00697143	0.0659429	0.269225	0.503864	0.245457	0.290637	0.0030347	8.44282e-05	1.9625e-05	0.00370223	1	0.0328084	0.141496	0.496231	0.113356	0.00489388	0.00018496	2.8485e-12
1319	MUC1	1q22	0.016881	0.00898191	0.00697143	0.0659429	0.269225	0.503864	0.245457	0.290637	0.0030347	8.44282e-05	1.9625e-05	0.00370223	1	0.0328084	0.141496	0.496231	0.113356	0.00489388	0.00018496	2.8485e-12
1320	AC234582.1	1q22	0.016881	0.00898191	0.00697143	0.0659429	0.269225	0.503864	0.245457	0.290637	0.0030347	8.44282e-05	1.9625e-05	0.00370223	1	0.0328084	0.141496	0.496231	0.113356	0.00489388	0.00018496	2.8485e-12
1321	AC234582.2	1q22	0.016881	0.00898191	0.00697143	0.0659429	0.269225	0.503864	0.245457	0.290637	0.0030347	8.44282e-05	1.9625e-05	0.00370223	1	0.0328084	0.141496	0.496231	0.113356	0.00489388	0.00018496	2.8485e-12
1322	MTX1	1q22	0.0256416	0.00898191	0.00697143	0.0659429	0.269225	0.503864	0.245457	0.290637	0.0030347	8.44282e-05	1.9625e-05	0.00370223	1	0.0328084	0.141496	0.496231	0.0765256	0.00489388	0.00018496	2.8485e-12
1323	GBA	1q22	0.0256416	0.00898191	0.00697143	0.0659429	0.269225	0.503864	0.133052	0.290637	0.0030347	4.07209e-05	1.9625e-05	0.00370223	1	0.0328084	0.141496	0.496231	0.0765256	0.00489388	0.00018496	2.8485e-12
1324	FAM189B	1q22	0.047992	0.00898191	0.0131912	0.188492	0.269225	0.382663	0.133052	0.290637	0.0030347	4.07209e-05	1.9625e-05	0.00370223	1	0.0328084	0.141496	0.496231	0.0765256	0.00762918	0.0008721	1.01344e-11
1325	SCAMP3	1q22	0.047992	0.00898191	0.0131912	0.188492	0.269225	0.382663	0.133052	0.290637	0.000888572	4.07209e-05	1.9625e-05	0.00370223	1	0.0328084	0.141496	0.496231	0.0522169	0.00762918	0.0008721	1.01344e-11
1326	CLK2	1q22	0.0352594	0.00698512	0.0131912	0.188492	0.269225	0.284585	0.133052	0.290637	0.000888572	4.07209e-05	1.22861e-05	0.00243649	1	0.0328084	0.141496	0.496231	0.0522169	0.00762918	0.000626703	2.8485e-12
1327	HCN3	1q22	0.0352594	0.00698512	0.0131912	0.188492	0.269225	0.284585	0.0670165	0.290637	0.000888572	4.07209e-05	1.22861e-05	0.00370223	1	0.0328084	0.141496	0.496231	0.0522169	0.0117544	0.000626703	2.8485e-12
1328	PKLR	1q22	0.0352594	0.00698973	0.0131912	0.188492	0.269225	0.188905	0.0670165	0.290637	0.000888572	4.07209e-05	1.22861e-05	0.00370223	0.921399	0.0328084	0.141496	0.496231	0.0765256	0.00607607	0.000626703	2.8485e-12
1329	FDPS	1q22	0.0352594	0.00536068	0.0131912	0.188492	0.269225	0.263901	0.0670165	0.290637	0.000888572	4.07209e-05	3.93145e-06	0.00370223	0.843393	0.0328084	0.209241	0.496231	0.0765256	0.00607607	0.000626703	2.1477e-13
1330	RUSC1	1q22	0.0236505	0.00698973	0.0131912	0.188492	0.269225	0.188905	0.0670165	0.290637	0.000251809	4.07209e-05	3.93145e-06	0.00370223	0.843393	0.0328084	0.303012	0.496231	0.113498	0.00607607	0.00104889	2.1477e-13
1331	ASH1L	1q22	0.005799	0.00698973	0.0131912	0.188492	0.269225	0.20753	0.0670165	0.290637	0.000251809	4.07209e-05	1.3997e-06	0.00370223	1	0.0328084	0.184684	0.496231	0.0631103	0.00383194	0.000217186	1.36313e-14
1332	MSTO1	1q22	0.00350109	0.0298363	0.0131912	0.30686	0.269303	0.815691	0.189637	0.290637	6.30109e-05	0.000180105	2.15186e-06	0.00556879	1	0.0328084	0.567587	0.496231	0.0511622	0.00383194	0.000370719	6.86152e-13
1333	YY1AP1	1q22	0.00350109	0.0373423	0.0246978	0.30686	0.269303	0.648771	0.189637	0.290637	6.30109e-05	9.83829e-05	3.5471e-06	0.00828948	0.920195	0.0328084	1	0.496231	0.0339009	0.00290469	0.000626703	5.17562e-11
1334	DAP3	1q22	0.00350109	0.0573471	0.0246978	0.30686	0.269303	0.648771	0.189637	0.290637	6.30109e-05	9.83829e-05	3.5471e-06	0.00828948	0.765276	0.0328084	1	0.496231	0.0339009	0.00290469	0.000370719	1.55294e-11
1335	GON4L	1q22	0.00350109	0.046349	0.0131912	0.30686	0.269303	1	0.0670165	0.290637	6.30109e-05	5.36575e-05	3.5471e-06	0.00828948	0.921044	0.0328084	0.500441	0.723421	0.0511622	0.00290469	0.000126056	3.76273e-17
1336	SYT11	1q22	0.00350109	0.046349	0.0131912	0.30686	0.269303	0.648771	0.0670165	0.290637	6.30109e-05	9.83829e-05	6.02793e-06	0.00828948	0.690885	0.0328084	0.332514	0.723421	0.0522169	0.00469282	0.000126056	9.48181e-18
1337	RIT1	1q22	0.00135528	0.0373423	0.0131912	0.30686	0.269303	0.648771	0.0670165	0.290637	6.94025e-05	9.83829e-05	3.10358e-05	0.00828948	0.692742	0.0328084	0.332514	0.723421	0.0522169	0.00290469	0.000126056	9.48181e-18
1338	KIAA0907	1q22	0.000483473	0.0300081	0.0131912	0.30686	0.269303	0.815691	0.0670165	0.290637	6.94025e-05	9.83829e-05	3.10358e-05	0.00828948	0.843218	0.0328084	0.332514	0.723421	0.0522169	0.00290469	0.000217186	9.48181e-18
1339	RXFP4	1q22	0.000483473	0.0300081	0.0101421	0.30686	0.269303	1	0.189637	0.290637	6.94025e-05	0.000364111	3.10358e-05	0.00828948	0.921044	0.0328084	0.332514	0.723421	0.0522169	0.00290469	0.000217186	9.48181e-18
1340	ARHGEF2	1q22	0.000375356	0.0298363	0.0101421	0.30686	0.0799125	1	0.0670165	0.290637	6.94025e-05	0.000364111	3.16093e-05	0.00828948	0.921399	0.0328084	0.332514	0.723421	0.0522169	0.00290469	0.000126056	1.3864e-19
1341	SSR2	1q22	0.00058005	0.0300081	0.0184924	0.30686	0.0799125	1	0.0670165	0.290637	0.000251809	0.00063165	3.16093e-05	0.00828948	0.921044	0.0328084	0.332514	0.723421	0.0765256	0.00749468	0.000126056	2.35362e-18
1342	UBQLN4	1q22	0.000889989	0.0300081	0.0184924	0.30686	0.0799125	0.632406	0.133052	0.290637	0.000251809	0.000327933	7.56416e-05	0.00470571	1	0.0328084	0.500441	0.723421	0.0765256	0.00749468	0.000126056	3.29021e-20
1343	LAMTOR2	1q22	0.000483473	0.0373423	0.0184924	0.30686	0.0799125	0.310645	0.133052	0.290637	0.000251809	0.000877804	7.56416e-05	0.0122076	1	0.0328084	0.500441	0.723421	0.0765256	0.00749468	0.000217186	1.3864e-19
1344	RAB25	1q22	0.000751379	0.0373423	0.0184924	0.30686	0.0799125	0.310645	0.133052	0.290637	0.000251809	0.000877804	7.56416e-05	0.0122076	0.920729	0.0328084	0.500441	0.723421	0.0765256	0.00749468	0.000217186	1.3864e-19
1345	MEX3A	1q22	0.000751379	0.0573471	0.0246978	0.30686	0.0799125	0.591162	0.133052	0.290637	6.94025e-05	0.000877804	4.89523e-05	0.0122076	0.920729	0.0328084	0.500441	0.723421	0.0765256	0.00469282	0.000217186	3.29021e-20
1346	LMNA	1q22	0.000751379	0.0731737	0.0246978	0.188492	0.0799125	0.434282	0.0783769	0.290637	1.86707e-05	0.000877804	4.89523e-05	0.0122076	1	0.0328084	0.724567	0.723421	0.0765256	0.00469282	0.000217186	9.0356e-21
1347	SEMA4A	1q22	0.00178328	0.0731737	0.0479878	0.188492	0.0799125	0.434282	0.0349936	0.290637	1.86707e-05	0.000426051	4.89523e-05	0.00828948	0.762214	0.0328084	0.724567	0.723421	0.0765256	0.00348989	0.000370719	6.83586e-19
1348	SLC25A44	1q22	0.00265957	0.108293	0.0246978	0.188492	0.120175	0.434282	0.0349936	0.290637	1.86707e-05	0.000748391	4.89523e-05	0.00828948	0.686571	0.0328084	0.724567	0.723421	0.0765256	0.00569146	0.00104889	1.31786e-17
1349	PMF1	1q22	0.00178328	0.108293	0.0694557	0.188492	0.18067	0.434282	0.0349936	0.290637	1.86707e-05	0.000748391	4.89523e-05	0.00828948	0.686571	0.0328084	0.724567	0.723421	0.0765256	0.00749468	0.00104889	1.31786e-17
1350	PMF1-BGLAP	1q22	0.00178328	0.108293	0.0694557	0.188492	0.18067	0.434282	0.0349936	0.290637	1.86707e-05	0.000748391	4.89523e-05	0.00828948	0.686571	0.0328084	0.724567	0.723421	0.0765256	0.00749468	0.00104889	1.31786e-17
1351	PAQR6	1q22	0.00178328	0.0706559	0.0694557	0.188492	0.269303	0.434282	0.0783769	0.290637	1.86707e-05	0.000748391	4.89523e-05	0.00828948	1	0.0328084	1	0.723421	0.0765256	0.00749468	0.000734844	3.11502e-15
1352	BGLAP	1q22	0.00178328	0.0706559	0.0694557	0.188492	0.269303	0.434282	0.0349936	0.290637	1.86707e-05	0.000748391	4.89523e-05	0.00828948	1	0.0328084	1	0.723421	0.0765256	0.00749468	0.000734844	3.11502e-15
1353	SMG5	1q22	0.00178328	0.0706918	0.0694557	0.188492	0.120175	0.310645	0.0783769	0.290637	4.9158e-06	0.0014645	4.89523e-05	0.00828948	1	0.0328084	1	0.723421	0.0765256	0.00469282	0.00124187	1.1767e-14
1354	TMEM79	1q22	0.00147497	0.0706918	0.0694557	0.188492	0.120175	0.310645	0.133052	0.290637	4.9158e-06	0.000877804	4.89523e-05	0.00828948	0.919025	0.0328084	1	0.723421	0.0765256	0.00469282	0.00124187	2.05415e-12
1355	GLMP	1q22	0.00147497	0.0706918	0.0694557	0.188492	0.120175	0.310645	0.133052	0.290637	4.9158e-06	0.000877804	4.89523e-05	0.00828948	0.919025	0.0328084	1	0.723421	0.0765256	0.00469282	0.00124187	2.05415e-12
1356	VHLL	1q22	0.00147497	0.0706559	0.0694557	0.188492	0.120175	0.310645	0.133052	0.290637	4.9158e-06	0.0014645	4.89523e-05	0.00828948	0.919025	0.0328084	1	0.723421	0.0765256	0.00469282	0.00124187	2.05415e-12
1357	CCT3	1q22	0.00147497	0.0706918	0.0131912	0.0659429	0.120175	0.460672	0.133052	0.290637	4.9158e-06	0.0014645	2.39693e-05	0.00828948	0.919025	0.0328084	1	0.723421	0.0765256	0.00290469	0.00173731	2.46676e-11
1358	TSACC	1q22	0.00147497	0.126688	0.0131912	0.0659429	0.18067	0.613455	0.133052	0.290637	4.9158e-06	0.0014645	3.78386e-05	0.00828948	1	0.0328084	1	0.723421	0.0765256	0.00469282	0.00284661	1.02318e-10
1359	RHBG	1q22	0.00147497	0.104712	0.0131912	0.0659429	0.18067	0.613455	0.133052	0.290637	4.9158e-06	0.0014645	2.39693e-05	0.00828948	1	0.0328084	1	0.723421	0.0765256	0.00290469	0.00284661	1.22235e-10
1360	C1orf61	1q22	0.00147497	0.108364	0.0131912	0.0659429	0.18067	0.794906	0.220593	0.290637	1.82862e-05	0.0014645	3.78386e-05	0.00828948	1	0.0328084	1	0.723421	0.0765256	0.00469282	0.00173731	4.14078e-10
1361	MEF2D	1q22	0.00147497	0.108364	0.0131912	0.188492	0.120175	0.781409	0.189637	0.290637	1.82862e-05	0.0014645	2.39693e-05	0.00828948	0.917487	0.0328084	1	0.723421	0.0765256	0.00469282	0.00173731	3.62629e-08
1362	IQGAP3	1q22	0.000504457	0.130262	0.0131912	0.188492	0.0783998	0.564419	0.189637	0.290637	6.45204e-05	0.0014645	1.51534e-05	0.00309341	0.679138	0.0328084	1	0.723421	0.0522169	0.00146617	0.00104889	3.62629e-08
1363	TTC24	1q22	0.00121235	0.185798	0.0694557	0.188492	0.0783998	0.564419	0.189637	0.290637	6.45204e-05	0.0014645	2.39693e-05	0.00309341	0.678189	0.0328084	1	0.723421	0.0522169	0.00247476	0.00173731	3.62629e-08
1364	APOA1BP	1q22	0.00121235	0.186072	0.0694557	0.188492	0.0783998	0.564419	0.189637	0.290637	6.45204e-05	0.0014645	2.39693e-05	0.00309341	0.678189	0.0328084	1	0.723421	0.0522169	0.00247476	0.00173731	1.16288e-08
1365	GPATCH4	1q22	0.00121235	0.219681	0.0694557	0.188492	0.0783998	0.564419	0.189637	0.290637	6.45204e-05	0.0014645	2.39693e-05	0.00309341	0.678189	0.0328084	0.697528	0.723421	0.0522169	0.00247476	0.00173731	1.16288e-08
1366	AL365181.2	1q22	0.00121235	0.219681	0.0694557	0.188492	0.0783998	0.564419	0.189637	0.290637	6.45204e-05	0.0014645	2.39693e-05	0.00309341	0.678189	0.0328084	0.697528	0.723421	0.0522169	0.00247476	0.00173731	1.16288e-08
1367	HAPLN2	1q23	0.00121235	0.219681	0.0694557	0.188492	0.0799125	0.564419	0.189637	0.290637	6.45204e-05	0.0014645	3.78386e-05	0.00201299	0.755949	0.0328084	0.697528	0.723421	0.0765256	0.00247476	0.000734844	1.16288e-08
1368	BCAN	1q23	0.00185872	0.181211	0.0694557	0.218893	0.0799125	0.564419	0.189637	0.290637	6.45204e-05	0.000426051	5.95892e-05	0.00201299	0.678189	0.0328084	0.697528	0.723421	0.0765256	0.00247476	0.000734844	3.62629e-08
1369	NES	1q23	0.00185872	0.181211	0.0694557	0.218893	0.0799125	0.564419	0.189637	0.290637	6.45204e-05	0.000426051	0.000150428	0.00309341	0.603761	0.0328084	0.697528	0.723421	0.0765256	0.00247476	0.000734844	3.62629e-08
1370	CRABP2	1q23	0.00121235	0.181211	0.0694557	0.218893	0.120175	0.764783	0.189637	0.290637	6.45204e-05	0.000426051	0.000115791	0.00309341	0.601485	0.0328084	0.697528	0.723421	0.113498	0.00247476	0.000734844	1.16288e-08
1371	ISG20L2	1q23	0.00121235	0.215089	0.0694557	0.218893	0.120175	0.764783	0.30823	0.290637	6.45204e-05	0.000242042	0.000115791	0.00309341	0.533663	0.0328084	0.697528	0.723421	0.113498	0.00247476	0.000734844	4.51076e-09
1372	RRNAD1	1q23	0.00121235	0.215089	0.0694557	0.131687	0.120175	0.764783	0.30823	0.290637	6.45204e-05	0.000242042	0.000275872	0.00309341	0.533663	0.0328084	0.697528	0.723421	0.113498	0.00247476	0.000734844	4.51076e-09
1373	MRPL24	1q23	0.00121235	0.215089	0.0694557	0.131687	0.120175	1	0.30823	0.290637	6.45204e-05	0.000242042	0.000275872	0.00309341	0.467466	0.0328084	0.697528	0.723421	0.113498	0.00247476	0.000734844	1.449e-08
1374	HDGF	1q23	0.00121235	0.215437	0.0694557	0.131687	0.120175	1	0.30823	0.290637	6.45204e-05	0.000242042	0.000423597	0.00309341	0.467466	0.0328084	0.697528	0.723421	0.0765256	0.00247476	0.000734844	1.449e-08
1375	PRCC	1q23	0.00121235	0.181211	0.0694557	0.131687	0.120175	1	0.189637	0.290637	6.45204e-05	0.000137766	0.000275872	0.00309341	0.467466	0.0328084	0.697528	0.723421	0.0765256	0.00146617	0.000734844	1.449e-08
1376	SH2D2A	1q23	0.00121235	0.181211	0.0694557	0.188492	0.120175	0.743607	0.189637	0.290637	6.45204e-05	0.000426051	0.000275872	0.00309341	0.467466	0.0328084	0.697528	0.723421	0.0765256	0.00247476	0.000734844	1.449e-08
1377	NTRK1	1q23	0.00121235	0.151924	0.0694557	0.188492	0.120175	0.53153	0.189637	0.290637	6.45204e-05	0.000426051	0.000275872	0.00201299	0.533663	0.0328084	0.697528	0.723421	0.0522169	0.00146617	0.000734844	1.449e-08
1378	INSRR	1q23	0.00121235	0.122696	0.0694557	0.30686	0.120175	0.743607	0.189637	0.290637	0.000221598	0.000426051	0.000275872	0.00309341	0.834199	0.0328084	0.697528	0.723421	0.0765256	0.00247476	0.000734844	5.41615e-09
1379	PEAR1	1q23	0.00121235	0.148112	0.0694557	0.30686	0.120175	0.53153	0.189637	0.290637	6.94025e-05	0.000242042	0.000227288	0.00201299	0.916818	0.0328084	0.697528	0.723421	0.0522169	0.00146617	0.00124187	1.7616e-08
1380	LRRC71	1q23	0.00121235	0.148112	0.0694557	0.30686	0.120175	0.323277	0.189637	0.290637	0.000888572	0.000242042	0.000227288	0.00201299	0.916526	0.0328084	0.697528	0.723421	0.0522169	0.00146617	0.00124187	1.7616e-08
1381	ARHGEF11	1q23	0.00121235	0.126688	0.0694557	0.30686	0.120175	0.323277	0.189637	0.290637	0.000888572	0.000242042	0.000227288	0.00201299	0.833831	0.0328084	0.697528	0.723421	0.0339898	0.00049898	0.00124187	1.7616e-08
1382	ETV3L	1q23	0.00185872	0.122696	0.0694557	0.30686	0.269303	0.48973	0.189637	0.290637	0.000943526	0.000426051	0.000346094	0.00201299	0.748837	0.0328084	0.64367	0.723421	0.0511622	0.00049898	0.00207666	1.7603e-07
1383	ETV3	1q23	0.00185872	0.122696	0.0694557	0.30686	0.269303	0.48973	0.189637	0.290637	0.000943526	0.000426051	0.000346094	0.00370223	0.748837	0.0328084	0.64367	0.723421	0.0162033	0.00126899	0.00207666	1.7603e-07
1384	FCRL5	1q23	0.00178328	0.0980487	0.112648	0.30686	0.18067	0.48973	0.0670165	0.290637	0.000943526	0.000877804	0.000110164	0.00436679	0.828241	0.0328084	0.697528	0.723421	0.00994505	0.000859601	0.00343447	6.66352e-07
1385	FCRL4	1q23	0.00118729	0.0980948	0.112648	0.30686	0.120175	0.48973	0.0670165	0.290637	0.00352015	0.000426051	0.000110164	0.00436679	0.914509	0.0328084	1	0.723421	0.00994505	0.000859601	0.00343447	2.1403e-07
1386	FCRL3	1q23	0.00115854	0.0800485	0.131307	0.30686	0.18067	0.48973	0.0670165	0.290637	0.00352015	0.000426051	0.00017166	0.00436679	0.914509	0.0328084	1	0.723421	0.0252257	0.000859601	0.00561474	2.1403e-07
1387	FCRL2	1q23	0.00115854	0.0980948	0.112648	0.30686	0.18067	0.48973	0.0670165	0.290637	0.00352015	0.000426051	0.00017166	0.00649978	0.828241	0.0328084	0.406117	0.723421	0.0160528	0.00049898	0.00561474	2.1403e-07
1388	FCRL1	1q23	0.00115854	0.0980948	0.179882	0.350443	0.18067	0.48973	0.0670165	0.290637	0.00352015	0.000426051	0.00017166	0.00370223	0.664339	0.0328084	0.406117	0.723421	0.0160528	0.000286904	0.00561474	2.1403e-07
1389	CD5L	1q23	0.000751379	0.0980487	0.112648	0.350443	0.18067	0.48973	0.0670165	0.290637	0.00352015	0.000426051	0.000266749	0.00370223	0.667767	0.0328084	0.406117	0.723421	0.00994505	0.000286904	0.00561474	6.73681e-08
1390	KIRREL	1q23	0.000751379	0.0502767	0.112648	0.350443	0.425915	0.71535	0.0670165	0.290637	0.00352015	0.000748391	0.000266749	0.00243649	0.592012	0.0328084	0.406117	0.723421	0.00994505	0.00049898	0.00906823	1.7616e-08
1391	CD1D	1q23	0.00118729	0.0625841	0.112648	0.350443	0.425915	0.71535	0.189637	0.290637	0.00352015	0.000748391	0.000637484	0.00201299	0.747408	0.00828273	0.406117	0.459352	0.0162033	0.00126899	0.0144596	6.73681e-08
1392	CD1A	1q23	0.00265957	0.0625841	0.179882	0.350443	0.425915	0.434147	0.189637	0.290637	0.00352015	0.000605766	0.000637484	0.00649978	0.914509	0.00828273	0.406117	0.723421	0.0162033	0.00211582	0.0144596	2.1403e-07
1393	CD1C	1q23	0.00265957	0.0625202	0.179882	0.350443	0.425915	0.67495	0.189637	0.290637	0.00352015	0.000605766	0.000637484	0.00649978	1	0.0328084	0.406117	0.723421	0.0162033	0.00211582	0.0144596	2.1403e-07
1394	CD1B	1q23	0.00178328	0.0625841	0.179882	0.350443	0.425915	0.67495	0.189637	0.290637	0.00352015	0.000605766	0.00097918	0.00370223	0.828241	0.0328084	0.406117	0.723421	0.00994505	0.00569146	0.0144596	2.1403e-07
1395	CD1E	1q23	0.00178328	0.0625841	0.179882	0.350443	0.611153	0.67495	0.189637	0.290637	0.00352015	0.000605766	0.00097918	0.00370223	0.744519	0.0328084	0.406117	0.723421	0.00994505	0.00569146	0.00906823	2.1403e-07
1396	OR10T2	1q23	0.00178328	0.0625841	0.179882	0.350443	0.611153	0.67495	0.189637	0.290637	0.00352015	0.000605766	0.00097918	0.00370223	0.828241	0.0328084	0.408174	0.723421	0.00994505	0.00348989	0.0144596	2.1403e-07
1397	OR10K2	1q23	0.00178328	0.0625202	0.112648	0.350443	0.611153	0.67495	0.189637	0.290637	0.00352015	0.000605766	0.00149621	0.00370223	0.828241	0.0328084	0.408174	0.723421	0.00994505	0.00348989	0.0144596	6.66352e-07
1398	OR10K1	1q23	0.00118729	0.0625202	0.179882	0.350443	0.611153	0.67495	0.0670165	0.290637	0.00352015	0.000605766	0.00149621	0.00370223	0.828241	0.0328084	0.408174	0.723421	0.0162033	0.00348989	0.0144596	6.66352e-07
1399	OR10R2	1q23	0.00118729	0.0769472	0.179882	0.350443	0.611153	0.67495	0.0670165	0.290637	0.00352015	0.000605766	0.00149621	0.00370223	0.828241	0.0328084	0.408174	0.723421	0.0162033	0.00348989	0.0144596	6.66352e-07
1400	OR10X1	1q23	0.000968708	0.135081	0.162175	0.350443	0.791599	0.67495	0.0670165	0.290637	0.00996171	0.000271511	0.000509407	0.00129708	0.827906	0.0640356	0.408174	0.459352	0.00994505	0.00211582	0.00906823	7.80794e-08
1401	OR6P1	1q23	0.000968708	0.135081	0.162175	0.350443	0.791599	0.67495	0.0670165	0.290637	0.00996171	0.000271511	0.000509407	0.00129708	0.827906	0.0640356	0.408174	0.459352	0.00994505	0.00211582	0.00906823	7.80794e-08
1402	OR6Y1	1q23	0.000968708	0.135081	0.162175	0.350443	0.791599	0.67495	0.0670165	0.290637	0.00996171	0.000271511	0.000509407	0.00129708	0.827906	0.0640356	0.408174	0.459352	0.00994505	0.00211582	0.00906823	7.80794e-08
1403	OR10Z1	1q23	0.00063185	0.0908341	0.162175	0.350443	0.791599	0.67495	0.0670165	0.290637	0.00996171	0.000271511	0.000509407	0.00243649	0.826462	0.0640356	0.408174	0.459352	0.00629522	0.00211582	0.00906823	2.52382e-07
1404	SPTA1	1q23	0.000483473	0.115183	0.162175	0.350443	1	0.67495	0.0670165	0.290637	0.00996171	0.000271511	0.000332595	0.00243649	0.912517	0.0640356	0.408174	0.459352	0.00629522	0.00211582	0.00906823	2.52382e-07
1405	OR6K2	1q23	0.000483473	0.0943488	0.162175	0.350443	1	0.67495	0.0670165	0.290637	0.00996171	0.000271511	0.000509407	0.00370223	0.912517	0.0640356	0.408174	0.459352	0.00629522	0.00211582	0.0110221	2.52382e-07
1406	OR6K3	1q23	0.00115854	0.0943488	0.162175	0.350443	1	0.67495	0.0670165	0.290637	0.00996171	0.000271511	0.000509407	0.00370223	0.912517	0.0640356	0.408174	0.459352	0.00629522	0.00348989	0.0110221	7.80794e-08
1407	OR6K6	1q23	0.00115854	0.115183	0.162175	0.350443	1	0.67495	0.0670165	0.290637	0.00996171	0.000271511	0.000777769	0.00370223	1	0.0640356	0.408174	0.459352	0.00629522	0.00348989	0.0110221	2.52382e-07
1408	OR6N1	1q23	0.00115854	0.115183	0.162175	0.350443	1	0.67495	0.0670165	0.290637	0.00996171	0.000271511	0.000777769	0.00370223	0.912517	0.0640356	0.408174	0.459352	0.00629522	0.00348989	0.0110221	2.52382e-07
1409	OR6N2	1q23	0.00115854	0.0740204	0.162175	0.350443	1	0.67495	0.0670165	0.290637	0.00996171	0.000271511	0.000777769	0.00370223	1	0.0640356	0.408174	0.459352	0.00629522	0.00348989	0.0110221	2.52382e-07
1410	MNDA	1q23	0.000751379	0.0740503	0.162175	0.350443	1	0.67495	0.0670165	0.290637	0.00996171	0.000271511	0.000777769	0.00556879	1	0.0640356	0.408174	0.459352	0.00616585	0.00749468	0.0110221	2.52382e-07
1411	PYHIN1	1q23	6.0739e-05	0.047886	0.162175	0.350443	0.802495	0.67495	0.189637	0.290637	0.00996171	0.000122226	0.000777769	0.00243649	0.825819	0.0640356	0.408174	0.459352	0.00994505	0.00469282	0.0110221	2.52382e-07
1412	IFI16	1q23	3.72405e-05	0.047886	0.162175	0.350443	0.802495	0.67495	0.189637	0.290637	0.00996171	0.000122226	0.000509407	0.00370223	0.825819	0.0640356	0.408174	0.459352	0.00994505	0.00469282	0.0110221	2.52382e-07
1413	AIM2	1q23	6.0739e-05	0.0625202	0.162175	0.350443	0.802495	0.67495	0.189637	0.290637	0.00996171	0.000122226	0.000637484	0.00370223	0.912517	0.0640356	0.408174	0.459352	0.00994505	0.00469282	0.0110221	2.52382e-07
1414	CADM3	1q23	2.27004e-05	0.0769472	0.162175	0.350443	0.802495	0.67495	0.189637	0.290637	0.00996171	0.000122226	0.000637484	0.00201299	0.825819	0.0640356	0.408174	0.459352	0.00994505	0.00469282	0.0110221	2.52382e-07
1415	ACKR1	1q23	2.27004e-05	0.0943488	0.162175	0.350443	0.802495	0.67495	0.189637	0.290637	0.00996171	0.000122226	0.00032716	0.00201299	0.825819	0.0640356	0.408174	0.459352	0.00994505	0.00749468	0.0110221	2.52382e-07
1416	FCER1A	1q23	7.72168e-05	0.0769472	0.162175	0.350443	0.802495	0.67495	0.189637	0.290637	0.00996171	0.000122226	0.000206773	0.00201299	0.741118	0.0640356	0.408174	0.459352	0.00629522	0.00749468	0.022747	2.52382e-07
1417	OR10J3	1q23	4.80501e-05	0.0769472	0.162175	0.350443	0.802495	0.67495	0.189637	0.290637	0.00996171	0.000122226	0.000206773	0.00201299	0.741118	0.0640356	0.408174	0.459352	0.00629522	0.00348989	0.022747	2.52382e-07
1418	OR10J1	1q23	2.97319e-05	0.0769472	0.0606207	0.350443	1	0.67495	0.189637	0.290637	0.00996171	0.000122226	0.00013019	0.00309341	0.741702	0.0640356	0.408174	0.459352	0.00616585	0.00348989	0.022747	2.52382e-07
1419	OR10J5	1q23	1.76886e-06	0.118893	0.0606207	0.350443	1	0.434147	0.189637	0.290637	0.00996171	0.000122226	5.11602e-05	0.00470571	0.741702	0.0640356	0.408174	0.459352	0.00994505	0.00348989	0.042618	2.52382e-07
1420	APCS	1q23	1.76886e-06	0.0980948	0.0606207	0.350443	1	0.269005	0.189637	0.290637	0.00996171	0.000122226	3.19655e-05	0.00470571	0.741702	0.0640356	0.408174	0.459352	0.00994505	0.00348989	0.042618	2.52382e-07
1421	CRP	1q23	2.23101e-06	0.0980487	0.0606207	0.350443	1	0.269005	0.0670165	0.290637	0.00352015	0.000122226	1.99401e-05	0.0139542	0.913501	0.0640356	0.247454	0.459352	0.00629522	0.00348989	0.042618	7.80794e-08
1422	DUSP23	1q23	4.33974e-07	0.0650836	0.0606207	0.350443	1	0.269005	0.0670165	0.290637	0.00352015	0.000122226	1.99401e-05	0.0139542	0.827906	0.0640356	0.247454	0.459352	0.00629522	0.00348989	0.042618	2.36991e-08
1423	FCRL6	1q23	2.49169e-07	0.0650836	0.0606207	0.350443	1	0.269005	0.0670165	0.290637	0.00352015	0.000122226	3.19655e-05	0.0201147	0.827906	0.0640356	0.247454	0.459352	0.00629522	0.00348989	0.042618	6.73681e-08
1424	SLAMF8	1q23	1.42469e-07	0.0650836	0.0606207	0.350443	1	0.269005	0.0670165	0.290637	0.00352015	0.000122226	3.19655e-05	0.0201147	0.913501	0.0640356	0.477911	0.459352	0.00629522	0.00348989	0.042618	6.73681e-08
1425	C1orf204	1q23	1.42469e-07	0.0800485	0.0606207	0.350443	1	0.269005	0.0349936	0.290637	0.00352015	0.000122226	3.19655e-05	0.0201147	0.913501	0.0640356	0.477911	0.459352	0.00629522	0.00348989	0.042618	6.73681e-08
1426	VSIG8	1q23	1.42469e-07	0.0800485	0.0606207	0.350443	1	0.161771	0.0349936	0.290637	0.00352015	0.000122226	3.19655e-05	0.0201147	1	0.0640356	0.477911	0.459352	0.00629522	0.00348989	0.042618	6.73681e-08
1427	RP11-190A12.7	1q23	1.42469e-07	0.0800485	0.0606207	0.350443	1	0.0949283	0.0349936	0.290637	0.00352015	0.000122226	3.19655e-05	0.0201147	1	0.0640356	0.477911	0.459352	0.00629522	0.00348989	0.042618	6.73681e-08
1428	CFAP45	1q23	1.42469e-07	0.0800485	0.0606207	0.53903	1	0.0949283	0.0349936	0.290637	0.00352015	0.000122226	5.11602e-05	0.0201147	1	0.0640356	0.477911	0.459352	0.00629522	0.00348989	0.042618	6.73681e-08
1429	TAGLN2	1q23	1.42469e-07	0.101312	0.0606207	0.53903	1	0.0949283	0.0349936	0.290637	0.00352015	0.000122226	5.11602e-05	0.0318066	1	0.0640356	0.477911	0.459352	0.00629522	0.00348989	0.042618	6.73681e-08
1430	IGSF9	1q23	1.42469e-07	0.101312	0.0606207	0.53903	1	0.0545735	0.0349936	0.290637	0.000943526	0.000122226	5.11602e-05	0.0318066	1	0.0640356	0.477911	0.459352	0.00616585	0.00211582	0.042618	2.07987e-08
1431	SLAMF9	1q23	1.42469e-07	0.101312	0.0606207	0.53903	1	0.0545735	0.0349936	0.290637	0.000943526	0.000122226	5.11602e-05	0.0318066	1	0.0640356	0.477911	0.459352	0.00616585	0.00211582	0.042618	2.07987e-08
1432	PIGM	1q23	4.60311e-08	0.101312	0.0606207	0.53903	1	0.0308301	0.0349936	0.290637	0.000943526	6.41486e-05	5.11602e-05	0.0225297	0.914305	0.0640356	0.477911	0.459352	0.00383848	0.00348989	0.0501463	2.07987e-08
1433	KCNJ10	1q23	1.09012e-07	0.0833235	0.0606207	0.53903	1	0.0470999	0.0349936	0.290637	0.000943526	6.41486e-05	5.11602e-05	0.0157805	0.915034	0.0640356	0.477911	0.459352	0.00224392	0.00348989	0.0501463	2.07987e-08
1434	KCNJ9	1q23	1.09012e-07	0.0833235	0.0606207	0.350443	1	0.0470999	0.0349936	0.290637	0.000943526	6.41486e-05	5.11602e-05	0.0250132	0.914305	0.0640356	0.477911	0.459352	0.00383848	0.00211582	0.0501463	6.30322e-09
1435	IGSF8	1q23	1.09012e-07	0.0833235	0.0606207	0.350443	1	0.0470999	0.0349936	0.290637	0.000943526	6.41486e-05	5.11602e-05	0.0250132	0.914305	0.0640356	0.477911	0.459352	0.00383848	0.00211582	0.0501463	6.30322e-09
1436	ATP1A2	1q23	1.09012e-07	0.0833232	0.0606207	0.350443	1	0.0276912	0.0349936	0.290637	0.000943526	6.41486e-05	5.11602e-05	0.0250132	0.831497	0.0640356	0.477911	0.459352	0.00383848	0.00211582	0.0501463	6.30322e-09
1437	ATP1A4	1q23	6.05565e-08	0.0833232	0.0606207	0.350443	1	0.0276912	0.0349936	0.290637	0.000943526	6.41486e-05	5.11602e-05	0.0250132	0.915034	0.0640356	0.477911	0.459352	0.00383848	0.00348989	0.0501463	1.87646e-09
1438	CASQ1	1q23	1.46495e-08	0.0678074	0.0606207	0.350443	1	0.00942003	0.0349936	0.290637	0.000943526	6.41486e-05	8.17155e-05	0.0157805	0.914305	0.0640356	0.477911	0.459352	0.00383848	0.00348989	0.0501463	1.87646e-09
1439	PEA15	1q23	2.60164e-08	0.0833232	0.0606207	0.350443	1	0.00942003	0.0349936	0.290637	0.000943526	6.41486e-05	3.19655e-05	0.0157805	0.914305	0.0640356	0.477911	0.459352	0.00383848	0.00348989	0.0501463	1.87646e-09
1440	DCAF8	1q23	2.60164e-08	0.0833232	0.0606207	0.350443	1	0.0171552	0.0349936	0.290637	0.000943526	6.41486e-05	3.19655e-05	0.0157805	0.914305	0.0640356	0.477911	0.459352	0.00383848	0.00469282	0.0336656	1.87646e-09
1441	RP11-574F21.3	1q23	2.60164e-08	0.0549651	0.0606207	0.350443	1	0.0171552	0.0349936	0.290637	0.000943526	6.41486e-05	1.99401e-05	0.0157805	0.748893	0.0640356	0.477911	0.459352	0.00224392	0.00290469	0.0222793	1.87646e-09
1442	PEX19	1q23	2.60164e-08	0.0833232	0.0606207	0.350443	1	0.161771	0.0349936	0.290637	0.000943526	6.41486e-05	3.19655e-05	0.0225297	1	0.0640356	0.704527	0.459352	0.00383848	0.00290469	0.0336656	5.95689e-10
1443	COPA	1q23	4.60311e-08	0.0678074	0.0606207	0.350443	1	0.161771	0.0349936	0.290637	0.000943526	6.41486e-05	5.11602e-05	0.0157805	0.830257	0.0640356	0.704527	0.459352	0.00383848	0.00290469	0.0222793	1.87646e-09
1444	NCSTN	1q23	1.42469e-07	0.0678074	0.0606207	0.350443	1	0.161771	0.0349936	0.290637	0.000943526	6.41486e-05	5.11602e-05	0.0157805	1	0.0640356	0.704527	0.459352	0.00375629	0.00211582	0.0222793	2.0686e-09
1445	NHLH1	1q23	1.42469e-07	0.0833232	0.0606207	0.350443	1	0.161771	0.0349936	0.290637	0.000943526	6.41486e-05	5.11602e-05	0.0157805	1	0.0640356	0.704527	0.459352	0.00375629	0.00211582	0.0222793	2.0686e-09
1446	VANGL2	1q23	8.11375e-08	0.0678074	0.0606207	0.350443	1	0.161771	0.0349936	0.290637	0.00352015	6.41486e-05	5.11602e-05	0.0250132	0.913501	0.0640356	0.704527	0.459352	0.00224392	0.00211582	0.0222793	2.0686e-09
1447	SLAMF6	1q23	4.60311e-08	0.0444065	0.0606207	0.350443	1	0.161771	0.0349936	0.290637	0.00352015	6.41486e-05	5.11602e-05	0.0250132	0.913501	0.0640356	0.408174	0.459352	0.00383848	0.00211582	0.0222793	7.06328e-09
1448	CD84	1q23	2.60164e-08	0.0445127	0.0606207	0.350443	1	0.161771	0.0349936	0.290637	0.00352015	6.41486e-05	5.11602e-05	0.0250132	0.827906	0.0640356	0.408174	0.459352	0.00375629	0.00348989	0.0222793	2.58373e-08
1449	SLAMF1	1q23	1.46495e-08	0.0573471	0.0606207	0.350443	1	0.161771	0.0349936	0.290637	0.00352015	6.41486e-05	5.11602e-05	0.0250132	0.827906	0.0640356	0.408174	0.459352	0.00616585	0.00348989	0.00738423	7.55257e-09
1450	CD48	1q23	1.84358e-08	0.0731737	0.0606207	0.350443	0.815601	0.161771	0.0349936	0.290637	0.00352015	3.36501e-05	5.11602e-05	0.0250132	1	0.0640356	0.408174	0.459352	0.000805819	0.00126899	0.00738423	2.58373e-08
1451	SLAMF7	1q23	1.42275e-08	0.0861767	0.0606207	0.350443	0.815601	0.269005	0.0349936	0.290637	0.00352015	8.53201e-05	5.11602e-05	0.0250132	0.826462	0.0640356	0.408174	0.459352	0.00133188	0.00126899	0.00738423	2.58373e-08
1452	LY9	1q23	7.90177e-09	0.046349	0.0337143	0.350443	0.815601	0.269005	0.0349936	0.290637	0.00352015	0.000151813	1.38599e-05	0.0250132	0.826462	0.0640356	0.704527	0.459352	0.00231141	0.00749468	0.00738423	2.58373e-08
1453	CD244	1q23	7.90177e-09	0.0300081	0.0184924	0.350443	0.815601	0.269005	0.0178463	0.290637	0.00352015	0.000151813	2.27757e-05	0.0484228	0.826462	0.0640356	0.704527	0.459352	0.000805819	0.00749468	0.00738423	2.58373e-08
1454	ITLN1	1q23	3.54459e-08	0.0300081	0.0184924	0.350443	1	0.269005	0.0349936	0.290637	0.00352015	0.000151813	2.27757e-05	0.0662095	0.912517	0.0640356	0.704527	0.459352	0.000776392	0.0118253	0.00738423	2.58373e-08
1455	ITLN2	1q23	2.00613e-08	0.0598768	0.0184924	0.350443	0.815601	0.434147	0.0349936	0.290637	0.00352015	0.000151813	2.27757e-05	0.0484228	1	0.0640356	0.704527	0.459352	0.00133188	0.00749468	0.00738423	2.17039e-09
1456	F11R	1q23	6.35114e-09	0.0505493	0.0184924	0.350443	0.6504	0.269005	0.0670165	0.290637	0.00352015	0.000151813	3.19655e-05	0.0484228	1	0.0640356	0.704527	0.459352	0.000805819	0.0118253	0.00738423	2.17039e-09
1457	RP11-544M22.13	1q23	3.04918e-09	0.0505493	0.0184924	0.350443	0.6504	0.269005	0.0670165	0.290637	0.00352015	0.000207361	3.19655e-05	0.0484228	1	0.0640356	0.704527	0.459352	0.000776392	0.0118253	0.00738423	6.13567e-10
1458	USF1	1q23	3.04918e-09	0.0505493	0.0184924	0.350443	0.6504	0.269005	0.0670165	0.290637	0.00352015	0.000426051	3.19655e-05	0.0484228	1	0.0640356	0.704527	0.459352	0.000805819	0.0118253	0.00738423	6.13567e-10
1459	TSTD1	1q23	3.04918e-09	0.0505493	0.0184924	0.350443	0.6504	0.269005	0.0670165	0.290637	0.00352015	0.000207361	3.19655e-05	0.0484228	1	0.0640356	0.704527	0.459352	0.000805819	0.0118253	0.00738423	6.13567e-10
1460	ARHGAP30	1q23	1.63238e-09	0.0786815	0.0184924	0.350443	0.6504	0.269005	0.0670165	0.290637	0.00352015	0.000426051	3.19655e-05	0.0484228	1	0.0640356	0.704527	0.459352	0.000805819	0.0118253	0.00738423	6.13567e-10
1461	PVRL4	1q23	1.63238e-09	0.0786815	0.0184924	0.350443	0.6504	0.269005	0.0670165	0.290637	0.00352015	0.000426051	3.19655e-05	0.0484228	1	0.0640356	0.704527	0.459352	0.000805819	0.0118253	0.00738423	6.13567e-10
1462	AL591806.1	1q23	1.63238e-09	0.0786815	0.0184924	0.350443	0.6504	0.269005	0.0670165	0.290637	0.00352015	0.000426051	3.19655e-05	0.0484228	1	0.0640356	0.704527	0.459352	0.000805819	0.0118253	0.00738423	6.13567e-10
1463	KLHDC9	1q23	1.63238e-09	0.0620247	0.0184924	0.350443	0.6504	0.269005	0.0670165	0.290637	0.00352015	0.000426051	3.19655e-05	0.0484228	1	0.0640356	0.408174	0.459352	0.000805819	0.0118253	0.0145439	1.70731e-10
1464	PFDN2	1q23	1.63238e-09	0.0620247	0.0184924	0.350443	0.6504	0.269005	0.0670165	0.290637	0.00352015	0.000426051	3.19655e-05	0.0484228	1	0.0640356	0.408174	0.459352	0.000805819	0.0118253	0.0145439	1.70731e-10
1465	NIT1	1q23	1.63238e-09	0.0620247	0.0184924	0.350443	0.649875	0.434147	0.0670165	0.290637	0.00352015	0.000426051	3.19655e-05	0.0484228	1	0.0640356	0.408174	0.459352	0.00133188	0.0118253	0.0145439	1.70731e-10
1466	DEDD	1q23	1.63238e-09	0.0620247	0.0184924	0.350443	0.649875	0.434147	0.133052	0.290637	0.00352015	0.000426051	3.19655e-05	0.0484228	1	0.0640356	0.408174	0.459352	0.00133188	0.0118253	0.0145439	1.70731e-10
1467	UFC1	1q23	5.67272e-09	0.059813	0.0184924	0.350443	0.6504	0.434147	0.133052	0.290637	0.00352015	0.000426051	3.19655e-05	0.0662095	1	0.0640356	0.408174	0.459352	0.00231141	0.0118253	0.00937129	1.70731e-10
1468	USP21	1q23	5.67272e-09	0.059813	0.0184924	0.350443	0.6504	0.434147	0.133052	0.290637	0.00352015	0.000426051	3.19655e-05	0.0662095	1	0.0640356	0.408174	0.459352	0.00231141	0.0118253	0.00937129	1.70731e-10
1469	PPOX	1q23	5.67272e-09	0.059813	0.0184924	0.350443	0.6504	0.434147	0.133052	0.290637	0.00352015	0.000426051	3.19655e-05	0.0662095	1	0.0640356	0.408174	0.459352	0.00231141	0.0118253	0.00937129	1.70731e-10
1470	B4GALT3	1q23	5.67272e-09	0.059813	0.0184924	0.350443	0.6504	0.434147	0.133052	0.290637	0.00352015	0.000426051	3.19655e-05	0.0662095	1	0.0640356	0.408174	0.459352	0.00231141	0.0118253	0.00937129	1.70731e-10
1471	ADAMTS4	1q23	5.67272e-09	0.059813	0.0184924	0.350443	0.6504	0.434147	0.133052	0.290637	0.00352015	0.000242042	3.19655e-05	0.0662095	0.912517	0.0640356	0.408174	0.459352	0.00231141	0.0118253	0.00937129	1.70731e-10
1472	NDUFS2	1q23	5.67272e-09	0.059813	0.0184924	0.350443	0.6504	0.434147	0.133052	0.290637	0.00352015	0.000137766	3.19655e-05	0.0662095	0.912517	0.0640356	0.408174	0.459352	0.00230823	0.0118253	0.00937129	1.70731e-10
1473	FCER1G	1q23	5.67272e-09	0.059813	0.0184924	0.350443	0.6504	0.434147	0.133052	0.290637	0.00352015	0.000137766	5.11602e-05	0.0662095	0.912517	0.0640356	0.408174	0.459352	0.00230823	0.0118253	0.00937129	1.70731e-10
1474	APOA2	1q23	5.67272e-09	0.0731737	0.0184924	0.350443	0.6504	0.434147	0.133052	0.290637	0.00352015	0.000137766	5.11602e-05	0.0662095	0.825819	0.0640356	0.408174	0.459352	0.00230823	0.0118253	0.00937129	1.70731e-10
1475	NR1I3	1q23	5.67272e-09	0.0731737	0.0184924	0.350443	0.6504	0.434147	0.133052	0.290637	0.00352015	0.000137766	5.11602e-05	0.0662095	0.741702	0.0640356	0.408174	0.459352	0.00382569	0.0118253	0.00937129	1.70731e-10
1476	TOMM40L	1q23	5.67272e-09	0.0731737	0.0184924	0.350443	0.6504	0.434147	0.133052	0.290637	0.00352015	0.000137766	5.11602e-05	0.0662095	0.741702	0.0640356	0.408174	0.459352	0.00382569	0.0118253	0.00937129	1.70731e-10
1477	PCP4L1	1q23	5.67272e-09	0.0731737	0.0101421	0.350443	0.6504	0.434147	0.133052	0.290637	0.00352015	0.000242042	5.11602e-05	0.0662095	0.741702	0.0640356	0.408174	0.459352	0.00382569	0.0118253	0.00937129	2.17039e-09
1478	MPZ	1q23	6.35114e-09	0.0892004	0.0184924	0.350443	0.649875	0.434147	0.0670165	0.290637	0.00352015	0.000111495	8.17155e-05	0.0662095	0.741702	0.0640356	0.408174	0.459352	0.00382569	0.0118253	0.00937129	2.58373e-08
1479	SDHC	1q23	5.67272e-09	0.0706559	0.0184924	0.350443	0.815601	0.434147	0.0670165	0.290637	0.00352015	0.000111495	8.17155e-05	0.0662095	0.741702	0.0640356	0.408174	0.459352	0.00382569	0.0118253	0.00937129	2.58373e-08
1480	CFAP126	1q23	3.54459e-08	0.0861767	0.0184924	0.350443	1	0.434147	0.189637	0.290637	0.00352015	8.53201e-05	0.00013019	0.0662095	0.741702	0.0640356	0.408174	0.459352	0.00660649	0.0118253	0.00937129	2.58373e-08
1481	FCGR2B	1q23	1.84358e-08	0.0528182	0.0337143	0.350443	1	0.71535	0.189637	0.290637	0.00352015	3.36501e-05	2.65404e-05	0.0662095	1	0.0640356	0.408174	0.459352	0.00660649	0.00749468	0.00738423	8.68302e-08
1482	FCGR2A	1q23	1.84358e-08	0.0528182	0.0337143	0.350443	1	0.71535	0.189637	0.290637	0.00352015	3.36501e-05	2.65404e-05	0.0662095	1	0.0640356	0.408174	0.459352	0.00660649	0.00749468	0.00738423	8.68302e-08
1483	FCGR3B	1q23	1.84358e-08	0.0528182	0.0337143	0.350443	1	0.71535	0.189637	0.290637	0.00352015	3.36501e-05	2.65404e-05	0.0662095	1	0.0640356	0.408174	0.459352	0.00660649	0.00749468	0.00738423	8.68302e-08
1484	HSPA6	1q23	1.84358e-08	0.0528182	0.0337143	0.350443	1	0.71535	0.189637	0.290637	0.00352015	3.36501e-05	2.65404e-05	0.0662095	1	0.0640356	0.408174	0.459352	0.00660649	0.00749468	0.00738423	8.68302e-08
1485	FCGR3A	1q23	1.84358e-08	0.0528182	0.0337143	0.350443	1	0.71535	0.189637	0.290637	0.00352015	3.36501e-05	2.65404e-05	0.0662095	1	0.0640356	0.408174	0.459352	0.00660649	0.00749468	0.00738423	8.68302e-08
1486	FCRLA	1q23	2.60164e-08	0.0337712	0.0184924	0.350443	1	0.71535	0.189637	0.290637	0.00352015	3.36501e-05	1.76743e-05	0.0954145	0.912517	0.0640356	0.408174	0.459352	0.00660649	0.00749468	0.00738423	2.58373e-08
1487	FCRLB	1q23	4.60311e-08	0.0423082	0.0184924	0.350443	0.802495	0.434147	0.189637	0.290637	0.00352015	3.36501e-05	1.76743e-05	0.0954145	0.912517	0.0640356	0.408174	0.459352	0.00660649	0.00749468	0.00738423	2.58373e-08
1488	DUSP12	1q23	4.60311e-08	0.0337712	0.0184924	0.350443	0.802495	0.434147	0.189637	0.290637	0.00352015	3.36501e-05	1.06046e-05	0.0954145	0.912517	0.0640356	0.408174	0.459352	0.00639496	0.0118253	0.0182309	2.58373e-08
1489	ATF6	1q23	1.46495e-08	0.0283042	0.0184924	0.350443	0.802495	0.10996	0.189637	0.290637	0.00352015	3.36501e-05	1.06046e-05	0.0711807	0.913637	0.0640356	0.408174	0.459352	0.00382569	0.0398527	0.0182309	2.1403e-07
1490	OLFML2B	1q23	2.60164e-08	0.0423082	0.0337143	0.350443	0.79414	0.269005	0.189637	0.290637	0.00352015	6.41486e-05	4.89079e-05	0.0954145	1	0.0640356	0.0783146	0.459352	0.00639496	0.0268805	0.00738423	2.1403e-07
1491	NOS1AP	1q23	1.46495e-08	0.0445127	0.0337143	0.350443	0.79414	0.161771	0.369851	0.137167	0.00352015	1.77266e-05	6.94972e-05	0.0524752	0.744519	0.0640356	0.0783146	0.285966	0.00382569	0.0178895	0.00738423	6.73681e-08
1492	RP11-565P22.6	1q23	2.60164e-08	0.0527293	0.0337143	0.350443	0.594166	0.269005	0.189637	0.343441	0.00352015	3.36501e-05	4.89079e-05	0.0350016	1	0.0640356	0.0783146	0.459352	0.00639496	0.0268805	0.00561474	8.68302e-08
1493	C1orf226	1q23	2.60164e-08	0.0527293	0.0337143	0.350443	0.594166	0.269005	0.189637	0.343441	0.00352015	3.36501e-05	4.89079e-05	0.0350016	1	0.0640356	0.0783146	0.459352	0.00639496	0.0268805	0.00561474	8.68302e-08
1494	C1orf111	1q23	2.60164e-08	0.0527293	0.0337143	0.350443	0.594166	0.269005	0.189637	0.343441	0.00352015	3.36501e-05	4.89079e-05	0.0350016	1	0.0640356	0.0783146	0.459352	0.00639496	0.0268805	0.00561474	8.68302e-08
1495	SH2D1B	1q23	2.60164e-08	0.0800485	0.0337143	0.350443	0.79414	0.269005	0.189637	0.343441	0.00352015	3.36501e-05	2.94255e-05	0.0350016	0.826462	0.0640356	0.0783146	0.459352	0.00639496	0.0398527	0.00561474	8.68302e-08
1496	UHMK1	1q23	4.60311e-08	0.101312	0.0337143	0.350443	0.79414	0.269005	0.189637	0.343441	0.00352015	1.77266e-05	4.89079e-05	0.0318066	1	0.0640356	0.0783146	0.459352	0.00639496	0.0398527	0.00674933	8.68302e-08
1497	UAP1	1q23	4.60311e-08	0.101312	0.0337143	0.350443	1	0.269005	0.189637	0.343441	0.000943526	1.77266e-05	4.89079e-05	0.0318066	1	0.0640356	0.143875	0.459352	0.00660649	0.0398527	0.00674933	8.68302e-08
1498	DDR2	1q23	8.11375e-08	0.147921	0.0337143	0.350443	1	0.434147	0.189637	1	0.00352015	1.77266e-05	8.10978e-05	0.0318066	0.913501	0.0640356	0.143875	0.459352	0.00230823	0.0268805	0.00408154	7.80794e-08
1499	HSD17B7	1q23	2.49169e-07	0.147921	0.0337143	0.53903	0.787082	0.434147	0.189637	1	0.00352015	1.77266e-05	8.10978e-05	0.0318066	0.827906	0.0640356	0.143875	0.459352	0.00382569	0.0268805	0.00408154	2.58373e-08
1500	C1orf110	1q23	2.49169e-07	0.148112	0.0337143	0.53903	1	0.434147	0.189637	1	0.000943526	1.77266e-05	8.10978e-05	0.0318066	0.664339	0.0640356	0.143875	0.459352	0.00382569	0.0268805	0.00408154	2.58373e-08
1501	RGS4	1q23	2.23101e-06	0.0769472	0.0606207	0.350443	1	0.434147	0.189637	1	0.00352015	3.36501e-05	8.24921e-05	0.0201147	0.741702	0.0640356	0.143875	0.459352	0.00660649	0.0268805	0.00408154	2.58373e-08
1502	RGS5	1q23	7.52548e-07	0.0625841	0.0606207	0.350443	1	0.434147	0.189637	1	0.000943526	3.36501e-05	8.10978e-05	0.00828948	0.741702	0.0640356	0.143875	0.459352	0.00382569	0.0178895	0.0024392	7.55257e-09
1503	NUF2	1q23	4.33974e-07	0.0625202	0.162175	0.350443	0.79414	0.434147	0.189637	1	0.000943526	3.36501e-05	0.00020957	0.0122076	0.738963	0.0640356	0.406117	0.699797	0.00230823	0.0268805	0.0024392	2.58373e-08
1504	PBX1	1q23	1.12039e-05	0.0255567	0.0337143	0.734786	0.79414	0.434147	0.0872433	1	0.00352015	0.000231759	3.2689e-05	0.00470571	1	0.0640356	0.406117	0.699797	0.00382569	0.119038	0.00561474	2.03092e-06
1505	LMX1A	1q23	1.82985e-05	0.0740503	0.0337143	0.482837	0.594166	0.434147	0.0872433	1	0.0127169	8.83044e-05	3.2689e-05	0.0070839	0.655157	0.0640356	0.143875	0.699797	0.00231141	0.166106	0.022747	2.52382e-07
1506	RXRG	1q23	1.82985e-05	0.237972	0.0337143	0.482837	0.787082	0.434147	0.0872433	1	0.00352015	0.000160795	8.81119e-05	0.0105496	1	0.0640356	0.143875	0.699797	0.00639496	0.0839261	0.022747	2.52382e-07
1507	LRRC52	1q24	1.82985e-05	0.280587	0.0337143	0.482837	0.787082	0.434147	0.0872433	1	0.00352015	0.000160795	5.37011e-05	0.0070839	1	0.0640356	0.143875	0.699797	0.0105771	0.0839261	0.0144596	2.52382e-07
1508	MGST3	1q24	6.82611e-06	0.334567	0.0337143	0.482837	0.787082	0.434147	0.0872433	1	0.00352015	0.000160795	8.81119e-05	0.0070839	1	0.0640356	0.143875	0.699797	0.00639496	0.119038	0.00906823	2.52382e-07
1509	ALDH9A1	1q24	6.82611e-06	0.243098	0.0337143	0.482837	0.787082	0.434147	0.0872433	1	0.00352015	8.83044e-05	8.81119e-05	0.0070839	1	0.0640356	0.143875	0.699797	0.00660649	0.119038	0.00906823	2.52382e-07
1510	TMCO1	1q24	1.12039e-05	0.200455	0.0606207	0.482837	0.787082	0.434147	0.0872433	1	0.0127169	0.000160795	8.81119e-05	0.0070839	1	0.0640356	0.143875	0.699797	0.00660649	0.119038	0.00906823	7.99624e-07
1511	UCK2	1q24	1.12039e-05	0.135081	0.0606207	0.482837	0.787082	0.434147	0.161884	1	0.0127169	0.000160795	0.000235846	0.0105496	0.733962	0.0640356	0.143875	0.699797	0.00639496	0.119038	0.0144596	2.52382e-07
1512	FAM78B	1q24	2.97319e-05	0.103299	0.179882	0.482837	0.787082	0.434147	0.161884	1	0.0127169	0.000160795	0.000161729	0.015537	0.730377	0.0640356	0.143875	0.699797	0.00639496	0.119038	0.022747	2.48051e-06
1513	POGK	1q24	6.82611e-06	0.0989134	0.0840797	0.482837	1	0.200045	0.161884	1	0.0440183	8.83044e-05	0.000261821	0.0325438	0.486083	0.277054	1	0.699797	0.00660649	0.0839261	0.00162973	4.99662e-05
1514	TADA1	1q24	6.82611e-06	0.0989134	0.0840797	0.482837	1	0.200045	0.161884	1	0.0127169	8.83044e-05	0.000161729	0.0325438	0.486083	0.277054	1	0.699797	0.00660649	0.0839261	0.00162973	4.99662e-05
1515	ILDR2	1q24	6.82611e-06	0.0989134	0.0840797	0.482837	1	0.200045	0.161884	1	0.00312459	8.83044e-05	0.000161729	0.015537	0.301113	0.277054	1	0.699797	0.00382569	0.0839261	0.000938648	4.99662e-05
1516	MAEL	1q24	6.82611e-06	0.0989134	0.0840797	0.482837	1	0.200045	0.161884	1	0.00312459	8.83044e-05	0.000423039	0.015537	0.24998	0.277054	1	0.699797	0.00660649	0.119038	0.00279939	4.99662e-05
1517	GPA33	1q24	1.12039e-05	0.0800736	0.0840797	0.482837	1	0.200045	0.161884	1	0.00312459	8.83044e-05	0.000423039	0.015537	0.301113	0.277054	1	0.699797	0.00382569	0.119038	0.00475424	1.76123e-05
1518	DUSP27	1q24	1.12039e-05	0.0989134	0.0840797	0.482837	1	0.200045	0.448021	1	0.00312459	8.83044e-05	0.000423039	0.015537	0.301113	0.277054	1	0.699797	0.00230823	0.119038	0.00279939	4.99662e-05
1519	POU2F1	1q24	1.82985e-05	0.125991	0.0211395	0.482837	1	0.052685	0.448021	1	0.013348	0.000122226	0.00279031	0.0256011	0.301113	0.277054	1	0.699797	0.00230823	0.0839261	0.00475424	4.99662e-05
1520	CD247	1q24	4.80501e-05	0.184807	0.0103867	0.482837	1	0.052685	0.448021	1	0.013348	0.000160795	0.00237393	0.015537	0.352928	0.277054	1	0.699797	0.00660649	0.0839261	0.00475424	0.000103889
1521	CREG1	1q24	4.80501e-05	0.184807	0.0103867	0.482837	1	0.052685	0.448021	1	0.013348	0.000160795	0.00237393	0.015537	0.414923	0.447339	1	0.699797	0.00382569	0.0839261	0.00475424	4.99662e-05
1522	RCSD1	1q24	4.80501e-05	0.125991	0.0103867	0.720447	0.787082	0.052685	0.161884	1	0.013348	0.000160795	0.00237393	0.0226204	0.565699	0.277054	1	0.699797	0.00660649	0.0839261	0.00475424	2.22868e-05
1523	MPZL1	1q24	4.80501e-05	0.190035	0.0103867	0.720447	0.787082	0.052685	0.161884	1	0.013348	8.83044e-05	0.00237393	0.0226204	0.646586	0.277054	0.704527	0.699797	0.00660649	0.119038	0.00279939	9.09203e-06
1524	ADCY10	1q24	3.87295e-05	0.130434	0.0103867	0.720447	0.777071	0.110354	0.161884	1	0.00312459	0.000122226	0.00152694	0.0226204	0.491561	0.277054	1	0.699797	0.00660649	0.119038	0.00279939	9.09203e-06
1525	MPC2	1q24	6.17156e-05	0.158389	0.0103867	0.720447	0.777071	0.110354	0.161884	1	0.013348	0.000122226	0.00237393	0.0226204	0.491561	0.277054	1	0.699797	0.0105771	0.119038	0.00475424	2.75097e-05
1526	DCAF6	1q24	6.17156e-05	0.190035	0.0103867	0.720447	0.777071	0.110354	0.161884	1	0.013348	0.000122226	0.000978491	0.0226204	0.491561	0.277054	0.704527	0.699797	0.00230823	0.119038	0.00475424	9.09203e-06
1527	GPR161	1q24	6.17156e-05	0.269893	0.0103867	0.720447	0.560408	0.110354	0.161884	1	0.013348	0.000122226	0.000625085	0.015537	0.490046	0.277054	1	0.699797	0.00660649	0.130953	0.00279939	9.09203e-06
1528	TIPRL	1q24	9.77972e-05	0.269893	0.0103867	0.720447	0.560408	0.110354	0.161884	1	0.013348	8.83044e-05	0.000978491	0.015537	0.560393	0.277054	1	0.699797	0.00639496	0.130953	0.00279939	9.09203e-06
1529	SFT2D2	1q24	9.77972e-05	0.269365	0.0103867	0.720447	0.560408	0.110354	0.161884	1	0.013348	8.83044e-05	0.00152694	0.0105496	0.48367	0.277054	1	0.699797	0.0105771	0.130953	0.00279939	9.09203e-06
1530	TBX19	1q24	0.000154074	0.269893	0.0103867	0.720447	0.560408	0.110354	0.161884	1	0.013348	8.83044e-05	0.00152694	0.015537	0.48367	0.277054	1	0.699797	0.00639496	0.130953	0.00279939	9.09203e-06
1531	XCL2	1q24	0.000241258	0.263216	0.0211395	0.720447	0.560408	0.110354	0.448021	1	0.013348	0.000160795	0.000681826	0.0226204	0.555197	0.277054	1	0.699797	0.0107502	0.119038	0.000302132	9.09203e-06
1532	XCL1	1q24	0.000241258	0.263216	0.0211395	0.720447	0.560408	0.110354	0.161884	1	0.013348	0.000160795	0.000423039	0.0226204	0.555197	0.277054	1	0.699797	0.0170803	0.0839261	0.000487711	2.93447e-06
1533	DPT	1q24	0.000375356	0.185145	0.0103867	0.720447	0.787082	0.110354	0.161884	1	0.013348	8.83044e-05	0.000261821	0.0226204	0.4774	0.277054	0.64367	0.699797	0.0609216	0.119038	0.00104889	9.26358e-07
1534	ATP1B1	1q24	0.000123351	0.12176	0.0211395	1	0.610527	0.110354	0.161884	1	0.013348	0.000294035	0.000625085	0.0226204	0.47543	0.277054	0.268824	0.699797	0.025833	0.166106	0.00104889	2.93447e-06
1535	NME7	1q24	0.000123351	0.0948013	0.0211395	1	0.610527	0.110354	0.161884	1	0.0440183	0.000294035	0.000978491	0.015537	0.552767	0.277054	0.268824	0.699797	0.0162033	0.166106	0.000734844	2.93447e-06
1536	BLZF1	1q24	0.000195811	0.116752	0.042011	0.720447	0.791599	0.110354	0.161884	1	0.0440183	0.000977855	0.000681826	0.0226204	0.47543	0.277054	0.268824	0.699797	0.0252257	0.227834	0.0024392	9.09203e-06
1537	CCDC181	1q24	0.000195811	0.116752	0.042011	0.720447	0.791599	0.110354	0.161884	1	0.00312459	0.000977855	0.000681826	0.0226204	0.47543	0.277054	0.268824	0.699797	0.0252257	0.227834	0.0024392	9.09203e-06
1538	SLC19A2	1q24	0.000483473	0.116752	0.042011	0.720447	0.791599	0.110354	0.161884	1	0.00312459	0.000977855	0.000681826	0.015537	0.47543	0.277054	0.268824	0.699797	0.025833	0.227834	0.00408154	9.09203e-06
1539	F5	1q24	0.000483473	0.116752	0.042011	0.720447	0.791599	0.110354	0.161884	1	0.013348	0.000977855	0.0010954	0.015537	0.552767	0.277054	0.512549	0.699797	0.0252257	0.227834	0.0024392	9.09203e-06
1540	SELP	1q24	0.000483473	0.116752	0.042011	0.720447	1	0.110354	0.161884	1	0.013348	0.000977855	0.000423039	0.0256011	0.405898	0.277054	0.268824	0.699797	0.0162033	0.227834	0.0024392	9.09203e-06
1541	C1orf112	1q24	0.000195811	0.14308	0.042011	0.720447	1	0.110354	0.161884	1	0.013348	0.000977855	0.000161729	0.0177797	0.555197	0.277054	0.268824	0.699797	0.00629522	0.119038	0.00408154	2.22868e-05
1542	SELL	1q24	0.000483473	0.14308	0.042011	0.720447	1	0.110354	0.161884	1	0.013348	0.000977855	0.000261821	0.0256011	0.552767	0.277054	0.268824	0.699797	0.0162033	0.166106	0.00279939	2.22868e-05
1543	SELE	1q24	9.84535e-05	0.14308	0.042011	0.720447	0.787082	0.110354	0.161884	1	0.013348	0.000977855	0.000161729	0.0256011	0.552767	0.277054	0.268824	0.699797	0.0162033	0.166106	0.00279939	2.22868e-05
1544	METTL18	1q24	0.000253513	0.143303	0.042011	0.720447	0.787082	0.110354	0.161884	1	0.013348	0.000977855	6.0311e-05	0.015537	0.631083	0.277054	0.268824	0.699797	0.0160528	0.166106	0.00279939	6.43451e-05
1545	SCYL3	1q24	0.000158539	0.209362	0.042011	0.720447	0.777071	0.110354	0.161884	1	0.013348	0.000977855	6.0311e-05	0.015537	0.634236	0.277054	0.512549	0.699797	0.00616585	0.0839261	0.00408154	6.43451e-05
1546	KIFAP3	1q24	0.000263684	0.14308	0.042011	0.720447	0.777071	0.110354	0.0872433	1	0.00312459	0.000977855	6.0311e-05	0.015537	0.721727	0.277054	1	0.699797	0.00375629	0.0839261	0.00408154	6.43451e-05
1547	METTL11B	1q24	0.000409448	0.168079	0.042011	0.720447	0.777071	0.052685	0.0872433	1	0.013348	0.000977855	0.000101048	0.0325438	0.634236	0.277054	1	0.699797	0.00616585	0.119038	0.00279939	6.43451e-05
1548	GORAB	1q24	0.000322089	0.137621	0.042011	0.720447	1	0.052685	0.0872433	1	0.013348	0.000294035	0.000101048	0.064888	0.812824	0.447339	1	0.699797	0.00629522	0.119038	0.00279939	6.43451e-05
1549	PRRX1	1q24	0.000322089	0.143303	0.121298	0.720447	1	0.052685	0.0872433	1	0.013348	0.000294035	0.00016909	0.064888	0.721727	0.447339	1	0.699797	0.00616585	0.0582611	0.00475424	6.43451e-05
1550	MROH9	1q24	0.000784814	0.143303	0.0479931	0.720447	1	0.35518	0.0872433	1	0.013348	0.000128627	0.000773395	0.0462473	0.723378	0.447339	1	0.699797	0.00629522	0.119038	0.00279939	6.43451e-05
1551	FMO3	1q24	0.000784814	0.173649	0.0606207	0.720447	1	0.35518	0.0872433	1	0.013348	0.000128627	0.000773395	0.0974247	0.635782	0.447339	1	0.699797	0.00994505	0.119038	0.00279939	6.43451e-05
1552	FMO6P	1q24	0.000784814	0.209362	0.0606207	0.720447	1	0.35518	0.0872433	1	0.013348	8.63225e-05	0.000773395	0.0974247	0.635782	0.447339	1	0.699797	0.00616585	0.119038	0.00279939	0.000180719
1553	FMO2	1q24	0.000784814	0.209362	0.0606207	0.720447	1	0.35518	0.0872433	1	0.013348	8.63225e-05	0.000773395	0.0710989	0.552767	0.277054	1	0.699797	0.00375629	0.119038	0.00279939	6.43451e-05
1554	FMO1	1q24	0.00121235	0.173649	0.042011	0.720447	1	0.35518	0.0872433	1	0.013348	8.63225e-05	0.000773395	0.0325438	0.552767	0.277054	1	0.699797	0.00616585	0.119038	0.00674933	6.43451e-05
1555	FMO4	1q24	0.00121235	0.209362	0.042011	0.720447	1	0.110354	0.0872433	1	0.013348	8.63225e-05	0.000773395	0.0462473	0.4774	0.277054	1	0.699797	0.00616585	0.119038	0.00279939	6.43451e-05
1556	PRRC2C	1q24	0.000322089	0.14308	0.042011	0.720447	1	0.052685	0.0872433	0.290637	0.013348	8.63225e-05	0.000773395	0.0325438	0.642433	0.447339	1	0.699797	0.00078477	0.119038	0.000938648	7.99624e-07
1557	MYOC	1q24	0.000784814	0.0908966	0.0840797	0.720447	1	0.052685	0.0872433	0.290637	0.013348	8.63225e-05	0.000773395	0.0462473	0.818033	0.447339	1	0.699797	0.00136568	0.166106	0.000938648	2.48051e-06
1558	VAMP4	1q24	0.000504457	0.0864142	0.042011	0.720447	1	0.052685	0.0872433	1	0.00312459	8.63225e-05	0.000773395	0.0462473	1	0.447339	1	0.699797	0.00383848	0.119038	0.000938648	2.48051e-06
1559	METTL13	1q24	0.000504457	0.0864142	0.042011	0.720447	1	0.052685	0.0872433	1	0.00312459	8.63225e-05	0.0012341	0.0462473	1	0.447339	1	0.699797	0.00383848	0.119038	0.000938648	7.52444e-06
1560	DNM3	1q24	0.000322089	0.0487246	0.0840797	0.720447	0.787082	0.052685	0.0872433	1	0.00312459	0.000161878	9.975e-05	0.0512156	1	0.447339	1	1	0.00383848	0.0839261	0.000302132	6.66352e-07
1561	PIGC	1q24	0.000504457	0.116752	0.144429	0.720447	0.787082	0.110354	0.0872433	1	0.013348	0.000161878	3.59719e-05	0.0898458	0.815413	0.447339	1	1	0.00616585	0.0839261	0.00053513	6.05239e-06
1562	C1orf105	1q24	0.000504457	0.0908966	0.144429	0.720447	0.787082	0.110354	0.0872433	1	0.013348	0.000161878	6.0311e-05	0.0898458	0.726845	0.447339	1	1	0.00616585	0.0839261	0.00053513	1.76123e-05
1563	SUCO	1q24	0.000504457	0.0908669	0.144429	0.720447	0.777071	0.110354	0.0872433	1	0.013348	0.000249778	0.00016909	0.0898458	0.907306	0.447339	1	1	0.0162033	0.0839261	0.00053513	2.22868e-05
1564	FASLG	1q24	0.000504457	0.0864142	0.144429	0.720447	0.777071	0.110354	0.0872433	1	0.013348	0.000128627	0.00016909	0.0898458	0.721727	0.447339	1	1	0.0160528	0.0839261	0.000938648	0.000180719
1565	TNFSF18	1q25	0.000314747	0.10766	0.144429	0.720447	0.777071	0.35518	0.189637	1	0.013348	0.00127905	0.00016909	0.0898458	0.721727	0.447339	1	0.699797	0.025833	0.0839261	0.00279939	0.000180719
1566	TNFSF4	1q25	0.00154174	0.107561	0.0840797	0.482837	0.787082	0.35518	0.220593	1	0.013348	0.00127905	0.000101048	0.0898458	0.812824	0.447339	0.512549	1	0.0252257	0.0839261	0.00162973	6.43451e-05
1567	PRDX6	1q25	0.00154174	0.161999	0.144429	0.482837	0.787082	0.35518	0.189637	1	0.013348	0.00127905	0.00016909	0.122708	1	0.447339	0.512549	0.699797	0.0392536	0.0839261	0.00408154	6.43451e-05
1568	SLC9C2	1q25	0.00154174	0.161999	0.144429	0.482837	0.787082	0.610258	0.189637	1	0.013348	0.00127905	0.000101048	0.0898458	0.905502	0.447339	0.512549	0.699797	0.0392536	0.0839261	0.00408154	6.43451e-05
1569	ANKRD45	1q25	0.00237904	0.197148	0.144429	0.482837	0.787082	0.610258	0.189637	1	0.013348	0.00127905	0.000101048	0.1756	0.811971	0.447339	0.512549	0.699797	0.0608168	0.0839261	0.00408154	6.43451e-05
1570	KLHL20	1q25	0.00237904	0.237741	0.144429	0.482837	1	0.610258	0.189637	1	0.013348	0.00127905	0.000101048	0.165221	0.905502	0.447339	0.268824	0.699797	0.0609216	0.0839261	0.00674933	2.22868e-05
1571	CENPL	1q25	0.00154174	0.197148	0.144429	0.482837	1	0.610258	0.189637	1	0.013348	0.00127905	0.000101048	0.165221	0.906088	0.447339	0.268824	0.699797	0.0608168	0.0839261	0.0110221	2.22868e-05
1572	DARS2	1q25	0.00154174	0.161999	0.144429	0.482837	1	0.610258	0.189637	1	0.013348	0.00127905	0.000101048	0.165221	1	0.447339	0.268824	0.699797	0.0608168	0.0839261	0.0110221	2.22868e-05
1573	ZBTB37	1q25	0.00154174	0.13238	0.144429	0.482837	0.787082	0.610258	0.189637	1	0.013348	0.00127905	0.00016909	0.165221	1	0.447339	0.268824	0.699797	0.0914508	0.0839261	0.0177628	2.22868e-05
1574	SERPINC1	1q25	0.00154174	0.161999	0.144429	0.482837	0.787082	0.610258	0.189637	1	0.013348	0.00127905	0.00016909	0.165221	1	0.447339	0.268824	0.699797	0.0914508	0.0839261	0.0177628	2.22868e-05
1575	RC3H1	1q25	0.00237904	0.168399	0.144429	0.482837	0.787082	0.610258	0.189637	1	0.013348	0.00127905	0.000423039	0.122708	0.906955	0.447339	0.268824	0.699797	0.0914508	0.0839261	0.00674933	2.22868e-05
1576	RABGAP1L	1q25	0.00282695	0.209362	0.162175	1	1	1	0.0783769	1	0.000726499	0.000977855	9.975e-05	0.241769	0.909014	0.447339	0.268824	0.459352	0.0105771	0.0268805	0.0637179	2.48051e-06
1577	GPR52	1q25	0.00637106	0.479349	0.121298	0.720447	0.777071	0.230605	0.189637	1	0.013348	0.00057151	0.000106134	0.122708	0.634236	0.447339	1	0.699797	0.0437771	0.0839261	0.0177628	6.43451e-05
1578	CACYBP	1q25	0.00805918	0.244261	0.042011	1	0.777071	0.610258	0.30823	1	0.00312459	0.000977855	0.0002921	0.48896	0.552767	0.447339	0.512549	0.699797	0.027704	0.130953	0.00797752	2.22868e-05
1579	MRPS14	1q25	0.00805918	0.244261	0.042011	0.734786	0.777071	0.610258	0.30823	1	0.00312459	0.000977855	0.0002921	0.380842	0.635782	0.447339	0.512549	0.699797	0.027704	0.130953	0.00475424	2.22868e-05
1580	TNN	1q25	0.00805918	0.298956	0.042011	0.734786	0.777071	0.610258	0.352282	1	0.00312459	0.000977855	0.00017615	0.298747	0.812824	0.447339	0.512549	0.699797	0.0280194	0.130953	0.00475424	2.93447e-06
1581	KIAA0040	1q25	0.00805918	0.250979	0.042011	0.482837	0.777071	0.610258	0.30823	1	0.00312459	0.000977855	0.00017615	0.298747	0.628763	0.447339	0.512549	0.699797	0.0437771	0.180115	0.00475424	7.52444e-06
1582	TNR	1q25	0.0118187	0.173649	0.042011	0.482837	0.766589	0.35518	0.30823	1	0.00312459	0.00127905	0.0002921	0.298747	0.47543	0.447339	0.512549	0.699797	0.00639496	0.130953	0.00279939	2.75097e-05
1583	RFWD2	1q25	0.00805918	0.209362	0.042011	0.482837	0.766589	0.610258	0.161884	1	0.013348	0.00312045	0.0002921	0.219198	1	0.447339	0.512549	0.699797	0.00639496	0.130953	0.00475424	2.75097e-05
1584	PAPPA2	1q25	0.0137799	0.203358	0.121298	0.482837	0.766589	0.230605	0.161884	0.579118	0.056642	0.00242758	0.000483556	0.286385	1	0.447339	1	1	0.027704	0.093701	0.00279939	2.75097e-05
1585	ASTN1	1q25	0.0280352	0.168079	0.0399414	0.482837	0.394109	0.230605	0.161884	0.579118	0.013348	0.0011108	0.0002921	0.219198	0.544754	0.447339	1	1	0.0437771	0.130953	0.00162973	8.11329e-05
1586	BRINP2	1q25	0.0171751	0.244261	0.0399414	0.482837	0.394109	0.230605	0.161884	1	0.013348	0.00330309	0.000483751	0.154442	0.623333	0.447339	0.653675	1	0.027704	0.180115	0.00279939	2.75097e-05
1587	SEC16B	1q25	0.0171751	0.168399	0.0399414	0.482837	0.560408	0.230605	0.0872433	1	0.056642	0.000576977	0.0002921	0.219198	1	0.447339	0.573874	1	0.161632	0.166106	0.00162973	9.09203e-06
1588	RASAL2	1q25	0.00805918	0.168079	0.0399414	0.188492	0.560408	0.230605	0.0872433	1	0.00312459	0.000416785	0.000483751	0.0821583	0.81425	0.447339	0.313055	1	0.106936	0.0839261	0.00017098	2.93447e-06
1589	TEX35	1q25	0.0171751	0.284439	0.0769102	0.482837	0.372986	0.230605	0.0872433	1	0.013348	0.000576977	0.000483751	0.103999	1	0.447339	0.313055	1	0.106936	0.119038	0.000311322	9.26358e-07
1590	RALGPS2	1q25	0.00805918	0.127183	0.0769102	0.482837	0.777071	0.230605	0.0872433	1	0.056642	0.00242758	0.000799621	0.103999	0.537915	0.447339	0.653675	1	0.0685452	0.119038	8.55079e-05	7.52444e-06
1591	ANGPTL1	1q25	0.00805918	0.190428	0.0769102	0.482837	0.766589	0.230605	0.0872433	1	0.056642	0.0011108	0.000799621	0.143259	0.617963	0.447339	1	1	0.0685452	0.119038	0.000160613	2.93447e-06
1592	FAM20B	1q25	0.0171751	0.278083	0.0769102	0.482837	0.766589	0.230605	0.0872433	1	0.013348	0.000576977	0.000799621	0.143259	0.458722	0.447339	1	1	0.106936	0.119038	0.000299241	6.43451e-05
1593	TOR3A	1q25	0.0171751	0.278083	0.0769102	0.482837	0.766589	0.230605	0.0872433	1	0.013348	0.0011108	0.000799621	0.143259	0.458722	0.447339	1	1	0.107004	0.166106	0.000299241	6.43451e-05
1594	ABL2	1q25	0.0280352	0.284439	0.0769102	0.482837	0.766589	0.230605	0.0872433	1	0.013348	0.000576977	0.000799621	0.103999	0.623333	0.447339	1	1	0.106936	0.166106	0.000160613	2.22868e-05
1595	SOAT1	1q25	0.0754226	0.399106	0.0769102	0.482837	0.766589	0.230605	0.0872433	1	0.056642	0.000576977	0.000799621	0.103999	0.454285	0.447339	0.64367	1	0.107004	0.166106	0.000552764	9.09203e-06
1596	AXDND1	1q25	0.0548247	0.338129	0.0769102	0.482837	0.766589	0.230605	0.161884	1	0.056642	0.000576977	0.000799621	0.0743867	0.537915	0.447339	1	1	0.0706734	0.166106	0.000552764	2.75097e-05
1597	NPHS2	1q25	0.0352107	0.399106	0.0769102	0.482837	0.548253	0.230605	0.161884	1	0.056642	0.000576977	0.000799621	0.0743867	0.458722	0.447339	1	1	0.106936	0.227834	0.00101188	8.11329e-05
1598	TDRD5	1q25	0.0548247	0.338129	0.0769102	0.482837	0.548253	0.110354	0.0872433	1	0.056642	0.000576977	0.000799621	0.0743867	0.537915	0.447339	1	1	0.0685452	0.166106	0.000552764	8.11329e-05
1599	FAM163A	1q25	0.0548247	0.399106	0.0769102	0.482837	0.548253	0.052685	0.0872433	0.579118	0.013348	0.000576977	0.00216489	0.0524559	0.388437	0.447339	1	1	0.107004	0.166106	0.000552764	8.11329e-05
1600	TOR1AIP2	1q25	0.0754226	0.338129	0.0769102	0.482837	0.548253	0.110354	0.161884	1	0.013348	0.000576977	0.00216489	0.0215037	0.537915	0.447339	1	1	0.107004	0.119038	0.000552764	2.75097e-05
1601	TOR1AIP1	1q25	0.0548247	0.284439	0.0769102	0.482837	0.548253	0.052685	0.161884	1	0.013348	0.000576977	0.0035382	0.0215037	0.537915	0.447339	1	1	0.107004	0.119038	0.000299241	9.09203e-06
1602	CEP350	1q25	0.049609	0.203358	0.0769102	0.482837	0.766589	0.200045	0.0872433	1	0.14323	0.000576977	0.0035382	0.0364906	0.471254	0.447339	1	1	0.0685452	0.119038	0.000299241	2.93447e-06
1603	QSOX1	1q25	0.049609	0.203358	0.0769102	0.482837	1	0.052685	0.161884	1	0.14323	0.000576977	0.00131815	0.0364906	0.717722	0.447339	1	0.699797	0.107004	0.119038	4.5171e-05	9.26358e-07
1604	LHX4	1q25	0.0352107	0.168399	0.0769102	0.482837	0.774369	0.052685	0.161884	1	0.14323	0.000576977	0.000799621	0.0743867	0.546792	0.447339	1	0.699797	0.161632	0.119038	0.000160613	2.52382e-07
1605	LHX4-AS1	1q25	0.0118187	0.14308	0.106142	0.482837	1	0.200045	0.161884	1	0.242442	0.0011108	0.000799621	0.131712	0.738554	0.447339	1	0.699797	0.161632	0.119038	0.00017098	1.87646e-09
1606	XPR1	1q25	0.0137799	0.479701	0.0399414	1	0.548253	1	0.0872433	1	0.242442	0.00330309	0.0035382	0.0898458	0.506601	0.447339	1	0.699797	0.0685452	0.166106	0.000561751	2.52382e-07
1607	KIAA1614	1q25	0.00449566	0.547116	0.0769102	1	0.548253	1	0.161884	1	0.14323	0.00250309	0.00771841	0.0462977	0.81451	0.447339	1	0.699797	0.0685452	0.166106	0.000299241	9.09203e-06
1608	STX6	1q25	0.0100563	0.632275	0.0769102	1	0.548253	0.67495	0.161884	1	0.420909	0.00250309	0.00491563	0.0462977	0.811971	0.447339	1	0.699797	0.106936	0.166106	0.000299241	2.75097e-05
1609	MR1	1q25	0.0216583	0.717975	0.0769102	1	0.548253	0.67495	0.161884	1	0.420909	0.00250309	0.00491563	0.0743867	1	0.447339	1	0.699797	0.106936	0.166106	0.000299241	2.75097e-05
1610	IER5	1q25	0.0216583	0.547116	0.0769102	1	0.548253	0.35518	0.161884	1	0.420909	0.00250309	0.00491563	0.0743867	0.811971	0.447339	1	0.699797	0.106936	0.166106	0.000299241	2.75097e-05
1611	CACNA1E	1q25	0.0352107	0.547116	0.0399414	1	0.766589	0.35518	0.0670165	1	0.14323	0.000718855	0.00311369	0.0743867	0.461235	0.691371	1	0.699797	0.0706734	0.0839261	0.000299241	8.11329e-05
1612	ZNF648	1q25	0.0275429	0.54683	0.106142	1	1	0.200045	0.0349936	0.579118	0.420909	0.00183797	0.0120391	0.194306	0.458722	0.447339	0.64367	0.459352	0.106936	0.0582611	0.000552764	8.11329e-05
1613	GLUL	1q25	0.0216583	0.547116	0.0769102	1	1	0.200045	0.189637	0.237429	0.420909	0.00250309	0.0120391	0.194306	0.458722	0.447339	0.64367	0.459352	0.106936	0.0582611	0.000561751	8.11329e-05
1614	TEDDM1	1q25	0.0216583	0.54683	0.0769102	1	1	0.200045	0.0872433	0.237429	0.420909	0.00250309	0.0120391	0.194306	0.458722	0.447339	0.64367	0.459352	0.106936	0.0582611	0.000561751	8.11329e-05
1615	RGSL1	1q25	0.0148329	0.472728	0.0769102	1	1	0.200045	0.0872433	0.237429	0.420909	0.00462129	0.0120391	0.103999	0.623333	0.447339	1	0.459352	0.106936	0.0582611	8.55079e-05	8.11329e-05
1616	RNASEL	1q25	0.0216583	0.54683	0.0769102	1	1	0.200045	0.0872433	0.237429	0.420909	0.00462129	0.00771841	0.103999	0.458722	0.447339	1	0.459352	0.107004	0.0398527	8.55079e-05	2.75097e-05
1617	RGS16	1q25	0.0148329	0.54683	0.0769102	1	1	0.200045	0.0872433	0.237429	0.420909	0.00250309	0.00771841	0.0743867	0.458722	0.447339	1	0.459352	0.107004	0.0398527	8.55079e-05	9.09203e-06
1618	RGS8	1q25	0.0100563	0.547116	0.0769102	1	1	0.200045	0.0872433	0.237429	0.14323	0.00250309	0.00771841	0.0524559	0.458722	0.447339	1	0.459352	0.107004	0.0582611	8.55079e-05	9.09203e-06
1619	NPL	1q25	0.0100563	0.405413	0.0769102	1	1	0.200045	0.0872433	0.237429	0.420909	0.00462129	0.00771841	0.103999	0.544754	0.447339	1	0.459352	0.0685452	0.0505322	0.000160613	2.48051e-06
1620	DHX9	1q25	0.0100563	0.405413	0.0769102	1	1	0.200045	0.0872433	0.237429	0.420909	0.00462129	0.00771841	0.103999	0.808995	0.447339	1	0.459352	0.106936	0.0505322	8.55079e-05	6.05239e-06
1621	SHCBP1L	1q25	0.0100563	0.479349	0.0769102	1	1	0.35518	0.0872433	0.237429	0.420909	0.00462129	0.0120391	0.094329	1	0.447339	1	0.459352	0.0685452	0.0505322	8.55079e-05	2.1403e-07
1622	LAMC1	1q25	0.0197468	0.479349	0.0399414	1	1	0.35518	0.133052	0.579118	0.420909	0.00250309	0.0120391	0.094329	0.906088	0.447339	1	0.459352	0.0685452	0.0505322	8.55079e-05	2.36991e-08
1623	LAMC2	1q25	0.00805918	0.3519	0.0399414	1	1	0.35518	0.0783769	0.579118	0.559748	0.00250309	0.0120391	0.094329	0.908546	0.447339	1	0.459352	0.0437771	0.106752	8.55079e-05	7.80794e-08
1624	NMNAT2	1q25	0.00449566	0.298956	0.0399414	1	1	0.10996	0.133052	0.579118	0.14323	0.00250309	0.00771841	0.094329	1	0.447339	1	0.459352	0.0706734	0.106752	8.55079e-05	7.80794e-08
1625	SMG7	1q25	0.00675363	0.365569	0.0113478	1	1	0.10996	0.133052	1	0.420909	0.000718855	0.0120391	0.131672	0.817993	0.447339	0.64367	0.459352	0.0437771	0.106752	8.55079e-05	7.80794e-08
1626	NCF2	1q25	0.00675363	0.365569	0.00479244	1	1	0.10996	0.133052	1	0.420909	0.000718855	0.0120391	0.131672	0.728717	0.447339	0.64367	0.459352	0.0706734	0.106752	0.000160613	7.99624e-07
1627	ARPC5	1q25	0.00560833	0.257262	0.00479244	1	1	0.10996	0.220593	1	0.14323	0.000718855	0.0120391	0.131672	1	0.447339	0.697528	0.459352	0.0706734	0.106752	0.000160613	7.99624e-07
1628	RGL1	1q25	0.00560833	0.21601	0.00479244	1	1	0.0593072	0.369851	1	0.14323	0.000718855	0.0120391	0.194306	1	0.447339	0.697528	0.459352	0.027704	0.106752	0.000160613	7.99624e-07
1629	APOBEC4	1q25	0.00560833	0.21601	0.00479244	1	1	0.10996	0.220593	1	0.14323	0.000718855	0.0120391	0.131672	0.908082	0.447339	0.697528	0.459352	0.0706734	0.151405	0.000160613	7.52444e-06
1630	COLGALT2	1q25	0.0100563	0.137621	0.0399414	1	1	0.0593072	0.220593	1	0.420909	0.00134388	0.0187783	0.131672	0.81425	0.447339	0.697528	0.459352	0.107004	0.106752	0.000160613	0.00049258
1631	TSEN15	1q25	0.0100563	0.168079	0.0399414	1	1	0.10996	0.220593	1	0.420909	0.00134388	0.0186288	0.0844888	0.720419	0.447339	0.653675	0.459352	0.107004	0.106752	0.000160613	0.00049258
1632	C1orf21	1q25	0.00449566	0.21601	0.0399414	1	1	0.434147	0.220593	0.579118	0.420909	0.00134388	0.00670413	0.094329	0.81008	0.447339	0.45835	0.459352	0.0685452	0.151405	0.000160613	4.99662e-05
1633	EDEM3	1q25	0.0100563	0.365098	0.0399414	1	1	0.200045	0.189637	0.579118	0.420909	0.00134388	0.00491563	0.131672	1	0.447339	1	0.459352	0.107004	0.0505322	0.000160613	0.000137947
1634	FAM129A	1q25	0.0148329	0.436981	0.0399414	1	1	0.35518	0.220593	0.579118	0.238776	0.00134388	0.00491563	0.143259	0.903593	0.447339	1	0.459352	0.106936	0.0505322	0.000299241	0.00240849
1635	RNF2	1q25	0.0148329	0.431084	0.0399414	1	1	0.35518	0.220593	0.579118	0.238776	0.00250309	0.00491563	0.180908	1	0.447339	1	0.459352	0.107004	0.0740267	0.000299241	0.00240849
1636	TRMT1L	1q25	0.0148329	0.431084	0.0399414	1	1	0.35518	0.220593	0.579118	0.056642	0.00250309	0.00491563	0.180908	0.90034	0.447339	1	0.459352	0.107004	0.0740267	0.000299241	0.00240849
1637	SWT1	1q25	0.0100563	0.269893	0.0113478	1	1	0.35518	0.189637	0.579118	0.056642	0.00330309	0.00491563	0.180908	0.804931	0.447339	1	0.723421	0.107004	0.0505322	0.000311322	0.000960372
1638	IVNS1ABP	1q25	0.00848726	0.269365	0.0113478	1	1	0.35518	0.189637	0.579118	0.056642	0.00330309	0.00771841	0.180908	1	0.447339	1	1	0.161632	0.0740267	0.000311322	0.00240849
1639	HMCN1	1q25	0.00848726	0.184807	0.0113478	1	0.774369	0.35518	0.220593	0.579118	0.013348	0.0087883	0.00771841	0.103999	0.806036	0.492502	1	1	0.358707	0.130953	0.000552764	0.00051409
1640	PRG4	1q31	0.0190414	0.179122	0.0113478	1	0.584542	0.35518	0.220593	1	0.056642	0.00330309	0.0120391	0.0462977	1	0.691371	1	0.699797	0.358707	0.130953	0.000299241	0.0100588
1641	TPR	1q31	0.0190414	0.179122	0.0113478	1	1	0.35518	0.369851	1	0.056642	0.00569824	0.0120391	0.0462977	1	0.691371	0.64367	0.699797	0.242671	0.130953	0.000299241	0.0100588
1642	C1orf27	1q31	0.0190414	0.179122	0.0113478	1	1	0.35518	0.369851	1	0.056642	0.00569824	0.0186288	0.103999	1	0.691371	0.64367	0.699797	0.242671	0.130953	0.000552764	0.0100588
1643	AL596220.1	1q31	0.0190414	0.179122	0.0113478	1	1	0.35518	0.369851	1	0.056642	0.00569824	0.0186288	0.0665632	1	0.691371	0.64367	0.699797	0.242671	0.130953	0.000552764	0.00330521
1644	OCLM	1q31	0.0190414	0.179122	0.0113478	1	1	0.35518	0.369851	1	0.056642	0.00569824	0.0186288	0.0665632	1	0.691371	0.64367	0.699797	0.242671	0.130953	0.000552764	0.00330521
1645	PDC	1q31	0.0190414	0.179122	0.0113478	1	1	0.35518	0.369851	1	0.056642	0.00569824	0.0186288	0.0402316	1	0.691371	0.64367	0.699797	0.246266	0.0839261	0.00101188	0.00330521
1646	PTGS2	1q31	0.0127175	0.215572	0.00511484	1	1	0.35518	0.220593	1	0.238776	0.00569824	0.0232345	0.0227852	0.803103	0.691371	1	0.699797	0.161632	0.0839261	0.00101188	0.00330521
1647	PLA2G4A	1q31	0.00560833	0.148033	0.00511484	1	1	0.35518	0.220593	1	0.238776	0.00569824	0.0120391	0.00477152	0.901965	0.447339	1	0.699797	0.242671	0.0740267	0.00101188	0.00330521
1648	BRINP3	1q31	0.346025	0.0727898	0.02993	1	0.774369	0.67495	0.0670165	1	0.238776	0.00330309	0.0012341	0.0545041	0.606305	0.665459	0.697528	1	0.0450101	0.106752	0.00584326	0.0375164
1649	RGS18	1q31	0.0537526	0.0646321	0.02993	1	0.753972	0.434147	0.0872433	1	0.238776	0.0011108	0.000773395	0.366922	0.12199	0.66255	0.512549	1	0.18587	0.0283167	0.0302865	0.0726078
1650	RGS21	1q31	0.0368857	0.0645662	0.02993	1	0.753972	0.434147	0.0872433	1	0.056642	0.0011108	0.000773395	0.366922	0.24749	0.66255	0.512549	1	0.116392	0.0184221	0.0302865	0.0100588
1651	RGS1	1q31	0.124403	0.0645662	0.02993	1	0.774369	0.434147	0.0872433	1	0.238776	0.0011108	0.00196369	0.174343	0.31446	0.66255	0.512549	1	0.186842	0.0283167	0.108184	0.0375164
1652	RGS13	1q31	0.0882639	0.0645662	0.02993	1	1	0.434147	0.0872433	1	0.238776	0.0011108	0.0012341	0.174343	0.31446	0.66255	0.512549	1	0.18587	0.0283167	0.108184	0.0375164
1653	RGS2	1q31	0.0882639	0.0989134	0.02993	1	0.751043	1	0.0872433	1	0.238776	0.0011108	0.000773395	0.269296	0.251499	0.66255	1	1	0.18587	0.0283167	0.0840492	0.0563928
1654	UCHL5	1q31	0.0882639	0.0408533	0.02993	1	0.751043	1	0.0872433	1	0.238776	0.00330309	0.000773395	0.174343	0.157427	0.66255	1	1	0.186842	0.0429136	0.136107	0.0563928
1655	TROVE2	1q31	0.0368857	0.0514852	0.02993	1	1	1	0.0872433	1	0.056642	0.0011108	0.000773395	0.174343	0.12199	0.66255	0.512549	1	0.186842	0.0429136	0.136107	0.107141
1656	GLRX2	1q31	0.0774457	0.0646321	0.02993	1	1	1	0.0872433	1	0.056642	0.00330309	0.000773395	0.269296	0.192508	0.66255	0.512549	1	0.186842	0.0429136	0.136107	0.197042
1657	CDC73	1q31	0.0537526	0.0836874	0.02993	1	1	1	0.0872433	1	0.238776	0.00330309	0.000773395	0.269296	0.19752	0.66255	0.512549	1	0.186842	0.0283167	0.136107	0.107141
1658	B3GALT2	1q31	0.0447462	0.0645662	0.02993	1	1	1	0.0872433	1	0.238776	0.00330309	0.000773395	0.366922	0.192508	0.66255	0.512549	1	0.186842	0.0283167	0.136107	0.107141
1659	KCNT2	1q31	0.082036	0.237972	0.0769102	1	1	1	0.0670165	0.601363	0.238776	0.000416785	0.000483556	0.387617	0.608851	0.300857	1	0.699797	0.18587	0.0398527	0.0840492	0.0172916
1660	CFH	1q31	0.174336	0.243098	0.02993	1	1	0.67495	0.189637	1	0.238776	0.00242758	0.000483556	0.489108	0.518571	0.300857	1	0.699797	0.18587	0.0268805	0.0508951	0.0560498
1661	CFHR2	1q31	0.174336	0.286231	0.02993	1	1	0.67495	0.189637	1	0.238776	0.0011108	0.000483556	0.489108	0.5129	0.300857	1	0.699797	0.18587	0.0582611	0.0840492	0.0560498
1662	CFHR3	1q31	0.174336	0.286231	0.02993	1	1	0.67495	0.189637	1	0.238776	0.0011108	0.000483556	0.489108	0.5129	0.300857	1	0.699797	0.18587	0.0582611	0.0840492	0.0560498
1663	CFHR4	1q31	0.174336	0.286231	0.02993	1	1	0.67495	0.189637	1	0.238776	0.0011108	0.000483556	0.489108	0.5129	0.300857	1	0.699797	0.18587	0.0582611	0.0840492	0.0560498
1664	CFHR1	1q31	0.174336	0.286231	0.02993	1	1	0.67495	0.189637	1	0.238776	0.0011108	0.000483556	0.489108	0.5129	0.300857	1	0.699797	0.18587	0.0582611	0.0840492	0.0560498
1665	CFHR2	1q31	0.174336	0.286231	0.02993	1	1	0.67495	0.189637	1	0.238776	0.0011108	0.000483556	0.489108	0.5129	0.300857	1	0.699797	0.18587	0.0582611	0.0840492	0.0560498
1666	CFHR5	1q31	0.174336	0.286738	0.02993	1	1	0.67495	0.189637	1	0.238776	0.000576977	0.000483556	0.489108	0.5129	0.300857	1	0.699797	0.116392	0.0660325	0.0840492	0.0172916
1667	F13B	1q31	0.174336	0.286738	0.02993	1	1	0.67495	0.189637	1	0.056642	0.000576977	0.000773395	0.489108	0.5129	0.300857	1	0.699797	0.116392	0.0660325	0.0840492	0.0172916
1668	ASPM	1q31	0.174336	0.286231	0.02993	1	1	0.67495	0.189637	1	0.056642	0.0011108	0.000773395	0.489108	0.5129	0.300857	0.653675	0.699797	0.116392	0.0660325	0.0840492	0.0172916
1669	ZBTB41	1q31	0.174336	0.200802	0.02993	1	1	1	0.189637	1	0.238776	0.0011108	0.000773395	0.636876	0.430276	0.300857	0.241035	0.699797	0.116392	0.0660325	0.0593462	0.0369339
1670	CRB1	1q31	0.120594	0.172372	0.0126317	1	1	1	0.220593	1	0.056642	0.00433546	0.000773395	0.466932	0.5129	0.300857	0.134518	0.699797	0.120089	0.0268805	0.0340559	0.0369339
1671	DENND1B	1q31	0.120594	0.215437	0.02993	1	1	0.67495	0.0670165	1	0.238776	0.00330309	0.0012341	0.466932	0.520708	0.300857	0.241035	0.699797	0.116392	0.0268805	0.0340559	0.0119253
1672	C1orf53	1q31	0.174336	0.296546	0.02993	1	1	0.434147	0.189637	1	0.238776	0.0011108	0.0012341	1	0.368494	0.300857	0.653675	0.699797	0.18587	0.0268805	0.0340559	0.0637429
1673	LHX9	1q31	0.174336	0.253388	0.02993	1	1	0.434147	0.189637	1	0.238776	0.0011108	0.000773395	1	0.368494	0.300857	0.653675	0.699797	0.18587	0.0268805	0.0340559	0.0637429
1674	NEK7	1q31	0.151444	0.17682	0.113698	1	1	0.67495	0.189637	1	0.238776	0.0011108	0.0017527	0.466932	0.439476	0.300857	1	0.699797	0.186842	0.0268805	0.0192457	0.0637429
1675	ATP6V1G3	1q31	0.219006	0.172636	0.113698	1	1	0.434147	0.189637	1	0.056642	0.0011108	0.000470298	0.466932	0.434711	0.66255	1	1	0.288677	0.0178895	0.0302865	0.0637429
1676	PTPRC	1q31	0.219006	0.0943488	0.113698	1	1	0.67495	0.189637	1	0.238776	0.0011108	0.000470298	0.466932	0.434711	0.66255	1	1	0.288677	0.0117544	0.0302865	0.0637429
1677	NR5A2	1q32	0.31112	0.0156566	0.113698	1	1	0.67495	0.0670165	1	0.238776	0.00106582	0.00284859	1	0.5129	0.300857	1	0.650983	0.728698	0.00238976	0.00173539	0.0369339
1678	ZNF281	1q32	0.219006	0.0122511	0.113698	1	0.494785	1	0.189637	1	0.420909	0.00242758	0.0159507	0.808765	0.694673	0.552006	1	0.650983	0.73199	0.00194757	0.0192457	0.0172916
1679	KIF14	1q32	0.08256	0.00726708	0.113698	1	1	1	0.189637	1	0.420909	0.00134388	0.00720892	0.808765	0.698508	0.552006	1	0.650983	0.73199	0.00194757	0.0302865	0.0369339
1680	DDX59	1q32	0.08256	0.0122231	0.113698	1	1	1	0.189637	1	0.420909	0.000542202	0.00720892	1	0.698508	0.552006	1	0.650983	0.73199	0.00933981	0.0302865	0.0369339
1681	CAMSAP2	1q32	0.08256	0.0101713	0.113698	1	1	1	0.0670165	1	0.420909	0.000542202	0.00720892	1	0.895912	0.300857	0.406117	0.650983	0.516275	0.00489388	0.017743	0.0172916
1682	GPR25	1q32	0.08256	0.0130253	0.113698	1	1	1	0.0670165	1	0.420909	0.00183797	0.00367427	1	0.692364	0.300857	0.143875	0.650983	0.516275	0.00489388	0.00590901	0.0172916
1683	C1orf106	1q32	0.08256	0.0283042	0.113698	1	1	1	0.0670165	1	0.420909	0.00183797	0.0010954	0.808765	0.895912	0.300857	0.143875	0.650983	0.516275	0.00489388	0.00590901	0.00852089
1684	KIF21B	1q32	0.125656	0.0130253	0.113698	1	1	0.452049	0.189637	1	0.14323	0.000542202	0.0010954	0.618626	0.895912	0.552006	0.268824	0.650983	0.516275	0.00933981	0.00590901	0.00421981
1685	CACNA1S	1q32	0.188225	0.0101713	0.145694	1	1	0.28777	0.189637	1	0.14323	0.00183797	0.0010954	0.466932	0.897269	0.552006	0.64367	0.650983	0.516275	0.00933981	0.00590901	0.00215556
1686	ASCL5	1q32	0.188225	0.0101713	0.145694	1	1	0.28777	0.189637	1	0.14323	0.00183797	0.0010954	0.466932	0.897269	0.552006	0.64367	0.650983	0.516275	0.00933981	0.00590901	0.00215556
1687	TMEM9	1q32	0.276761	0.0101713	0.145694	1	1	0.28777	0.189637	1	0.420909	0.00250309	0.000681826	0.466932	0.897269	0.552006	0.64367	0.650983	0.516275	0.00933981	0.0107293	0.00051409
1688	IGFN1	1q32	0.0993198	0.0130253	0.145694	1	1	0.452049	0.189637	1	0.14323	0.00250309	0.000681826	0.618626	0.897269	0.552006	0.64367	0.402034	0.516275	0.00608478	0.0107293	0.000103889
1689	PKP1	1q32	0.0435075	0.0187624	0.0336835	1	0.720434	0.725847	0.369851	1	0.14323	0.000542202	0.00152694	0.466932	0.897269	0.552006	0.64367	0.402034	0.516275	0.00391952	0.0107293	0.000103889
1690	TNNT2	1q32	0.0256117	0.0177311	0.0336835	1	1	1	0.220593	1	0.14323	0.000542202	0.00152694	0.618626	0.898724	0.552006	0.64367	0.402034	0.516275	0.00391952	0.00590901	3.81633e-05
1691	LAD1	1q32	0.0256117	0.0108231	0.0336835	1	1	1	0.220593	1	0.14323	0.000542202	0.00152694	0.618626	0.899977	0.552006	0.64367	0.402034	0.359561	0.00391952	0.00590901	1.36485e-05
1692	TNNI1	1q32	0.0256117	0.0108231	0.0336835	1	0.751043	1	0.220593	1	0.14323	0.00183797	0.00152694	0.618626	0.899977	0.552006	1	0.402034	0.359561	0.00391952	0.00590901	3.81633e-05
1693	PHLDA3	1q32	0.0452362	0.0108231	0.0336835	1	0.751043	1	0.220593	1	0.420909	0.00183797	0.00152694	0.618626	0.800207	0.552006	1	0.402034	0.359561	0.00249735	0.00590901	0.000103889
1694	CSRP1	1q32	0.078345	0.00843425	0.0336835	1	0.751043	1	0.220593	1	0.420909	0.00183797	0.00152694	0.808765	0.899977	0.552006	0.64367	0.402034	0.359561	0.00249735	0.00590901	0.000103889
1695	NAV1	1q32	0.078345	0.0108231	0.113698	1	1	1	0.0670165	1	0.14323	0.00328318	0.000625085	0.797958	0.901322	1	0.64367	0.402034	0.242671	0.00249735	0.0102483	2.79536e-06
1696	IPO9	1q32	0.078345	0.0177311	0.0336835	1	1	0.452049	0.0457341	1	0.420909	0.00328318	0.0031913	0.797958	1	1	1	0.650983	0.516275	0.00608478	0.00183458	7.83495e-06
1697	SHISA4	1q32	0.078345	0.0101713	0.0336835	1	0.751043	0.452049	0.0457341	1	0.420909	0.00328318	0.0031913	0.797958	1	1	1	0.650983	0.516275	0.00762918	0.00183458	7.83495e-06
1698	LMOD1	1q32	0.078345	0.0101577	0.0336835	0.723959	0.753972	0.452049	0.0872433	1	0.420909	0.00328318	0.000978491	1	0.626481	1	1	0.699797	0.516275	0.00762918	0.00183458	9.74408e-07
1699	TIMM17A	1q32	0.078345	0.0101713	0.0336835	1	0.753972	0.686885	0.0872433	1	0.420909	0.00328318	0.000625085	1	0.716694	1	1	0.699797	0.516275	0.00762918	0.00101188	3.32209e-07
1700	RNPEP	1q32	0.134666	0.0101713	0.0336835	1	0.547056	0.686885	0.0872433	1	0.420909	0.00328318	0.000623446	1	0.475617	1	1	0.699797	0.516275	0.00489388	0.000311322	1.10883e-07
1701	ELF3	1q32	0.134666	0.0101713	0.0336835	1	0.547056	0.686885	0.0872433	1	0.420909	0.00328318	0.000623446	1	0.475617	1	1	0.699797	0.516275	0.00489388	0.000311322	1.10883e-07
1702	GPR37L1	1q32	0.120541	0.00843425	0.0336835	0.508807	0.386612	0.452049	0.0872433	1	0.420909	0.000542202	0.00131058	1	0.475617	1	1	0.699797	0.73199	0.00608478	0.000561751	9.74408e-07
1703	ARL8A	1q32	0.120541	0.00843425	0.113698	0.508807	0.547056	0.452049	0.0872433	1	0.420909	0.000542202	0.00205111	1	0.475617	1	1	0.699797	0.73199	0.00608478	0.00100403	2.79536e-06
1704	PTPN7	1q32	0.120541	0.0108231	0.113698	0.508807	0.753972	0.452049	0.0872433	1	0.420909	0.000542202	0.0031913	1	0.550128	1	1	0.699797	0.516275	0.00608478	0.000561751	7.83495e-06
1705	LGR6	1q32	0.194226	0.00843425	0.113698	0.723959	0.753972	0.506525	0.189637	1	0.420909	0.00183797	0.00318373	1	0.550714	1	1	0.699797	0.73199	0.016743	0.00538397	9.74408e-07
1706	UBE2T	1q32	0.194226	0.0108231	0.113698	1	0.753972	0.28777	0.189637	1	0.420909	0.00122694	0.00318373	1	1	1	1	0.650983	0.728698	0.024738	0.0258695	0.00138583
1707	PPP1R12B	1q32	0.195345	0.00647983	0.113698	1	0.753972	0.178393	0.189637	1	0.559748	0.00183797	0.00318373	0.808765	0.801511	1	1	0.650983	0.728698	0.024738	0.042405	0.000373058
1708	SYT2	1q32	0.120541	0.00843132	0.113698	1	0.547056	0.342139	0.189637	1	0.559748	0.000542202	0.00480259	0.618626	1	1	1	0.650983	0.73199	0.024738	0.017743	0.00852089
1709	KDM5B	1q32	0.0729811	0.0138675	0.113698	1	0.547056	0.385801	0.189637	1	0.242442	0.000542202	0.00237393	0.618626	1	1	1	0.650983	0.728698	0.024738	0.017743	0.00174777
1710	RABIF	1q32	0.120541	0.0177311	0.113698	1	0.753972	0.385801	0.189637	1	0.559748	0.00183797	0.0010954	0.618626	1	1	1	0.699797	0.73199	0.024738	0.0302865	0.00174777
1711	KLHL12	1q32	0.120541	0.0177311	0.113698	1	0.753972	0.26479	0.189637	1	0.559748	0.00183797	0.000681826	0.618626	0.899696	1	1	0.699797	0.73199	0.024738	0.0683573	0.00174777
1712	ADIPOR1	1q32	0.195345	0.0177311	0.113698	1	0.753972	0.26479	0.189637	1	0.559748	0.00183797	0.000681826	0.618626	1	1	1	0.699797	0.73199	0.024738	0.0683573	0.00174777
1713	CYB5R1	1q32	0.195345	0.0177311	0.113698	1	0.753972	0.26479	0.189637	1	0.559748	0.00183797	0.000681826	0.618626	1	1	1	0.699797	0.73199	0.024738	0.0683573	0.000704762
1714	TMEM183A	1q32	0.195345	0.0138675	0.113698	1	0.751043	0.26479	0.189637	1	1	0.000542202	0.000261821	0.618626	0.90034	1	1	0.699797	0.728698	0.024738	0.0683573	0.000704762
1715	PPFIA4	1q32	0.195345	0.0138675	0.113698	1	0.751043	0.26479	0.189637	1	1	0.000542202	0.000261821	0.636876	0.803103	1	1	0.699797	0.728698	0.024738	0.042405	0.000274806
1716	MYOG	1q32	0.195345	0.0177311	0.113698	1	0.751043	0.26479	0.189637	1	1	0.000542202	0.000261821	0.636876	0.90034	1	1	0.699797	0.728698	0.024738	0.042405	0.000274806
1717	ADORA1	1q32	0.357529	0.0177311	0.113698	1	0.751043	0.177562	0.189637	1	1	0.000542202	0.000161729	0.636876	0.901965	1	1	0.699797	0.728698	0.024738	0.00920743	0.000103889
1718	MYBPH	1q32	0.357529	0.0178033	0.113698	1	0.751043	0.177562	0.189637	1	1	0.000542202	0.000161729	0.636876	1	1	1	0.699797	0.728698	0.024738	0.0155424	0.000103889
1719	CHI3L1	1q32	0.357529	0.0178033	0.113698	1	0.751043	0.299366	0.189637	1	1	0.000542202	0.000161729	0.636876	1	1	1	0.699797	0.728698	0.024738	0.0155424	0.000103889
1720	CHIT1	1q32	0.357529	0.0177311	0.113698	1	0.547056	0.627138	0.189637	1	0.673932	0.000542202	0.000261821	0.489108	0.713508	1	1	0.459352	0.728698	0.024738	0.00538397	3.81633e-05
1721	BTG2	1q32	0.357529	0.0178033	0.113698	1	0.386612	0.627138	0.189637	1	0.632414	0.000542202	0.000625085	0.489108	0.459424	1	1	0.459352	0.450606	0.024738	0.00311032	7.73869e-05
1722	FMOD	1q32	0.357529	0.0177311	0.113698	1	0.269225	0.260048	0.189637	1	0.632414	0.000542202	0.000625085	0.489108	0.53514	1	1	0.459352	0.450606	0.024738	0.00311032	7.73869e-05
1723	PRELP	1q32	0.357529	0.00843425	0.113698	1	0.269225	0.380044	0.189637	1	0.632414	0.00183797	0.000978491	0.489108	0.470674	1	1	0.459352	0.450606	0.0360902	0.00920743	1.62125e-06
1724	OPTC	1q32	0.357529	0.00843425	0.113698	1	0.386612	0.380044	0.189637	1	0.365585	0.00183797	0.000978491	0.489108	0.470674	1	1	0.459352	0.186842	0.0581108	0.00920743	1.36485e-05
1725	ATP2B4	1q32	0.0435075	0.0147817	0.113698	1	1	0.848287	0.0670165	1	0.168899	0.000267008	0.000625085	0.825819	0.275774	1	0.653675	0.459352	0.186842	0.0408755	0.00311032	3.67574e-06
1726	LAX1	1q32	0.0435075	0.0147817	0.113698	1	0.751043	0.565731	0.189637	1	0.168899	0.000542202	0.000625085	0.825819	0.317584	1	0.653675	0.285966	0.288677	0.0408755	0.042405	0.00138583
1727	ZC3H11A	1q32	0.0256117	0.0156442	0.113698	1	0.751043	0.577814	0.189637	1	0.168899	0.00183797	0.000625085	0.666323	0.270016	1	0.653675	0.285966	0.288677	0.0408755	0.042405	0.00138583
1728	ZBED6	1q32	0.0435075	0.0147817	0.113698	1	0.751043	0.565731	0.189637	1	0.168899	0.00183797	0.000625085	0.825819	0.263891	1	0.653675	0.285966	0.450606	0.0408755	0.042405	0.00138583
1729	SNRPE	1q32	0.0729811	0.0156442	0.113698	1	0.751043	0.577814	0.189637	1	0.168899	0.00183797	0.000625085	0.666323	0.270016	1	0.653675	0.285966	0.450606	0.0408755	0.042405	0.00280084
1730	SOX13	1q32	0.0729811	0.00744434	0.113698	1	0.753972	0.298742	0.189637	0.601363	0.302579	0.00569824	0.000623446	1	0.264534	1	0.241035	0.285966	0.450606	0.0408755	0.042405	7.73869e-05
1731	ETNK2	1q32	0.0729811	0.0165274	0.113698	1	0.753972	0.298742	0.189637	0.601363	0.302579	0.00330309	0.000384213	1	0.263891	1	0.241035	0.285966	0.288677	0.0408755	0.042405	0.000202478
1732	REN	1q32	0.0729811	0.0165274	0.113698	1	0.753972	0.298742	0.189637	0.601363	0.302579	0.00330309	0.000384213	1	0.217071	1	0.134518	0.285966	0.288677	0.0283795	0.0347714	0.000202478
1733	KISS1	1q32	0.0729811	0.0130262	0.113698	1	0.753972	0.617452	0.189637	0.601363	0.302579	0.00330309	0.000384213	0.832706	0.143851	1	0.134518	0.285966	0.186842	0.0283795	0.0347714	0.000202478
1734	GOLT1A	1q32	0.0729811	0.0130262	0.113698	1	0.753972	0.617452	0.220593	0.601363	0.302579	0.00569824	0.000235846	0.832706	0.143851	1	0.134518	0.285966	0.186842	0.0283795	0.0551057	0.000202478
1735	PLEKHA6	1q32	0.0256117	0.0079471	0.113698	1	0.547056	0.185652	0.220593	0.601363	0.338399	0.00569824	0.00131058	1	0.223667	1	0.134518	0.285966	0.288677	0.0131797	0.0347714	7.37975e-07
1736	PPP1R15B	1q32	0.0149223	0.0057775	0.113698	1	0.269225	0.476473	0.220593	1	0.338399	0.00765548	0.00131058	1	0.621996	1	0.134518	0.285966	0.288677	0.00739738	0.0258695	1.58143e-05
1737	PIK3C2B	1q32	0.0256117	0.00578727	0.113698	1	0.269303	0.489742	0.220593	1	0.230719	0.00765548	0.0026113	1	0.540464	1	0.287392	0.285966	0.288677	0.00739738	0.0155424	1.58143e-05
1738	MDM4	1q32	0.155344	0.00442917	0.113698	1	0.269303	0.403597	0.189637	1	0.230719	0.00569824	0.0026113	0.832706	0.323704	1	0.287392	0.285966	0.288677	0.0111946	0.0155424	5.71165e-05
1739	LRRN2	1q32	0.0729811	0.00477231	0.113698	1	0.269225	0.462971	0.189637	1	0.338399	0.00569824	0.00205111	0.678432	0.529509	1	0.287392	0.285966	0.0637232	0.0283795	0.0155424	5.71165e-05
1740	NFASC	1q32	0.0435075	0.00616181	0.113698	1	0.547056	0.500038	0.30823	0.601363	0.451467	0.0003852	0.000384213	0.541251	0.250789	0.548177	0.45835	0.285966	0.0637232	0.104027	0.017743	0.000202478
1741	CNTN2	1q32	0.0435075	0.0123068	0.113698	1	0.547056	1	0.30823	1	0.365585	0.0011108	0.000623446	0.541251	0.511245	0.552006	0.45835	0.285966	0.108962	0.104027	0.017743	0.00138583
1742	TMEM81	1q32	0.0435075	0.0123374	0.113698	1	0.547056	0.713289	0.30823	1	0.15083	0.0011108	0.000625085	0.541251	0.596484	0.552006	0.45835	0.285966	0.108962	0.0704234	0.017743	0.00188432
1743	RBBP5	1q32	0.0435075	0.0123374	0.113698	1	0.547056	0.586445	0.30823	1	0.15083	0.0011108	0.00205111	0.541251	0.434322	0.552006	0.45835	0.285966	0.108962	0.0704234	0.017743	0.00188432
1744	DSTYK	1q32	0.120541	0.0115337	0.113698	1	0.386612	0.713289	0.30823	1	0.059309	0.00330309	0.00205111	0.678432	0.602642	0.552006	0.45835	0.459352	0.108962	0.0704234	0.042405	0.00274192
1745	TMCC2	1q32	0.0729811	0.00898191	0.113698	1	0.386612	0.687658	0.30823	1	0.15083	0.00330309	0.000625085	1	0.303745	0.552006	0.45835	0.459352	0.108962	0.104027	0.042405	0.00128187
1746	NUAK2	1q32	0.0729811	0.0115337	0.113698	1	0.386612	0.401351	0.30823	1	0.559748	0.00330309	0.000625085	0.832706	0.602642	0.552006	0.45835	0.459352	0.108962	0.104027	0.0258695	0.000602143
1747	KLHDC8A	1q32	0.0729811	0.00898191	0.113698	1	0.386612	0.282815	0.30823	1	0.420909	0.00330309	0.000625085	1	0.702374	0.552006	0.45835	0.459352	0.195013	0.104027	0.0258695	0.000879672
1748	LEMD1	1q32	0.0729811	0.00698512	0.113698	1	0.386612	0.260048	0.30823	1	0.420909	0.00330309	0.000384213	1	0.529509	0.552006	0.45835	0.459352	0.195013	0.139517	0.00920743	0.000275273
1749	CDK18	1q32	0.0435075	0.0115337	0.145694	1	0.386612	0.207715	0.30823	1	0.420909	0.00250309	0.000384213	1	0.607485	0.552006	0.45835	0.459352	0.187578	0.0966395	0.00920743	0.000189935
1750	MFSD4	1q32	0.0435075	0.0148304	0.145694	1	0.386612	0.421801	0.30823	1	0.420909	0.00569824	0.000384213	1	0.693597	0.552006	0.287392	0.459352	0.187578	0.174627	0.00920743	4.18211e-05
1751	ELK4	1q32	0.0435075	0.0148304	0.145694	1	0.269225	0.26479	0.30823	1	0.238776	0.00569824	0.000623446	1	0.350153	0.552006	0.287392	0.459352	0.187578	0.229729	0.0155424	0.00188432
1752	SLC45A3	1q32	0.0435075	0.0187624	0.145694	1	0.269225	0.224872	0.30823	1	0.238776	0.00462129	0.000978491	1	0.590404	0.552006	0.287392	0.459352	0.187578	0.297704	0.0155424	0.00396693
1753	NUCKS1	1q32	0.0435075	0.0147817	0.145694	1	0.269225	0.224872	0.30823	1	0.056642	0.00841758	0.00152694	1	0.68924	0.552006	0.287392	0.459352	0.187578	0.218227	0.00920743	0.00396693
1754	RAB29	1q32	0.0435075	0.0115337	0.145694	1	0.269225	0.342139	0.30823	1	0.056642	0.00841758	0.00152694	0.825819	0.689336	0.552006	0.287392	0.459352	0.187578	0.206146	0.017743	0.0244818
1755	SLC41A1	1q32	0.0435075	0.00898191	0.145694	1	0.386612	0.178393	0.30823	1	0.238776	0.00841758	0.00237393	0.825819	0.511245	0.552006	0.287392	0.459352	0.187578	0.153595	0.017743	0.00188432
1756	PM20D1	1q32	0.0435075	0.0115337	0.145694	1	0.386612	0.178393	0.30823	1	0.238776	0.00841758	0.00237393	0.825819	0.511245	0.552006	0.287392	0.459352	0.187578	0.153595	0.017743	0.000453117
1757	SLC26A9	1q32	0.0729811	0.0147817	0.295773	1	0.386612	0.506525	0.30823	1	0.238776	0.0104561	0.00237393	0.652599	0.365994	0.552006	0.287392	0.459352	0.324864	0.112707	0.0302865	0.000107673
1758	CTSE	1q32	0.0729811	0.0115337	0.295773	1	0.386612	0.506525	0.30823	1	0.238776	0.0104561	0.00237393	0.652599	0.517761	0.552006	0.287392	0.459352	0.324864	0.112707	0.0302865	0.000107673
1759	RAB7B	1q32	0.0729811	0.00843132	0.295773	1	0.386612	0.506525	0.30823	1	0.238776	0.0104561	0.00237393	0.652599	0.517761	0.552006	0.287392	0.459352	0.324864	0.112707	0.0302865	0.000107673
1760	C1orf186	1q32	0.0729811	0.0148304	0.106142	1	0.386612	0.28777	0.30823	1	0.238776	0.0104561	0.00237393	0.652599	0.517761	0.552006	0.45835	0.459352	0.324864	0.112707	0.017743	0.000107673
1761	AVPR1B	1q32	0.0729811	0.0236902	0.106142	1	0.386612	0.28777	0.30823	1	0.238776	0.0184299	0.00237393	0.652599	0.784606	0.552006	0.45835	0.459352	0.324864	0.153595	0.0102483	0.00138583
1762	FAM72A	1q32	0.0729811	0.0506334	0.0769102	1	0.269303	0.28777	0.30823	1	0.238776	0.0184299	0.00237393	0.652599	0.886851	0.552006	0.45835	0.459352	0.324864	0.272319	0.00329222	0.00578468
1763	SRGAP2	1q32	0.0729811	0.0328063	0.0769102	1	0.269303	0.28777	0.220593	1	0.238776	0.00841758	0.00237393	0.508573	1	0.552006	0.45835	0.459352	0.324864	0.272319	0.00538397	0.00578468
1764	IKBKE	1q32	0.0729811	0.0250031	0.02993	1	0.269303	0.452049	0.220593	1	0.238776	0.00841758	0.00237393	0.508573	0.77727	0.552006	0.45835	0.459352	0.324864	0.25842	0.00920743	0.0192301
1765	RASSF5	1q32	0.0729811	0.0156442	0.02993	1	0.269303	0.452049	0.220593	1	0.238776	0.00841758	0.00237393	0.666323	0.571467	0.552006	0.45835	0.459352	0.324864	0.25842	0.00920743	0.0192301
1766	EIF2D	1q32	0.0729811	0.0156442	0.02993	1	0.269303	0.452049	0.220593	1	0.238776	0.00841758	0.00237393	0.666323	0.567285	0.552006	0.45835	0.459352	0.324864	0.25842	0.00920743	0.00807548
1767	DYRK3	1q32	0.0435075	0.0156442	0.02993	1	0.269303	0.452049	0.352282	1	0.238776	0.00587218	0.00237393	0.666323	0.472932	0.552006	0.45835	0.459352	0.324864	0.180115	0.00920743	0.0295841
1768	MAPKAPK2	1q32	0.0993198	0.0198011	0.02993	1	0.269303	0.452049	0.352282	1	0.238776	0.00587218	0.00237393	0.525827	0.476654	0.552006	0.45835	0.459352	0.324864	0.130953	0.00177659	0.0295841
1769	IL10	1q32	0.0993198	0.0198011	0.02993	1	0.547056	0.686885	0.30823	1	0.238776	0.00841758	0.00237393	0.666323	0.571467	0.552006	0.45835	0.459352	0.187578	0.130953	0.000160613	0.0295841
1770	IL19	1q32	0.0993198	0.0198011	0.02993	1	0.547056	1	0.30823	1	0.420909	0.00841758	0.00237393	0.666323	0.571467	0.552006	0.45835	0.459352	0.187578	0.130953	8.55079e-05	0.0295841
1771	IL20	1q32	0.0993198	0.0123374	0.02993	1	0.547056	1	0.30823	1	0.238776	0.00587218	0.00237393	0.508573	0.571467	0.552006	0.45835	0.459352	0.187578	0.180115	0.000561751	0.0295841
1772	IL24	1q32	0.0993198	0.0156442	0.02993	1	0.547056	1	0.30823	1	0.238776	0.00587218	0.00152694	0.508573	0.476654	0.552006	0.45835	0.459352	0.187578	0.130953	0.00162973	0.0295841
1773	FAIM3	1q32	0.0993198	0.0156442	0.02993	1	0.547056	1	0.30823	1	0.238776	0.00587218	0.00152694	0.508573	0.390776	0.552006	0.45835	0.459352	0.187578	0.130953	0.00162973	0.0295841
1774	PIGR	1q32	0.188225	0.0156442	0.02993	1	0.547056	1	0.30823	1	0.238776	0.00587218	0.00152694	0.508573	0.567285	0.552006	0.45835	0.459352	0.187578	0.130953	0.00162973	0.0295841
1775	FCAMR	1q32	0.188225	0.0115337	0.02993	1	0.547056	1	0.30823	1	0.238776	0.00841758	0.00152694	0.508573	0.567285	0.552006	0.45835	0.459352	0.187578	0.180115	0.00279939	0.0295841
1776	C4BPB	1q32	0.188225	0.0147817	0.02993	1	0.386612	0.686885	0.30823	1	0.238776	0.00979592	0.00152694	0.508573	0.669437	0.552006	0.697528	0.459352	0.187578	0.130953	0.00279939	0.0295841
1777	C1orf116	1q32	0.188225	0.0147817	0.02993	1	0.547056	0.686885	0.30823	1	0.238776	0.00841758	0.00152694	0.508573	0.567285	0.552006	0.697528	0.459352	0.187578	0.180115	0.00279939	0.0295841
1778	PFKFB2	1q32	0.0993198	0.0147817	0.02993	1	0.386612	0.686885	0.30823	1	0.238776	0.00328318	0.00152694	0.508573	0.669437	0.552006	0.697528	0.459352	0.187578	0.130953	0.00279939	0.0295841
1779	YOD1	1q32	0.0993198	0.0147817	0.02993	1	0.547056	0.686885	0.30823	1	0.238776	0.00328318	0.00152694	0.508573	0.774878	0.552006	1	0.459352	0.187578	0.180115	0.00279939	0.0295841
1780	C4BPA	1q32	0.0993198	0.0148304	0.02993	1	0.547056	0.374178	0.30823	1	0.238776	0.00841758	0.00367427	0.508573	0.661853	0.300857	1	0.459352	0.187578	0.130953	0.00177659	0.0295841
1781	CD55	1q32	0.0729811	0.0148304	0.113698	1	0.753972	0.374178	0.484166	1	0.238776	0.00587218	0.00367427	0.652599	0.447813	0.300857	1	0.459352	0.187578	0.0839261	0.0258695	0.0563928
1782	CR2	1q32	0.0729811	0.0178033	0.113698	1	0.753972	0.374178	0.484166	1	0.238776	0.00587218	0.00367427	0.652599	0.434785	0.552006	1	0.459352	0.195013	0.0582611	0.042405	0.0295841
1783	CR1	1q32	0.0993198	0.0101713	0.113698	1	0.753972	0.374178	0.484166	1	0.238776	0.00328318	0.00237393	0.666323	0.442898	0.552006	1	0.459352	0.195013	0.0582611	0.0683573	0.0295841
1784	CR1L	1q32	0.155344	0.0101713	0.113698	1	0.751043	0.374178	0.735465	1	0.238776	0.00183797	0.00237393	0.666323	0.359386	0.552006	1	0.723421	0.187578	0.0339842	0.0683573	0.046334
1785	CD46	1q32	0.0729811	0.00782295	0.113698	1	0.751043	0.374178	0.735465	1	0.238776	0.00328318	0.00237393	0.666323	0.442898	0.552006	1	0.459352	0.187578	0.0582611	0.0683573	0.0861748
1786	CD34	1q32	0.0729811	0.00782295	0.113698	1	0.751043	0.374178	0.484166	1	0.238776	0.00328318	0.00367427	0.825819	0.447813	0.552006	1	0.459352	0.187578	0.0582611	0.167756	0.0861748
1787	PLXNA2	1q32	0.0435075	0.0130253	0.113698	1	0.751043	0.124505	0.484166	1	0.013348	0.00841758	0.00565653	0.832706	1	0.552006	1	0.459352	0.187578	0.0458621	0.167756	0.0861748
1788	CAMK1G	1q32	0.00862129	0.023926	0.512626	1	0.751043	0.0309397	0.779929	1	0.238776	0.0143686	0.00216489	0.567727	0.638296	1	1	0.402034	0.324864	0.0740267	0.375659	0.0295841
1789	LAMB3	1q32	0.00862129	0.0303749	1	1	0.751043	0.0309397	0.779929	1	0.238776	0.0143686	0.00216489	0.567727	0.750936	1	1	0.402034	0.187578	0.0740267	0.375659	0.0295841
1790	G0S2	1q32	0.0149223	0.0303749	0.709867	1	0.751043	0.0620872	0.779929	1	0.238776	0.0143686	0.00216489	0.567727	0.872615	1	1	0.402034	0.187578	0.0740267	0.375659	0.0295841
1791	HSD11B1	1q32	0.0149223	0.023926	0.709867	1	0.751043	0.0620872	0.779929	1	0.238776	0.0104561	0.00491563	0.452782	0.872615	1	1	0.402034	0.187578	0.119038	0.375659	0.0295841
1792	TRAF3IP3	1q32	0.00862129	0.0303749	0.681969	1	0.751043	0.0620872	0.779929	1	0.056642	0.0184299	0.00491563	0.354764	0.872615	1	1	0.402034	0.187578	0.119038	0.570891	0.0563928
1793	C1orf74	1q32	0.00862129	0.0303749	0.681969	1	0.751043	0.0620872	1	1	0.056642	0.0143686	0.00491563	0.25931	0.872615	1	1	0.402034	0.187578	0.119038	0.570891	0.0563928
1794	IRF6	1q32	0.0238133	0.0303749	0.681969	1	0.751043	0.0620872	1	1	0.056642	0.0046354	0.00491563	0.25931	0.872615	1	1	0.402034	0.187578	0.119038	0.570891	0.0295841
1795	DIEXF	1q32	0.0238133	0.0303749	0.681969	1	0.751043	0.0620872	0.755925	1	0.238776	0.0104561	0.00491563	0.25931	0.872423	0.552006	1	0.402034	0.187578	0.119038	0.570891	0.0295841
1796	SYT14	1q32	0.0387964	0.0321086	0.681969	1	1	0.0620872	0.755925	1	0.238776	0.0046354	0.0012341	0.194306	1	0.552006	1	0.402034	0.187578	0.119038	0.375659	0.0295841
1797	SERTAD4	1q32	0.0149223	0.0362576	0.681969	1	1	0.0620872	0.735465	1	0.238776	0.0046354	0.000799621	0.131672	0.868748	0.552006	1	0.402034	0.187578	0.106752	0.375659	0.16046
1798	HHAT	1q32	0.0256117	0.0105713	0.681969	1	1	0.0620872	0.735465	1	0.238776	0.0046354	0.0002921	0.094329	0.872615	0.552006	1	0.402034	0.187578	0.106752	0.570891	0.0861748
1799	KCNH1	1q32	0.0435075	0.0383067	0.681969	1	1	0.124505	0.735465	1	0.056642	0.00587218	0.000799621	0.119691	0.872615	0.552006	1	0.402034	0.324864	0.106752	0.596668	0.16046
1800	RCOR3	1q32	0.0729811	0.0456441	0.681969	1	1	0.374178	0.755925	1	0.238776	0.0104561	0.000511055	0.166837	0.72948	1	1	0.402034	0.579033	0.136004	0.570891	0.0861748
1801	TRAF5	1q32	0.0435075	0.0456441	0.681969	1	0.774369	0.374178	0.735465	1	0.238776	0.0104561	0.00359257	0.166837	0.737624	1	1	0.402034	0.579033	0.192979	0.196554	0.0861748
1802	RD3	1q32	0.0435075	0.0874929	0.681969	0.720447	0.774369	0.374178	0.735465	1	0.238776	0.00462129	0.00359257	0.166837	0.864953	1	1	0.402034	0.324864	0.192979	0.287807	0.046334
1803	SLC30A1	1q32	0.0435075	0.0707101	0.681969	0.720447	0.584542	0.374178	0.735465	1	0.238776	0.00328318	0.0035382	0.166837	0.864953	1	1	0.402034	0.579033	0.192979	0.440754	0.046334
1804	NEK2	1q32	0.0435075	0.115183	0.681969	1	0.584542	0.374178	0.755925	1	0.238776	0.0104561	0.000840841	0.244454	0.737624	0.411207	1	0.402034	1	0.0941383	0.440754	0.00451281
1805	LPGAT1	1q32	0.0435075	0.139272	0.681969	1	0.584542	0.374178	0.735465	1	0.238776	0.0319796	0.00226485	0.119691	0.744569	1	1	0.402034	1	0.0941383	0.287807	0.0112054
1806	INTS7	1q32	0.0435075	0.0625841	0.681969	1	1	0.686885	0.735465	1	0.238776	0.0104561	0.00226485	0.119691	0.744569	1	0.64367	0.402034	1	0.0640671	0.108184	0.0112054
1807	DTL	1q32	0.0435075	0.0625841	0.681969	1	1	0.686885	0.735465	1	0.238776	0.0319796	0.00226485	0.0745243	0.868748	1	1	0.402034	1	0.0941383	0.108184	0.00451281
1808	PPP2R5A	1q32	0.0435075	0.0305624	0.681969	1	1	0.686885	0.735465	1	0.238776	0.0955664	0.00226485	0.0745243	0.737624	1	1	0.402034	1	0.0640671	0.108184	0.046334
1809	TMEM206	1q32	0.0256117	0.0305624	0.681969	1	0.774369	0.686885	0.735465	1	0.238776	0.0955664	0.0037032	0.0745243	0.737624	1	1	0.402034	1	0.0640671	0.108184	0.046334
1810	NENF	1q32	0.0435075	0.0383067	0.681969	1	0.774369	0.686885	0.735465	1	0.056642	0.0184299	0.0137951	0.0745243	0.737624	1	1	0.402034	1	0.0640671	0.167756	0.0861748
1811	ATF3	1q32	0.0729811	0.047886	0.265534	1	1	1	0.735465	1	0.056642	0.0184299	0.0137951	0.0745243	0.61987	1	1	0.402034	1	0.0941383	0.167756	0.0861748
1812	FAM71A	1q32	0.0729811	0.0596648	0.681969	1	1	1	0.735465	1	0.056642	0.0184299	0.0137951	0.0745243	0.61987	1	1	0.402034	1	0.0941383	0.254274	0.0861748
1813	BATF3	1q32	0.0729811	0.047886	0.681969	1	1	1	0.735465	1	0.238776	0.0319796	0.0137951	0.0745243	0.737624	1	1	0.402034	1	0.136004	0.254274	0.16046
1814	NSL1	1q32	0.0435075	0.0383067	0.681969	1	1	1	0.735465	1	0.056642	0.0319796	0.0137951	0.119691	1	1	1	0.402034	1	0.136004	0.108184	0.16046
1815	TATDN3	1q32	0.0729811	0.047886	0.681969	1	1	1	0.735465	1	0.238776	0.0319796	0.00885037	0.119691	1	1	1	0.402034	1	0.136004	0.108184	0.16046
1816	SPATA45	1q32	0.0729811	0.0596648	0.681969	1	0.774369	1	0.735465	1	0.238776	0.0319796	0.0137951	0.119691	1	1	1	0.402034	1	0.136004	0.108184	0.16046
1817	FLVCR1	1q32	0.0729811	0.0383067	0.681969	1	0.774369	1	0.735465	1	0.238776	0.0319796	0.0137951	0.119691	1	1	1	0.402034	1	0.136004	0.108184	0.16046
1818	VASH2	1q32	0.120541	0.047886	0.681969	1	0.269225	1	0.735465	1	0.238776	0.0184299	0.0137951	0.180908	0.867954	1	1	0.402034	1	0.192979	0.108184	0.16046
1819	ANGEL2	1q32	0.120541	0.047886	0.681969	1	0.269225	1	0.735465	1	0.238776	0.0319796	0.00603241	0.180908	0.865403	1	1	0.402034	1	0.192979	0.108184	0.16046
1820	RPS6KC1	1q32	0.238376	0.0305624	0.681969	1	0.269225	1	0.735465	1	0.056642	0.0319796	0.0037032	0.25931	0.610949	1	1	0.402034	1	0.192979	0.0683573	0.0861748
1821	PROX1	1q32	0.238376	0.0253475	0.265534	1	0.386612	0.624507	0.735465	1	0.238776	0.0320528	0.0137951	0.25931	0.622944	0.552006	0.697528	0.402034	1	0.0541354	0.167756	0.16046
1822	SMYD2	1q32	0.155344	0.0197253	0.265534	1	0.386612	0.624507	0.755925	1	0.238776	0.106618	0.00885037	0.452782	1	0.552006	0.697528	0.402034	1	0.0541354	0.167756	0.0112054
1823	PTPN14	1q32	0.0238133	0.00689206	0.265534	0.720447	0.547056	0.624507	0.755925	1	0.238776	0.0955664	0.00885037	0.715591	0.384935	0.552006	1	0.402034	1	0.0812643	0.287807	0.00807548
1824	CENPF	1q41	0.0624931	0.00635783	0.265534	1	0.386612	1	0.54045	1	0.238776	0.196642	0.00885037	0.452782	0.384935	0.552006	1	0.402034	1	0.0812643	0.570891	0.0563928
1825	KCNK2	1q41	0.125656	0.00831506	0.469314	0.668454	0.386612	1	0.755925	1	0.238776	0.128861	0.0056501	0.25931	0.767423	0.552006	1	0.402034	1	0.0354908	0.411018	0.16046
1826	KCTD3	1q41	0.398195	0.00831506	0.709867	0.668454	0.386612	0.686885	0.755925	1	0.238776	0.082964	0.0137951	0.452782	1	0.552006	1	0.163676	1	0.0541354	0.411018	0.288884
1827	USH2A	1q41	0.398195	0.00570684	0.709867	0.668454	0.386612	0.686885	0.755925	1	0.056642	0.0370856	0.0137951	0.354764	0.885865	0.552006	1	0.163676	1	0.0354908	0.596668	0.484903
1828	ESRRG	1q41	0.342045	0.0118661	0.469314	0.668454	0.386612	0.374178	0.735465	1	0.238776	0.148673	0.0187783	0.25931	1	0.552006	0.241035	0.402034	1	0.0541354	0.317107	0.0563928
1829	GPATCH2	1q41	0.794514	0.0142425	0.709867	0.177312	0.269303	0.374178	0.484166	1	0.056642	0.292902	0.0418417	0.194306	1	0.552006	0.241035	0.402034	1	0.0812643	0.287807	0.515155
1830	SPATA17	1q41	0.614182	0.0108927	0.709867	0.177312	0.18067	0.686885	0.484166	1	0.056642	0.196642	0.0418417	0.286385	0.774878	0.552006	0.241035	0.402034	1	0.119919	0.196554	0.748176
1831	RRP15	1q41	0.652748	0.0171813	0.709867	0.177312	0.120175	0.374178	0.721313	1	0.056642	0.082964	0.0418417	0.207059	0.890603	0.552006	1	0.402034	1	0.343182	0.411018	0.515155
1832	TGFB2	1q41	0.652748	0.0303406	0.709867	0.177312	0.120175	0.217825	0.721313	1	0.056642	0.082964	0.0418417	0.207059	0.686138	0.552006	1	0.402034	1	0.343182	0.411018	0.209373
1833	LYPLAL1	1q41	0.342045	0.0253475	0.709867	0.177312	0.120175	0.124505	0.735465	1	0.238776	0.196642	0.0418417	0.143259	0.684127	0.552006	1	0.402034	1	0.488515	0.287807	0.209373
1834	SLC30A10	1q41	0.247722	0.0270038	0.469314	0.177312	0.212724	0.124505	0.735465	0.43765	0.056642	0.082964	0.00885037	0.0743867	0.895912	0.552006	1	0.285966	1	0.366247	0.196554	0.0726078
1835	EPRS	1q41	0.247722	0.0254953	0.709867	0.177312	0.120175	0.124505	0.735465	1	0.238776	0.0319796	0.0137951	0.0743867	1	0.552006	1	0.402034	1	0.488515	0.196554	0.0726078
1836	BPNT1	1q41	0.342045	0.0254953	0.709867	0.668454	0.120175	0.124505	0.735465	1	0.238776	0.128861	0.0137951	0.0743867	0.89508	0.552006	1	0.402034	1	0.488515	0.196554	0.0726078
1837	IARS2	1q41	0.247722	0.0254953	0.709867	0.668454	0.120175	0.124505	0.352282	1	0.238776	0.128861	0.0137951	0.0743867	1	0.552006	1	0.402034	1	0.488515	0.196554	0.0726078
1838	RAB3GAP2	1q41	0.247722	0.0118661	0.709867	0.668454	0.120175	0.124505	0.352282	1	0.238776	0.128861	0.00885037	0.0524559	1	1	1	0.402034	1	0.488515	0.196554	0.0375164
1839	MARK1	1q41	0.247722	0.0197253	0.709867	0.177312	0.0351689	0.374178	0.755925	1	0.056642	0.148673	0.0213719	0.0524559	0.791456	0.552006	1	0.402034	1	0.366247	0.152997	0.0726078
1840	C1orf115	1q41	0.342045	0.0197253	0.709867	0.177312	0.0216551	0.374178	0.755925	1	0.056642	0.128861	0.0137951	0.103999	0.791456	0.552006	1	0.650983	1	0.636431	0.222711	0.209373
1841	2002-03-01	1q41	0.342045	0.0197253	0.709867	0.177312	0.0216551	0.374178	0.755925	1	0.056642	0.148673	0.0137951	0.103999	0.791456	0.552006	1	0.650983	1	0.488515	0.222711	0.209373
1842	2001-03-01	1q41	0.247722	0.0197253	0.709867	0.177312	0.0216551	0.374178	0.755925	1	0.056642	0.128861	0.0137951	0.103999	0.791456	0.552006	1	0.650983	1	0.366247	0.0858409	0.209373
1843	HLX	1q41	0.247722	0.0197253	0.709867	0.177312	0.0216551	0.0620872	1	1	0.056642	0.128861	0.0137951	0.143259	0.792675	0.552006	1	0.650983	1	0.268602	0.222711	0.209373
1844	DUSP10	1q41	0.174336	0.0740204	0.709867	0.177312	0.0216551	0.124505	1	1	0.056642	0.082964	0.0328622	0.25931	0.608851	1	1	0.699797	1	0.366247	0.0809734	0.158425
1845	HHIPL2	1q41	0.194382	0.0740204	0.709867	0.177312	0.0216551	0.124505	1	1	0.056642	0.128861	0.00885037	0.194306	0.442647	1	1	0.459352	1	0.192979	0.0809734	0.259091
1846	TAF1A	1q41	0.194382	0.0740204	0.709867	0.177312	0.0216551	0.124505	1	1	0.056642	0.128861	0.00885037	0.194306	0.442647	1	1	0.459352	1	0.192979	0.0809734	0.158425
1847	MIA3	1q41	0.194382	0.047886	0.709867	0.177312	0.0216551	0.124505	1	1	0.056642	0.128861	0.0056501	0.194306	0.442647	1	1	0.459352	1	0.268602	0.0809734	0.259091
1848	AIDA	1q41	0.194382	0.0305624	0.709867	0.177312	0.0221208	0.124505	1	1	0.056642	0.082964	0.00226485	0.194306	0.372656	1	1	0.459352	1	0.488515	0.0809734	0.259091
1849	BROX	1q41	0.194382	0.0305624	0.709867	0.177312	0.0221208	0.124505	1	1	0.056642	0.082964	0.00226485	0.194306	0.372656	1	1	0.459352	1	0.488515	0.0809734	0.259091
1850	FAM177B	1q41	0.194382	0.0502767	0.709867	0.177312	0.0221208	0.124505	1	1	0.056642	0.082964	0.00226485	0.194306	0.372656	1	1	0.459352	1	0.488515	0.0809734	0.259091
1851	DISP1	1q41	0.194382	0.0254167	0.709867	0.177312	0.0216551	0.124505	1	1	0.056642	0.0955664	0.00138137	0.194306	0.212001	1	1	0.402034	1	0.268602	0.0809734	0.158425
1852	TLR5	1q41	0.269692	0.0156566	0.709867	0.177312	0.0216551	0.124505	1	1	0.056642	0.106618	0.00138137	0.194306	0.216824	1	1	0.402034	1	0.192979	0.0809734	0.140381
1853	SUSD4	1q41	0.269692	0.0254167	0.709867	0.177312	0.0216551	0.124505	1	1	0.056642	0.0280827	0.00359257	0.143259	0.396483	1	1	0.402034	1	0.268602	0.0809734	0.140381
1854	CCDC185	1q41	0.269692	0.0254167	0.709867	0.177312	0.0216551	0.124505	1	1	0.056642	0.0370856	0.00359257	0.143259	0.540909	1	0.653675	0.402034	1	0.268602	0.0809734	0.0498123
1855	CAPN8	1q41	0.269692	0.0254167	0.709867	0.183713	0.0783998	0.0620872	1	1	0.056642	0.0046354	0.00359257	0.143259	0.540909	1	0.313055	0.402034	1	0.488515	0.0809734	0.229823
1856	CAPN2	1q41	0.269692	0.0337712	0.709867	0.183713	0.14593	0.0620872	1	1	0.013348	0.0046354	0.00359257	0.143259	0.468291	1	0.653675	0.402034	1	0.488515	0.0809734	0.094386
1857	TP53BP2	1q41	0.269692	0.0213442	0.709867	0.183713	0.0783998	0.0620872	1	1	0.013348	0.0046354	0.0035382	0.103999	0.468291	1	0.653675	0.402034	1	0.488515	0.0809734	0.0560498
1858	FBXO28	1q42	0.137676	0.0373423	0.709867	0.177312	0.0216551	0.0620872	0.735465	1	0.013348	0.024538	0.000840841	0.0665632	0.396483	1	0.697528	0.402034	1	0.136004	0.0538796	0.0369339
1859	DEGS1	1q42	0.137676	0.0373423	0.709867	0.177312	0.0351689	0.0620872	0.735465	1	0.013348	0.0319796	0.000840841	0.0665632	0.461235	1	0.697528	0.402034	1	0.136004	0.0352756	0.0369339
1860	NVL	1q42	0.137676	0.0300081	0.469314	0.177312	0.0351689	0.0620872	0.735465	1	0.056642	0.0143686	0.000511055	0.0462977	0.39187	1	0.697528	0.402034	1	0.136004	0.0352756	0.0119253
1861	CNIH4	1q42	0.137676	0.0573471	0.709867	0.177312	0.0216551	0.0620872	0.755925	1	0.056642	0.0143686	0.000511055	0.0462977	0.537915	1	0.653675	0.402034	1	0.192979	0.0809734	0.0172916
1862	WDR26	1q42	0.137676	0.0573471	0.469314	0.177312	0.0216551	0.0620872	0.755925	1	0.056642	0.024538	0.000511055	0.0462977	0.623333	1	0.653675	0.402034	1	0.192979	0.0809734	0.0253176
1863	CNIH3	1q42	0.137676	0.048424	0.469314	0.177312	0.0351689	0.0620872	1	1	0.013348	0.024538	0.00050475	0.0271788	0.808995	1	0.653675	0.402034	1	0.192979	0.0538796	0.0127077
1864	DNAH14	1q42	0.213875	0.0101577	0.295773	0.177312	0.0783998	0.124505	1	1	0.013348	0.0143686	0.000169904	0.0271788	0.725771	1	1	0.402034	1	0.119038	0.0280752	0.000704762
1865	LBR	1q42	0.367052	0.0122511	0.469314	0.177312	0.0783998	0.124505	1	1	0.013348	0.0143686	0.00050475	0.0587297	0.635782	1	1	0.402034	1	0.525187	0.0280752	0.00174777
1866	ENAH	1q42	0.367052	0.0122511	0.512626	0.177312	0.0783998	0.124505	1	1	0.056642	0.00587218	0.00050475	0.0181189	0.907306	1	1	0.402034	1	0.554455	0.0116781	0.000274806
1867	SRP9	1q42	0.489128	0.00676015	0.330542	0.177312	0.18067	0.124505	1	1	0.013348	0.00122694	0.000169904	0.0587297	0.642433	1	1	0.402034	1	0.688718	0.0336656	1.36485e-05
1868	EPHX1	1q42	0.489128	0.00676015	0.330542	0.177312	0.120175	0.124505	1	1	0.00312459	0.00122694	9.83639e-05	0.094329	0.642433	1	1	0.402034	1	0.688718	0.00937129	1.62125e-06
1869	TMEM63A	1q42	0.489128	0.00677038	0.526664	0.177312	0.120175	0.124505	0.755925	1	0.00312459	0.00239861	0.000169904	0.094329	0.642433	1	1	0.402034	1	0.688718	0.00937129	4.76005e-06
1870	LEFTY1	1q42	0.489128	0.00677038	0.526664	0.177312	0.0799125	0.374178	0.755925	1	0.013348	0.024538	0.000799621	0.094329	0.490046	1	1	0.402034	1	0.688718	0.0145439	0.000274806
1871	RP4-559A3.7	1q42	0.489128	0.00677038	0.526664	0.177312	0.0799125	0.374178	0.755925	1	0.013348	0.024538	0.000799621	0.094329	0.490046	1	1	0.402034	1	0.688718	0.0145439	0.000274806
1872	PYCR2	1q42	0.489128	0.00676015	0.526664	0.177312	0.0799125	0.374178	0.755925	1	0.013348	0.024538	0.000799621	0.094329	0.490046	1	1	0.402034	1	0.688718	0.0145439	0.000704762
1873	LEFTY2	1q42	0.489128	0.00676015	0.526664	0.183713	0.0783998	0.374178	0.735465	1	0.013348	0.024538	0.000483751	0.0587297	0.486083	1	1	0.402034	1	0.688718	0.0145439	0.000704762
1874	SDE2	1q42	0.367052	0.00472043	0.745699	0.177312	0.0783998	0.374178	0.735465	1	0.056642	0.024538	0.000483751	0.0587297	0.486083	1	0.64367	0.402034	1	0.843924	0.0145439	0.000274806
1875	H3F3A	1q42	0.509054	0.00621322	0.469314	0.177312	0.120175	0.374178	0.735465	1	0.056642	0.024538	0.00216489	0.094329	0.486083	1	0.64367	0.402034	1	0.698384	0.0501463	0.00645841
1876	ACBD3	1q42	0.388616	0.00472043	0.469314	0.177312	0.120175	0.374178	0.735465	1	0.056642	0.024538	0.00216489	0.131672	0.414923	1	0.64367	0.402034	1	0.554455	0.0182309	0.00174777
1877	MIXL1	1q42	0.269692	0.00472043	0.469314	0.177312	0.18067	0.374178	0.735465	1	0.056642	0.024538	0.00216489	0.131672	0.560393	1	0.64367	0.402034	1	0.688718	0.022747	0.00645841
1878	LIN9	1q42	0.269692	0.00472043	0.469314	0.177312	0.18067	0.374178	0.735465	1	0.056642	0.024538	0.00216489	0.131672	0.490046	1	0.64367	0.402034	1	0.688718	0.022747	0.00852089
1879	PARP1	1q42	0.269692	0.00326437	0.469314	0.177312	0.18067	0.374178	0.735465	1	0.056642	0.024538	0.00359257	0.194306	0.560393	1	0.64367	0.402034	1	0.306885	0.022747	0.0172916
1880	C1orf95	1q42	0.269692	0.00621322	0.469314	0.668454	0.0589007	0.124505	0.735465	1	0.056642	0.0046354	0.0056501	0.194306	0.558817	1	1	0.402034	1	0.525187	0.0538796	0.0127077
1881	ITPKB	1q42	0.269692	0.00358348	0.469314	0.434493	0.0589007	0.124505	0.735465	1	0.056642	0.0046354	0.0056501	0.194306	0.558817	1	1	0.402034	1	0.525187	0.0937424	0.0127077
1882	PSEN2	1q42	0.367052	0.00621322	0.469314	0.668454	0.0589007	0.124505	0.735465	1	0.056642	0.0143686	0.0035382	0.194306	0.4774	1	0.64367	0.402034	1	0.525187	0.0937424	0.0127077
1883	ADCK3	1q42	0.367052	0.00621322	0.295773	1	0.0589007	0.124505	0.352282	1	0.056642	0.0319796	0.0035382	0.25931	0.555197	1	0.64367	0.402034	1	0.525187	0.0637179	0.0127077
1884	CDC42BPA	1q42	0.367052	0.00358348	0.295773	0.668454	0.0576029	0.374178	0.352282	1	0.056642	0.0046354	0.00491563	0.25931	0.908546	1	0.64367	0.402034	1	0.525187	0.022747	0.00645841
1885	ZNF678	1q42	0.269692	0.00816626	0.295773	1	0.00739646	0.124505	0.352282	1	0.056642	0.0143686	0.0035382	0.25931	0.726845	1	0.268824	0.402034	1	0.386906	0.0538796	0.00645841
1886	JMJD4	1q42	0.367052	0.00816626	0.295773	1	0.0210879	0.124505	0.54045	1	0.056642	0.0416067	0.0035382	0.25931	0.635782	1	0.268824	0.650983	1	0.507956	0.0538796	0.00645841
1887	SNAP47	1q42	0.269692	0.00621322	0.295773	1	0.0123591	0.124505	0.54045	1	0.056642	0.024538	0.00216489	0.25931	0.723378	1	0.268824	0.650983	1	0.507956	0.0538796	0.00645841
1888	PRSS38	1q42	0.269692	0.00472043	0.295773	1	0.00739646	0.374178	0.54045	1	0.14323	0.024538	0.00216489	0.25931	0.723378	1	0.268824	0.650983	1	0.507956	0.0538796	0.00645841
1889	WNT9A	1q42	0.269692	0.00677038	0.295773	1	0.0123591	0.374178	0.755925	1	0.14323	0.0143686	0.0035382	0.25931	0.723378	1	0.268824	0.402034	1	0.386906	0.0809734	0.00645841
1890	WNT3A	1q42	0.120594	0.00677038	0.106142	1	0.00739646	0.374178	0.54045	1	0.14323	0.0143686	0.0035382	0.25931	0.725771	1	0.268824	0.402034	1	0.386906	0.0809734	0.00645841
1891	ARF1	1q42	0.120594	0.00358348	0.295773	1	0.00739646	0.374178	0.369851	1	0.14323	0.0143686	0.00359257	0.25931	0.725771	1	0.268824	0.402034	1	0.210983	0.0809734	0.00174777
1892	C1orf35	1q42	0.120594	0.00358348	0.295773	1	0.00739646	0.374178	0.369851	1	0.14323	0.0143686	0.0056501	0.25931	0.815413	1	0.268824	0.402034	1	0.210983	0.0809734	0.00174777
1893	MRPL55	1q42	0.120594	0.00358348	0.295773	1	0.00739646	0.374178	0.369851	1	0.14323	0.0143686	0.0056501	0.25931	0.815413	1	0.268824	0.402034	1	0.210983	0.0538796	0.00174777
1894	GUK1	1q42	0.174336	0.00358348	0.295773	1	0.00739646	0.374178	0.54045	1	0.14323	0.0143686	0.0056501	0.25931	0.815413	1	0.268824	0.402034	1	0.306885	0.0538796	0.00174777
1895	GJC2	1q42	0.174336	0.00358348	0.295773	1	0.00739646	0.374178	0.54045	1	0.14323	0.0143686	0.0056501	0.25931	0.815413	1	0.268824	0.402034	1	0.306885	0.0538796	0.00174777
1896	IBA57	1q42	0.174336	0.00358348	0.295773	1	0.00739646	0.374178	0.54045	1	0.14323	0.0143686	0.0056501	0.25931	0.815413	1	0.268824	0.402034	1	0.306885	0.0538796	0.00174777
1897	OBSCN	1q42	0.082036	0.0015021	0.295773	0.723959	0.00739646	0.374178	0.54045	1	0.343423	0.00122694	0.0186288	0.340253	0.819856	1	0.268824	0.402034	1	0.405532	0.0538796	0.00421981
1898	C1orf145	1q42	0.174336	0.00271986	0.295773	1	0.00739646	0.374178	0.54045	1	0.242442	0.0143686	0.0056501	0.340253	1	1	0.268824	0.402034	1	0.405532	0.0538796	0.00174777
1899	TRIM11	1q42	0.082036	0.00182362	0.295773	0.723959	0.00739646	0.374178	0.54045	1	0.242442	0.00122694	0.0056501	0.340253	0.819856	1	0.268824	0.402034	1	0.386906	0.0538796	0.00645841
1900	TRIM17	1q42	0.082036	0.00182362	0.295773	0.723959	0.00739646	0.374178	0.54045	1	0.242442	0.00122694	0.0056501	0.340253	0.819856	1	0.268824	0.402034	1	0.386906	0.0538796	0.00645841
1901	HIST3H3	1q42	0.082036	0.00182362	0.295773	0.723959	0.00739646	0.374178	0.54045	1	0.242442	0.00122694	0.0056501	0.340253	0.819856	1	0.268824	0.402034	1	0.386906	0.0538796	0.00645841
1902	RNF187	1q42	0.082036	0.00182362	0.295773	0.723959	0.00739646	0.374178	0.54045	1	0.242442	0.00122694	0.0056501	0.340253	0.819856	1	0.268824	0.402034	1	0.386906	0.0538796	0.00645841
1903	HIST3H2A	1q42	0.082036	0.00182362	0.295773	0.723959	0.00739646	0.374178	0.54045	1	0.242442	0.00122694	0.0056501	0.340253	0.819856	1	0.268824	0.402034	1	0.386906	0.0538796	0.00645841
1904	HIST3H2BB	1q42	0.082036	0.00182362	0.295773	0.723959	0.00739646	0.374178	0.54045	1	0.242442	0.00122694	0.0056501	0.340253	0.819856	1	0.268824	0.402034	1	0.386906	0.0538796	0.00645841
1905	RHOU	1q42	0.174336	0.00182362	0.295773	0.434493	0.0123591	0.217825	0.54045	1	0.242442	0.00122694	0.00885037	0.25931	0.909803	1	0.268824	0.402034	1	0.507956	0.0538796	0.0127077
1906	TMEM78	1q42	0.174336	0.00271986	0.295773	0.668454	0.0123591	0.374178	0.755925	1	0.14323	0.00587218	0.0137951	0.143259	0.91009	1	0.268824	0.650983	1	0.386906	0.0352756	0.00215556
1907	RAB4A	1q42	0.174336	0.00358348	0.295773	0.668454	0.0123591	0.374178	0.755925	1	0.14323	0.00587218	0.0137951	0.194306	0.65233	1	0.268824	0.650983	1	0.288559	0.0352756	0.000704762
1908	SPHAR	1q42	0.174336	0.00358348	0.295773	0.668454	0.0123591	0.374178	0.755925	1	0.14323	0.00239861	0.0137951	0.194306	0.65233	1	0.268824	0.650983	1	0.288559	0.0538796	0.000704762
1909	CCSAP	1q42	0.247389	0.00271986	0.295773	0.668454	0.0123591	0.374178	0.755925	1	0.14323	0.00239861	0.0137951	0.194306	0.572289	1	0.268824	0.650983	1	0.288559	0.0352756	0.000274806
1910	ACTA1	1q42	0.247722	0.00182362	0.295773	0.668454	0.0123591	0.374178	0.755925	1	0.242442	0.000623732	0.0137951	0.143259	0.655157	1	0.268824	0.402034	1	0.210983	0.0352756	0.000960372
1911	NUP133	1q42	0.247389	0.00135881	0.295773	0.668454	0.0123591	0.374178	0.54045	1	0.14323	0.00328318	0.00885037	0.143259	0.656031	1	0.268824	0.402034	1	0.210983	0.0352756	0.000960372
1912	ABCB10	1q42	0.247389	0.00182362	0.295773	0.668454	0.0210879	0.374178	0.54045	1	0.14323	0.00587218	0.00885037	0.143259	0.656031	1	0.143875	0.402034	1	0.210983	0.0538796	0.000960372
1913	TAF5L	1q42	0.247389	0.00326437	0.295773	0.668454	0.0123591	0.374178	0.755925	1	0.14323	0.00239861	0.0187783	0.143259	0.577038	1	0.143875	0.402034	1	0.386906	0.0538796	0.000960372
1914	URB2	1q42	0.247389	0.00326437	0.295773	0.668454	0.0123591	0.374178	0.755925	1	0.14323	0.00239861	0.0187783	0.143259	0.577038	1	0.143875	0.402034	1	0.386906	0.0538796	0.000960372
1915	GALNT2	1q42	0.082036	0.00111958	0.295773	1	0.00739646	0.374178	0.54045	1	0.14323	0.00587218	0.0187783	0.194306	0.572289	1	0.143875	0.402034	1	0.166106	0.0637179	0.000369826
1916	PGBD5	1q42	0.120594	0.0015021	0.295773	1	0.00739646	0.374178	0.54045	1	0.14323	0.00841758	0.0281306	0.194306	0.497177	1	0.143875	0.402034	1	0.166106	0.0937424	0.000369826
1917	COG2	1q42	0.082036	0.00136333	0.295773	1	0.00739646	0.753103	0.369851	1	0.14323	0.00587218	0.0281306	0.143259	0.497177	1	0.143875	0.650983	1	0.166106	0.150856	0.000960372
1918	AGT	1q42	0.082036	0.00136333	0.106142	1	0.00739646	0.753103	0.369851	1	0.14323	0.00183797	0.0281306	0.194306	0.491561	1	0.143875	0.650983	1	0.166106	0.150856	0.000960372
1919	CAPN9	1q42	0.137676	0.000997895	0.106142	1	0.00399624	0.342139	0.369851	1	0.14323	0.00328318	0.0281306	0.194306	0.427772	1	0.143875	0.650983	1	0.166106	0.150856	0.000960372
1920	C1orf198	1q42	0.137676	0.00135881	0.106142	0.434493	0.00739646	0.28777	0.369851	1	0.14323	0.00587218	0.0281306	0.194306	0.497177	1	0.143875	0.650983	1	0.306885	0.106243	0.000137947
1921	TTC13	1q42	0.137676	0.00136333	0.106142	0.434493	0.00739646	0.28777	0.369851	1	0.14323	0.0104561	0.0281306	0.194306	0.42358	1	0.406117	0.650983	1	0.306885	0.106243	4.99662e-05
1922	ARV1	1q42	0.194382	0.00271986	0.106142	0.668454	0.0123591	0.124135	0.369851	1	0.14323	0.0104561	0.0281306	0.25931	0.359028	1	0.406117	0.650983	1	0.306885	0.106243	4.99662e-05
1923	FAM89A	1q42	0.194382	0.00271986	0.106142	0.668454	0.0123591	0.217825	0.369851	1	0.0440183	0.0104561	0.0281306	0.25931	0.359028	1	0.406117	0.650983	1	0.306885	0.106243	4.99662e-05
1924	TRIM67	1q42	0.194382	0.00112168	0.106142	0.668454	0.0123591	0.374178	0.245457	1	0.14323	0.0104561	0.0281306	0.25931	0.25776	1	1	0.650983	1	0.306885	0.106243	4.99662e-05
1925	C1orf131	1q42	0.194382	0.0015021	0.106142	0.668454	0.0123591	0.374178	0.245457	1	0.14323	0.0104561	0.0281306	0.25931	0.212712	1	1	0.650983	1	0.306885	0.106243	4.99662e-05
1926	GNPAT	1q42	0.194382	0.00201247	0.106142	0.668454	0.0123591	0.374178	0.245457	1	0.14323	0.0104561	0.0281306	0.25931	0.25776	1	1	0.650983	1	0.306885	0.106243	4.99662e-05
1927	EXOC8	1q42	0.120594	0.00269583	0.055509	0.668454	0.00739646	0.374178	0.245457	1	0.14323	0.0104561	0.0281306	0.340253	0.212712	1	1	0.650983	1	0.306885	0.150856	0.000137947
1928	SPRTN	1q42	0.120594	0.00269583	0.055509	0.668454	0.00739646	0.374178	0.245457	1	0.14323	0.0104561	0.0281306	0.340253	0.212712	1	1	0.650983	1	0.306885	0.150856	0.000137947
1929	EGLN1	1q42	0.120594	0.00201247	0.055509	0.668454	0.00739646	0.374178	0.245457	1	0.14323	0.0104561	0.0281306	0.244454	0.25776	1	1	0.650983	1	0.306885	0.106243	0.000137947
1930	TSNAX	1q42	0.174336	0.00182362	0.055509	0.668454	0.00739646	0.686885	0.245457	1	0.14323	0.0226339	0.0281306	0.452782	0.367426	1	1	0.312439	0.486003	0.306885	0.106243	0.000369826
1931	TSNAX-DISC1	1q42	0.174336	0.00136333	0.055509	1	0.00739646	0.686885	0.245457	1	0.14323	0.00841758	0.0281306	0.452782	0.4349	1	1	0.163676	1	0.227834	0.106243	0.000369826
1932	DISC1	1q42	0.174336	0.0015021	0.055509	1	0.00739646	0.686885	0.110835	1	0.14323	0.00841758	0.0186288	0.354764	0.219763	1	1	0.163676	1	0.323768	0.150856	0.000369826
1933	SIPA1L2	1q42	0.247389	0.00358348	0.055509	1	0.00739646	0.374178	0.0979651	1	0.14323	0.0104561	0.0187783	0.324604	0.221508	1	0.408174	0.312439	1	0.306885	0.227147	0.000960372
1934	MAP10	1q42	0.174336	0.0146916	0.055509	1	0.00739646	0.686885	0.0979651	1	0.14323	0.000542202	0.0511054	0.423205	0.264206	1	0.406117	0.312439	0.486003	0.227834	0.306226	0.00645841
1935	NTPCR	1q42	0.082036	0.00816626	0.106142	1	0.00739646	0.686885	0.0979651	1	0.14323	0.00328318	0.0511054	0.324604	0.315388	1	0.406117	0.312439	1	0.306885	0.135576	0.00645841
1936	PCNXL2	1q42	0.0549735	0.00677038	0.106142	1	0.00739646	0.686885	0.0979651	1	0.14323	0.00462129	0.0511054	0.324604	0.219763	1	0.406117	0.312439	1	0.166106	0.0937424	0.00174777
1937	MLK4	1q42	0.120594	0.00271986	0.106142	0.668454	0.00739646	0.374178	0.0979651	1	0.14323	0.00250309	0.0511054	0.324604	0.264206	1	0.406117	0.312439	1	0.166106	0.150856	0.000960372
1938	KCNK1	1q42	0.269692	0.00269583	0.106142	0.434493	0.00716505	0.374178	0.0979651	1	0.14323	0.00328318	0.0511054	0.244454	0.219763	1	0.406117	0.312439	1	0.243618	0.118409	0.00240849
1939	SLC35F3	1q42	0.154678	0.00123569	0.106142	0.434493	0.00716505	0.124505	0.0979651	1	0.056642	0.00569824	0.0511054	0.244454	0.284514	1	1	0.312439	1	0.180115	0.065441	2.03092e-06
1940	COA6	1q42	0.154678	0.000821287	0.055509	0.282058	0.0221208	0.124505	0.0979651	1	0.056642	0.00979592	0.0511054	0.244454	0.233479	1	1	0.312439	1	0.25842	0.0453635	2.03092e-06
1941	TARBP1	1q42	0.154678	0.00123569	0.0282121	0.282058	0.0128828	0.0620872	0.0979651	1	0.056642	0.0240517	0.0853513	0.180908	0.283216	1	0.704527	0.312439	1	0.25842	0.0190728	6.66352e-07
1942	IRF2BP2	1q42	0.154678	0.00151505	0.055509	0.281986	0.00255862	0.374178	0.0979651	1	0.056642	0.0172686	0.0970334	0.465795	0.458924	1	0.704527	0.312439	1	0.339373	0.00226297	5.39946e-07
1943	PP2672	1q42	0.1102	0.00136371	0.055509	0.281986	0.000840074	0.374178	0.0979651	1	0.056642	0.00134992	0.245394	0.354764	0.289237	1	0.704527	0.163676	1	0.193452	0.000372783	1.7603e-07
1944	TOMM20	1q42	0.0659607	0.00067499	0.121298	0.282058	0.00133628	0.374178	0.0566144	1	0.056642	0.00979592	0.167063	0.194306	0.51702	1	0.0783146	0.163676	1	0.142475	0.000757998	1.62125e-06
1945	ARID4B	1q42	0.1102	0.00067499	0.121298	0.282058	0.00133628	0.374178	0.0566144	1	0.056642	0.00979592	0.167063	0.143259	0.51702	1	0.0783146	0.163676	1	0.0360902	0.000372819	1.62125e-06
1946	RBM34	1q42	0.0659607	0.000921238	0.121298	0.282058	0.0022818	0.374178	0.0566144	1	0.056642	0.00979592	0.167063	0.194306	0.51702	1	0.0783146	0.163676	1	0.142475	0.000372819	1.62125e-06
1947	GGPS1	1q42	0.213875	0.000397076	0.121298	0.282058	0.00716505	0.124505	0.0566144	1	0.056642	0.00979592	0.227503	0.143259	0.448469	1	0.0783146	0.163676	1	0.031413	0.065441	1.36485e-05
1948	TBCE	1q42	0.0774457	0.000602743	0.121298	0.281986	0.00716505	0.124505	0.0566144	1	0.056642	0.00569824	0.105818	0.143259	0.519682	1	0.0783146	0.163676	1	0.0212317	0.065441	1.36485e-05
1949	B3GALNT2	1q42	0.0537526	0.000921238	0.121298	0.281986	0.00716505	0.124505	0.0566144	1	0.056642	0.00330309	0.105818	0.194306	0.51702	1	0.0783146	0.163676	1	0.031413	0.0930212	1.36485e-05
1950	GNG4	1q42	0.0774457	0.00092163	0.121298	0.281986	0.00716505	0.124505	0.0566144	1	0.056642	0.00979592	0.105818	0.273262	0.385408	1	0.0783146	0.163676	1	0.031413	0.130199	3.81633e-05
1951	LYST	1q42	0.0774457	0.00136371	0.121298	0.281986	0.00739646	0.374178	0.0566144	1	0.056642	0.00330309	0.105818	0.207059	0.447009	1	0.0783146	0.163676	1	0.00933981	0.0394482	3.81633e-05
1952	NID1	1q42	0.082036	0.00321874	0.055509	0.281986	0.00716505	0.217825	0.0566144	1	0.056642	0.00569824	0.0745243	0.143259	0.51509	1	0.0783146	0.163676	1	0.024738	0.0336656	3.81633e-05
1953	GPR137B	1q42	0.082036	0.00560687	0.055509	0.281986	0.00739646	0.374178	0.0566144	1	0.056642	0.00569824	0.0745243	0.143259	0.51509	1	0.0783146	0.163676	1	0.051962	0.0501463	1.36485e-05
1954	ERO1LB	1q42	0.082036	0.00295631	0.106142	0.281986	0.00739646	0.124505	0.0566144	1	0.056642	0.00569824	0.0745243	0.143259	0.74534	1	0.0783146	0.163676	1	0.051962	0.0336656	1.36485e-05
1955	EDARADD	1q42	0.120594	0.00601493	0.203238	0.281986	0.00739646	0.124505	0.0566144	1	0.013348	0.00569824	0.0745243	0.143259	0.747408	1	0.0450043	0.163676	1	0.112707	0.0577763	4.76005e-06
1956	LGALS8	1q43	0.174336	0.00224069	0.203238	0.281986	0.00739646	0.124505	0.0566144	1	0.013348	0.00250309	0.105818	0.143259	0.914648	1	0.0450043	0.0837166	1	0.112707	0.0577763	4.76005e-06
1957	HEATR1	1q43	0.120594	0.00224069	0.203238	0.281986	0.00739646	0.124505	0.0566144	1	0.056642	0.00250309	0.105818	0.103999	0.747408	1	0.0450043	0.0837166	1	0.112707	0.0930212	4.76005e-06
1958	ACTN2	1q43	0.120594	0.00184366	0.106142	0.281986	0.00739646	0.124505	0.128194	0.579118	0.14323	0.00250309	0.0745243	0.0743867	0.667767	1	0.0450043	0.0837166	1	0.0815012	0.179312	7.73869e-05
1959	MTR	1q43	0.120594	0.00295631	0.106142	0.281986	0.00739646	0.124505	0.0566144	1	0.14323	0.00250309	0.105818	0.0743867	0.664339	1	0.0432071	0.0837166	1	0.0815012	0.130199	1.36485e-05
1960	MT1HL1	1q43	0.174336	0.00390019	0.106142	0.281986	0.00716505	0.124505	0.0566144	1	0.14323	0.00569824	0.105818	0.0743867	0.74534	1	0.143875	0.0837166	1	0.112707	0.179312	1.36485e-05
1961	RYR2	1q43	0.247389	0.00390019	0.055509	0.281986	0.00716505	0.374178	0.0029192	1	0.14323	0.00765548	0.0853513	0.0821583	0.915534	1	0.143875	0.0837166	1	0.153595	0.0930212	1.36485e-05
1962	ZP4	1q43	0.103107	0.00295631	0.203238	0.508807	0.00716505	0.374178	0.00597899	1	0.14323	0.0200338	0.16782	0.113466	0.588264	1	0.143875	0.163676	1	0.367293	0.165432	1.36485e-05
1963	MTRNR2L11	1q43	0.0692447	0.00295631	0.203238	0.508807	0.00716505	0.374178	0.0180938	1	0.14323	0.0200338	0.325033	0.0821583	0.747408	1	0.143875	0.163676	1	0.367293	0.165432	1.36485e-05
1964	CHRM3	1q43	0.408753	0.00224069	0.357778	0.508807	0.00399624	0.686885	0.0131564	1	0.0311105	0.0200338	0.0695847	0.0512156	0.665803	1	0.406117	0.163676	0.446052	0.285392	0.0577763	2.03092e-06
1965	FMN2	1q43	0.388616	0.000475329	0.357778	0.508807	0.00716505	0.374178	0.211714	0.43765	0.0215067	0.0320528	0.0695847	0.064888	0.385408	1	0.408174	0.163676	1	0.121885	0.118409	1.36485e-05
1966	GREM2	1q43	0.388616	0.00164702	0.357778	0.515616	0.0123591	0.124505	0.211714	1	0.0215067	0.0320528	0.148236	0.0586642	0.32502	1	0.406117	0.163676	0.676003	0.112707	0.0833637	2.03092e-06
1967	RGS7	1q43	0.194382	0.000343533	0.144429	1	0.00399624	0.0620872	0.211714	1	0.0971112	0.0200338	0.0192703	0.0462473	0.588264	1	1	0.0421556	0.446052	0.0966395	0.242803	3.81633e-05
1968	FH	1q43	0.137676	9.55188e-05	0.357778	0.508807	0.00145274	0.0620872	0.128194	1	0.0971112	0.0320528	0.027747	0.0898458	0.738963	1	1	0.0837166	0.676003	0.174627	0.179312	0.000137947
1969	KMO	1q43	0.137676	9.55188e-05	0.357778	1	0.00285867	0.0620872	0.128194	1	0.0215067	0.0320528	0.0396353	0.0821583	0.659834	1	1	0.0837166	1	0.174627	0.179312	0.000274806
1970	OPN3	1q43	0.137676	9.5191e-05	0.357778	1	0.00285867	0.0620872	0.128194	1	0.0971112	0.0320528	0.027747	0.122708	0.659834	1	1	0.0837166	0.446052	0.240684	0.179312	0.00051409
1971	CHML	1q43	0.137676	9.55188e-05	0.357778	0.508807	0.00285867	0.0620872	0.128194	1	0.0971112	0.0320528	0.027747	0.122708	0.659834	1	1	0.0837166	0.676003	0.174627	0.179312	0.00051409
1972	WDR64	1q43	0.213875	9.5191e-05	0.357778	0.508807	0.00285867	0.0620872	0.128194	1	0.0971112	0.0320528	0.027747	0.122708	0.582757	1	1	0.0421556	0.446052	0.174627	0.179312	0.00051409
1973	EXO1	1q43	0.137676	9.5191e-05	0.357778	0.508807	0.0026917	0.217825	0.0794668	1	0.15083	0.0320528	0.027747	0.122708	0.509104	1	1	0.0837166	0.446052	0.16431	0.179312	0.000202478
1974	MAP1LC3C	1q43	0.137676	9.5191e-05	0.357778	0.508807	0.0026917	0.452049	0.0794668	1	0.15083	0.0320528	0.027747	0.165221	0.659834	1	1	0.0837166	0.450606	0.121885	0.179312	0.000202478
1975	PLD5	1q43	0.137676	9.55188e-05	0.357778	0.515616	0.00739646	1	0.0484679	1	0.365585	0.0200338	0.027747	0.31041	0.661017	0.66255	0.724567	0.0837166	0.288677	0.0642739	0.130199	0.000373058
1976	CEP170	1q43	0.120594	2.31082e-05	0.357778	0.508807	0.0216551	1	0.0352961	1	0.15083	0.0240517	0.027747	0.0898458	1	0.66255	0.724567	0.0837166	0.446052	0.0891248	0.0930212	0.00188432
1977	SDCCAG8	1q43	0.082036	5.25704e-06	0.357778	0.515616	0.0216551	0.591162	0.00540519	1	0.059309	0.0240517	0.027747	0.0462473	0.826462	0.66255	0.724567	0.0837166	0.116392	0.0642739	0.0930212	0.00188432
1978	AKT3	1q43	0.120594	2.3795e-06	0.144429	0.508807	0.0783998	0.781409	0.0121705	1	0.059309	0.0240517	0.0457252	0.0226204	0.830571	0.66255	0.214245	0.0837166	0.186842	0.0457375	0.102503	0.000906563
1979	ZBTB18	1q44	0.120594	5.25704e-06	0.0840797	0.508807	0.00716505	0.781409	0.0101533	1	0.15083	0.0240517	0.0457252	0.0226204	0.747408	0.66255	0.500441	0.0837166	0.186842	0.0642739	0.0453635	0.000906563
1980	C1orf100	1q44	0.120594	5.25704e-06	0.555199	0.508807	0.00399624	0.764783	0.0101533	1	0.15083	0.0240517	0.0716712	0.0226204	0.748837	0.66255	0.500441	0.0837166	0.186842	0.0642739	0.0730882	0.000107673
1981	ADSS	1q44	0.120594	7.54531e-06	0.38115	0.508807	0.00399624	0.403552	0.0101533	1	0.15083	0.0240517	0.0716712	0.0226204	0.914648	0.66255	0.500441	0.0837166	0.186842	0.0642739	0.0730882	0.000107673
1982	C1orf101	1q44	0.120594	7.54531e-06	0.38115	0.508807	0.0022818	0.403552	0.0101533	1	0.15083	0.0716704	0.0712118	0.0512156	1	1	0.500441	0.0837166	0.186842	0.0966395	0.080677	5.83028e-06
1983	DESI2	1q44	0.120594	5.25704e-06	0.38115	0.508807	0.0022818	0.367181	0.0101533	1	0.15083	0.0323015	0.0712118	0.0710989	0.830571	1	0.724567	0.0837166	0.186842	0.0966395	0.080677	1.58143e-05
1984	COX20	1q44	0.194382	9.08569e-06	0.38115	0.508807	0.0022818	0.53153	0.0101533	1	0.15083	0.0271562	0.0712118	0.0364314	0.748837	1	1	0.0837166	0.450606	0.0704234	0.163158	5.83028e-06
1985	RP11-11N7.5	1q44	0.194382	9.08569e-06	0.38115	0.508807	0.0022818	0.53153	0.0207728	1	0.15083	0.0271562	0.0712118	0.0364314	0.748837	1	1	0.0837166	0.450606	0.0704234	0.163158	5.83028e-06
1986	HNRNPU	1q44	0.194382	9.08569e-06	0.38115	0.508807	0.0022818	0.53153	0.0207728	1	0.059309	0.0271562	0.0712118	0.0364314	0.748837	1	1	0.0837166	0.450606	0.0704234	0.163158	5.83028e-06
1987	EFCAB2	1q44	0.137676	1.57614e-05	0.38115	0.508807	0.000690342	0.53153	0.0207728	1	0.059309	0.0716704	0.0514404	0.0772739	0.832172	1	1	0.0837166	0.450606	0.0704234	0.120822	1.58143e-05
1988	KIF26B	1q44	0.408753	4.54428e-05	0.38115	0.508807	0.0422763	0.743607	0.0295657	1	0.15083	0.0798548	0.0226944	0.0364314	0.674789	1	1	0.0837166	0.450606	0.0152813	0.0450439	7.78305e-05
1989	SMYD3	1q44	0.13623	2.23243e-05	0.251737	1	0.0498667	1	0.0605461	1	0.059309	0.0323015	0.0226944	0.0443882	0.834199	0.665459	0.406117	0.163676	0.446052	0.0398682	0.0139141	1.58143e-05
1990	SMYD3	1q44	0.0882639	3.17976e-05	0.251737	1	0.0498667	1	0.0357211	1	0.15083	0.0716704	0.0325733	0.0833943	0.75319	0.665459	0.406117	0.163676	0.450606	0.0252281	0.0209056	0.000107673
1991	SCCPDH	1q44	0.251058	3.17976e-05	0.251737	0.508807	0.0318171	0.374178	0.0831476	1	0.059309	0.0271562	0.0326348	0.0364314	1	0.66255	0.406117	0.163676	0.446052	0.0506489	0.051362	5.83028e-06
1992	AHCTF1	1q44	0.251058	1.56562e-05	0.251737	0.508807	0.0318171	0.686885	0.0831476	1	0.059309	0.0271562	0.0325733	0.0256011	0.915588	0.66255	0.406117	0.163676	0.446052	0.0359666	0.0574027	5.83028e-06
1993	TFB2M	1q44	0.251058	3.17976e-05	0.251737	0.508807	0.0318171	0.374178	0.0831476	1	0.059309	0.0271562	0.0326348	0.0364314	1	0.66255	0.406117	0.163676	0.446052	0.0506489	0.051362	5.83028e-06
1994	CNST	1q44	0.251058	3.17976e-05	0.251737	0.508807	0.0318171	0.374178	0.0831476	1	0.059309	0.0271562	0.0326348	0.0364314	1	0.66255	0.406117	0.163676	0.446052	0.0506489	0.051362	5.83028e-06
1995	ZNF670	1q44	0.186151	1.57332e-05	0.38115	0.508807	0.0982227	1	0.0831476	1	0.059309	0.0323015	0.0514404	0.0364314	1	0.66255	0.406117	0.163676	0.450606	0.0252281	0.0634518	5.71165e-05
1996	ZNF695	1q44	0.186151	2.23243e-05	0.38115	0.508807	0.0982227	1	0.0831476	1	0.059309	0.0323015	0.0325733	0.0364314	1	0.66255	0.406117	0.163676	0.446052	0.0252281	0.120822	5.71165e-05
1997	ZNF670	1q44	0.186151	4.54428e-05	0.38115	0.508807	0.0982227	1	0.0759044	1	0.15083	0.0323015	0.0712118	0.0512156	0.915588	0.66255	0.406117	0.163676	0.446052	0.0321302	0.0243371	5.71165e-05
1998	ZNF669	1q44	0.250361	4.54428e-05	0.38115	0.508807	0.0318171	0.374178	0.0759044	1	0.15083	0.0323015	0.0326348	0.0512156	0.915588	0.66255	1	0.163676	0.446052	0.0321302	0.0243371	5.71165e-05
[truncated: 17,731 more rows]
