# Supplementary material for: Chromoanagenesis Landscape in 10,000 TCGA Patients
Source: Cancers (Basel). 2021 Aug 20;13(16):4197. doi: 10.3390/cancers13164197 (PMC8392194; doi:10.3390/cancers13164197)
Supplement: Supplementary file 1 [file cancers-13-04197-s001.zip › Table S4.xlsx]

## Sheet: Table S4
Table S4 - p-value for copy number modification
index	gene_name	chr	BLCA	BRCA	CESC	COAD	ESCA	GBM	HNSC	KIRC	LGG	LIHC	LUAD	LUSC	OV	PAAD	PRAD	READ	SARC	SKCM	STAD	UCEC
1	CDK11A	1p36	0.110277	1.25961e-08	0.0407494	0.0130309	0.0919728	0.318374	0.0679122	0.348755	0.0581924	0.124273	0.000383674	0.0543431	0.927398	1	0.160043	0.640226	0.626357	0.0173447	0.00175979	7.84958e-19
2	NADK	1p36	0.110277	1.25961e-08	0.0407494	0.0130309	0.0919728	0.318374	0.0679122	0.348755	0.0581924	0.124273	0.000383674	0.0543431	0.927398	1	0.160043	0.640226	0.626357	0.0173447	0.00175979	7.84958e-19
3	PRKCZ	1p36	0.110277	1.25961e-08	0.0407494	0.0130309	0.0919728	0.318374	0.0679122	0.348755	0.0581924	0.124273	0.000383674	0.0543431	0.927398	1	0.160043	0.640226	0.626357	0.0173447	0.00175979	7.84958e-19
4	GNB1	1p36	0.110277	1.25961e-08	0.0407494	0.0130309	0.0919728	0.318374	0.0679122	0.348755	0.0581924	0.124273	0.000383674	0.0543431	0.927398	1	0.160043	0.640226	0.626357	0.0173447	0.00175979	7.84958e-19
5	SDF4	1p36	0.110277	1.25961e-08	0.0407494	0.0130309	0.0919728	0.318374	0.0679122	0.348755	0.0581924	0.124273	0.000383674	0.0543431	0.927398	1	0.160043	0.640226	0.626357	0.0173447	0.00175979	7.84958e-19
6	DVL1	1p36	0.110277	1.25961e-08	0.0407494	0.0130309	0.0919728	0.318374	0.0679122	0.348755	0.0581924	0.124273	0.000383674	0.0543431	0.927398	1	0.160043	0.640226	0.626357	0.0173447	0.00175979	7.84958e-19
7	MORN1	1p36	0.110277	1.25961e-08	0.0407494	0.0130309	0.0919728	0.318374	0.0679122	0.348755	0.0581924	0.124273	0.000383674	0.0543431	0.927398	1	0.160043	0.640226	0.626357	0.0173447	0.00175979	7.84958e-19
8	CPSF3L	1p36	0.110277	1.25961e-08	0.0407494	0.0130309	0.0919728	0.318374	0.0679122	0.348755	0.0581924	0.124273	0.000383674	0.0543431	0.927398	1	0.160043	0.640226	0.626357	0.0173447	0.00175979	7.84958e-19
9	ACAP3	1p36	0.110277	1.25961e-08	0.0407494	0.0130309	0.0919728	0.318374	0.0679122	0.348755	0.0581924	0.124273	0.000383674	0.0543431	0.927398	1	0.160043	0.640226	0.626357	0.0173447	0.00175979	7.84958e-19
10	C1orf159	1p36	0.110277	1.25961e-08	0.0407494	0.0130309	0.0919728	0.318374	0.0679122	0.348755	0.0581924	0.124273	0.000383674	0.0543431	0.927398	1	0.160043	0.640226	0.626357	0.0173447	0.00175979	7.84958e-19
11	MMEL1	1p36	0.110277	1.25961e-08	0.0407494	0.0130309	0.0919728	0.318374	0.0679122	0.348755	0.0581924	0.124273	0.000383674	0.0543431	0.927398	1	0.160043	0.640226	0.626357	0.0173447	0.00175979	7.84958e-19
12	CFAP74	1p36	0.110277	1.25961e-08	0.0407494	0.0130309	0.0919728	0.318374	0.0679122	0.348755	0.0581924	0.124273	0.000383674	0.0543431	0.927398	1	0.160043	0.640226	0.626357	0.0173447	0.00175979	7.84958e-19
13	PRDM16	1p36	0.110277	6.7835e-08	0.0407494	0.0130309	0.0627985	0.26391	0.0734419	0.139649	0.0581924	0.124273	0.000777769	0.0411638	0.927631	0.765615	0.160043	0.640226	0.626357	0.0120988	0.0036696	4.41209e-20
14	PLCH2	1p36	0.110277	1.25961e-08	0.0407494	0.0130309	0.0919728	0.318374	0.0679122	0.348755	0.0581924	0.124273	0.000383674	0.0543431	0.927398	1	0.160043	0.640226	0.626357	0.0173447	0.00175979	7.84958e-19
15	FAM213B	1p36	0.110277	1.25961e-08	0.0407494	0.0130309	0.0919728	0.318374	0.0679122	0.348755	0.0581924	0.124273	0.000383674	0.0543431	0.927398	1	0.160043	0.640226	0.626357	0.0173447	0.00175979	7.84958e-19
16	TNFRSF14	1p36	0.110277	1.25961e-08	0.0407494	0.0130309	0.0919728	0.318374	0.0679122	0.348755	0.0581924	0.124273	0.000383674	0.0543431	0.927398	1	0.160043	0.640226	0.626357	0.0173447	0.00175979	7.84958e-19
17	PANK4	1p36	0.110277	1.25961e-08	0.0407494	0.0130309	0.0919728	0.318374	0.0679122	0.348755	0.0581924	0.124273	0.000383674	0.0543431	0.927398	1	0.160043	0.640226	0.626357	0.0173447	0.00175979	7.84958e-19
18	PEX10	1p36	0.110277	1.25961e-08	0.0407494	0.0130309	0.0919728	0.318374	0.0679122	0.348755	0.0581924	0.124273	0.000383674	0.0543431	0.927398	1	0.160043	0.640226	0.626357	0.0173447	0.00175979	7.84958e-19
19	RER1	1p36	0.110277	1.25961e-08	0.0407494	0.0130309	0.0919728	0.318374	0.0679122	0.348755	0.0581924	0.124273	0.000383674	0.0543431	0.927398	1	0.160043	0.640226	0.626357	0.0173447	0.00175979	7.84958e-19
20	SKI	1p36	0.110277	1.25961e-08	0.0407494	0.0130309	0.0919728	0.318374	0.0679122	0.348755	0.0581924	0.124273	0.000383674	0.0543431	0.927398	1	0.160043	0.640226	0.626357	0.0173447	0.00175979	7.84958e-19
21	ATAD3B	1p36	0.110277	1.25961e-08	0.0407494	0.0130309	0.0919728	0.318374	0.0679122	0.348755	0.0581924	0.124273	0.000383674	0.0543431	0.927398	1	0.160043	0.640226	0.626357	0.0173447	0.00175979	7.84958e-19
22	SSU72	1p36	0.110277	1.25961e-08	0.0407494	0.0130309	0.0919728	0.318374	0.0679122	0.348755	0.0581924	0.124273	0.000383674	0.0543431	0.927398	1	0.160043	0.640226	0.626357	0.0173447	0.00175979	7.84958e-19
23	UBE2J2	1p36	0.110277	1.25961e-08	0.0407494	0.0130309	0.0919728	0.318374	0.0679122	0.348755	0.0581924	0.124273	0.000383674	0.0543431	0.927398	1	0.160043	0.640226	0.626357	0.0173447	0.00175979	7.84958e-19
24	TTLL10	1p36	0.110277	1.25961e-08	0.0407494	0.0130309	0.0919728	0.318374	0.0679122	0.348755	0.0581924	0.124273	0.000383674	0.0543431	0.927398	1	0.160043	0.640226	0.626357	0.0173447	0.00175979	7.84958e-19
25	SCNN1D	1p36	0.110277	1.25961e-08	0.0407494	0.0130309	0.0919728	0.318374	0.0679122	0.348755	0.0581924	0.124273	0.000383674	0.0543431	0.927398	1	0.160043	0.640226	0.626357	0.0173447	0.00175979	7.84958e-19
26	MXRA8	1p36	0.110277	1.25961e-08	0.0407494	0.0130309	0.0919728	0.318374	0.0679122	0.348755	0.0581924	0.124273	0.000383674	0.0543431	0.927398	1	0.160043	0.640226	0.626357	0.0173447	0.00175979	7.84958e-19
27	C1orf86	1p36	0.110277	1.25961e-08	0.0407494	0.0130309	0.0919728	0.318374	0.0679122	0.348755	0.0581924	0.124273	0.000383674	0.0543431	0.927398	1	0.160043	0.640226	0.626357	0.0173447	0.00175979	7.84958e-19
28	ACTRT2	1p36	0.110277	1.25961e-08	0.0407494	0.0130309	0.0919728	0.318374	0.0679122	0.348755	0.0581924	0.124273	0.000383674	0.0543431	0.927398	1	0.160043	0.640226	0.626357	0.0173447	0.00175979	7.84958e-19
29	CALML6	1p36	0.110277	1.25961e-08	0.0407494	0.0130309	0.0919728	0.318374	0.0679122	0.348755	0.0581924	0.124273	0.000383674	0.0543431	0.927398	1	0.160043	0.640226	0.626357	0.0173447	0.00175979	7.84958e-19
30	TAS1R3	1p36	0.110277	1.25961e-08	0.0407494	0.0130309	0.0919728	0.318374	0.0679122	0.348755	0.0581924	0.124273	0.000383674	0.0543431	0.927398	1	0.160043	0.640226	0.626357	0.0173447	0.00175979	7.84958e-19
31	PUSL1	1p36	0.110277	1.25961e-08	0.0407494	0.0130309	0.0919728	0.318374	0.0679122	0.348755	0.0581924	0.124273	0.000383674	0.0543431	0.927398	1	0.160043	0.640226	0.626357	0.0173447	0.00175979	7.84958e-19
32	AURKAIP1	1p36	0.110277	1.25961e-08	0.0407494	0.0130309	0.0919728	0.318374	0.0679122	0.348755	0.0581924	0.124273	0.000383674	0.0543431	0.927398	1	0.160043	0.640226	0.626357	0.0173447	0.00175979	7.84958e-19
33	B3GALT6	1p36	0.110277	1.25961e-08	0.0407494	0.0130309	0.0919728	0.318374	0.0679122	0.348755	0.0581924	0.124273	0.000383674	0.0543431	0.927398	1	0.160043	0.640226	0.626357	0.0173447	0.00175979	7.84958e-19
34	TMEM52	1p36	0.110277	1.25961e-08	0.0407494	0.0130309	0.0919728	0.318374	0.0679122	0.348755	0.0581924	0.124273	0.000383674	0.0543431	0.927398	1	0.160043	0.640226	0.626357	0.0173447	0.00175979	7.84958e-19
35	VWA1	1p36	0.110277	1.25961e-08	0.0407494	0.0130309	0.0919728	0.318374	0.0679122	0.348755	0.0581924	0.124273	0.000383674	0.0543431	0.927398	1	0.160043	0.640226	0.626357	0.0173447	0.00175979	7.84958e-19
36	FAM132A	1p36	0.110277	1.25961e-08	0.0407494	0.0130309	0.0919728	0.318374	0.0679122	0.348755	0.0581924	0.124273	0.000383674	0.0543431	0.927398	1	0.160043	0.640226	0.626357	0.0173447	0.00175979	7.84958e-19
37	OR4F5	1p36	0.110277	1.25961e-08	0.0407494	0.0130309	0.0919728	0.318374	0.0679122	0.348755	0.0581924	0.124273	0.000383674	0.0543431	0.927398	1	0.160043	0.640226	0.626357	0.0173447	0.00175979	7.84958e-19
38	TNFRSF4	1p36	0.110277	1.25961e-08	0.0407494	0.0130309	0.0919728	0.318374	0.0679122	0.348755	0.0581924	0.124273	0.000383674	0.0543431	0.927398	1	0.160043	0.640226	0.626357	0.0173447	0.00175979	7.84958e-19
39	TNFRSF18	1p36	0.110277	1.25961e-08	0.0407494	0.0130309	0.0919728	0.318374	0.0679122	0.348755	0.0581924	0.124273	0.000383674	0.0543431	0.927398	1	0.160043	0.640226	0.626357	0.0173447	0.00175979	7.84958e-19
40	PLEKHN1	1p36	0.110277	1.25961e-08	0.0407494	0.0130309	0.0919728	0.318374	0.0679122	0.348755	0.0581924	0.124273	0.000383674	0.0543431	0.927398	1	0.160043	0.640226	0.626357	0.0173447	0.00175979	7.84958e-19
41	ISG15	1p36	0.110277	1.25961e-08	0.0407494	0.0130309	0.0919728	0.318374	0.0679122	0.348755	0.0581924	0.124273	0.000383674	0.0543431	0.927398	1	0.160043	0.640226	0.626357	0.0173447	0.00175979	7.84958e-19
42	SAMD11	1p36	0.110277	1.25961e-08	0.0407494	0.0130309	0.0919728	0.318374	0.0679122	0.348755	0.0581924	0.124273	0.000383674	0.0543431	0.927398	1	0.160043	0.640226	0.626357	0.0173447	0.00175979	7.84958e-19
43	PERM1	1p36	0.110277	1.25961e-08	0.0407494	0.0130309	0.0919728	0.318374	0.0679122	0.348755	0.0581924	0.124273	0.000383674	0.0543431	0.927398	1	0.160043	0.640226	0.626357	0.0173447	0.00175979	7.84958e-19
44	GABRD	1p36	0.110277	1.25961e-08	0.0407494	0.0130309	0.0919728	0.318374	0.0679122	0.348755	0.0581924	0.124273	0.000383674	0.0543431	0.927398	1	0.160043	0.640226	0.626357	0.0173447	0.00175979	7.84958e-19
45	KLHL17	1p36	0.110277	1.25961e-08	0.0407494	0.0130309	0.0919728	0.318374	0.0679122	0.348755	0.0581924	0.124273	0.000383674	0.0543431	0.927398	1	0.160043	0.640226	0.626357	0.0173447	0.00175979	7.84958e-19
46	AGRN	1p36	0.110277	1.25961e-08	0.0407494	0.0130309	0.0919728	0.318374	0.0679122	0.348755	0.0581924	0.124273	0.000383674	0.0543431	0.927398	1	0.160043	0.640226	0.626357	0.0173447	0.00175979	7.84958e-19
47	HES4	1p36	0.110277	1.25961e-08	0.0407494	0.0130309	0.0919728	0.318374	0.0679122	0.348755	0.0581924	0.124273	0.000383674	0.0543431	0.927398	1	0.160043	0.640226	0.626357	0.0173447	0.00175979	7.84958e-19
48	NOC2L	1p36	0.110277	1.25961e-08	0.0407494	0.0130309	0.0919728	0.318374	0.0679122	0.348755	0.0581924	0.124273	0.000383674	0.0543431	0.927398	1	0.160043	0.640226	0.626357	0.0173447	0.00175979	7.84958e-19
49	SLC35E2B	1p36	0.110277	1.25961e-08	0.0407494	0.0130309	0.0919728	0.318374	0.0679122	0.348755	0.0581924	0.124273	0.000383674	0.0543431	0.927398	1	0.160043	0.640226	0.626357	0.0173447	0.00175979	7.84958e-19
50	MMP23B	1p36	0.110277	1.25961e-08	0.0407494	0.0130309	0.0919728	0.318374	0.0679122	0.348755	0.0581924	0.124273	0.000383674	0.0543431	0.927398	1	0.160043	0.640226	0.626357	0.0173447	0.00175979	7.84958e-19
51	MIB2	1p36	0.110277	1.25961e-08	0.0407494	0.0130309	0.0919728	0.318374	0.0679122	0.348755	0.0581924	0.124273	0.000383674	0.0543431	0.927398	1	0.160043	0.640226	0.626357	0.0173447	0.00175979	7.84958e-19
52	ATAD3A	1p36	0.110277	1.25961e-08	0.0407494	0.0130309	0.0919728	0.318374	0.0679122	0.348755	0.0581924	0.124273	0.000383674	0.0543431	0.927398	1	0.160043	0.640226	0.626357	0.0173447	0.00175979	7.84958e-19
53	HES5	1p36	0.110277	1.25961e-08	0.0407494	0.0130309	0.0919728	0.318374	0.0679122	0.348755	0.0581924	0.124273	0.000383674	0.0543431	0.927398	1	0.160043	0.640226	0.626357	0.0173447	0.00175979	7.84958e-19
54	TMEM240	1p36	0.110277	1.25961e-08	0.0407494	0.0130309	0.0919728	0.318374	0.0679122	0.348755	0.0581924	0.124273	0.000383674	0.0543431	0.927398	1	0.160043	0.640226	0.626357	0.0173447	0.00175979	7.84958e-19
55	TMEM88B	1p36	0.110277	1.25961e-08	0.0407494	0.0130309	0.0919728	0.318374	0.0679122	0.348755	0.0581924	0.124273	0.000383674	0.0543431	0.927398	1	0.160043	0.640226	0.626357	0.0173447	0.00175979	7.84958e-19
56	SLC35E2	1p36	0.110277	1.25961e-08	0.0407494	0.0130309	0.0919728	0.318374	0.0679122	0.348755	0.0581924	0.124273	0.000383674	0.0543431	0.927398	1	0.160043	0.640226	0.626357	0.0173447	0.00175979	7.84958e-19
57	TTC34	1p36	0.110277	1.25961e-08	0.0407494	0.0130309	0.0919728	0.318374	0.0679122	0.348755	0.0581924	0.124273	0.000383674	0.0543431	0.927398	1	0.160043	0.640226	0.626357	0.0173447	0.00175979	7.84958e-19
58	ATAD3C	1p36	0.110277	1.25961e-08	0.0407494	0.0130309	0.0919728	0.318374	0.0679122	0.348755	0.0581924	0.124273	0.000383674	0.0543431	0.927398	1	0.160043	0.640226	0.626357	0.0173447	0.00175979	7.84958e-19
59	CCNL2	1p36	0.110277	1.25961e-08	0.0407494	0.0130309	0.0919728	0.318374	0.0679122	0.348755	0.0581924	0.124273	0.000383674	0.0543431	0.927398	1	0.160043	0.640226	0.626357	0.0173447	0.00175979	7.84958e-19
60	CPTP	1p36	0.110277	1.25961e-08	0.0407494	0.0130309	0.0919728	0.318374	0.0679122	0.348755	0.0581924	0.124273	0.000383674	0.0543431	0.927398	1	0.160043	0.640226	0.626357	0.0173447	0.00175979	7.84958e-19
61	C1orf233	1p36	0.110277	1.25961e-08	0.0407494	0.0130309	0.0919728	0.318374	0.0679122	0.348755	0.0581924	0.124273	0.000383674	0.0543431	0.927398	1	0.160043	0.640226	0.626357	0.0173447	0.00175979	7.84958e-19
62	ANKRD65	1p36	0.110277	1.25961e-08	0.0407494	0.0130309	0.0919728	0.318374	0.0679122	0.348755	0.0581924	0.124273	0.000383674	0.0543431	0.927398	1	0.160043	0.640226	0.626357	0.0173447	0.00175979	7.84958e-19
63	RNF223	1p36	0.110277	1.25961e-08	0.0407494	0.0130309	0.0919728	0.318374	0.0679122	0.348755	0.0581924	0.124273	0.000383674	0.0543431	0.927398	1	0.160043	0.640226	0.626357	0.0173447	0.00175979	7.84958e-19
64	MRPL20	1p36	0.110277	1.25961e-08	0.0407494	0.0130309	0.0919728	0.318374	0.0679122	0.348755	0.0581924	0.124273	0.000383674	0.0543431	0.927398	1	0.160043	0.640226	0.626357	0.0173447	0.00175979	7.84958e-19
65	CDK11B	1p36	0.110277	1.25961e-08	0.0407494	0.0130309	0.0919728	0.318374	0.0679122	0.348755	0.0581924	0.124273	0.000383674	0.0543431	0.927398	1	0.160043	0.640226	0.626357	0.0173447	0.00175979	7.84958e-19
66	OR4F16	1p36	0.110277	1.25961e-08	0.0407494	0.0130309	0.0919728	0.318374	0.0679122	0.348755	0.0581924	0.124273	0.000383674	0.0543431	0.927398	1	0.160043	0.640226	0.626357	0.0173447	0.00175979	7.84958e-19
67	OR4F29	1p36	0.110277	1.25961e-08	0.0407494	0.0130309	0.0919728	0.318374	0.0679122	0.348755	0.0581924	0.124273	0.000383674	0.0543431	0.927398	1	0.160043	0.640226	0.626357	0.0173447	0.00175979	7.84958e-19
68	AL645728.1	1p36	0.110277	1.25961e-08	0.0407494	0.0130309	0.0919728	0.318374	0.0679122	0.348755	0.0581924	0.124273	0.000383674	0.0543431	0.927398	1	0.160043	0.640226	0.626357	0.0173447	0.00175979	7.84958e-19
69	FO538757.2	1p36	0.110277	1.25961e-08	0.0407494	0.0130309	0.0919728	0.318374	0.0679122	0.348755	0.0581924	0.124273	0.000383674	0.0543431	0.927398	1	0.160043	0.640226	0.626357	0.0173447	0.00175979	7.84958e-19
70	FO538757.3	1p36	0.110277	1.25961e-08	0.0407494	0.0130309	0.0919728	0.318374	0.0679122	0.348755	0.0581924	0.124273	0.000383674	0.0543431	0.927398	1	0.160043	0.640226	0.626357	0.0173447	0.00175979	7.84958e-19
71	ARHGEF16	1p36	0.110277	4.49294e-08	0.0560155	0.0120384	0.0919728	0.0708	0.0679122	0.126286	0.01182	0.16099	0.000463152	0.0543431	0.855069	0.765615	0.141496	0.640226	0.742618	0.0245942	0.00316267	4.41209e-20
72	MEGF6	1p36	0.110277	1.01152e-08	0.0560155	0.0130309	0.0627985	0.136692	0.0734419	0.0664236	0.01182	0.16099	0.000383674	0.0411638	0.783992	0.765615	0.0767527	0.640226	0.742618	0.0173447	0.00175979	1.64021e-19
73	TPRG1L	1p36	0.110277	1.52718e-08	0.0348946	0.0130309	0.0919728	0.141609	0.0679122	0.0664236	0.019409	0.16099	0.000931194	0.0290704	0.783992	0.765615	0.0767527	0.640226	0.868652	0.0245942	0.00269336	4.41209e-20
74	WRAP73	1p36	0.110277	1.52718e-08	0.0217116	0.0130309	0.0919728	0.184289	0.0679122	0.0664236	0.019409	0.16099	0.000931194	0.0439337	0.783992	0.765615	0.0767527	0.640226	0.868652	0.0245942	0.00269336	4.41209e-20
75	TP73	1p36	0.110277	1.01152e-08	0.0348946	0.0130309	0.0919728	0.0896412	0.0679122	0.0664236	0.0243919	0.16099	0.000931194	0.0602971	0.855551	1	0.0767527	0.640226	0.868652	0.0245942	0.000593761	1.64021e-19
76	CCDC27	1p36	0.0754226	1.52718e-08	0.0217116	0.0130309	0.0919728	0.141609	0.0679122	0.0664236	0.00796989	0.206175	0.000723107	0.0439337	0.855551	1	0.0767527	0.640226	0.742618	0.0245942	0.000757998	6.83586e-19
77	SMIM1	1p36	0.0754226	1.52718e-08	0.0348946	0.0130309	0.0919728	0.141609	0.0679122	0.0664236	0.00796989	0.206175	0.00111378	0.0439337	0.854995	1	0.0767527	0.640226	0.742618	0.0245942	0.000757998	6.83586e-19
78	LRRC47	1p36	0.0754226	1.52718e-08	0.0348946	0.0130309	0.0919728	0.141609	0.0679122	0.0664236	0.00796989	0.206175	0.000723107	0.0439337	0.927197	1	0.0767527	0.640226	0.742618	0.0245942	0.000757998	6.83586e-19
79	CEP104	1p36	0.0754226	1.01152e-08	0.0348946	0.0130309	0.0627985	0.0526763	0.0679122	0.0664236	0.0123541	0.206175	0.000723107	0.0439337	0.854995	1	0.0481633	0.640226	0.742618	0.0245942	0.000475185	6.83586e-19
80	DFFB	1p36	0.0754226	1.00512e-08	0.0348946	0.0130309	0.0627985	0.0690614	0.0679122	0.0664236	0.0036288	0.206175	0.000332985	0.0439337	0.784304	1	0.0481633	0.640226	0.742618	0.0245942	0.000936698	6.83586e-19
81	C1orf174	1p36	0.049609	2.32398e-08	0.0348946	0.00549682	0.0627985	0.0690614	0.0679122	0.0664236	0.0036288	0.206175	0.000527638	0.0411638	0.855069	1	0.0481633	0.640226	0.742618	0.0245942	0.00146326	6.83586e-19
82	AJAP1	1p36	0.269979	4.49294e-08	0.0348946	0.0182245	0.208509	0.0426047	0.0950624	0.0664236	0.0322462	0.26226	0.000527638	0.0389381	1	1	0.0603768	0.817619	0.868652	0.0376715	0.000936698	1.64021e-19
83	NPHP4	1p36	0.280404	3.38622e-07	0.0348946	0.0338872	0.286064	0.14216	0.232347	0.0458149	0.00991505	0.175472	8.81119e-05	0.0645823	0.854298	1	0.00187986	0.817619	1	0.00569513	0.00269336	4.41209e-20
84	KCNAB2	1p36	0.280404	6.00006e-07	0.0348946	0.0372715	0.150411	0.145004	0.232347	0.0458149	0.00991505	0.175472	8.81119e-05	0.0645823	0.854833	1	0.00187986	0.817619	1	0.0129679	0.00175979	1.02361e-20
85	CHD5	1p36	0.349918	3.48549e-07	0.0348946	0.0730795	0.150411	0.177066	0.232347	0.0458149	0.00991505	0.273144	8.81119e-05	0.0462295	0.713429	1	0.00187986	0.817619	1	0.0129679	0.0011383	1.02361e-20
86	RPL22	1p36	0.349918	3.48549e-07	0.0348946	0.0778753	0.150411	0.214388	0.232347	0.0458149	0.0116946	0.273144	3.2689e-05	0.0645823	0.713429	1	0.00339856	0.817619	1	0.0129679	0.000881547	1.02361e-20
87	RNF207	1p36	0.349918	5.05602e-07	0.0348946	0.0778753	0.150411	0.177066	0.232347	0.0458149	0.0116946	0.273144	3.2689e-05	0.0645823	0.646436	1	0.00607276	0.817619	1	0.0129679	0.000881547	1.02361e-20
88	ICMT	1p36	0.349918	5.05602e-07	0.0348946	0.0778753	0.150411	0.177066	0.232347	0.0458149	0.0116946	0.273144	3.2689e-05	0.0645823	0.713429	1	0.0107019	0.817619	1	0.0253167	0.00161064	2.3408e-21
89	GPR153	1p36	0.269979	5.05602e-07	0.0348946	0.0778753	0.150411	0.306337	0.232347	0.0458149	0.0116946	0.273144	3.2689e-05	0.0462295	0.78292	1	0.0107019	0.817619	1	0.0253167	0.00105133	2.3408e-21
90	HES3	1p36	0.269979	5.05602e-07	0.0348946	0.0778753	0.150411	0.306337	0.232347	0.0458149	0.0116946	0.273144	5.37011e-05	0.0462295	0.713429	1	0.0107019	0.817619	1	0.0253167	0.00161064	2.3408e-21
91	ACOT7	1p36	0.212075	2.27063e-07	0.0348946	0.0778753	0.104586	0.26078	0.232347	0.0458149	0.0400487	0.270388	3.2689e-05	0.0462295	0.854833	1	0.0107019	0.817619	1	0.0253167	0.000140357	5.27627e-22
92	HES2	1p36	0.212075	2.78144e-07	0.0560155	0.0778753	0.286064	0.211081	0.232347	0.0458149	0.0322462	0.214554	0.000235846	0.0462295	0.854308	1	0.0107019	0.817619	1	0.0212392	0.000564701	1.02361e-20
93	ESPN	1p36	0.212075	2.78144e-07	0.0369629	0.0778753	0.286064	0.173972	0.232347	0.0458149	0.0322462	0.168232	8.81119e-05	0.034502	0.78292	1	0.00607276	0.817619	1	0.0212392	0.000564701	1.02361e-20
94	PLEKHG5	1p36	0.212075	2.78144e-07	0.0560155	0.110227	0.286064	0.0529963	0.232347	0.0458149	0.0322462	0.168232	8.81119e-05	0.0237329	0.854298	1	0.0228395	0.817619	1	0.0150603	0.000679659	4.41209e-20
95	TNFRSF25	1p36	0.212075	4.14729e-07	0.0560155	0.0778753	0.286064	0.085573	0.232347	0.0458149	0.0322462	0.168232	8.81119e-05	0.0237329	0.78292	1	0.0107019	0.817619	1	0.0212392	0.000564701	4.41209e-20
96	NOL9	1p36	0.118203	2.78144e-07	0.0348946	0.0778753	0.286064	0.0529963	0.317067	0.0458149	0.0322462	0.168232	0.000235846	0.0322999	0.926827	1	0.0228395	0.817619	1	0.0212392	0.000881547	4.41209e-20
97	TAS1R1	1p36	0.118203	4.14729e-07	0.0348946	0.0778753	0.288536	0.0676343	0.317067	0.0458149	0.0322462	0.168232	0.000384213	0.0322999	0.854308	1	0.0374756	0.817619	1	0.0212392	0.00208667	1.02361e-20
98	ZBTB48	1p36	0.0888312	4.14729e-07	0.0348946	0.0778753	0.384305	0.0676343	0.240845	0.0458149	0.0322462	0.168232	0.000384213	0.0322999	0.926903	1	0.0374756	0.817619	1	0.0212392	0.00208667	1.02361e-20
99	KLHL21	1p36	0.0888312	4.14729e-07	0.0348946	0.0778753	0.384305	0.0529963	0.240845	0.0458149	0.0322462	0.168232	0.000384213	0.0322999	0.854308	0.774652	0.0374756	0.817619	1	0.0322123	0.00316267	1.02361e-20
100	THAP3	1p36	0.0888312	7.37623e-07	0.0348946	0.0778753	0.384305	0.0529963	0.240845	0.0458149	0.0322462	0.214554	0.000384213	0.0435176	0.783142	0.774652	0.0228395	0.817619	1	0.0212392	0.00316267	1.87449e-19
101	PHF13	1p36	0.0888312	4.14729e-07	0.0348946	0.0778753	0.384305	0.0529963	0.240845	0.0458149	0.0322462	0.214554	0.000384213	0.0435176	0.783142	0.774652	0.0374756	0.817619	1	0.0212392	0.00316267	1.87449e-19
102	DNAJC11	1p36	0.118203	7.37623e-07	0.0348946	0.0778753	0.384305	0.0696631	0.240845	0.0458149	0.0322462	0.214554	0.000833277	0.0322999	0.78292	0.774652	0.0228395	0.817619	1	0.0212392	0.00175979	1.64021e-19
103	CAMTA1	1p36	0.0820112	4.86569e-07	0.0407494	0.0730795	0.306643	0.0380512	0.240845	0.0458149	0.0304986	0.175472	0.000289747	0.0237329	0.785253	1	0.00607276	0.64901	0.871144	0.0232586	0.00105133	7.69264e-21
104	VAMP3	1p36	0.102543	1.61614e-06	0.0627503	0.101171	0.189856	0.0547382	0.240845	0.0416065	0.065527	0.270388	8.81119e-05	0.0279515	0.927028	1	0.0107019	0.817619	1	0.00834978	0.0070429	6.83586e-19
105	PER3	1p36	0.102543	1.59548e-06	0.0627503	0.0730795	0.189856	0.0426479	0.240845	0.0416065	0.065527	0.270388	8.81119e-05	0.0279515	0.927197	1	0.0107019	0.817619	1	0.00570273	0.0070429	1.64021e-19
106	UTS2	1p36	0.102543	2.32179e-06	0.0627503	0.0730795	0.189856	0.0547382	0.22646	0.0416065	0.065527	0.270388	0.000235846	0.0279515	0.927197	1	0.0107019	0.817619	0.868689	0.00834978	0.00407995	1.64021e-19
107	TNFRSF9	1p36	0.102543	1.61614e-06	0.0627503	0.0778753	0.189856	0.0547382	0.22646	0.0416065	0.065527	0.335997	0.000384213	0.0202893	0.92705	0.786108	0.0107019	0.817619	0.866915	0.0173447	0.00269336	6.83586e-19
108	PARK7	1p36	0.102543	1.32571e-06	0.0627503	0.0778753	0.134924	0.0696631	0.22646	0.0416065	0.065527	0.335997	0.000833277	0.0301147	1	0.786108	0.00607276	0.817619	0.868689	0.0173447	0.00269336	6.83586e-19
109	ERRFI1	1p36	0.0754226	6.19807e-07	0.0560155	0.0778753	0.134924	0.115176	0.21711	0.0416065	0.0746939	0.335997	0.00170914	0.0301147	1	0.786108	0.013702	0.817619	0.868689	0.0173447	0.000936698	3.87808e-20
110	SLC45A1	1p36	0.0754226	1.59548e-06	0.0348946	0.101171	0.134924	0.0382384	0.387544	0.0416065	0.0746939	0.270388	0.00170914	0.0113907	0.714428	1	0.00474929	1	0.619937	0.0173447	0.00175979	3.29021e-20
111	RERE	1p36	0.0280352	7.14412e-07	0.0348946	0.101171	0.149745	0.0397022	0.504979	0.0416065	0.167996	0.335997	0.00612086	0.0113907	0.927631	1	0.00158951	1	0.740233	0.0120988	0.000358335	4.00275e-26
112	ENO1	1p36	0.102543	6.19807e-07	0.0348946	0.101171	0.208509	0.0615242	0.597664	0.0416065	0.455662	0.575281	0.00331989	0.0726267	0.582602	1	0.00339856	0.822484	0.865309	0.0120988	0.00175979	2.29873e-23
113	CA6	1p36	0.0754226	3.39521e-07	0.0348946	0.0704079	0.208509	0.0443242	0.604138	0.0458149	0.455662	0.575281	0.00493709	0.076578	0.582602	1	0.00474929	1	1	0.0120988	0.00269336	4.02088e-22
114	SLC2A7	1p36	0.0754226	7.58983e-07	0.0348946	0.0704079	0.150411	0.0426047	0.597664	0.0416065	0.455662	0.334373	0.00493709	0.054731	0.409882	1	0.000678567	0.64901	0.865309	0.0120988	0.00146326	1.77192e-21
115	SLC2A5	1p36	0.0394111	7.57332e-07	0.0348946	0.0704079	0.150411	0.0426047	0.604138	0.0416065	0.455662	0.328456	0.0026113	0.0408099	0.462566	1	0.000678567	0.64901	0.865309	0.0120988	0.00146326	7.69264e-21
116	GPR157	1p36	0.0548247	7.58983e-07	0.0348946	0.0653391	0.286064	0.0553994	0.477319	0.0416065	0.455662	0.325549	0.0026113	0.054731	0.713429	1	0.000678567	0.64901	0.865309	0.0120988	0.00226297	3.87808e-20
117	H6PD	1p36	0.102543	1.32571e-06	0.0348946	0.0653391	0.288536	0.0553994	0.477319	0.0416065	0.455662	0.316565	0.0026113	0.0408099	0.581704	1	0.000349932	0.500576	0.865309	0.0192655	0.000936698	1.64021e-19
118	SPSB1	1p36	0.102543	9.03982e-07	0.0560155	0.0653391	0.384305	0.0938511	0.477319	0.0416065	0.455662	0.25405	0.0026113	0.0408099	0.783565	1	0.000349932	0.500576	0.610838	0.0192655	0.000936698	6.83586e-19
119	SLC25A33	1p36	0.192275	5.06214e-07	0.0560155	0.0326165	0.288536	0.0883343	0.378618	0.0458149	0.591538	0.24576	0.0026113	0.054731	0.581704	1	0.00017881	0.64901	0.865309	0.00732025	0.000601806	6.83586e-19
120	TMEM201	1p36	0.192275	2.29113e-07	0.0560155	0.0326165	0.384305	0.175095	0.286194	0.0458149	0.786119	0.189225	0.00396926	0.054731	0.520729	1	3.86029e-05	0.64901	1	0.00732025	0.000601806	6.83586e-19
121	PIK3CD	1p36	0.192275	1.55594e-07	0.0348946	0.0326165	0.288536	0.175095	0.286194	0.0416065	0.786119	0.146524	0.0026113	0.054731	0.46261	1	3.86029e-05	0.64901	1	0.0028222	0.000601806	3.87808e-20
122	CLSTN1	1p36	0.192275	2.78144e-07	0.0348946	0.0326165	0.6768	0.26138	0.286194	0.0416065	0.786119	0.115314	0.0026113	0.076578	0.408951	1	8.03337e-05	0.822484	1	0.00425475	0.000962022	7.69264e-21
123	AL357140.1	1p36	0.192275	9.03982e-07	0.0348946	0.0326165	0.6768	0.524129	0.286194	0.0416065	0.786119	0.115314	0.0026113	0.0381121	0.310987	1	8.03337e-05	0.822484	1	0.00634904	0.00152255	1.3864e-19
124	CTNNBIP1	1p36	0.192275	9.03982e-07	0.0560155	0.0326165	0.540938	0.524129	0.286194	0.0416065	0.786119	0.085184	0.00396926	0.0279515	0.197094	1	8.03337e-05	0.822484	1	0.00634904	0.000372819	1.3864e-19
125	LZIC	1p36	0.192275	9.03982e-07	0.0348946	0.0326165	0.286064	0.699221	0.378618	0.0416065	0.786119	0.115314	0.00599746	0.0381121	0.197094	1	0.000166599	0.822484	1	0.00360763	0.000467469	1.3864e-19
126	NMNAT1	1p36	0.192275	5.06214e-07	0.0348946	0.0326165	0.286064	0.699221	0.477319	0.0416065	0.786119	0.115314	0.00599746	0.0381121	0.197094	1	0.000166599	0.822484	1	0.00360763	0.000756896	1.13572e-19
127	RBP7	1p36	0.192275	7.58983e-07	0.0306285	0.0326165	0.286064	0.699221	0.477319	0.0416065	0.786119	0.115314	0.00599746	0.0381121	0.197094	1	8.03337e-05	0.822484	1	0.00360763	0.000756896	1.3864e-19
128	UBE4B	1p36	0.110277	5.06214e-07	0.0306285	0.0326165	0.288536	0.528596	0.597664	0.0416065	0.786119	0.085184	0.00599746	0.0301147	0.358439	1	3.86029e-05	0.822484	1	0.00236793	0.000601806	1.0464e-22
129	KIF1B	1p36	0.110277	1.59548e-06	0.0306285	0.0326165	0.286064	0.612313	0.378618	0.0385343	0.777998	0.146524	0.00493709	0.0408099	0.358495	1	0.000349932	0.64901	0.865309	0.00236793	0.000139093	4.69356e-22
130	PGD	1p36	0.110277	2.32179e-06	0.0074061	0.0326165	0.286064	0.896369	0.22646	0.0385343	0.568442	0.146524	0.0026113	0.054731	0.356945	0.774652	0.000349932	0.64901	0.735533	0.00236793	0.000104024	1.64021e-19
131	APITD1	1p36	0.0820112	2.32179e-06	0.0074061	0.0490515	0.286064	0.795618	0.22646	0.0385343	0.568442	0.146524	0.00396926	0.054731	0.310987	0.774652	0.0027566	0.64901	0.735533	0.00236793	0.000104024	6.83586e-19
132	APITD1-CORT	1p36	0.0820112	2.32179e-06	0.0074061	0.0490515	0.286064	0.795618	0.22646	0.0385343	0.568442	0.146524	0.00396926	0.054731	0.310987	0.774652	0.0027566	0.64901	0.735533	0.00153876	0.000104024	6.83586e-19
133	CORT	1p36	0.14653	2.32179e-06	0.0128167	0.0490515	0.286064	1	0.22646	0.0385343	0.568442	0.146524	0.00396926	0.054731	0.310987	0.774652	0.0027566	0.64901	0.735533	0.00236793	0.000104024	6.83586e-19
134	DFFA	1p36	0.14653	1.61614e-06	0.0128167	0.0490515	0.286064	1	0.22646	0.0385343	0.568442	0.146524	0.00396926	0.054731	0.356945	0.774652	0.0027566	0.64901	0.735533	0.00236793	0.000104024	6.83586e-19
135	PEX14	1p36	0.202153	6.00006e-07	0.0217116	0.0326165	0.150411	1	0.232347	0.0385343	0.550259	0.197731	0.0026113	0.0580309	0.520282	0.774652	0.00234519	0.64901	0.735533	0.00153876	7.12105e-06	2.07453e-21
136	CASZ1	1p36	0.202153	8.80541e-07	0.004249	0.0430059	0.150411	1	0.12008	0.0385343	0.550259	0.153753	0.00396926	0.0408099	0.521429	0.774652	0.00234519	0.64901	0.735533	0.00236793	3.65098e-05	1.77192e-21
137	C1orf127	1p36	0.248994	2.2142e-06	0.0074061	0.0430059	0.133936	0.783083	0.12008	0.0385343	0.366655	0.189225	0.00396926	0.0726267	0.198553	0.225522	0.00102991	0.500576	0.861726	0.00236793	6.1898e-05	8.98875e-23
138	TARDBP	1p36	0.248994	1.61614e-06	0.0074061	0.0430059	0.133936	0.318374	0.21711	0.0385343	0.366655	0.146524	0.00170914	0.0726267	0.167062	0.225522	0.000349932	0.500576	0.861726	0.00236793	6.1898e-05	1.77192e-21
139	TARDBP	1p36	0.248994	1.61614e-06	0.0074061	0.0430059	0.133936	0.318374	0.21711	0.0385343	0.366655	0.146524	0.00170914	0.0726267	0.167062	0.225522	0.000349932	0.500576	0.861726	0.00236793	6.1898e-05	1.77192e-21
140	MASP2	1p36	0.248994	9.03982e-07	0.0074061	0.0430059	0.133936	0.318374	0.211132	0.0385343	0.366655	0.146524	0.00170914	0.0726267	0.118746	0.225522	0.000349932	0.500576	0.861726	0.00236793	6.1898e-05	1.77192e-21
141	SRM	1p36	0.248994	1.32571e-06	0.0074061	0.0430059	0.133936	0.318374	0.108118	0.0385343	0.366655	0.189225	0.00111378	0.0726267	0.117322	0.225522	0.000360105	0.64901	0.861726	0.00236793	0.000104024	1.0464e-22
142	EXOSC10	1p36	0.248994	1.32571e-06	0.0074061	0.0430059	0.133936	0.318374	0.108118	0.0385343	0.366655	0.189225	0.00111378	0.0726267	0.141707	0.225522	0.000360105	0.64901	0.861726	0.00236793	0.000104024	1.0464e-22
143	MTOR	1p36	0.248994	4.14729e-07	0.0074061	0.0628709	0.189856	0.192768	0.108118	0.0385343	0.366655	0.15146	0.000723107	0.054731	0.0661144	0.225522	0.000678567	0.64901	0.86386	0.00236793	6.1898e-05	9.0356e-21
144	ANGPTL7	1p36	0.248994	1.32571e-06	0.0074061	0.0628709	0.264781	0.24366	0.108118	0.0385343	0.338399	0.189225	0.00111378	0.054731	0.0539275	0.225522	0.000683991	0.64901	0.86386	0.00360763	0.000104024	1.64021e-19
145	UBIAD1	1p36	0.248994	9.03982e-07	0.0074061	0.0628709	0.264781	0.234744	0.108118	0.0385343	0.520437	0.197731	0.000467978	0.054731	0.117322	0.225522	0.00129605	0.817619	1	0.00360763	0.000104024	1.87449e-19
146	PTCHD2	1p36	0.182462	4.14729e-07	0.0074061	0.0628709	0.363786	0.150658	0.108118	0.0385343	0.338399	0.153753	0.00020957	0.0726267	0.0800288	0.225522	0.000360105	0.817619	1	0.00153876	0.000285937	1.02361e-20
147	FBXO2	1p36	0.182462	4.14729e-07	0.0074061	0.127854	0.189856	0.234744	0.200841	0.0385343	0.492483	0.241543	0.00020957	0.054731	0.064523	0.225522	0.000683991	0.817619	1	0.000990241	0.000467469	1.87449e-19
148	FBXO44	1p36	0.182462	4.14729e-07	0.0134137	0.127854	0.189856	0.234744	0.200841	0.0385343	0.492483	0.241543	0.00020957	0.054731	0.0428042	0.225522	0.000683991	0.817619	1	0.000990241	0.000467469	1.87449e-19
149	FBXO6	1p36	0.182462	4.14729e-07	0.0134137	0.127854	0.189856	0.234744	0.200841	0.0385343	0.492483	0.241543	0.000332985	0.054731	0.0428042	0.225522	0.00129605	0.817619	1	0.000631224	0.000467469	3.23978e-18
150	MAD2L2	1p36	0.182462	4.14729e-07	0.0134137	0.127854	0.189856	0.294489	0.200841	0.0385343	0.492483	0.241543	0.000332985	0.054731	0.0428042	0.225522	0.000703251	0.817619	1	0.000631224	0.000467469	3.23978e-18
151	DRAXIN	1p36	0.102543	4.14729e-07	0.0134137	0.127854	0.189856	0.234744	0.200841	0.0385343	0.492483	0.241543	0.000527638	0.054731	0.0428042	0.225522	0.000703251	0.817619	1	0.000631224	0.000467469	3.23978e-18
152	AGTRAP	1p36	0.137688	6.19807e-07	0.0074061	0.120845	0.189856	0.234744	0.200841	0.0385343	0.492483	0.143106	0.000527638	0.0726267	0.0800288	0.225522	0.000703251	0.817619	1	0.000631224	0.000467469	5.28301e-17
153	C1orf167	1p36	0.137688	4.14729e-07	0.0074061	0.120845	0.264781	0.24366	0.200841	0.0385343	0.492483	0.143106	0.000527638	0.0999806	0.0971694	0.225522	0.000343587	0.817619	1	0.000631224	0.000467469	5.28301e-17
154	MTHFR	1p36	0.137688	4.14729e-07	0.0074061	0.120845	0.264781	0.24366	0.200841	0.0385343	0.492483	0.143106	0.000527638	0.0999806	0.0971694	0.225522	0.000703251	0.64901	1	0.000631224	0.000467469	5.28301e-17
155	CLCN6	1p36	0.137688	7.37623e-07	0.0074061	0.127854	0.264781	0.24366	0.268845	0.0385343	0.492483	0.143106	0.000527638	0.0999806	0.0971694	0.225522	0.000703251	0.64901	1	0.000631224	0.000285937	1.13596e-17
156	NPPA	1p36	0.182462	4.27387e-07	0.0074061	0.127854	0.363786	0.234744	0.268845	0.0385343	0.492483	0.143106	0.000527638	0.0726267	0.0971694	0.225522	0.000703251	0.817619	1	0.00153876	0.000285937	1.13596e-17
157	NPPB	1p36	0.182462	4.27387e-07	0.0074061	0.127854	0.363786	0.234744	0.268845	0.0385343	0.492483	0.143106	0.000527638	0.0726267	0.117322	0.225522	0.000703251	0.817619	1	0.00153876	0.000285937	1.13596e-17
158	KIAA2013	1p36	0.182462	4.14729e-07	0.0074061	0.127854	0.189856	0.137058	0.268845	0.0385343	0.492483	0.10649	0.000527638	0.0726267	0.167047	0.100881	0.00142567	0.817619	1	0.00236793	0.00017326	1.13596e-17
159	PLOD1	1p36	0.182462	2.78144e-07	0.0074061	0.127854	0.189856	0.104696	0.268845	0.0385343	0.492483	0.0788011	0.000527638	0.0726267	0.198553	0.100881	0.00142567	0.817619	1	0.00236793	0.00017326	1.13596e-17
160	MFN2	1p36	0.182462	1.53644e-07	0.0128167	0.177792	0.134924	0.0740171	0.268845	0.0385343	0.492483	0.10649	0.000527638	0.0726267	0.168194	0.100881	0.00142567	0.817619	1	0.00195654	3.65098e-05	1.13596e-17
161	MIIP	1p36	0.182462	1.53644e-07	0.0128167	0.177792	0.189856	0.0740171	0.268845	0.0385343	0.492483	0.18066	0.000833277	0.0726267	0.168687	0.100881	0.00142567	0.817619	1	0.00125719	6.1898e-05	1.13596e-17
162	TNFRSF8	1p36	0.182462	6.72232e-08	0.004249	0.177792	0.189856	0.0987493	0.268845	0.0416065	0.492483	0.10649	0.00222195	0.0726267	0.167062	0.100881	0.00142567	0.817619	1	0.000799998	3.65098e-05	2.80729e-18
163	TNFRSF1B	1p36	0.238471	2.29113e-07	0.004249	0.120845	0.264781	0.0987493	0.268845	0.0416065	0.492483	0.186614	0.00493709	0.076578	0.0971694	0.100881	0.000703251	0.817619	1	0.000504267	1.49236e-05	7.84958e-19
164	VPS13D	1p36	0.248994	5.05602e-07	0.0217116	0.120845	0.134924	0.13019	0.200841	0.0727557	0.492483	0.10649	0.00222195	0.0804891	0.232403	0.100881	0.000703251	0.822484	0.86386	0.000504267	6.1898e-05	2.07453e-21
165	DHRS3	1p36	0.238471	1.55594e-07	0.0061984	0.164891	0.362179	0.22654	0.354205	0.139649	0.728924	0.10649	0.000833277	0.0408099	0.117322	0.100881	0.00244375	1	1	0.000799998	0.000354062	1.64021e-19
166	AADACL4	1p36	0.239334	4.14729e-07	0.010441	0.228346	0.362179	0.285849	0.354205	0.139649	0.708332	0.231722	0.00205111	0.0279515	0.140407	0.100881	0.000703251	1	1	0.000799998	0.000581221	7.84958e-19
167	AADACL3	1p36	0.239334	4.27387e-07	0.010441	0.228346	0.362179	0.218074	0.461284	0.139649	0.708332	0.231722	0.0031913	0.0279515	0.140407	0.100881	0.00142567	0.817619	1	0.000799998	0.000944772	7.84958e-19
168	C1orf158	1p36	0.239334	7.37623e-07	0.010441	0.228346	0.362179	0.218074	0.461284	0.139649	0.708332	0.231722	0.0031913	0.0381121	0.140407	0.100881	0.00142567	0.817619	1	0.000799998	0.00302338	7.84958e-19
169	PRAMEF1	1p36	0.239334	3.48549e-07	0.0074061	0.132204	0.363786	0.13019	0.268845	0.154849	0.302579	0.18066	0.00205111	0.0381121	0.198553	0.100881	0.000343587	0.822484	1	0.00024371	0.00369688	2.06121e-19
170	PRAMEF12	1p36	0.239334	3.48549e-07	0.0074061	0.132204	0.363786	0.13019	0.268845	0.154849	0.302579	0.18066	0.00205111	0.0381121	0.198553	0.100881	0.000343587	0.822484	1	0.00024371	0.00369688	2.06121e-19
171	PRAMEF2	1p36	0.239334	3.48549e-07	0.0074061	0.132204	0.363786	0.13019	0.268845	0.154849	0.302579	0.18066	0.00205111	0.0381121	0.198553	0.100881	0.000343587	0.822484	1	0.00024371	0.00369688	2.06121e-19
172	HNRNPCL1	1p36	0.239334	3.48549e-07	0.0074061	0.132204	0.363786	0.13019	0.268845	0.154849	0.302579	0.18066	0.00205111	0.0381121	0.198553	0.100881	0.000343587	0.822484	1	0.00024371	0.00369688	2.06121e-19
173	HNRNPCL4	1p36	0.239334	3.48549e-07	0.0074061	0.132204	0.363786	0.13019	0.268845	0.154849	0.302579	0.18066	0.00205111	0.0381121	0.198553	0.100881	0.000343587	0.822484	1	0.00024371	0.00369688	2.06121e-19
174	PRAMEF8	1p36	0.239334	3.48549e-07	0.0074061	0.132204	0.363786	0.13019	0.268845	0.154849	0.302579	0.18066	0.00205111	0.0381121	0.198553	0.100881	0.000343587	0.822484	1	0.00024371	0.00369688	2.06121e-19
175	PRAMEF10	1p36	0.239334	3.48549e-07	0.0074061	0.132204	0.363786	0.13019	0.268845	0.154849	0.302579	0.18066	0.00205111	0.0381121	0.198553	0.100881	0.000343587	0.822484	1	0.00024371	0.00369688	2.06121e-19
176	PRAMEF20	1p36	0.239334	3.48549e-07	0.0074061	0.132204	0.363786	0.13019	0.268845	0.154849	0.302579	0.18066	0.00205111	0.0381121	0.198553	0.100881	0.000343587	0.822484	1	0.00024371	0.00369688	2.06121e-19
177	PRAMEF17	1p36	0.239334	3.48549e-07	0.0074061	0.132204	0.363786	0.13019	0.268845	0.154849	0.302579	0.18066	0.00205111	0.0381121	0.198553	0.100881	0.000343587	0.822484	1	0.00024371	0.00369688	2.06121e-19
178	PRAMEF19	1p36	0.239334	3.48549e-07	0.0074061	0.132204	0.363786	0.13019	0.268845	0.154849	0.302579	0.18066	0.00205111	0.0381121	0.198553	0.100881	0.000343587	0.822484	1	0.00024371	0.00369688	2.06121e-19
179	PRAMEF14	1p36	0.239334	3.48549e-07	0.0074061	0.132204	0.363786	0.13019	0.268845	0.154849	0.302579	0.18066	0.00205111	0.0381121	0.198553	0.100881	0.000343587	0.822484	1	0.00024371	0.00369688	2.06121e-19
180	PRAMEF9	1p36	0.239334	3.48549e-07	0.0074061	0.132204	0.363786	0.13019	0.268845	0.154849	0.302579	0.18066	0.00205111	0.0381121	0.198553	0.100881	0.000343587	0.822484	1	0.00024371	0.00369688	2.06121e-19
181	PRAMEF25	1p36	0.239334	3.48549e-07	0.0074061	0.132204	0.363786	0.13019	0.268845	0.154849	0.302579	0.18066	0.00205111	0.0381121	0.198553	0.100881	0.000343587	0.822484	1	0.00024371	0.00369688	2.06121e-19
182	PRAMEF7	1p36	0.239334	3.48549e-07	0.0074061	0.132204	0.363786	0.13019	0.268845	0.154849	0.302579	0.18066	0.00205111	0.0381121	0.198553	0.100881	0.000343587	0.822484	1	0.00024371	0.00369688	2.06121e-19
183	PRAMEF26	1p36	0.239334	3.48549e-07	0.0074061	0.132204	0.363786	0.13019	0.268845	0.154849	0.302579	0.18066	0.00205111	0.0381121	0.198553	0.100881	0.000343587	0.822484	1	0.00024371	0.00369688	2.06121e-19
184	PRAMEF6	1p36	0.239334	3.48549e-07	0.0074061	0.132204	0.363786	0.13019	0.268845	0.154849	0.302579	0.18066	0.00205111	0.0381121	0.198553	0.100881	0.000343587	0.822484	1	0.00024371	0.00369688	2.06121e-19
185	PRAMEF11	1p36	0.239334	3.48549e-07	0.0074061	0.132204	0.363786	0.13019	0.268845	0.154849	0.302579	0.18066	0.00205111	0.0381121	0.198553	0.100881	0.000343587	0.822484	1	0.00024371	0.00369688	2.06121e-19
186	PRAMEF4	1p36	0.239334	3.48549e-07	0.0074061	0.132204	0.363786	0.13019	0.268845	0.154849	0.302579	0.18066	0.00205111	0.0381121	0.198553	0.100881	0.000343587	0.822484	1	0.00024371	0.00369688	2.06121e-19
187	PRAMEF5	1p36	0.239334	3.48549e-07	0.0074061	0.132204	0.363786	0.13019	0.268845	0.154849	0.302579	0.18066	0.00205111	0.0381121	0.198553	0.100881	0.000343587	0.822484	1	0.00024371	0.00369688	2.06121e-19
188	WI2-3308P17.2	1p36	0.239334	3.48549e-07	0.0074061	0.132204	0.363786	0.13019	0.268845	0.154849	0.302579	0.18066	0.00205111	0.0381121	0.198553	0.100881	0.000343587	0.822484	1	0.00024371	0.00369688	2.06121e-19
189	HNRNPCL2	1p36	0.239334	3.48549e-07	0.0074061	0.132204	0.363786	0.13019	0.268845	0.154849	0.302579	0.18066	0.00205111	0.0381121	0.198553	0.100881	0.000343587	0.822484	1	0.00024371	0.00369688	2.06121e-19
190	HNRNPCL3	1p36	0.239334	3.48549e-07	0.0074061	0.132204	0.363786	0.13019	0.268845	0.154849	0.302579	0.18066	0.00205111	0.0381121	0.198553	0.100881	0.000343587	0.822484	1	0.00024371	0.00369688	2.06121e-19
191	PRAMEF11	1p36	0.239334	3.48549e-07	0.0074061	0.132204	0.363786	0.13019	0.268845	0.154849	0.302579	0.18066	0.00205111	0.0381121	0.198553	0.100881	0.000343587	0.822484	1	0.00024371	0.00369688	2.06121e-19
192	PRAMEF18	1p36	0.239334	3.48549e-07	0.0074061	0.132204	0.363786	0.13019	0.268845	0.154849	0.302579	0.18066	0.00205111	0.0381121	0.198553	0.100881	0.000343587	0.822484	1	0.00024371	0.00369688	2.06121e-19
193	PRAMEF25	1p36	0.239334	3.48549e-07	0.0074061	0.132204	0.363786	0.13019	0.268845	0.154849	0.302579	0.18066	0.00205111	0.0381121	0.198553	0.100881	0.000343587	0.822484	1	0.00024371	0.00369688	2.06121e-19
194	LRRC38	1p36	0.238471	2.29113e-07	0.0128167	0.0704079	0.363786	0.276877	0.268845	0.245082	0.227259	0.18066	0.0031913	0.0381121	0.140407	0.225522	0.000343587	0.822484	0.861362	0.000111236	0.00469605	2.06121e-19
195	PDPN	1p36	0.238471	7.58983e-07	0.010441	0.0704079	0.363786	0.0507032	0.108118	0.154849	0.227259	0.18066	0.00599746	0.054731	0.197094	0.225522	0.000343587	0.822484	0.861362	0.00024371	0.00721278	7.84958e-19
196	PRDM2	1p36	0.182462	1.08207e-06	0.010441	0.0704079	0.363786	0.0639529	0.0752172	0.154849	0.227259	0.18066	0.0026113	0.076578	0.311031	0.225522	0.00244375	0.822484	1	0.000314935	0.0192773	3.76273e-17
197	KAZN	1p36	0.192275	1.84726e-07	0.0074061	0.201653	0.0919728	0.116115	0.0388608	0.255541	0.227259	0.143106	0.00493709	0.00510105	0.585319	0.33647	0.00723902	0.827467	1	0.00153876	0.000290656	1.97952e-23
198	TMEM51	1p36	0.239334	5.05602e-07	0.0061984	0.143125	0.189856	0.153522	0.0752172	0.154849	0.227259	0.0986465	0.00599746	0.0202893	0.312305	0.33647	0.00457317	1	1	0.00100849	0.00289828	6.83586e-19
199	C1orf195	1p36	0.239334	5.05602e-07	0.010441	0.190038	0.189856	0.101634	0.0752172	0.154849	0.227259	0.0986465	0.00599746	0.0202893	0.408951	0.33647	0.00457317	1	1	0.00100849	0.00289828	7.84958e-19
200	FHAD1	1p36	0.238471	8.80541e-07	0.0061984	0.143125	0.189856	0.116115	0.0752172	0.245082	0.227259	0.132501	0.00111378	0.0202893	0.232931	0.33647	0.00847054	1	1	0.00100849	0.00289828	2.07453e-21
201	EFHD2	1p36	0.172235	1.61614e-06	0.0061984	0.190038	0.189856	0.14522	0.108118	0.245082	0.227259	0.221743	0.00170914	0.0279515	0.232931	0.33647	0.0028567	1	1	0.00100849	0.00369688	6.83586e-19
202	CTRC	1p36	0.172235	1.61614e-06	0.0061984	0.190038	0.189856	0.19102	0.108118	0.245082	0.227259	0.221743	0.0026113	0.0408099	0.232931	0.33647	0.0028567	1	1	0.00100849	0.00369688	6.83586e-19
203	CELA2A	1p36	0.239334	2.72795e-06	0.0074061	0.143125	0.189856	0.19102	0.108118	0.245082	0.227259	0.221743	0.0026113	0.0408099	0.356945	0.33647	0.0028567	1	1	0.000634065	0.00369688	1.87449e-19
204	CELA2B	1p36	0.239334	2.72795e-06	0.0074061	0.143125	0.134924	0.19102	0.108118	0.245082	0.227259	0.221743	0.0026113	0.0408099	0.31284	0.33647	0.0028567	1	1	0.000634065	0.00369688	4.41209e-20
205	CASP9	1p36	0.239334	1.59548e-06	0.0074061	0.199089	0.134924	0.399147	0.154794	0.255541	0.227259	0.221743	0.0026113	0.0408099	0.270486	0.33647	0.0028567	1	1	0.000634065	0.00369688	2.53507e-21
206	DNAJC16	1p36	0.239334	1.31398e-06	0.0061984	0.199089	0.134924	0.247786	0.154794	0.255541	0.260003	0.228791	0.0026113	0.0279515	0.36026	0.33647	0.00142567	1	1	0.000634065	0.00152255	1.1139e-20
207	AGMAT	1p36	0.239334	1.31398e-06	0.0061984	0.199089	0.264781	0.31683	0.154794	0.255541	0.260003	0.228791	0.0026113	0.0279515	0.36026	0.33647	0.00142567	1	1	0.00100849	0.00238505	1.1139e-20
208	DDI2	1p36	0.239334	3.48549e-07	0.00224321	0.199089	0.384305	0.247786	0.154794	0.268185	0.227259	0.176744	0.00170914	0.054731	0.409882	0.33647	0.00142567	1	1	0.00158856	0.00238505	2.53507e-21
209	RSC1A1	1p36	0.239334	3.48549e-07	0.00224321	0.199089	0.384305	0.247786	0.108118	0.255541	0.403607	0.132501	0.00170914	0.054731	0.409882	0.33647	0.00142567	1	1	0.00158856	0.00238505	2.53507e-21
210	PLEKHM2	1p36	0.306896	6.00006e-07	0.00224321	0.326003	0.288536	0.257866	0.108118	0.255541	0.403607	0.0986465	0.00170914	0.054731	0.464979	0.33647	0.00142567	1	1	0.00158856	0.00238505	2.53507e-21
211	FBLIM1	1p36	0.306896	4.11121e-07	0.00224321	0.326003	0.288536	0.19102	0.108118	0.255541	0.403607	0.134735	0.00170914	0.054731	0.464979	0.33647	0.00142567	1	1	0.00158856	0.00369688	2.53507e-21
212	TMEM82	1p36	0.306896	6.00006e-07	0.00224321	0.326003	0.288536	0.19102	0.108118	0.255541	0.403607	0.0986465	0.00170914	0.054731	0.464979	0.33647	0.00142567	1	1	0.00158856	0.00369688	2.53507e-21
213	SLC25A34	1p36	0.306896	6.00006e-07	0.00224321	0.326003	0.288536	0.19102	0.108118	0.255541	0.403607	0.0986465	0.00170914	0.054731	0.464979	0.33647	0.00142567	1	1	0.00158856	0.00369688	2.53507e-21
214	UQCRHL	1p36	0.388228	8.80541e-07	0.0061984	0.326003	0.384305	0.237297	0.200841	0.255541	0.403607	0.0986465	0.00170914	0.054731	0.522399	0.33647	0.00142567	1	1	0.00158856	0.00672467	1.1139e-20
215	SPEN	1p36	0.306896	1.05437e-06	0.0074061	0.326003	0.288536	0.237297	0.0994852	0.255541	0.227259	0.101513	0.00170914	0.054731	0.64867	0.33647	0.00142567	1	1	0.00158856	0.00289828	1.25124e-24
216	ZBTB17	1p36	0.239334	1.05437e-06	0.0074061	0.326003	0.384305	0.237297	0.0994852	0.245082	0.227259	0.0725191	0.0026113	0.054731	0.927398	0.33647	0.00564551	1	1	0.00158856	0.000962022	2.61475e-25
217	C1orf64	1p36	0.401427	6.00006e-07	0.0061984	0.199089	0.288536	0.305816	0.140191	0.245082	0.227259	0.132501	0.0026113	0.0726267	0.854995	0.33647	0.00564551	1	1	0.00100849	0.000962022	1.25124e-24
218	HSPB7	1p36	0.401427	2.8332e-07	0.0061984	0.199089	0.208509	0.305816	0.140191	0.245082	0.227259	0.132501	0.0026113	0.0999806	0.854995	0.33647	0.00564551	1	1	0.00100849	0.000601806	5.9024e-24
219	CLCNKB	1p36	0.401427	1.53193e-07	0.0061984	0.199089	0.133936	0.305816	0.140191	0.245082	0.227259	0.132501	0.0026113	0.0999806	0.854995	0.33647	0.00564551	1	1	0.00100849	0.000601806	5.9024e-24
220	FAM131C	1p36	0.400339	1.53193e-07	0.0061984	0.199089	0.0919728	0.305816	0.140191	0.245082	0.227259	0.132501	0.0026113	0.0999806	0.854995	0.33647	0.00564551	1	1	0.00100849	0.000372819	2.61475e-25
221	CLCNKA	1p36	0.401427	1.53193e-07	0.0061984	0.199089	0.133936	0.305816	0.140191	0.245082	0.227259	0.132501	0.0026113	0.0999806	0.854995	0.33647	0.00564551	1	1	0.00100849	0.000601806	5.9024e-24
222	EPHA2	1p36	0.400339	2.27063e-07	0.010441	0.199089	0.0627985	0.399147	0.200841	0.245082	0.227259	0.132501	0.00331989	0.0999806	0.927345	0.33647	0.0278479	1	1	0.00158856	8.38022e-05	2.56698e-23
223	ARHGEF19	1p36	0.401427	1.08207e-06	0.010441	0.199089	0.134924	0.48489	0.0958274	0.245082	0.227259	0.126358	0.00331989	0.0726267	0.927631	0.33647	0.015484	1	1	0.00247742	0.00017326	1.17224e-22
224	RSG1	1p36	0.306896	1.08207e-06	0.010441	0.199089	0.189856	0.48489	0.0958274	0.245082	0.403607	0.126358	0.00331989	0.054731	1	0.33647	0.015484	1	1	0.00247742	0.00017326	5.27627e-22
225	FBXO42	1p36	0.239334	5.05602e-07	0.0061984	0.261816	0.189856	0.388133	0.0958274	0.245082	0.403607	0.126358	0.00331989	0.0408099	0.785316	0.33647	0.015484	0.822484	0.859604	0.00247742	0.000285937	2.07453e-21
226	SZRD1	1p36	0.226246	1.08207e-06	0.00309889	0.338555	0.189856	0.604898	0.0958274	0.245082	0.403607	0.126358	0.00331989	0.0408099	1	0.33647	0.015484	1	0.859604	0.00247742	0.0012134	1.64021e-19
227	SPATA21	1p36	0.226246	4.14729e-07	0.00565876	0.338555	0.264781	0.733255	0.0958274	0.245082	0.227259	0.126358	0.00331989	0.0202893	0.927197	0.33647	0.00847054	1	0.859604	0.00247742	0.00238505	4.41209e-20
228	NECAP2	1p36	0.226246	4.14729e-07	0.0151109	0.338555	0.363786	0.733255	0.0866651	0.245082	0.403607	0.126358	0.00331989	0.0186154	0.927304	0.33647	0.0186329	1	0.859604	0.00382413	0.0012134	1.87449e-19
229	CROCC	1p36	0.172235	1.25968e-07	0.0246181	0.434136	0.16908	0.48489	0.0866651	0.245082	0.403607	0.0710732	0.00222195	0.0279515	0.78292	0.33647	0.0186329	1	0.859604	0.00693723	0.00192546	1.02361e-20
230	MFAP2	1p36	0.172235	1.25968e-07	0.0246181	0.434136	0.16908	0.48489	0.0866651	0.245082	0.403607	0.0710732	0.00222195	0.0279515	0.78292	0.33647	0.0186329	1	0.859604	0.00693723	0.00192546	1.02361e-20
231	ATP13A2	1p36	0.129466	1.53193e-07	0.0292586	0.434136	0.118033	0.48489	0.0866651	0.245082	0.403607	0.0710732	0.00221746	0.0202893	0.92705	0.33647	0.0028567	1	0.859604	0.00693723	0.00192546	2.3408e-21
232	NBPF1	1p36	0.172235	1.25968e-07	0.0246181	0.434136	0.16908	0.48489	0.0866651	0.245082	0.403607	0.0710732	0.00222195	0.0279515	0.78292	0.33647	0.0186329	1	0.859604	0.00693723	0.00192546	1.02361e-20
233	FAM231A	1p36	0.172235	1.25968e-07	0.0246181	0.434136	0.16908	0.48489	0.0866651	0.245082	0.403607	0.0710732	0.00222195	0.0279515	0.78292	0.33647	0.0186329	1	0.859604	0.00693723	0.00192546	1.02361e-20
234	FAM231C	1p36	0.172235	1.25968e-07	0.0246181	0.434136	0.16908	0.48489	0.0866651	0.245082	0.403607	0.0710732	0.00222195	0.0279515	0.78292	0.33647	0.0186329	1	0.859604	0.00693723	0.00192546	1.02361e-20
235	FAM231A	1p36	0.172235	1.25968e-07	0.0246181	0.434136	0.16908	0.48489	0.0866651	0.245082	0.403607	0.0710732	0.00222195	0.0279515	0.78292	0.33647	0.0186329	1	0.859604	0.00693723	0.00192546	1.02361e-20
236	SDHB	1p36	0.160192	3.38622e-07	0.0246181	0.749927	0.483204	0.72709	0.0551056	0.386532	0.15083	0.0908614	0.00331989	0.0381121	0.31284	0.75365	0.00564551	1	1	0.00382413	0.000944772	1.15859e-20
237	PADI2	1p36	0.160192	2.27063e-07	0.0246181	0.749927	0.483204	0.859792	0.0551056	0.386532	0.15083	0.0908614	0.00331989	0.0381121	0.356945	0.75365	0.00564551	1	1	0.00382413	0.000354062	1.15859e-20
238	PADI1	1p36	0.279225	1.05437e-06	0.0246181	0.638915	0.483204	1	0.0492179	0.386532	0.15083	0.0663514	0.00331989	0.054731	0.408951	0.75365	0.00564551	1	1	0.00382413	0.000154811	5.0493e-20
239	PADI3	1p36	0.360539	1.05437e-06	0.0246181	0.530586	0.632472	0.72709	0.0214803	0.386532	0.15083	0.0663514	0.00331989	0.0381121	0.46261	0.75365	0.00564551	1	1	0.00382413	0.000354062	5.0493e-20
240	PADI4	1p36	0.213002	7.14412e-07	0.0246181	0.530586	0.483204	0.859792	0.0214803	0.386532	0.059309	0.0663514	0.00222195	0.0279515	0.520282	0.75365	0.00564551	1	1	0.00247742	7.56479e-05	5.0493e-20
241	AC004824.2	1p36	0.360539	1.05437e-06	0.0246181	0.530586	0.483204	0.859792	0.0214803	0.386532	0.15083	0.0663514	0.00493709	0.0381121	0.520282	0.75365	0.00564551	1	1	0.00247742	0.000581221	5.0493e-20
242	PADI6	1p36	0.213002	7.14412e-07	0.0246181	0.530586	0.363786	0.859792	0.0214803	0.386532	0.059309	0.0479781	0.00331989	0.0279515	0.520282	0.75365	0.0028567	1	1	0.00459738	0.00021363	1.15859e-20
243	RCC2	1p36	0.213002	1.23934e-06	0.0246181	0.530586	0.363786	0.859792	0.0214803	0.386532	0.059309	0.0479781	0.00331989	0.0381121	0.520282	0.75365	0.0028567	1	1	0.00459738	0.00021363	1.15859e-20
244	ARHGEF10L	1p36	0.160192	4.11121e-07	0.0246181	0.63067	0.134924	1	0.0492179	0.403339	0.059309	0.0509206	0.0149082	0.0514224	0.647095	0.387103	0.0028567	1	1	0.00247742	4.44171e-05	4.8257e-20
245	ACTL8	1p36	0.279225	2.27063e-07	0.0246181	0.63067	0.337507	1	0.0492179	0.386532	0.15083	0.0479781	0.00887524	0.0381121	0.583084	0.75365	0.0028567	1	0.467241	0.00158856	0.000127703	5.0493e-20
246	IGSF21	1p36	0.293214	3.48549e-07	0.0292586	0.523679	0.363786	0.863135	0.023303	0.386532	0.451467	0.032019	0.00222195	0.0354305	0.854651	0.387103	0.00142567	1	0.288258	0.00158856	0.000127703	5.85162e-22
247	KLHDC7A	1p36	0.226246	1.55594e-07	0.0246181	0.422896	0.336355	1	0.0214803	0.386532	0.15083	0.032019	0.0156709	0.0481113	0.854308	0.75365	0.0028567	1	0.467017	0.00158856	0.00021363	2.62187e-21
248	PAX7	1p36	0.226246	1.53644e-07	0.0246181	0.523679	0.336355	1	0.0492179	0.386532	0.365585	0.032019	0.0260749	0.0481113	0.713429	0.546998	0.00847054	1	0.467017	0.00158856	0.00021363	5.85162e-22
249	TAS1R2	1p36	0.293214	1.55594e-07	0.00782491	0.523679	0.336355	1	0.0492179	0.386532	0.365585	0.0455616	0.0367892	0.0481113	0.713408	0.546998	0.0028567	1	0.580266	0.00158856	0.000354062	2.79596e-23
250	RP13-279N23.2	1p36	0.388228	1.53644e-07	0.00782491	0.523679	0.336355	0.852913	0.0492179	0.386532	0.365585	0.0663514	0.0367892	0.0481113	0.714428	0.546998	0.00142567	1	0.580266	0.00195654	0.000127703	1.26356e-24
251	ALDH4A1	1p36	0.293214	8.16446e-08	0.00782491	0.523679	0.336355	1	0.0492179	0.386532	0.365585	0.0663514	0.0367892	0.0481113	0.714428	0.546998	0.0028567	1	0.580266	0.00100849	0.00021363	1.26356e-24
252	IFFO2	1p36	0.226246	8.16446e-08	0.00782491	0.523679	0.336355	1	0.0492179	0.386532	0.365585	0.0663514	0.0226944	0.0481113	0.646087	0.774652	0.0028567	1	0.580266	0.00195654	0.000127703	5.98545e-24
253	UBR4	1p36	0.172235	6.43752e-09	0.00782491	0.523679	0.632432	0.85618	0.0492179	0.245082	0.403607	0.0129332	0.0226944	0.11832	0.783565	0.774652	0.0028567	1	0.467241	0.00158856	0.000139093	2.63032e-25
254	EMC1	1p36	0.11888	1.01152e-08	0.00782491	0.523679	0.457381	0.596001	0.0492179	0.245082	0.403607	0.0106717	0.0226944	0.11832	0.783565	0.774652	0.015484	1	0.467241	0.00382413	3.65098e-05	2.79596e-23
255	MRTO4	1p36	0.11888	8.30517e-08	0.0137759	0.523679	0.610527	0.85618	0.0492179	0.245082	0.403607	0.0223063	0.0226944	0.11832	0.783565	0.774652	0.015484	1	0.467241	0.00382413	6.1898e-05	2.79596e-23
256	AKR7A3	1p36	0.11888	8.30517e-08	0.0137759	0.523679	0.610527	0.85618	0.0492179	0.245082	0.403607	0.0223063	0.0226944	0.11832	0.714428	0.774652	0.015484	1	0.467241	0.00382413	6.1898e-05	2.79596e-23
257	AKR7A2	1p36	0.11888	1.25968e-07	0.0137759	0.523679	0.610527	1	0.0492179	0.245082	0.403607	0.0106717	0.0226944	0.0646243	0.714428	1	0.0368723	1	0.467017	0.00584067	6.1898e-05	2.79596e-23
258	PQLC2	1p36	0.11888	1.25968e-07	0.0137759	0.523679	0.610527	0.859792	0.0492179	0.245082	0.403607	0.0106717	0.0226944	0.0646243	0.783565	1	0.0368723	1	0.467017	0.00382413	6.1898e-05	2.79596e-23
259	CAPZB	1p36	0.0871291	3.68462e-08	0.0399119	0.523679	1	1	0.0214803	0.268185	0.403607	0.0223063	0.0226944	0.0646243	0.927028	1	0.0368723	1	0.467017	0.00247742	1.23814e-05	5.98545e-24
260	MINOS1	1p36	0.11888	8.30517e-08	0.0137759	0.63067	0.632472	0.859792	0.0866651	0.245082	0.365585	0.0663514	0.0156709	0.044805	0.854833	1	0.0368723	1	0.467241	0.00247742	2.13509e-05	2.79596e-23
261	MINOS1-NBL1	1p36	0.11888	8.30517e-08	0.0137759	0.63067	0.632472	0.859792	0.0866651	0.245082	0.365585	0.0479781	0.0156709	0.044805	0.854833	1	0.0368723	1	0.467241	0.00247742	2.13509e-05	2.79596e-23
262	NBL1	1p36	0.11888	1.25968e-07	0.0137759	0.63067	0.632472	0.859792	0.0866651	0.245082	0.365585	0.0479781	0.0226944	0.044805	0.854833	1	0.0368723	1	0.467241	0.00382413	3.65098e-05	2.79596e-23
263	HTR6	1p36	0.11888	1.25968e-07	0.0137759	0.63067	0.632472	1	0.0866651	0.245082	0.365585	0.0663514	0.0107353	0.044805	0.854833	1	0.0368723	1	0.467241	0.00382413	6.1898e-05	2.79596e-23
264	TMCO4	1p36	0.11888	2.93731e-08	0.0137759	0.523679	0.483204	0.863135	0.0866651	0.245082	0.403607	0.0223063	0.0107353	0.044805	0.927028	1	0.0368723	1	0.467241	0.00382413	6.1898e-05	5.98545e-24
265	RNF186	1p36	0.11888	1.52718e-08	0.0137759	0.63067	0.632472	0.859792	0.0214803	0.245082	0.403607	0.0223063	0.0156709	0.044805	0.646436	1	0.0186329	1	0.467241	0.00882347	0.000104024	5.98545e-24
266	OTUD3	1p36	0.160192	1.52718e-08	0.0137759	0.63067	0.632472	0.72709	0.0214803	0.245082	0.403607	0.032019	0.0107353	0.044805	0.713429	1	0.0028567	1	0.467241	0.00882347	0.00017326	2.79596e-23
267	PLA2G2E	1p36	0.160192	1.52718e-08	0.0246181	0.63067	0.632472	0.863135	0.0214803	0.245082	0.403607	0.032019	0.0107353	0.044805	0.646087	1	0.0028567	1	0.467241	0.00882347	0.00017326	2.79596e-23
268	PLA2G2A	1p36	0.160192	1.52718e-08	0.0246181	0.747962	0.632472	1	0.0214803	0.245082	0.403607	0.032019	0.0107353	0.044805	0.713429	1	0.0028567	1	0.467017	0.00584067	0.00017326	5.98545e-24
269	PLA2G5	1p36	0.160192	1.52718e-08	0.0246181	0.747962	0.632472	0.733255	0.0131264	0.245082	0.403607	0.032019	0.0107353	0.044805	0.78292	1	0.0028567	1	0.467017	0.00693723	0.00017326	2.79596e-23
270	PLA2G2D	1p36	0.160192	2.32398e-08	0.0246181	0.747962	0.632472	0.863135	0.0214803	0.245082	0.403607	0.0455616	0.00730265	0.044805	0.78292	1	0.0028567	1	0.467017	0.0152813	0.000285937	2.79596e-23
271	PLA2G2F	1p36	0.11888	1.52718e-08	0.0246181	0.747962	0.632472	0.733255	0.0214803	0.245082	0.403607	0.0455616	0.0107353	0.0327718	0.854308	1	0.0028567	1	0.467017	0.0152813	0.000601806	2.79596e-23
272	PLA2G2C	1p36	0.11888	2.32398e-08	0.0246181	0.747962	0.632472	0.733255	0.0214803	0.245082	0.403607	0.0455616	0.0107353	0.0327718	0.783142	1	0.0028567	1	0.467017	0.0103543	0.000601806	2.79596e-23
273	UBXN10	1p36	0.11888	2.32398e-08	0.0246181	0.747962	0.632472	0.733255	0.0214803	0.245082	0.403607	0.0455616	0.0107353	0.0327718	0.783142	1	0.00847054	1	0.467017	0.0103543	0.000601806	2.79596e-23
274	VWA5B1	1p36	0.0871291	8.16446e-08	0.0151109	0.747962	0.632472	0.733255	0.0214803	0.245082	0.451467	0.0307698	0.0183323	0.0327718	0.78292	1	0.00847054	1	0.467241	0.0103543	0.000601806	2.79596e-23
275	CAMK2N1	1p36	0.160192	1.86683e-07	0.0151109	0.747962	0.632432	0.72709	0.0214803	0.386532	0.227259	0.0307698	0.0107353	0.0327718	0.646436	0.774652	0.00847054	1	0.467241	0.00584067	0.000372819	5.85162e-22
276	MUL1	1p36	0.160192	1.86683e-07	0.0151109	0.747962	0.632432	0.72709	0.0214803	0.386532	0.227259	0.0307698	0.0107353	0.0327718	0.646436	0.774652	0.00847054	1	0.467241	0.00584067	0.000372819	5.85162e-22
277	FAM43B	1p36	0.160192	1.86683e-07	0.0151109	0.747962	0.632432	0.596001	0.0492179	0.386532	0.227259	0.0307698	0.0107353	0.0327718	0.646436	0.774652	0.00847054	1	0.467241	0.00882347	0.000372819	2.62187e-21
278	CDA	1p36	0.160192	1.89224e-07	0.0151109	0.747962	0.632432	0.720455	0.0492179	0.386532	0.227259	0.0209854	0.0107353	0.0327718	0.646436	0.774652	0.00847054	1	0.467241	0.00584067	0.000601806	1.15859e-20
279	PINK1	1p36	0.160192	1.89224e-07	0.0151109	0.747962	0.632432	0.713289	0.0492179	0.386532	0.227259	0.0209854	0.0156709	0.0327718	0.646436	0.774652	0.00847054	1	0.467241	0.00584067	0.00119735	1.15859e-20
280	DDOST	1p36	0.160192	1.89224e-07	0.0246181	0.747962	0.632432	0.713289	0.0492179	0.386532	0.227259	0.0209854	0.0156709	0.0327718	0.782369	0.774652	0.00847054	1	0.590182	0.00584067	0.00119735	1.15859e-20
281	KIF17	1p36	0.226246	1.86683e-07	0.0246181	0.747962	0.632432	0.294248	0.0551056	0.386532	0.227259	0.0141695	0.0156709	0.0481113	0.646087	0.774652	0.00847054	1	0.724355	0.00584067	0.00119735	1.15859e-20
282	SH2D5	1p36	0.160192	1.86683e-07	0.0246181	0.747962	0.632432	0.37647	0.0551056	0.765778	0.0971112	0.0209854	0.0156709	0.0481113	0.78292	0.774652	0.00847054	1	0.590182	0.00584067	0.000372819	1.15859e-20
283	HP1BP3	1p36	0.160192	1.86683e-07	0.0246181	0.747962	0.632432	0.473854	0.0359761	0.765778	0.0971112	0.0209854	0.0156709	0.0481113	0.78292	0.774652	0.00847054	1	0.590182	0.00584067	0.000475185	1.15859e-20
284	EIF4G3	1p36	0.0871291	1.0129e-07	0.0151109	0.872685	0.483204	0.31683	0.023303	0.765778	0.227259	0.0479781	0.00222195	0.0258159	0.854995	0.774652	0.0216875	1	0.590182	0.00693723	2.96267e-05	2.74486e-23
285	ECE1	1p36	0.11888	1.53644e-07	0.0246181	0.747962	0.632432	0.613208	0.0736317	0.765778	0.142965	0.0663514	0.00331989	0.0237139	0.784086	0.774652	0.0368723	1	0.716468	0.00382413	0.000139093	5.54022e-24
286	NBPF3	1p36	0.11888	1.53644e-07	0.0151109	0.747962	0.632432	0.863135	0.0492179	0.765778	0.227259	0.0455616	0.0107353	0.0237139	1	0.774652	0.0368723	1	0.716439	0.00312336	0.00017326	4.97575e-24
287	ALPL	1p36	0.11888	1.53644e-07	0.0151109	0.747962	0.804933	1	0.0492179	0.765778	0.0971112	0.0307698	0.0156709	0.0354305	0.927304	0.774652	0.0616748	1	0.467017	0.0019972	0.000104024	4.69356e-22
288	RAP1GAP	1p36	0.11888	1.53644e-07	0.0175645	0.747962	0.632432	1	0.0214803	0.765778	0.227259	0.0281734	0.0367892	0.0258159	0.927147	0.774652	0.0368723	1	0.580266	0.0019972	6.1898e-05	1.0464e-22
289	USP48	1p36	0.11888	2.32398e-08	0.0175645	0.747962	0.632432	1	0.0214803	0.765778	0.227259	0.0135679	0.0571873	0.0408099	0.85512	0.774652	0.0368723	1	0.467017	0.00312336	3.65098e-05	2.56698e-23
290	LDLRAD2	1p36	0.11888	3.56385e-08	0.0175645	0.747962	0.632432	1	0.0214803	0.765778	0.0971112	0.0281734	0.0571873	0.0381121	1	0.774652	0.0481633	1	0.467017	0.00739738	0.000104024	2.74486e-23
291	HSPG2	1p36	0.11888	3.56385e-08	0.0175645	0.872685	0.632472	1	0.0214803	0.765778	0.0971112	0.0281734	0.0415427	0.0381121	0.92743	0.774652	0.0481633	1	0.467017	0.00739738	2.13509e-05	5.54022e-24
292	CDC42	1p36	0.11888	1.0129e-07	0.0175645	0.872685	0.632432	0.866241	0.0492179	0.765778	0.227259	0.0281734	0.0367892	0.0381121	1	0.774652	0.0368723	1	0.580266	0.00739738	8.38022e-05	5.54022e-24
293	CELA3A	1p36	0.11888	1.0129e-07	0.0175645	0.872685	0.632432	0.866241	0.0492179	0.765778	0.227259	0.0281734	0.0367892	0.0381121	1	0.774652	0.0368723	1	0.580266	0.00739738	8.38022e-05	5.54022e-24
294	CELA3B	1p36	0.11888	1.0129e-07	0.0175645	0.872685	0.632432	0.866241	0.0492179	0.765778	0.227259	0.0281734	0.0367892	0.0381121	1	0.774652	0.0368723	1	0.580266	0.00739738	8.38022e-05	5.54022e-24
295	WNT4	1p36	0.160192	4.27387e-07	0.0246181	0.872685	0.632432	1	0.0551056	0.771983	0.227259	0.0307698	0.0514404	0.0514224	0.927028	0.546998	0.015484	1	0.581113	0.00739738	0.000104024	2.3408e-21
296	ZBTB40	1p36	0.11888	1.86683e-07	0.0352703	0.749927	0.483204	0.744376	0.0214803	0.771983	0.708332	0.0403871	0.0156709	0.0514224	0.783565	0.546998	0.015484	1	0.581113	0.00882347	0.00017326	1.1139e-20
297	EPHA8	1p36	0.11888	1.89224e-07	0.0352703	0.872685	0.483204	0.869134	0.0492179	0.771983	0.451467	0.0403871	0.0156709	0.0514224	0.714428	0.546998	0.015484	1	0.580266	0.00882347	0.00017326	4.8257e-20
298	C1QA	1p36	0.11888	1.89224e-07	0.0352703	0.749927	0.483204	0.613208	0.0492179	0.771983	0.403607	0.0403871	0.0226944	0.0514224	0.714428	0.546998	0.00847054	1	0.853845	0.00882347	0.00017326	2.17025e-19
299	C1QC	1p36	0.11888	1.89224e-07	0.0137759	0.749927	0.483204	0.613208	0.0492179	0.771983	0.451467	0.0403871	0.0226944	0.0514224	0.714428	0.546998	0.00847054	1	0.853845	0.00882347	0.00017326	2.17025e-19
300	C1QB	1p36	0.11888	1.89224e-07	0.0137759	0.530586	0.483204	0.495234	0.0492179	0.771983	0.451467	0.0403871	0.0226944	0.0514224	0.713408	0.546998	0.00847054	1	0.853845	0.00882347	0.00017326	2.17025e-19
301	EPHB2	1p36	0.0871291	4.12954e-07	0.0352703	0.638915	0.362179	0.628299	0.0214803	0.403339	0.260003	0.060313	0.0226944	0.0514224	0.783565	0.546998	0.015484	1	0.853845	0.0194575	0.00011064	1.15859e-20
302	LACTBL1	1p36	0.160192	4.12954e-07	0.0352703	1	0.804933	0.495234	0.0214803	0.403339	0.260003	0.060313	0.0325733	0.0514224	0.854298	0.546998	0.00564551	1	0.716468	0.0283795	0.00017326	1.15859e-20
303	C1orf234	1p36	0.160192	6.1573e-07	0.0352703	1	0.804933	0.495234	0.0214803	0.403339	0.451467	0.060313	0.0325733	0.0514224	0.713408	0.225522	0.00847054	1	0.853845	0.0283795	0.00017326	1.15859e-20
304	KDM1A	1p36	0.160192	4.12954e-07	0.0352703	1	0.804933	0.31683	0.0214803	0.403339	0.451467	0.060313	0.0325733	0.0381121	0.583084	0.225522	0.00457317	1	0.716468	0.0194575	4.44171e-05	5.85162e-22
305	LUZP1	1p36	0.160192	1.89224e-07	0.0352703	1	0.804933	0.399147	0.0214803	0.403339	0.302579	0.060313	0.0325733	0.0381121	0.52156	0.225522	0.00457317	1	0.853845	0.0131797	2.58552e-05	5.85162e-22
306	HTR1D	1p36	0.160192	4.12954e-07	0.0352703	1	0.804933	0.604898	0.0214803	0.403339	0.302579	0.0403871	0.0325733	0.0514224	0.462566	0.225522	0.00847054	1	0.853845	0.0194575	4.44171e-05	5.0493e-20
307	HNRNPR	1p36	0.0871291	4.12954e-07	0.0399119	1	0.804933	0.495234	0.0214803	0.570295	0.260003	0.0403871	0.0325733	0.0514224	0.714877	0.225522	0.00847054	1	0.853845	0.0321302	2.58552e-05	1.15859e-20
308	ZNF436	1p36	0.11888	6.1573e-07	0.0399119	1	0.632432	0.604898	0.0214803	0.570295	0.403607	0.0403871	0.0325733	0.0354305	0.783503	0.225522	0.00847054	1	0.853845	0.0457375	4.44171e-05	5.85162e-22
309	TCEA3	1p36	0.11888	4.12954e-07	0.0399119	1	0.632472	0.604898	0.0214803	0.570295	0.227259	0.0403871	0.0325733	0.0258159	0.714877	0.225522	0.00457317	1	0.854232	0.0321302	4.44171e-05	5.85162e-22
310	ASAP3	1p36	0.0871291	1.10436e-06	0.0399119	1	0.483204	0.733255	0.0214803	0.570295	0.227259	0.0307698	0.0325733	0.0258159	0.646995	0.225522	0.00244375	1	0.581113	0.022292	4.44171e-05	5.85162e-22
311	E2F2	1p36	0.160192	1.61923e-06	0.0554939	1	0.483204	0.613208	0.0214803	0.570295	0.227259	0.0135679	0.0326348	0.0258159	0.52156	0.225522	0.00723902	1	0.453916	0.0642739	0.00017326	5.98545e-24
312	ID3	1p36	0.160192	1.61923e-06	0.0554939	1	0.632432	0.863135	0.0214803	0.570295	0.227259	0.0179085	0.0457252	0.0258159	0.583084	0.225522	0.00723902	1	0.453916	0.0966395	3.08234e-05	1.28801e-22
313	MDS2	1p36	0.160192	1.61923e-06	0.0638574	1	0.632472	0.733255	0.0492179	0.570295	0.227259	0.0119933	0.0716712	0.0258159	0.713408	0.225522	0.00723902	1	0.453916	0.0704234	1.76904e-05	1.28801e-22
314	RPL11	1p36	0.279225	2.38622e-06	0.0638574	1	0.483204	0.869134	0.0492179	0.570295	0.260003	0.0179085	0.0326348	0.0258159	0.581704	0.225522	0.0125918	1	0.453916	0.0506489	1.76904e-05	2.62187e-21
315	TCEB3	1p36	0.213002	1.10436e-06	0.0638574	1	0.632472	1	0.0492179	0.570295	0.403607	0.0179085	0.0326348	0.0258159	0.713408	0.225522	0.0125918	1	0.356758	0.0457375	1.76904e-05	5.0493e-20
316	PITHD1	1p36	0.213002	9.23229e-07	0.0638574	1	0.632432	1	0.0736317	0.570295	0.403607	0.0265137	0.0457252	0.0258159	0.583084	0.225522	0.0028567	1	0.453916	0.0457375	5.68483e-06	1.15859e-20
317	LYPLA2	1p36	0.213002	9.23229e-07	0.0638574	1	0.632432	1	0.0736317	0.570295	0.403607	0.0179085	0.0457252	0.0258159	0.713408	0.225522	0.0028567	1	0.453916	0.0704234	5.68483e-06	1.15859e-20
318	HMGCL	1p36	0.213002	9.23229e-07	0.0638574	1	0.632432	1	0.0736317	0.570295	0.403607	0.0179085	0.0457252	0.0381121	0.714428	0.225522	0.0028567	1	0.453916	0.0704234	3.18412e-06	1.15859e-20
319	GALE	1p36	0.213002	9.23229e-07	0.0638574	1	0.632432	1	0.0736317	0.570295	0.403607	0.0179085	0.0457252	0.0258159	0.713408	0.225522	0.0028567	1	0.453916	0.0704234	5.68483e-06	1.15859e-20
320	FUCA1	1p36	0.213002	9.22289e-07	0.0554939	1	0.632432	1	0.0736317	0.570295	0.403607	0.0179085	0.0457252	0.0381121	0.854651	0.225522	0.00564551	1	0.453916	0.0704234	5.68483e-06	1.15859e-20
321	CNR2	1p36	0.279225	9.22289e-07	0.0554939	1	0.632432	0.733255	0.0736317	0.570295	0.403607	0.0179085	0.0326348	0.0381121	0.854651	0.225522	0.00564551	1	0.261858	0.0966395	1.00691e-05	5.85162e-22
322	PNRC2	1p36	0.264935	9.22289e-07	0.0554939	1	0.632432	0.733255	0.0736317	0.570295	0.403607	0.0388233	0.0716712	0.0381121	1	0.225522	0.00564551	1	0.261858	0.174627	5.68483e-06	2.62187e-21
323	SRSF10	1p36	0.186151	9.22289e-07	0.0554939	1	0.632432	0.863135	0.0736317	0.570295	0.403607	0.0388233	0.0716712	0.0381121	0.926893	0.225522	0.00564551	1	0.261858	0.0891248	3.18412e-06	2.62187e-21
324	MYOM3	1p36	0.00859739	9.23229e-07	0.0554939	1	0.632432	0.863135	0.0736317	0.268185	0.673932	0.0265137	0.0635395	0.0202893	0.926893	0.225522	0.0028567	1	0.261858	0.0891248	1.7696e-06	2.62187e-21
325	IL22RA1	1p36	0.00364784	9.23229e-07	0.0554939	1	0.804933	0.495234	0.0736317	0.268185	0.673932	0.0265137	0.0635395	0.0279515	0.926893	0.225522	0.0028567	1	0.261858	0.121885	1.00691e-05	2.62187e-21
326	IFNLR1	1p36	0.00712288	6.1573e-07	0.0638574	1	0.804933	0.495234	0.0736317	0.268185	0.673932	0.0403871	0.0457252	0.0279515	0.783667	0.225522	0.0028567	1	0.261858	0.174627	1.00691e-05	2.62187e-21
327	GRHL3	1p36	0.00712288	5.06214e-07	0.0638574	1	0.804933	0.31683	0.0736317	0.2828	0.673932	0.0573388	0.0326348	0.0186154	0.854407	0.225522	0.0028567	1	0.341257	0.130824	4.44171e-05	5.85162e-22
328	STPG1	1p36	0.00712288	9.03982e-07	0.0638574	1	0.804933	0.399147	0.0736317	0.2828	0.673932	0.0573388	0.0325733	0.0186154	1	0.225522	0.0028567	1	0.341257	0.174627	4.44171e-05	5.85162e-22
329	NIPAL3	1p36	0.0158679	1.32571e-06	0.100333	1	0.804933	0.237297	0.0736317	0.2828	0.403607	0.0573388	0.0326348	0.0186154	0.926381	0.225522	0.00142567	1	0.341257	0.174627	4.44171e-05	1.28801e-22
330	RCAN3	1p36	0.0425816	7.58983e-07	0.100333	1	0.804933	0.388133	0.0736317	0.2828	0.403607	0.0804408	0.0326348	0.0120338	0.926381	0.225522	0.00142567	1	0.341257	0.174627	7.56479e-05	2.79596e-23
331	NCMAP	1p36	0.0425816	5.06214e-07	0.100333	1	0.804933	0.388133	0.0736317	0.415373	0.365585	0.0804408	0.0326348	0.0120338	0.926381	0.225522	0.00142567	1	0.341257	0.121885	7.56479e-05	2.79596e-23
332	SRRM1	1p36	0.0617199	1.86683e-07	0.100333	1	0.804933	0.247786	0.0736317	0.415373	0.365585	0.113406	0.0326348	0.0120338	0.85345	0.225522	7.89322e-05	1	0.341257	0.121885	7.56479e-05	2.79596e-23
333	CLIC4	1p36	0.0982309	3.37127e-08	0.100333	1	0.804933	0.247786	0.0736317	0.415373	0.365585	0.217316	0.0326348	0.01698	0.782369	0.225522	0.000683991	1	0.341257	0.0642739	0.00021363	2.79596e-23
334	RUNX3	1p36	0.0982309	7.93941e-08	0.100333	1	0.804933	0.48489	0.0736317	0.268185	0.365585	0.271021	0.0326348	0.01698	0.580492	0.225522	0.000703251	1	0.341257	0.0457375	0.00021363	5.85162e-22
335	SYF2	1p36	0.0617199	1.18905e-07	0.0399119	1	1	0.462047	0.0492179	0.578713	0.365585	0.271021	0.0457252	0.0108237	0.78292	0.225522	0.00564551	1	0.440744	0.153595	0.00021363	1.15859e-20
336	RSRP1	1p36	0.0617199	1.18905e-07	0.0399119	1	1	0.462047	0.0492179	0.578713	0.365585	0.271021	0.0457252	0.0108237	0.78292	0.225522	0.00564551	1	0.440744	0.153595	0.00021363	1.15859e-20
337	TMEM50A	1p36	0.0617199	1.18905e-07	0.0399119	1	1	0.462047	0.0492179	0.578713	0.365585	0.271021	0.0457252	0.0108237	0.78292	0.225522	0.00564551	1	0.440744	0.153595	0.00021363	1.15859e-20
338	RHD	1p36	0.0617199	1.18905e-07	0.0399119	1	1	0.462047	0.0492179	0.578713	0.365585	0.271021	0.0457252	0.0108237	0.78292	0.225522	0.00564551	1	0.440744	0.153595	0.00021363	1.15859e-20
339	RHCE	1p36	0.0617199	1.48864e-07	0.0399119	1	1	0.364094	0.0492179	0.578713	0.0971112	0.279192	0.0325733	0.0108237	0.854298	0.223748	0.00564551	1	0.440744	0.218227	0.000467469	2.62187e-21
340	TMEM57	1p36	0.124574	9.87436e-08	0.019055	0.872685	0.632432	0.576147	0.0736317	0.578713	0.0971112	0.432026	0.0226944	0.0153884	0.713429	0.223748	0.0186329	1	0.440744	0.297704	0.00152255	5.85162e-22
341	LDLRAP1	1p36	0.124574	5.17585e-08	0.019055	0.872685	0.632432	0.705519	0.0736317	0.578713	0.365585	0.439541	0.0226944	0.0153884	0.713429	0.223748	0.0186329	1	0.440744	0.297704	0.00238505	5.85162e-22
342	MAN1C1	1p36	0.124574	6.59615e-08	0.019055	0.872685	0.815601	0.576147	0.0736317	0.588712	0.365585	0.442799	0.0325733	0.0153884	0.926827	0.387103	0.0028567	1	0.700166	0.379836	0.00152255	5.85162e-22
343	SEPN1	1p36	0.124574	9.87436e-08	0.019055	0.872685	0.815601	0.705519	0.0736317	0.588712	0.365585	0.342671	0.0326348	0.0108237	0.926637	0.7767	0.0028567	1	0.700166	0.379836	0.000756896	2.62187e-21
344	RP1-317E23.6	1p36	0.124574	9.87436e-08	0.019055	0.872685	0.815601	0.847991	0.0736317	0.588712	0.365585	0.342671	0.0326348	0.0108237	0.926637	0.7767	0.0028567	1	0.700166	0.476907	0.000467469	2.62187e-21
345	MTFR1L	1p36	0.124574	9.87436e-08	0.019055	0.872685	0.815601	0.847991	0.0736317	0.588712	0.365585	0.342671	0.0325733	0.0108237	0.926903	0.7767	0.0028567	1	0.700166	0.476907	0.000467469	2.62187e-21
346	AUNIP	1p36	0.0882639	9.87436e-08	0.019055	1	0.815601	0.847991	0.0736317	0.588712	0.365585	0.342671	0.0325733	0.0108237	1	1	0.00142567	1	0.700166	0.379836	0.000467469	2.62187e-21
347	PAQR7	1p36	0.0882639	9.87436e-08	0.019055	1	1	0.847991	0.0736317	0.588712	0.365585	0.342671	0.0325733	0.0108237	0.926827	1	0.00127382	1	0.700166	0.379836	0.000467469	2.62187e-21
348	STMN1	1p36	0.0882639	9.87436e-08	0.019055	0.753833	1	0.847991	0.0736317	0.588712	0.365585	0.342671	0.0226944	0.0108237	0.783142	1	0.00127382	1	0.439759	0.379836	0.000467469	2.62187e-21
349	PAFAH2	1p36	0.124403	1.86683e-07	0.019055	0.753833	0.815601	0.705519	0.0736317	0.588712	0.365585	0.271021	0.0226944	0.0108237	0.853966	0.791794	0.00254787	1	0.3257	0.297704	0.000467469	5.85162e-22
350	EXTL1	1p36	0.124403	1.89224e-07	0.019055	0.753833	1	0.576147	0.0736317	0.588712	0.365585	0.342671	0.0226944	0.0108237	1	1	0.00254787	0.822484	0.325553	0.285392	0.000467469	1.15859e-20
351	SLC30A2	1p36	0.0882639	1.89224e-07	0.019055	0.753833	1	0.576147	0.0736317	0.588712	0.365585	0.342671	0.0226944	0.0108237	1	1	0.00254787	0.822484	0.325553	0.285392	0.000467469	1.15859e-20
352	TRIM63	1p36	0.0882639	6.59615e-08	0.019055	0.753833	1	0.576147	0.0736317	0.588712	0.365585	0.342671	0.0325733	0.0108237	1	1	0.00254787	0.822484	0.325553	0.285392	0.000467469	1.15859e-20
353	PDIK1L	1p36	0.0698615	2.78651e-07	0.019055	0.638915	1	0.705519	0.0452348	0.588712	0.365585	0.342671	0.0325733	0.00753624	1	1	0.00254787	0.822484	0.325553	0.272319	0.000285937	1.15859e-20
354	FAM110D	1p36	0.108453	4.12954e-07	0.019055	0.638915	1	0.705519	0.0452348	0.588712	0.365585	0.342671	0.0325733	0.00753624	1	1	0.00254787	0.822484	0.325553	0.272319	0.00017326	1.15859e-20
355	ZNF593	1p36	0.108453	4.12954e-07	0.019055	0.638915	1	0.705519	0.0452348	0.588712	0.365585	0.342671	0.0325733	0.00753624	0.854407	1	0.00254787	0.822484	0.325553	0.272319	0.00017326	1.15859e-20
356	CNKSR1	1p36	0.108453	4.12954e-07	0.019055	0.638915	1	0.705519	0.0452348	0.588712	0.365585	0.342671	0.0325733	0.00753624	0.854407	1	0.00254787	0.822484	0.325553	0.272319	0.00017326	1.15859e-20
357	CATSPER4	1p36	0.148176	6.1573e-07	0.019055	0.533655	1	0.705519	0.0452348	0.588712	0.365585	0.271021	0.0325733	0.00753624	0.854407	1	0.00254787	0.822484	0.325553	0.206146	0.000104024	1.15859e-20
358	CEP85	1p36	0.148176	2.78651e-07	0.01116	0.539885	1	0.847991	0.0452348	0.588712	0.0971112	0.342671	0.0226944	0.00753624	0.782815	1	0.00254787	0.822484	0.325553	0.153595	0.000228779	1.15859e-20
359	SH3BGRL3	1p36	0.148176	2.78651e-07	0.01116	0.539885	1	1	0.0452348	0.588712	0.365585	0.266097	0.0325733	0.00753624	0.85401	0.786108	0.00254787	0.822484	0.325553	0.153595	0.000228779	5.0493e-20
360	UBXN11	1p36	0.11888	2.78651e-07	0.01116	0.539885	1	1	0.0452348	0.588712	0.365585	0.266097	0.0226944	0.00753624	0.85401	0.786108	0.00254787	0.822484	0.325553	0.153595	0.000228779	4.8257e-20
361	CD52	1p36	0.11888	4.12954e-07	0.01116	0.539885	1	1	0.0452348	0.588712	0.365585	0.266097	0.0325733	0.00753624	0.854407	0.786108	0.00254787	0.822484	0.325553	0.153595	0.000228779	4.8257e-20
362	AIM1L	1p36	0.0871291	1.89224e-07	0.01116	0.539885	1	0.843314	0.0452348	0.588712	0.365585	0.266097	0.0325733	0.00753624	0.854407	0.786108	0.00254787	0.822484	0.3257	0.153595	0.000139093	1.1139e-20
363	ZNF683	1p36	0.0559111	2.78651e-07	0.01116	0.539885	1	0.843314	0.0452348	0.600074	0.0971112	0.266097	0.0326348	0.00753624	0.854407	0.786108	0.00254787	0.822484	0.3257	0.153595	0.000228779	4.8257e-20
364	LIN28A	1p36	0.0783464	6.1573e-07	0.01116	0.539885	1	0.843314	0.0452348	0.600074	0.0971112	0.342671	0.0326348	0.00753624	0.854407	0.786108	0.00254787	0.822484	0.3257	0.153595	0.000228779	2.53507e-21
365	DHDDS	1p36	0.0783464	4.12954e-07	0.01116	0.539885	1	1	0.0452348	0.600074	0.0392314	0.279192	0.0325733	0.00753624	0.85401	0.786108	0.00564551	0.822484	0.3257	0.112707	0.000139093	5.68836e-22
366	HMGN2	1p36	0.108453	6.1573e-07	0.01116	0.539885	1	1	0.0452348	0.600074	0.0392314	0.279192	0.0325733	0.00753624	0.85401	0.786108	0.00564551	0.822484	0.3257	0.112707	0.000139093	2.53507e-21
367	RPS6KA1	1p36	0.108453	3.39521e-07	0.01116	0.444558	0.815601	0.843314	0.0285565	0.423635	0.0392314	0.282424	0.0325733	0.0108237	0.854453	0.592883	0.00847054	0.822484	0.3257	0.16431	0.000139093	1.1139e-20
368	ARID1A	1p36	0.129007	1.55594e-07	0.00654994	0.371353	0.6504	1	0.0214803	0.423635	0.0392314	0.221743	0.0514404	0.00753624	0.927099	0.208935	0.00847054	0.658157	0.245094	0.16431	5.84455e-06	2.07453e-21
369	PIGV	1p36	0.0631187	5.06214e-07	0.01116	0.371353	0.649875	1	0.0214803	0.423635	0.0392314	0.122963	0.0326348	0.0153884	0.855111	0.208935	0.0028567	0.658157	0.3257	0.112707	2.73254e-06	5.27627e-22
370	ZDHHC18	1p36	0.11888	3.39521e-07	0.019055	0.371353	0.483204	1	0.0131264	0.423635	0.063707	0.122963	0.0226944	0.0153884	0.927099	0.208935	0.0186329	0.658157	0.325553	0.112707	1.23814e-05	1.17224e-22
371	SFN	1p36	0.160192	7.58983e-07	0.019055	0.368155	0.483204	1	0.0214803	0.423635	0.063707	0.342671	0.0226944	0.0138462	1	0.208935	0.0186329	0.658157	0.325553	0.153595	1.23814e-05	1.17224e-22
372	GPN2	1p36	0.160192	7.58983e-07	0.019055	0.368155	0.483204	1	0.0214803	0.423635	0.063707	0.271021	0.0325733	0.0138462	1	0.208935	0.00564551	0.658157	0.325553	0.153595	5.00444e-05	1.17224e-22
373	GPATCH3	1p36	0.108453	5.06214e-07	0.019055	0.444558	0.483204	1	0.0214803	0.423635	0.063707	0.271021	0.0325733	0.0138462	1	0.431744	0.00564551	0.658157	0.325553	0.153595	5.00444e-05	1.17224e-22
374	NUDC	1p36	0.108453	5.06214e-07	0.019055	0.444558	0.362179	1	0.0214803	0.423635	0.063707	0.271021	0.0325733	0.0216522	0.927099	0.431744	0.00564551	0.658157	0.325553	0.112707	5.00444e-05	2.56698e-23
375	NR0B2	1p36	0.108453	7.58983e-07	0.019055	0.444558	0.483204	1	0.0214803	0.423635	0.063707	0.271021	0.0325733	0.0138462	0.927099	0.431744	0.00564551	0.658157	0.325553	0.0737931	2.13509e-05	1.17224e-22
376	KDF1	1p36	0.148176	7.58983e-07	0.019055	0.444558	0.483204	1	0.0178743	0.423635	0.063707	0.271021	0.0325733	0.0153884	1	0.431744	0.00564551	0.658157	0.325553	0.0737931	3.65098e-05	5.27627e-22
377	TRNP1	1p36	0.0982309	7.58983e-07	0.019055	0.444558	0.632472	1	0.0285565	0.423635	0.063707	0.342671	0.0326348	0.0153884	1	0.431744	0.00564551	0.658157	0.423198	0.0737931	6.1898e-05	2.3408e-21
378	FAM46B	1p36	0.0982309	7.58983e-07	0.019055	0.539885	0.632432	1	0.0285565	0.423635	0.063707	0.342671	0.0192703	0.0153884	1	0.431744	0.015484	0.658157	0.423198	0.0737931	6.1898e-05	2.3408e-21
379	FKSG62	1p36	0.0982309	7.58983e-07	0.019055	0.539885	0.632432	1	0.0452348	0.423635	0.063707	0.342671	0.0192703	0.0153884	1	0.592883	0.015484	0.658157	0.325553	0.0737931	0.000104024	5.27627e-22
380	SLC9A1	1p36	0.13623	5.06214e-07	0.019055	0.539885	0.632432	1	0.0452348	0.423635	0.063707	0.266097	0.0457252	0.00966106	0.854748	0.431744	0.015484	0.658157	0.325553	0.0737931	4.44171e-05	2.56698e-23
381	WDTC1	1p36	0.0698615	5.06214e-07	0.0352703	0.539885	0.804933	0.847991	0.0452348	0.423635	0.227259	0.266097	0.0457252	0.0153884	0.92705	0.592883	0.015484	0.500576	0.3257	0.112707	0.000127703	5.27627e-22
382	TMEM222	1p36	0.0982309	7.57332e-07	0.019055	0.638915	1	0.705519	0.0452348	0.600074	0.0971112	0.266097	0.0457252	0.0138462	0.783565	0.786108	0.0278479	0.500576	0.325553	0.16431	0.00021363	2.53507e-21
383	SYTL1	1p36	0.0982309	7.58983e-07	0.019055	0.638915	1	1	0.0452348	0.600074	0.0971112	0.266097	0.0716712	0.0138462	0.714428	0.786108	0.0278479	0.500576	0.228398	0.112707	0.00021363	1.1139e-20
384	MAP3K6	1p36	0.0982309	5.06214e-07	0.019055	0.638915	0.804933	1	0.0452348	0.600074	0.0971112	0.266097	0.0712118	0.0138462	0.854833	0.786108	0.0278479	0.500576	0.228398	0.0737931	0.00021363	4.8257e-20
385	FCN3	1p36	0.0982309	5.06214e-07	0.019055	0.638915	0.804933	1	0.0452348	0.600074	0.365585	0.266097	0.0712118	0.0138462	0.926827	0.786108	0.0278479	0.500576	0.228398	0.0737931	0.00021363	2.06121e-19
386	CD164L2	1p36	0.0982309	5.06214e-07	0.019055	0.638915	0.804933	1	0.03915	0.600074	0.0971112	0.20559	0.0712118	0.0138462	1	0.786108	0.0278479	0.500576	0.228398	0.0737931	0.000127703	2.06121e-19
387	GPR3	1p36	0.0982309	7.58983e-07	0.0352703	0.638915	0.804933	1	0.03915	0.600074	0.0311105	0.20559	0.0712118	0.0138462	1	0.786108	0.0616748	0.500576	0.228398	0.0737931	0.00017326	2.06121e-19
388	WASF2	1p36	0.148176	5.06214e-07	0.0352703	0.755709	0.632472	0.576147	0.0285565	0.600074	0.0311105	0.20559	0.0514404	0.0153884	1	0.786108	0.0616748	0.500576	0.228398	0.051962	0.000104024	1.02361e-20
389	AHDC1	1p36	0.199627	7.58983e-07	0.0322851	0.875723	0.632432	0.350937	0.0164479	0.600074	0.0311105	0.20559	0.0367892	0.0216522	0.926893	1	0.0278479	0.500576	0.423198	0.0212317	0.000104024	1.02361e-20
390	FGR	1p35	0.199627	6.1573e-07	0.0322851	0.875723	0.632432	0.241549	0.0129925	1	0.0311105	0.20559	0.0367892	0.00436679	0.78311	1	0.0278479	0.500576	0.423198	0.0212317	4.44171e-05	2.62187e-21
391	IFI6	1p35	0.199627	9.22289e-07	0.0322851	0.875723	0.804933	0.537956	0.0129925	1	0.0311105	0.20559	0.0367892	0.00649978	0.783667	1	0.0186329	0.500576	0.423198	0.0212317	2.58552e-05	1.15859e-20
392	FAM76A	1p35	0.279225	9.22289e-07	0.0322851	0.875723	0.632432	0.537956	0.0129925	1	0.0909704	0.271021	0.0712118	0.00649978	1	1	0.00564551	0.500576	0.423198	0.0212317	1.00691e-05	1.15859e-20
393	STX12	1p35	0.360539	1.34478e-06	0.0322851	0.875723	0.632472	0.321951	0.0216474	1	0.242442	0.271021	0.0514404	0.00649978	1	1	0.00564551	0.64901	0.423198	0.031413	5.68483e-06	2.17025e-19
394	PPP1R8	1p35	0.264935	7.46267e-07	0.0322851	1	0.632432	0.537956	0.0216474	1	0.242442	0.271021	0.0514404	0.00957464	1	1	0.00564551	0.64901	0.423198	0.031413	1.00691e-05	9.19921e-19
395	AL109927.1	1p35	0.264935	7.46267e-07	0.0322851	1	0.632432	0.537956	0.0216474	1	0.242442	0.20559	0.0514404	0.00957464	1	1	0.00564551	0.64901	0.423198	0.031413	3.08234e-05	9.19921e-19
396	THEMIS2	1p35	0.264935	5.00417e-07	0.0322851	1	0.632432	0.537956	0.0216474	1	0.242442	0.20559	0.0514404	0.00957464	1	1	0.00564551	0.64901	0.423198	0.031413	3.08234e-05	9.19921e-19
397	RPA2	1p35	0.186151	5.00417e-07	0.0322851	1	0.632432	0.537956	0.0216474	1	0.242442	0.20559	0.0514404	0.00556879	1	1	0.00564551	0.64901	0.423198	0.031413	9.12028e-05	9.19921e-19
398	SMPDL3B	1p35	0.124403	7.46267e-07	0.0322851	1	0.632432	0.837498	0.0216474	1	0.242442	0.20559	0.0514404	0.00957464	0.926381	1	0.015484	0.64901	0.423198	0.0458621	9.12028e-05	9.19921e-19
399	XKR8	1p35	0.124403	7.46267e-07	0.0322851	1	0.632432	0.675748	0.0216474	1	0.242442	0.20559	0.0712118	0.00957464	0.853394	1	0.015484	0.64901	0.423198	0.0458621	9.12028e-05	3.84537e-18
400	EYA3	1p35	0.124403	5.00417e-07	0.0322851	1	0.632432	0.537956	0.0216474	1	0.242442	0.156678	0.0712118	0.00957464	0.782337	1	0.015484	0.822484	0.423198	0.0458621	9.12028e-05	2.06121e-19
401	PTAFR	1p35	0.124403	1.11934e-06	0.0322851	0.874442	1	0.177971	0.0357211	1	0.242442	0.156678	0.0716712	0.00957464	1	1	0.015484	0.822484	0.423198	0.0458621	0.00021363	8.68011e-19
402	DNAJC8	1p35	0.0882639	1.11934e-06	0.0322851	0.874442	0.804933	0.177971	0.0357211	1	0.242442	0.156678	0.0716712	0.00556879	0.853394	1	0.015484	0.822484	0.423198	0.0458621	9.12028e-05	3.60371e-18
403	ATPIF1	1p35	0.0882639	1.11915e-06	0.0322851	0.874473	0.804933	0.177971	0.0357211	1	0.242442	0.156678	0.0716712	0.00828948	0.78101	1	0.0616748	0.822484	0.423198	0.0660325	0.000154811	3.60371e-18
404	SESN2	1p35	0.124403	1.11915e-06	0.0322851	0.874473	0.804933	0.177971	0.0357211	1	0.242442	0.0831524	0.0457252	0.00828948	0.781755	1	0.0616748	0.822484	0.423198	0.0660325	5.32518e-05	1.47493e-17
405	MED18	1p35	0.124403	6.04097e-07	0.0322851	0.874473	0.804933	0.321951	0.0216474	1	0.242442	0.113406	0.0457252	0.00828948	0.853394	1	0.0278479	0.822484	0.423198	0.0660325	7.56479e-05	8.68011e-19
406	PHACTR4	1p35	0.0882639	4.07441e-07	0.0322851	0.874473	1	0.241549	0.0216474	1	0.0909704	0.0831524	0.0457252	0.00828948	1	0.786108	0.0278479	0.822484	0.423198	0.0458621	7.56479e-05	2.06121e-19
407	RCC1	1p35	0.124403	6.04097e-07	0.118966	0.874473	1	0.321951	0.0357211	1	0.242442	0.113406	0.0457252	0.0122076	0.85312	0.786108	0.0278479	0.822484	0.423198	0.0660325	0.00021363	8.68011e-19
408	TRNAU1AP	1p35	0.124403	1.35184e-06	0.118966	0.874442	1	0.435747	0.0357211	1	0.242442	0.15269	0.0457252	0.0122076	0.781306	1	0.0278479	0.822484	0.423198	0.0660325	0.000354062	2.06121e-19
409	TAF12	1p35	0.124403	1.35372e-06	0.0725432	0.874442	0.632432	0.537956	0.0216474	1	0.242442	0.20559	0.0457252	0.00828948	0.711987	1	0.0278479	0.822484	0.423198	0.0660325	0.000354062	1.1139e-20
410	RAB42	1p35	0.124403	1.97417e-06	0.0725432	0.874442	0.632432	0.537956	0.0216474	1	0.242442	0.20559	0.0457252	0.0122076	0.852857	1	0.0278479	0.822484	0.423198	0.0660325	0.000354062	2.06121e-19
411	GMEB1	1p35	0.186151	7.26388e-07	0.0725432	0.874442	0.804933	0.402075	0.0216474	1	0.559748	0.20559	0.0457252	0.00828948	0.926272	1	0.0278479	0.822484	0.423198	0.0660325	0.00021363	5.0493e-20
412	YTHDF2	1p35	0.186151	8.69864e-07	0.0725432	0.635325	0.804933	0.188905	0.0216474	1	0.559748	0.20559	0.0457252	0.00828948	0.852857	1	0.0278479	1	0.423198	0.0660325	0.00021363	5.0493e-20
413	OPRD1	1p35	0.13623	8.69864e-07	0.0725432	0.635325	1	0.263901	0.0216474	0.779086	0.559748	0.266097	0.0635395	0.00828948	1	1	0.0278479	1	0.423198	0.0660325	0.000127703	5.0493e-20
414	EPB41	1p35	0.13623	8.69864e-07	0.0725432	0.635339	1	0.503864	0.0129925	0.570295	0.559748	0.20559	0.0970503	0.00828948	1	1	0.0186329	1	0.3257	0.103306	0.000285937	9.19921e-19
415	TMEM200B	1p35	0.232773	3.60925e-07	0.0631029	0.748552	1	0.648771	0.0216474	0.771983	1	0.15269	0.130175	0.00828948	1	1	0.0186329	1	0.3257	0.142475	0.000756896	1.58506e-17
416	SRSF4	1p35	0.124574	2.38487e-07	0.0631029	0.748552	1	0.648771	0.0216474	0.771983	1	0.15269	0.172779	0.00828948	0.852489	1	0.0278479	1	0.3257	0.103306	0.000467469	3.84537e-18
417	MECR	1p35	0.171502	2.38487e-07	0.0631029	1	1	0.382663	0.0216474	0.771983	1	0.202584	0.130175	0.0122076	0.925416	1	0.0186329	1	0.3257	0.093701	0.000467469	1.58506e-17
418	PTPRU	1p35	0.171502	3.60925e-07	0.0631029	0.872685	1	0.503864	0.0216474	0.765778	1	0.202584	0.130175	0.00828948	1	1	0.00564551	1	0.3257	0.093701	0.000467469	3.91319e-18
419	MATN1	1p35	0.232773	2.80146e-07	0.0196507	1	1	0.648771	0.10903	1	1	0.202584	0.0874794	0.00898949	0.56899	0.492502	0.0616748	1	0.3257	0.0582611	5.32518e-05	1.06617e-20
420	LAPTM5	1p35	0.232773	2.80146e-07	0.0196507	1	1	0.648771	0.10903	1	1	0.202584	0.0874794	0.00898949	0.56899	0.492502	0.0616748	1	0.3257	0.0582611	5.32518e-05	1.06617e-20
421	SDC3	1p35	0.251058	4.24522e-07	0.00981332	0.86566	0.807356	0.823928	0.100312	1	1	0.329948	0.0786203	0.00254199	0.567932	1	0.0278479	0.817619	0.423198	0.0268805	0.00021363	2.22215e-25
422	PUM1	1p35	0.186151	6.47767e-07	0.00257682	0.736611	0.814581	0.632406	0.100312	0.751621	1	0.15269	0.0561075	0.00470571	0.219276	1	0.0278479	0.817619	0.229053	0.0398527	4.44171e-05	1.79291e-27
423	NKAIN1	1p35	0.251058	7.58852e-07	0.00697143	0.48445	1	0.337357	0.0605461	0.751621	1	0.20559	0.0561075	0.0070839	0.106306	1	0.058738	0.34947	0.229053	0.130953	0.000260384	1.06617e-20
424	SNRNP40	1p35	0.680128	2.17164e-07	0.0284523	0.588743	1	0.148147	0.0605461	0.751621	1	0.20559	0.0786203	0.0070839	0.127461	1	0.058738	0.34947	0.229053	0.093701	0.000260384	1.8227e-19
425	ZCCHC17	1p35	0.544267	1.04589e-07	0.0479878	0.588743	1	0.241412	0.0605461	0.751621	1	0.20559	0.0561075	0.00309341	0.154262	1	0.058738	0.488749	0.229053	0.0660325	0.000260384	4.13642e-20
426	FABP3	1p35	0.544267	5.08809e-08	0.0246978	0.588743	1	0.337357	0.0605461	0.751621	1	0.20559	0.0561075	0.00309341	0.251133	1	0.0332632	0.488749	0.229053	0.0660325	0.000433837	4.13642e-20
427	SERINC2	1p35	0.427607	5.08809e-08	0.0246978	0.588743	0.804933	0.169123	0.0164479	0.751621	1	0.342671	0.0561075	0.00470571	0.252079	1	0.0332632	0.488749	0.229053	0.0660325	0.000354062	7.42052e-21
428	AC114494.1	1p35	0.427607	5.08809e-08	0.0246978	0.588743	0.804933	0.169123	0.03915	1	1	0.342671	0.0561075	0.00470571	0.292336	1	0.0332632	0.488749	0.229053	0.093701	0.000354062	7.42052e-21
429	TINAGL1	1p35	0.527364	6.44816e-08	0.0184924	0.588743	0.611153	0.169123	0.0357211	1	1	0.202584	0.0635395	0.0070839	0.564834	1	0.0186329	0.640226	0.229053	0.130953	9.12028e-05	3.51568e-22
430	HCRTR1	1p35	0.408753	2.81409e-08	0.0184924	0.717807	0.791599	0.169123	0.0216474	1	1	0.202584	0.0635395	0.0070839	0.502919	1	0.0186329	0.477662	0.228398	0.130953	9.12028e-05	3.51568e-22
431	PEF1	1p35	0.408753	2.81409e-08	0.0184924	0.717807	0.791599	0.169123	0.0216474	1	1	0.202584	0.0635395	0.0105496	0.502919	1	0.0186329	0.477662	0.228398	0.130953	0.000154811	1.62525e-21
432	COL16A1	1p35	0.408753	1.15018e-08	0.0184924	0.717807	0.791599	0.241412	0.0216474	1	1	0.202584	0.0635395	0.0105496	0.502919	1	0.0186329	0.477662	0.106659	0.0660325	0.000154811	1.62525e-21
433	BAI2	1p35	0.388616	1.15018e-08	0.0184924	0.717807	0.791599	0.169123	0.0216474	1	1	0.202584	0.0457252	0.00596383	0.629436	1	0.0186329	0.477662	0.151676	0.130953	7.25047e-05	1.62525e-21
434	SPOCD1	1p35	0.388616	7.1533e-08	0.0184924	0.710613	0.791599	0.337357	0.0216474	1	1	0.19361	0.0874794	0.00596383	0.442699	1	0.0186329	0.477662	0.151676	0.180115	0.000126056	1.62525e-21
435	PTP4A2	1p35	0.527364	7.84811e-08	0.0184924	0.710613	0.610527	0.503864	0.0129925	1	1	0.19361	0.0874794	0.00596383	0.389009	0.691371	0.0186329	0.477662	0.150499	0.180115	0.000126056	3.34619e-20
436	KHDRBS1	1p35	0.527364	4.24274e-07	0.0131912	0.581748	1	0.503864	0.00777851	1	1	0.19361	0.0874794	0.00596383	0.253178	0.691371	0.00564551	0.34947	0.150499	0.180115	8.17136e-05	7.42052e-21
437	TMEM39B	1p35	0.527364	6.41117e-07	0.0131912	0.581748	1	0.815691	0.00777851	0.497336	1	0.141072	0.0874794	0.00596383	0.338963	0.691371	0.0186329	0.34947	0.150499	0.180115	0.000143488	3.34619e-20
438	KPNA6	1p35	0.667068	9.84252e-07	0.0131912	0.581748	0.791599	0.632406	0.00777851	0.49176	1	0.141072	0.0635395	0.003914	0.341065	0.691371	0.00508201	0.236142	0.150499	0.243618	0.000143488	3.34619e-20
439	TXLNA	1p35	0.527364	1.52248e-06	0.0131912	0.581748	1	0.632406	0.00369387	0.49176	1	0.141072	0.0874794	0.003914	0.154262	0.691371	0.00508201	0.45678	0.150499	0.166106	0.000143488	3.34619e-20
440	CCDC28B	1p35	0.527364	1.56281e-06	0.0184924	0.581748	1	0.613455	0.00369387	0.49176	1	0.141072	0.0874794	0.003914	0.106306	0.691371	0.00508201	0.45678	0.150499	0.166106	8.92838e-05	6.55505e-19
441	IQCC	1p35	0.527364	1.56281e-06	0.0184924	0.581748	1	0.613455	0.00369387	0.49176	1	0.141072	0.0874794	0.003914	0.106306	0.691371	0.00508201	0.45678	0.150499	0.166106	8.92838e-05	6.55505e-19
442	DCDC2B	1p35	0.527364	1.56281e-06	0.0184924	0.581748	1	0.613455	0.00369387	0.49176	1	0.100553	0.0874794	0.003914	0.106306	0.691371	0.00508201	0.45678	0.150499	0.166106	8.92838e-05	1.49028e-19
443	TMEM234	1p35	0.527364	1.56281e-06	0.0184924	0.710613	1	0.434282	0.00369387	0.49176	1	0.100553	0.0874794	0.003914	0.106306	0.691371	0.00508201	0.45678	0.150499	0.166106	8.92838e-05	1.49028e-19
444	EIF3I	1p35	0.527364	1.56281e-06	0.0184924	0.710613	1	0.434282	0.00777851	0.49176	1	0.181374	0.0874794	0.003914	0.106306	0.691371	0.00508201	0.45678	0.150499	0.166106	4.98001e-05	1.49028e-19
445	LCK	1p35	0.527364	1.56281e-06	0.0184924	0.575218	1	0.434282	0.00777851	0.49176	1	0.181374	0.0874794	0.00254199	0.155173	0.411207	0.00508201	0.45678	0.150499	0.227834	2.75447e-05	7.42052e-21
446	FAM167B	1p35	0.527364	1.56281e-06	0.0184924	0.575218	1	0.434282	0.00777851	0.49176	1	0.181374	0.0874794	0.003914	0.15354	0.411207	0.00508201	0.45678	0.150499	0.227834	8.92838e-05	3.34619e-20
447	HDAC1	1p35	0.408753	7.15277e-07	0.0184924	0.575218	1	0.310645	0.00777851	0.49176	1	0.181374	0.0874794	0.00254199	0.155173	0.411207	0.00508201	0.45678	0.106659	0.227834	2.75447e-05	3.40495e-18
448	MARCKSL1	1p35	0.408753	7.15277e-07	0.0184924	0.575218	1	0.190127	0.00777851	0.49176	1	0.181374	0.0874794	0.00254199	0.106306	0.411207	0.00508201	0.45678	0.106659	0.227834	8.92838e-05	2.49394e-16
449	TSSK3	1p35	0.408753	1.10175e-06	0.0184924	0.575218	1	0.280507	0.00777851	0.49176	1	0.188973	0.0874794	0.003914	0.15354	0.411207	0.00508201	0.45678	0.106659	0.227834	8.92838e-05	2.49394e-16
450	BSDC1	1p35	0.408753	7.15277e-07	0.0184924	0.575218	1	0.125989	0.00777851	0.49176	1	0.188973	0.0635395	0.0070839	0.12856	0.411207	0.00508201	0.45678	0.106659	0.227834	4.98001e-05	2.49394e-16
451	FAM229A	1p35	0.408753	1.10175e-06	0.0184924	0.575218	1	0.280507	0.00777851	0.49176	1	0.188973	0.0874794	0.003914	0.15354	0.411207	0.00508201	0.45678	0.106659	0.227834	8.92838e-05	2.49394e-16
452	RP1-27O5.3	1p35	0.388616	4.20897e-07	0.0184924	0.575218	0.791599	0.148147	0.00287521	0.49176	1	0.141072	0.0716712	0.0177797	0.129844	0.411207	0.00254787	0.45678	0.106659	0.151405	1.51117e-05	1.22152e-17
453	ZBTB8B	1p35	0.388616	9.84252e-07	0.0184924	0.575218	1	0.216897	0.00777851	0.49176	1	0.181374	0.0970503	0.015537	0.155173	0.411207	0.00508201	0.45678	0.106659	0.151405	4.98001e-05	2.16435e-16
454	ZBTB8A	1p35	0.388616	6.41117e-07	0.0184924	0.575218	0.791599	0.148147	0.00287521	0.49176	1	0.100553	0.0716712	0.0177797	0.155173	0.33916	0.00254787	0.45678	0.150499	0.151405	1.51117e-05	2.16435e-16
455	ZBTB8OS	1p35	0.388616	4.20897e-07	0.0101421	0.710613	0.791599	0.216897	0.00287521	0.49176	1	0.100553	0.0712118	0.0177797	0.129844	0.33916	0.00254787	0.45678	0.150499	0.151405	2.75447e-05	5.17449e-17
456	RBBP4	1p35	0.527364	8.71409e-07	0.0101421	0.710613	0.791599	0.241412	0.00777851	0.489647	1	0.100553	0.0712118	0.0122076	0.158241	0.33916	0.00254787	0.45678	0.150499	0.151405	4.98001e-05	2.16435e-16
457	SYNC	1p35	0.527364	1.3783e-06	0.0101421	0.710613	1	0.337357	0.00777851	0.489647	1	0.100553	0.0712118	0.0177797	0.220719	0.33916	0.00508201	0.45678	0.150499	0.151405	1.51117e-05	2.16435e-16
458	KIAA1522	1p35	0.290904	2.68697e-06	0.0101421	0.575218	1	0.169123	0.00964922	0.489647	1	0.0804408	0.0514404	0.0177797	0.0737479	0.33916	0.00508201	0.45678	0.150499	0.151405	2.75447e-05	2.16435e-16
459	YARS	1p35	0.290904	2.68697e-06	0.0101421	0.575218	0.791599	0.0651895	0.00964922	1	1	0.103847	0.0514404	0.0256011	0.0737479	0.411207	0.00508201	0.45678	0.150499	0.151405	8.92838e-05	2.16435e-16
460	S100PBP	1p35	0.290904	3.08437e-06	0.0101421	0.848809	1	0.0651895	0.00964922	1	1	0.0507293	0.0325733	0.0256011	0.0185171	0.411207	0.000976165	0.45678	0.0631103	0.151405	8.92838e-05	2.16435e-16
461	FNDC5	1p35	0.527364	6.41117e-07	0.0101421	0.575218	1	0.0651895	0.00964922	1	1	0.0507293	0.0325733	0.0256011	0.029581	0.411207	0.000976165	0.45678	0.0631103	0.151405	8.92838e-05	4.04743e-17
462	HPCA	1p35	0.527364	1.89184e-07	0.0101421	0.575218	1	0.0421328	0.00964922	1	1	0.0354164	0.0325733	0.0256011	0.0300507	0.411207	0.000976165	0.45678	0.0631103	0.151405	0.000158686	4.04743e-17
463	TMEM54	1p35	0.527364	1.89184e-07	0.0101421	0.575218	1	0.0421328	0.00964922	1	1	0.0354164	0.0325733	0.0256011	0.0300507	0.411207	0.000976165	0.45678	0.0631103	0.151405	0.000158686	4.04743e-17
464	RNF19B	1p35	0.527364	1.21302e-07	0.0101421	0.575218	1	0.0268117	0.0129925	1	1	0.0354164	0.0226944	0.0256011	0.0365129	0.411207	0.00219384	0.45678	0.0631103	0.106752	0.000430441	1.71753e-16
465	FKSG48	1p35	0.527364	1.21302e-07	0.0101421	0.567114	1	0.0201795	0.0216474	1	1	0.0718888	0.0226944	0.0256011	0.0455974	0.411207	0.00219384	0.309917	0.0631103	0.106752	0.000734844	1.71753e-16
466	AK2	1p35	0.527364	8.55015e-08	0.0101421	0.575218	1	0.0268117	0.0129925	1	1	0.141072	0.00910914	0.0256011	0.0455974	0.411207	0.000976165	0.309917	0.0631103	0.0640671	0.000734844	2.16714e-18
467	AZIN2	1p35	0.527364	3.50592e-08	0.0101421	0.575218	1	0.0651895	0.0129925	1	1	0.100553	0.0226944	0.0256011	0.0855507	0.411207	0.000976165	0.309917	0.0919642	0.0640671	0.000279503	9.42243e-18
468	TRIM62	1p35	0.388616	1.44391e-08	0.0184924	0.575218	1	0.0991788	0.0129925	1	1	0.181374	0.010759	0.0256011	0.0850228	0.411207	0.000976165	0.309917	0.0919642	0.0640671	0.000487711	2.16714e-18
469	ZNF362	1p35	0.527364	8.80267e-09	0.0184924	0.575218	1	0.0651895	0.0164479	1	1	0.238547	0.010759	0.0443882	0.149814	0.411207	0.000429814	0.110423	0.0932636	0.0429136	0.0116781	4.04743e-17
470	A3GALT2	1p35	0.527364	1.44391e-08	0.0184924	0.575218	1	0.0651895	0.0164479	1	1	0.309279	0.010759	0.061215	0.17756	0.411207	0.000429814	0.110423	0.0932636	0.0640671	0.00561474	4.04743e-17
471	PHC2	1p35	0.408753	5.36755e-09	0.0184924	0.457835	1	0.0783871	0.0164479	1	1	0.238547	0.0132897	0.061215	0.17756	0.411207	0.000429814	0.110423	0.0932636	0.106752	0.00561474	2.16435e-16
472	ZSCAN20	1p35	0.290904	1.44391e-08	0.0184924	0.350345	1	0.0991788	0.0164479	1	1	0.233222	0.0192703	0.0833943	0.288267	0.411207	0.000140418	0.110423	0.132353	0.106752	0.0116781	1.71753e-16
473	CSMD2	1p35	0.154678	5.22758e-09	0.0246978	0.26512	1	0.0415408	0.00964922	1	1	0.175004	0.0325733	0.0662095	0.21324	0.691371	2.29367e-05	0.110423	0.0919642	0.106752	0.00284661	4.04743e-17
474	HMGB4	1p35	0.137676	2.28726e-08	0.0694557	0.339532	0.766589	0.0783871	0.00879318	1	1	0.293207	0.010759	0.148975	0.286665	0.411207	0.00034576	0.0566307	0.132353	0.0941383	0.00906823	4.92039e-14
475	C1orf94	1p35	0.269692	1.46041e-08	0.0337143	0.331416	1	0.0326885	0.0131564	1	1	0.216633	0.027747	0.0403856	0.285306	0.411207	0.00034576	0.0960815	0.0932636	0.0941383	0.00561474	1.21874e-14
476	SMIM12	1p34	0.269692	1.00817e-07	0.0337143	0.550541	1	0.0818054	0.00717114	0.704866	1	0.155883	0.00480259	0.0710989	0.441285	0.411207	0.000848684	0.0745011	0.132353	0.0640671	0.00343447	1.21692e-16
477	GJB5	1p34	0.269692	1.55845e-07	0.0337143	0.550541	1	0.0818054	0.0239809	0.704866	1	0.276302	0.00720892	0.0710989	0.437195	0.411207	0.000848684	0.0745011	0.132353	0.0640671	0.00343447	2.18573e-15
478	GJB4	1p34	0.269692	1.55845e-07	0.0337143	0.550541	1	0.0818054	0.0239809	0.704866	1	0.276302	0.00720892	0.0710989	0.437195	0.411207	0.000848684	0.0745011	0.132353	0.0640671	0.00343447	2.18573e-15
479	GJB3	1p34	0.269692	9.89854e-08	0.0337143	0.550541	1	0.0818054	0.0239809	0.704866	1	0.155883	0.00720892	0.0710989	0.437195	0.411207	0.000848684	0.0745011	0.132353	0.0640671	0.00343447	2.18573e-15
480	GJA4	1p34	0.269692	9.89854e-08	0.0337143	0.550541	1	0.0818054	0.0131564	0.704866	1	0.155883	0.00720892	0.0710989	0.383435	0.411207	0.000848684	0.0745011	0.132353	0.0640671	0.00343447	2.18573e-15
481	DLGAP3	1p34	0.269692	1.00817e-07	0.0337143	0.550541	1	0.148147	0.0131564	0.704866	1	0.155883	0.00720892	0.0974247	0.499301	0.411207	0.00034576	0.0745011	0.132353	0.0941383	0.00906823	5.18781e-16
482	ZMYM6NB	1p34	0.247389	1.55845e-07	0.0337143	0.331416	1	0.148147	0.0131564	0.704866	1	0.276302	0.0159507	0.131712	0.497899	0.411207	0.00034576	0.0745011	0.188575	0.0941383	0.00906823	1.21692e-16
483	RP11-244H3.4	1p34	0.247389	1.55845e-07	0.0337143	0.331416	1	0.0991788	0.0131564	0.704866	0.559748	0.276302	0.0159507	0.0974247	0.563636	0.411207	0.00034576	0.0745011	0.132353	0.0941383	0.00906823	1.21692e-16
484	ZMYM6	1p34	0.247389	1.55845e-07	0.0337143	0.331416	1	0.0991788	0.0131564	0.704866	0.559748	0.276302	0.0159507	0.0974247	0.629436	0.411207	0.00034576	0.0745011	0.132353	0.0941383	0.00906823	1.21692e-16
485	ZMYM1	1p34	0.174336	6.09354e-07	0.0337143	0.331416	1	0.0991788	0.0239809	0.704866	0.559748	0.276302	0.00720892	0.0974247	0.63151	0.411207	0.00034576	0.239197	0.0932636	0.0640671	0.00906823	2.18573e-15
486	SFPQ	1p34	0.082036	2.47851e-07	0.0337143	0.331416	1	0.0521468	0.0239809	0.707774	0.559748	0.160677	0.00720892	0.131712	0.629436	0.411207	0.000140418	0.239197	0.132353	0.0941383	0.0144596	2.18573e-15
487	ZMYM4	1p34	0.082036	9.14801e-09	0.0694557	0.24659	0.791599	0.169123	0.0239809	0.704866	0.559748	0.276302	0.00318373	0.0974247	0.387853	0.411207	5.68431e-05	0.239197	0.132353	0.0941383	0.00561474	1.21692e-16
488	KIAA0319L	1p34	0.137676	2.33223e-08	0.0337143	0.174111	0.610527	0.0521468	0.141471	0.704866	0.559748	0.155883	0.010759	0.0974247	0.441285	0.33916	0.000140418	0.239197	0.188575	0.0640671	0.00738423	5.18781e-16
489	NCDN	1p34	0.194382	9.89854e-08	0.0337143	0.420342	0.791599	0.0521468	0.0430168	0.704866	0.559748	0.155883	0.0159507	0.0974247	0.437195	0.33916	0.00034576	0.125317	0.188575	0.192979	0.0116781	9.10017e-15
490	TFAP2E	1p34	0.194382	1.00817e-07	0.0337143	0.420342	0.791599	0.0521468	0.0430168	0.704866	0.559748	0.155883	0.0159507	0.0710989	0.437195	0.33916	0.00034576	0.125317	0.188575	0.192979	0.0116781	9.10017e-15
491	PSMB2	1p34	0.194382	6.12225e-08	0.0337143	0.420342	0.791599	0.0521468	0.0430168	0.704866	0.559748	0.111993	0.0159507	0.0710989	0.439009	0.411207	0.00034576	0.125317	0.188575	0.192979	0.00561474	2.18573e-15
492	CLSPN	1p34	0.137676	9.89854e-08	0.0337143	0.420342	0.791599	0.0991788	0.0239809	0.704866	0.559748	0.155883	0.010759	0.104876	0.288267	0.411207	0.00034576	0.125317	0.188575	0.136004	0.00207666	5.18781e-16
493	C1orf216	1p34	0.269692	9.89854e-08	0.0337143	0.420342	0.791599	0.0991788	0.0430168	0.704866	0.559748	0.155883	0.010759	0.0710989	0.33444	0.411207	0.00034576	0.125317	0.188575	0.192979	0.00207666	2.18573e-15
494	AGO4	1p34	0.194382	2.47851e-07	0.0337143	0.296269	0.791599	0.169123	0.0430168	0.704866	0.559748	0.276302	0.010759	0.195198	0.175469	0.411207	0.00034576	0.125317	0.132353	0.0941383	0.00561474	1.21874e-14
495	AGO1	1p34	0.194382	1.55845e-07	0.0337143	0.397912	0.791599	0.241412	0.0239809	0.704866	0.559748	0.276302	0.00720892	0.262278	0.0838516	1	0.000848684	0.125317	0.132353	0.136004	0.00561474	7.1995e-16
496	AGO3	1p34	0.194382	1.00344e-07	0.0337143	0.509639	0.611153	0.169123	0.102231	0.704866	0.559748	0.155883	0.00720892	0.262278	0.087241	1	0.000848684	0.125317	0.132353	0.136004	0.000734844	2.84748e-18
497	TEKT2	1p34	0.269692	9.85071e-07	0.0337143	0.655758	0.611153	0.241412	0.05919	1	0.559748	0.155883	0.010759	0.195198	0.056001	1	0.000848684	0.125317	0.132353	0.0812643	0.000734844	2.45309e-20
498	ADPRHL2	1p34	0.194382	6.45515e-07	0.0337143	0.655758	0.611153	0.241412	0.05919	1	0.559748	0.155883	0.010759	0.195198	0.0441321	1	0.000848684	0.125317	0.132353	0.119919	0.000734844	5.37744e-21
499	COL8A2	1p34	0.194382	6.45515e-07	0.0337143	0.655758	0.611153	0.241412	0.0484679	1	0.559748	0.155883	0.010759	0.195198	0.0441321	1	0.000848684	0.125317	0.132353	0.119919	0.000430441	5.37744e-21
500	TRAPPC3	1p34	0.137676	6.45515e-07	0.0337143	0.655758	0.611153	0.241412	0.0484679	1	0.559748	0.111993	0.010759	0.140469	0.0441321	1	0.000848684	0.125317	0.132353	0.119919	0.000249691	2.45309e-20
501	MAP7D1	1p34	0.137676	6.45515e-07	0.0337143	0.655758	0.611153	0.361212	0.0484679	1	0.559748	0.0791978	0.010759	0.140469	0.0352142	1	0.000848684	0.125317	0.132353	0.119919	0.000249691	1.10573e-19
502	THRAP3	1p34	0.269692	6.45515e-07	0.0184924	0.499903	0.611153	0.241412	0.0484679	1	0.559748	0.155883	0.010759	0.104876	0.0459036	1	0.00034576	0.125317	0.188575	0.119919	0.000626703	9.42243e-18
503	SH3D21	1p34	0.269692	3.98121e-07	0.0337143	0.499903	0.610527	0.241412	0.0484679	1	0.559748	0.276302	0.0159507	0.140469	0.0838516	1	0.00207657	0.125317	0.188575	0.17374	0.00124187	1.71753e-16
504	EVA1B	1p34	0.269692	6.33606e-07	0.0337143	0.499903	0.610527	0.241412	0.0484679	1	0.559748	0.276302	0.0159507	0.185588	0.101897	1	0.00506507	0.125317	0.188575	0.17374	0.00207666	7.1995e-16
505	STK40	1p34	0.367052	6.33606e-07	0.0337143	0.499903	0.611153	0.169123	0.0484679	1	0.559748	0.276302	0.0159507	0.252266	0.0838516	1	0.00506507	0.125317	0.188575	0.17374	0.00124187	1.71753e-16
506	LSM10	1p34	0.367052	1.54529e-06	0.0337143	0.499903	0.791599	0.0991788	0.0484679	1	0.559748	0.287189	0.0159507	0.185588	0.0838516	1	0.00506507	0.125317	0.188575	0.17374	0.000842742	7.1995e-16
507	OSCP1	1p34	0.367052	3.61268e-06	0.0337143	0.499903	0.791599	0.0991788	0.0484679	1	0.559748	0.199344	0.0234663	0.185588	0.0838516	1	0.00506507	0.125317	0.188575	0.192979	0.000842742	2.98073e-15
508	MRPS15	1p34	0.367052	2.27868e-06	0.0337143	0.499903	0.610527	0.216897	0.0484679	1	0.559748	0.199344	0.0234663	0.185588	0.101897	1	0.00506507	0.125317	0.188575	0.119919	0.000842742	1.21874e-14
509	CSF3R	1p34	0.367052	1.44835e-06	0.0337143	0.499903	0.610527	0.216897	0.0484679	1	0.559748	0.199344	0.0234663	0.241769	0.101897	1	0.00506507	0.125317	0.188575	0.119919	0.000487711	1.21874e-14
510	GRIK3	1p34	0.509054	6.33606e-07	0.0694557	0.483874	0.611153	0.246234	0.0484679	1	1	0.0761474	0.0561075	0.252266	0.21324	1	0.00207657	0.0960815	0.132353	0.0682373	0.00144143	5.89275e-15
511	ZC3H12A	1p34	0.174336	1.62185e-06	0.313526	0.610767	1	0.781409	0.0101533	0.688135	0.559748	0.193611	0.010759	0.403631	0.0674675	1	0.00506507	0.125317	0.0522169	0.0682373	0.00408154	1.38661e-15
512	MEAF6	1p34	0.120594	1.62185e-06	0.313526	0.610767	1	1	0.0101533	0.414416	0.559748	0.193611	0.010759	0.392606	0.0546883	1	0.00506507	0.125317	0.132353	0.0682373	0.00144143	1.38661e-15
513	SNIP1	1p34	0.120594	1.62185e-06	0.313526	0.610767	0.791599	1	0.0101533	0.414416	0.559748	0.13935	0.00720892	0.392606	0.0546883	1	0.00506507	0.125317	0.132353	0.0682373	0.00144143	1.38661e-15
514	DNALI1	1p34	0.120594	1.62185e-06	0.292558	0.610767	0.582954	0.781409	0.0101533	0.414416	0.559748	0.13935	0.010759	0.298747	0.0546883	1	0.00506507	0.125317	0.0932636	0.0682373	0.00144143	1.38661e-15
515	GNL2	1p34	0.120594	1.62185e-06	0.292558	0.610767	0.582954	1	0.0101533	0.414416	0.559748	0.193611	0.00720892	0.230758	0.0546883	1	0.00506507	0.125317	0.0932636	0.0682373	0.0024392	5.89275e-15
516	RSPO1	1p34	0.120594	1.02745e-06	0.179882	0.610767	0.582954	1	0.0101533	0.414416	0.559748	0.181323	0.00720892	0.230758	0.0546883	1	0.00506507	0.125317	0.0932636	0.103199	0.0024392	5.89275e-15
517	C1orf109	1p34	0.174336	1.02745e-06	0.179882	0.610767	0.584542	1	0.0101533	0.414416	0.559748	0.181323	0.010759	0.230758	0.0674675	1	0.0123161	0.125317	0.132353	0.153201	0.0024392	5.89275e-15
518	CDCA8	1p34	0.174336	1.02745e-06	0.179882	0.610767	0.582954	1	0.0101533	0.435832	0.559748	0.181323	0.010759	0.230758	0.101897	1	0.0123161	0.125317	0.132353	0.153201	0.00144143	5.89275e-15
519	EPHA10	1p34	0.174336	6.72439e-07	0.279334	0.610767	0.582954	0.434282	0.0101533	0.435832	0.559748	0.181323	0.00720892	0.230758	0.101897	1	0.0123161	0.125317	0.132353	0.153201	0.00144143	5.89275e-15
520	MANEAL	1p34	0.247389	2.44525e-06	0.279334	0.610767	0.582954	1	0.0101533	0.435832	0.559748	0.181323	0.00720892	0.230758	0.10253	1	0.0123161	0.125317	0.0932636	0.153201	0.0024392	5.89275e-15
521	YRDC	1p34	0.247389	2.44525e-06	0.279334	0.610767	0.582954	1	0.0101533	0.435832	0.559748	0.181323	0.00720892	0.230758	0.10253	1	0.0123161	0.125317	0.0932636	0.153201	0.0024392	7.17796e-16
522	MTF1	1p34	0.247389	2.44525e-06	0.279334	0.610767	0.791599	1	0.0101533	0.435832	1	0.122411	0.00720892	0.230758	0.101897	1	0.0123161	0.125317	0.0932636	0.153201	0.0024392	7.17796e-16
523	C1orf122	1p34	0.247389	2.44525e-06	0.279334	0.610767	0.582954	1	0.0101533	0.435832	0.559748	0.122411	0.00720892	0.230758	0.10253	1	0.0123161	0.125317	0.0932636	0.153201	0.0024392	7.17796e-16
524	INPP5B	1p34	0.174336	1.54529e-06	0.568195	0.453088	0.791599	1	0.0293667	1	1	0.122411	0.00480259	0.1756	0.101897	1	0.0123161	0.125317	0.0932636	0.153201	0.00408154	5.89275e-15
525	SF3A3	1p34	0.120594	3.90026e-06	0.568195	0.453088	0.582954	1	0.0293667	0.688135	1	0.122411	0.00480259	0.1756	0.176389	0.411207	0.0123161	0.125317	0.132353	0.153201	0.00408154	5.89275e-15
526	FHL3	1p34	0.082036	3.82371e-06	0.587996	0.610767	0.582954	1	0.0293667	0.688135	1	0.122411	0.00480259	0.1756	0.176389	0.411207	0.0123161	0.125317	0.132353	0.153201	0.00408154	5.89275e-15
527	UTP11L	1p34	0.082036	3.82371e-06	0.587996	0.610767	0.582954	1	0.0293667	0.688135	1	0.0850772	0.00237393	0.1756	0.176389	0.411207	0.0123161	0.125317	0.132353	0.153201	0.00408154	5.89275e-15
528	POU3F1	1p34	0.082036	3.82371e-06	0.568195	0.610767	0.582954	1	0.0352961	0.667233	1	0.0850772	0.00237393	0.1756	0.176389	0.411207	0.0123161	0.125317	0.132353	0.153201	0.00408154	7.17796e-16
529	RRAGC	1p34	0.0130745	4.11691e-07	0.568195	0.610767	1	0.20697	0.0657208	1	0.559748	0.0532199	0.00284859	0.1756	0.0338953	0.606308	0.00207657	0.205187	0.132353	0.0443514	0.0110221	3.2267e-16
530	MYCBP	1p34	0.0130745	6.72439e-07	0.568195	0.610767	1	0.20697	0.0657208	1	0.559748	0.0532199	0.00284859	0.1756	0.0338953	0.606308	0.00207657	0.205187	0.132353	0.0443514	0.00475424	3.2267e-16
531	RP5-864K19.6	1p34	0.0130745	6.72439e-07	0.568195	0.610767	1	0.20697	0.0657208	1	0.559748	0.0532199	0.00865303	0.1756	0.0338953	0.606308	0.00207657	0.205187	0.132353	0.0443514	0.00475424	3.2267e-16
532	GJA9	1p34	0.0130745	6.72439e-07	0.568195	0.610767	1	0.20697	0.0657208	1	0.559748	0.0532199	0.00865303	0.1756	0.0338953	0.606308	0.00207657	0.205187	0.132353	0.0443514	0.00475424	3.2267e-16
533	RHBDL2	1p34	0.0130745	1.58974e-07	0.568195	0.610767	1	0.20697	0.0657208	1	0.559748	0.0532199	0.00865303	0.241769	0.0432294	0.606308	0.00207657	0.205187	0.132353	0.0812643	0.00475424	7.4262e-17
534	AKIRIN1	1p34	0.0365313	6.20061e-08	0.770526	0.610767	1	0.20697	0.0657208	1	0.559748	0.0323015	0.00565653	0.230758	0.0538801	0.606308	0.00207657	0.205187	0.188575	0.0443514	0.00475424	1.69047e-17
535	NDUFS5	1p34	0.0365313	2.47851e-07	0.770526	0.610767	1	0.20697	0.0657208	1	0.559748	0.0323015	0.00565653	0.230758	0.0423869	0.606308	0.00207657	0.205187	0.188007	0.0443514	0.00279939	1.69047e-17
536	MACF1	1p34	0.00435129	1.4985e-07	0.568195	0.453088	0.804933	0.246234	0.0268058	1	0.559748	0.0349407	0.010759	0.403631	0.056001	0.606308	0.00487208	0.205187	0.208846	0.0283167	0.000842742	7.4262e-17
537	BMP8A	1p34	0.00435129	4.11691e-07	0.568195	0.440315	0.610527	0.367181	0.0657208	1	0.559748	0.0323015	0.010759	0.32143	0.0261685	0.606308	0.00487208	0.205187	0.285445	0.0941383	0.00053513	3.67913e-17
538	PABPC4	1p34	0.00562353	4.11691e-07	0.279334	0.440315	0.610527	0.367181	0.0657208	1	0.559748	0.0323015	0.010759	0.403631	0.0330963	1	0.00487208	0.205187	0.286752	0.0541354	0.000938648	8.20346e-18
539	HEYL	1p34	0.00364784	6.72439e-07	0.568195	0.440315	0.610527	0.367181	0.0657208	1	0.559748	0.020241	0.010759	0.403631	0.0261685	1	0.000848684	0.205187	0.132353	0.0541354	0.00162973	1.69047e-17
540	PPIE	1p34	0.00712288	2.44525e-06	0.568195	0.440315	0.610527	0.367181	0.0268058	1	1	0.0349407	0.0192703	0.50899	0.0270058	1	0.000848684	0.205187	0.132353	0.0354908	0.00279939	3.8063e-18
541	NT5C1A	1p34	0.00364784	6.56987e-07	0.568195	0.440315	0.610527	0.53153	0.0657208	1	0.559748	0.020241	0.010759	0.403631	0.0330963	1	0.000848684	0.205187	0.132353	0.0541354	0.00279939	1.69047e-17
542	HPCAL4	1p34	0.00364784	6.56987e-07	0.568195	0.440315	0.610527	0.53153	0.0657208	1	0.559748	0.020241	0.010759	0.403631	0.0330963	1	0.000848684	0.205187	0.132353	0.0541354	0.00279939	1.69047e-17
543	BMP8B	1p34	0.0106781	2.44525e-06	0.568195	0.786561	0.610527	0.367181	0.0268058	1	1	0.0349407	0.00720892	0.518031	0.0206112	1	0.000848684	0.205187	0.188575	0.0354908	0.00279939	3.8063e-18
544	OXCT2	1p34	0.0106781	3.82371e-06	0.568195	0.786561	0.610527	0.53153	0.0268058	1	0.559748	0.0532199	0.010759	0.413985	0.0261685	1	0.000848684	0.205187	0.188575	0.0443514	0.00279939	1.69047e-17
545	TRIT1	1p34	0.0190414	8.33096e-06	0.568195	0.786561	0.457381	0.53153	0.0268058	1	0.559748	0.0349407	0.00367427	0.331858	0.0674675	1	0.000848684	0.205187	0.188575	0.0354908	0.0024392	1.8677e-19
546	MYCL	1p34	0.0446741	3.82371e-06	0.568195	0.786561	0.457381	0.53153	0.0268058	1	0.420909	0.020241	0.00367427	0.252266	0.0674675	1	0.000848684	0.205187	0.188575	0.0283705	0.00408154	1.8677e-19
547	MFSD2A	1p34	0.00712288	3.82371e-06	0.568195	0.786561	0.457381	0.743607	0.0268058	1	0.420909	0.0125095	0.00367427	0.252266	0.0432294	1	0.00207657	0.205187	0.188575	0.0283705	0.00053513	1.8677e-19
548	CAP1	1p34	0.00712288	8.33096e-06	0.38115	0.786561	0.804933	0.367181	0.0268058	1	0.420909	0.020241	0.00367427	0.32143	0.0435587	1	0.00207657	0.205187	0.188575	0.0283705	0.000302132	8.47748e-19
549	PPT1	1p34	0.00712288	5.41682e-06	0.568195	0.786561	0.804933	0.367181	0.0268058	1	0.420909	0.020241	0.00367427	0.32143	0.0679391	1	0.00207657	0.205187	0.188575	0.0132871	0.00053513	8.47748e-19
550	RLF	1p34	0.00471272	5.41682e-06	0.568195	1	0.791599	0.129103	0.0352961	1	0.420909	0.0271562	0.00237393	0.140469	0.0679391	1	0.0106718	0.125317	0.188575	0.00803286	0.000938648	4.07031e-20
551	TMCO2	1p34	0.00234809	8.33096e-06	0.38115	1	0.791599	0.129103	0.05919	1	0.420909	0.0271562	0.00237393	0.140469	0.0679391	1	0.0106718	0.125317	0.188575	0.0132871	0.00162973	1.8677e-19
552	ZMPSTE24	1p34	0.00234809	8.33096e-06	0.38115	1	0.791599	0.129103	0.05919	1	0.420909	0.0172686	0.00237393	0.140469	0.0674675	1	0.0106718	0.125317	0.188575	0.0132871	0.00162973	1.8677e-19
553	COL9A2	1p34	0.00562353	8.33096e-06	0.38115	1	0.791599	0.246234	0.05919	1	0.420909	0.0172686	0.00237393	0.140469	0.0679391	1	0.0106718	0.125317	0.188575	0.0132871	0.00162973	1.8677e-19
554	SMAP2	1p34	0.0106781	5.41682e-06	0.251737	1	0.791599	0.20697	0.0352961	1	0.420909	0.00673363	0.00237393	0.104876	0.0674675	1	0.000848684	0.125317	0.0932636	0.0132871	0.00100403	8.14525e-22
555	ZFP69B	1p34	0.00859739	1.29031e-05	0.251737	1	0.791599	0.20697	0.0352961	1	1	0.0271562	0.00367427	0.104876	0.0679391	1	0.00207657	0.125317	0.132353	0.0216834	0.00177659	3.88288e-21
556	ZFP69	1p34	0.00859739	8.33096e-06	0.251737	0.781843	0.791599	0.20697	0.0352961	1	0.420909	0.0240517	0.00367427	0.104876	0.0538801	1	0.00207657	0.125317	0.188575	0.0216834	0.00177659	8.14525e-22
557	EXO5	1p34	0.00435129	1.29031e-05	0.251737	0.781843	0.791599	0.20697	0.0293667	1	0.420909	0.0240517	0.00367427	0.104876	0.0679391	1	0.00207657	0.125317	0.188575	0.0132871	0.00177659	3.88288e-21
558	ZNF684	1p34	0.00435129	1.29031e-05	0.251737	1	0.791599	0.20697	0.0293667	1	0.420909	0.014623	0.00367427	0.104876	0.0679391	1	0.000848684	0.125317	0.188575	0.0132871	0.00100403	1.8677e-19
559	RIMS3	1p34	0.00435129	4.00044e-05	0.251737	0.786561	0.791599	0.20697	0.0293667	1	0.420909	0.014623	0.00565653	0.140469	0.0679391	1	0.000848684	0.205187	0.188575	0.0132871	0.00100403	4.07031e-20
560	NFYC	1p34	0.0244062	5.38952e-05	0.251737	0.579676	0.791599	0.20697	0.0207728	1	0.420909	0.0240517	0.00367427	0.140469	0.0686726	1	0.00207657	0.205187	0.188007	0.0132871	0.00017098	4.07031e-20
561	KCNQ4	1p34	0.0244062	0.000219475	0.292558	0.579676	0.610527	0.20697	0.0207728	1	0.420909	0.0087883	0.00565653	0.0974247	0.0855507	1	0.00207657	0.205187	0.188007	0.0132871	9.30968e-05	8.23358e-23
562	CITED4	1p34	0.0244062	0.000148446	0.292558	0.579676	0.610527	0.20697	0.0207728	0.605224	0.420909	0.0087883	0.00565653	0.0974247	0.0855507	1	0.00207657	0.205187	0.188007	0.0132871	9.30968e-05	8.23358e-23
563	CTPS1	1p34	0.0244062	3.53591e-05	0.162175	0.415492	0.457381	0.323277	0.0154423	0.605224	0.420909	0.00224033	0.00565653	0.140469	0.0686726	1	0.00207657	0.097887	0.188007	0.0216834	5.0273e-05	3.94656e-22
564	SLFNL1	1p34	0.0244062	3.53591e-05	0.162175	0.415492	0.457381	0.323277	0.0121705	0.605224	0.420909	0.00312045	0.00565653	0.140469	0.0546883	1	0.00207657	0.097887	0.188007	0.0216834	9.30968e-05	1.87108e-21
565	SCMH1	1p34	0.0105172	5.33958e-05	0.162175	0.199376	0.457381	0.246234	0.00285706	1	0.420909	0.00312045	0.00367427	0.0974247	0.0546883	1	0.0106718	0.097887	0.188007	0.00803286	0.000169006	1.69896e-23
566	FOXO6	1p34	0.00833813	1.76998e-05	0.0840797	0.415492	0.269303	0.0545735	0.00540519	1	0.420909	0.014623	0.00565653	0.131712	0.0333724	1	0.0106718	0.097887	0.261081	0.0216834	0.000561751	4.07031e-20
567	EDN2	1p34	0.0052657	1.76998e-05	0.042011	0.415492	0.269303	0.323277	0.00285706	1	0.420909	0.0240517	0.00565653	0.131712	0.0416506	1	0.0229961	0.097887	0.261081	0.0155869	0.000311322	2.82144e-17
568	HIVEP3	1p34	0.00329328	1.04221e-05	0.0840797	0.126367	0.120175	0.161771	0.00114566	1	0.242442	0.0240517	0.00152694	0.0974247	0.0206112	1	0.102106	0.097887	0.188007	0.00313213	0.00284661	3.8063e-18
569	GUCA2B	1p34	0.0052657	7.89046e-05	0.0840797	0.0780776	0.269225	0.269005	0.00540519	1	0.14323	0.0240517	0.0132723	0.1756	0.114962	1	0.0382629	0.097887	0.262818	0.0155869	0.00279939	1.63337e-16
570	GUCA2A	1p34	0.0052657	7.89046e-05	0.0840797	0.139841	0.269225	0.269005	0.00540519	1	0.14323	0.0240517	0.0132723	0.1756	0.114962	1	0.0382629	0.097887	0.262818	0.0155869	0.00279939	1.63337e-16
571	FOXJ3	1p34	0.00329328	5.33958e-05	0.0606207	0.0780776	0.269225	0.269005	0.00540519	0.629834	0.14323	0.0240517	0.0132723	0.230758	0.138505	1	0.0382629	0.097887	0.262818	0.0155869	0.00279939	3.67913e-17
572	RIMKLA	1p34	0.0244062	5.38952e-05	0.0479931	0.0780776	0.269225	0.269005	0.00540519	0.629834	0.14323	0.0389434	0.0131385	0.230758	0.163665	1	0.0382629	0.097887	0.262818	0.00924458	0.00475424	3.67913e-17
573	ZMYND12	1p34	0.0105172	2.3536e-05	0.0479931	0.126367	0.269225	0.269005	0.00540519	0.629834	0.14323	0.0389434	0.0131385	0.230758	0.163665	1	0.0382629	0.097887	0.262818	0.00924458	0.00279939	3.67913e-17
574	PPCS	1p34	0.0052657	2.3536e-05	0.0479931	0.126367	0.269225	0.269005	0.00540519	0.629834	0.14323	0.0389434	0.0131385	0.230758	0.163665	1	0.0382629	0.097887	0.262818	0.00924458	0.00279939	3.67913e-17
575	CCDC30	1p34	0.0052657	1.57573e-05	0.0479931	0.0780776	0.269225	0.269005	0.00540519	0.629834	0.14323	0.0389434	0.010759	0.230758	0.0938345	1	0.0382629	0.097887	0.261081	0.00313213	0.00053513	1.8107e-18
576	PPIH	1p34	0.00244531	5.33958e-05	0.0479931	0.109522	0.269303	0.10996	0.00540519	0.629834	0.420909	0.0389434	0.0159507	0.230758	0.10955	1	0.0229961	0.097887	0.261081	0.00313213	0.00053513	8.20346e-18
577	YBX1	1p34	0.00244531	5.33958e-05	0.0272726	0.0419702	0.269303	0.10996	0.00540519	0.629834	0.420909	0.0389434	0.0159507	0.230758	0.0901341	1	0.0229961	0.097887	0.261081	0.00541313	0.00053513	1.8107e-18
578	CLDN19	1p34	0.00833813	0.000100752	0.0272726	0.0419702	0.269225	0.10996	0.00540519	0.629834	0.420909	0.0389434	0.0234663	0.230758	0.0738322	1	0.0229961	0.097887	0.261081	0.00541313	0.000938648	1.8107e-18
579	P3H1	1p34	0.00833813	0.000100752	0.0272726	0.0419702	0.582954	0.10996	0.00540519	0.629834	0.420909	0.0389434	0.0234663	0.230758	0.0731737	1	0.0229961	0.097887	0.261081	0.00541313	0.000938648	1.8107e-18
580	C1orf50	1p34	0.00833813	0.000148446	0.0272726	0.0419702	0.582954	0.10996	0.00540519	0.629834	0.420909	0.0389434	0.0234663	0.230758	0.0738322	1	0.0229961	0.097887	0.188007	0.00541313	0.00053513	8.20346e-18
581	CCDC23	1p34	0.00833813	0.000148446	0.0272726	0.0419702	0.269225	0.10996	0.00540519	0.629834	0.420909	0.0389434	0.0234663	0.230758	0.0901341	1	0.0229961	0.097887	0.188007	0.00541313	0.00053513	8.20346e-18
582	ERMAP	1p34	0.00833813	0.000148446	0.0272726	0.0419702	0.269225	0.10996	0.0121705	0.629834	0.420909	0.0389434	0.0234663	0.230758	0.0901341	1	0.0106718	0.097887	0.188007	0.00541313	0.000938648	8.20346e-18
583	ZNF691	1p34	0.00833813	0.000219221	0.0272726	0.0419702	0.269225	0.10996	0.0121705	0.629834	0.420909	0.0389434	0.0234663	0.230758	0.0901341	1	0.0106718	0.097887	0.188007	0.00541313	0.000938648	8.20346e-18
584	SLC2A1	1p34	0.00833813	0.000810435	0.0272726	0.0419702	0.269303	0.269005	0.0295657	0.629834	0.420909	0.0651214	0.0786203	0.1756	0.163665	1	0.0106718	0.097887	0.261081	0.00924458	0.00162973	3.67913e-17
585	FAM183A	1p34	0.0244062	0.000810435	0.0479931	0.267573	0.18067	0.434147	0.0154423	0.629834	0.420909	0.0876365	0.0786203	0.131712	0.195315	1	0.0106718	0.097887	0.261081	0.0155869	0.00162973	8.20346e-18
586	EBNA1BP2	1p34	0.0244062	0.000560405	0.0479931	0.267573	0.18067	0.434147	0.00879318	0.629834	0.420909	0.014623	0.0561075	0.1756	0.164768	1	0.0106718	0.097887	0.261081	0.0155869	0.00162973	8.20346e-18
587	CFAP57	1p34	0.0244062	0.000810435	0.0479931	0.267573	0.18067	0.434147	0.00879318	0.629834	0.420909	0.0240517	0.0561075	0.1756	0.195315	1	0.0106718	0.097887	0.261081	0.0155869	0.00162973	3.67913e-17
588	TMEM125	1p34	0.0365313	0.000801644	0.0479931	0.267573	0.18067	0.434147	0.00879318	0.629834	0.420909	0.0240517	0.0561075	0.230758	0.195315	1	0.0106718	0.097887	0.261081	0.0155869	0.00162973	1.63337e-16
589	C1orf210	1p34	0.0365313	0.000801644	0.0479931	0.267573	0.18067	0.434147	0.00879318	0.629834	0.420909	0.0240517	0.0561075	0.230758	0.195315	1	0.0106718	0.097887	0.261081	0.0155869	0.00162973	1.63337e-16
590	TIE1	1p34	0.0368857	0.000560405	0.0479931	0.267573	0.18067	0.434147	0.00879318	0.629834	0.420909	0.0172686	0.0342197	0.230758	0.164768	1	0.0106718	0.097887	0.261081	0.0155869	0.00162973	8.20346e-18
591	MPL	1p34	0.0368857	0.000560405	0.0479931	0.415492	0.120175	0.434147	0.00879318	0.629834	0.420909	0.0087883	0.0342197	0.1756	0.164768	1	0.0106718	0.097887	0.261081	0.0155869	0.00279939	1.8107e-18
592	CDC20	1p34	0.0199013	0.000388175	0.0479931	0.415492	0.120175	0.434147	0.00879318	0.629834	0.420909	0.0087883	0.0342197	0.131712	0.195315	1	0.0106718	0.097887	0.188007	0.0155869	0.00279939	1.8107e-18
593	ELOVL1	1p34	0.0199013	0.000388175	0.0479931	0.415492	0.120175	0.434147	0.00879318	0.629834	0.420909	0.014623	0.0342197	0.131712	0.161587	1	0.0229961	0.097887	0.188007	0.0155869	0.00279939	1.8107e-18
594	MED8	1p34	0.0199013	0.000187853	0.0479931	0.415492	0.18067	0.434147	0.0182702	0.629834	0.420909	0.014623	0.0342197	0.131712	0.161587	1	0.0229961	0.097887	0.188575	0.0155869	0.00279939	1.8107e-18
595	SZT2	1p34	0.0365313	0.000127769	0.0479931	0.415492	0.30584	0.434147	0.0182702	0.629834	0.420909	0.0423276	0.0342197	0.131712	0.112216	1	0.0106718	0.097887	0.188575	0.0155869	0.00279939	3.95633e-19
596	HYI	1p34	0.0130745	0.000127769	0.0479931	0.415492	0.30584	0.434147	0.00879318	0.629834	0.420909	0.0423276	0.0342197	0.1756	0.161587	1	0.0106718	0.097887	0.188007	0.0155869	0.00162973	3.95633e-19
597	PTPRF	1p34	0.00851382	4.07767e-05	0.0606207	0.415492	0.30584	0.434147	0.00284258	0.629834	0.420909	0.0716704	0.0342197	0.1756	0.161587	1	0.0106718	0.097887	0.188007	0.00924458	0.000938648	1.83213e-20
598	KDM4A	1p34	0.00622346	8.69359e-05	0.0606207	0.579676	0.30584	0.434147	0.00284258	0.629834	0.420909	0.014623	0.0494349	0.230758	0.264963	1	0.0106718	0.170386	0.188007	0.0424517	0.00162973	1.83213e-20
599	ST3GAL3	1p34	0.00622346	8.69359e-05	0.112648	0.579676	0.212724	0.71535	0.00498805	0.171253	0.420909	0.0320528	0.0342197	0.298747	0.422131	1	0.00487208	0.170386	0.188007	0.0424517	0.00279939	3.95633e-19
600	ARTN	1p34	0.0153379	0.000269585	0.0606207	0.400509	0.269303	0.71535	0.0154423	0.171253	0.420909	0.0507603	0.0132723	0.477816	0.47884	1	0.00487208	0.170386	0.113498	0.0424517	0.00475424	3.67913e-17
601	IPO13	1p34	0.0153379	0.000269585	0.0606207	0.400509	0.269303	1	0.0154423	0.171253	0.420909	0.0507603	0.0132723	0.477816	0.478219	1	0.00487208	0.170386	0.113498	0.0424517	0.00279939	3.67913e-17
602	DPH2	1p34	0.0237392	0.000269585	0.0606207	0.400509	0.269303	1	0.0121705	0.171253	0.420909	0.0791936	0.0132723	0.477816	0.362449	1	0.00487208	0.170386	0.113498	0.0424517	0.00279939	3.67913e-17
603	ATP6V0B	1p34	0.0237392	0.000269585	0.0606207	0.400509	0.269303	1	0.0121705	0.171253	0.420909	0.0791936	0.0132723	0.477816	0.362449	1	0.00487208	0.170386	0.113498	0.0424517	0.00279939	3.67913e-17
604	B4GALT2	1p34	0.0237392	0.000269585	0.0606207	0.400509	0.269303	1	0.0121705	0.171253	0.420909	0.0791936	0.0132723	0.477816	0.362449	1	0.00487208	0.170386	0.113498	0.0259183	0.00279939	3.67913e-17
605	CCDC24	1p34	0.0237392	0.000187853	0.0606207	0.400509	0.269303	1	0.0121705	0.171253	0.420909	0.0791936	0.0132723	0.477816	0.416414	1	0.00487208	0.170386	0.113498	0.0259183	0.00279939	3.67913e-17
606	SLC6A9	1p34	0.0237392	0.000188416	0.0606207	0.400509	0.269303	1	0.0121705	0.171253	0.420909	0.0791936	0.0131385	0.477816	0.362449	1	0.00487208	0.170386	0.113498	0.0259183	0.00279939	3.67913e-17
607	KLF17	1p34	0.0113929	0.000187853	0.0479931	0.267573	0.269225	0.71535	0.0121705	0.171253	0.420909	0.0791936	0.049403	0.477816	0.475566	0.340782	0.00487208	0.170386	0.113498	0.0259183	0.00797752	1.63337e-16
608	DMAP1	1p34	0.0113929	0.000269585	0.0479931	0.199376	0.269303	0.434147	0.0121705	0.171253	0.420909	0.0791936	0.0786203	0.380842	0.413497	0.340782	0.00487208	0.170386	0.0765256	0.0259183	0.00475424	3.2267e-16
609	ERI3	1p34	0.00707413	0.000388175	0.0479931	0.199376	0.269303	0.434147	0.0121705	0.171253	0.420909	0.0507603	0.0786203	0.380842	0.475566	0.340782	0.00219384	0.170386	0.188575	0.0259183	0.00475424	3.2267e-16
610	RNF220	1p34	0.00981333	0.000188416	0.0479931	0.579676	0.120175	0.0593072	0.0121705	0.629834	0.14323	0.00433546	0.0342197	0.599371	0.68784	0.340782	0.00219384	0.170386	0.0522169	0.0259183	0.00279939	7.4262e-17
611	TMEM53	1p34	0.0237392	0.000560405	0.0840797	0.579676	0.18067	0.0593072	0.00717114	0.343441	0.14323	0.0200338	0.049403	0.589705	0.688245	0.340782	0.00219384	0.170386	0.0765256	0.0259183	0.00475424	1.63337e-16
612	C1orf228	1p34	0.0237392	0.000810435	0.0840797	0.415492	0.18067	0.10996	0.0101533	0.343441	0.14323	0.0240517	0.049403	0.589705	0.68784	0.340782	0.000976165	0.170386	0.0765256	0.0259183	0.00674933	3.67913e-17
613	KIF2C	1p34	0.0181676	0.000388175	0.162175	0.579676	0.0917012	0.269005	0.00717114	0.343441	0.14323	0.0240517	0.0695847	0.715591	0.762598	0.340782	0.00219384	0.170386	0.0765256	0.0259183	0.00279939	6.22156e-19
614	RPS8	1p34	0.0286501	0.000560405	0.0840797	0.579676	0.0589007	0.10996	0.00717114	1	0.14323	0.0320528	0.0695847	0.715591	0.762598	0.340782	0.00219384	0.170386	0.0765256	0.0259183	0.00279939	2.88273e-18
615	BEST4	1p34	0.0286501	0.000560405	0.0840797	0.579676	0.0589007	0.10996	0.00717114	1	0.14323	0.0320528	0.0695847	0.715591	0.762598	0.340782	0.00219384	0.170386	0.0765256	0.0259183	0.00279939	2.88273e-18
616	PLK3	1p34	0.0286501	0.000560405	0.0840797	0.579676	0.0589007	0.10996	0.00717114	1	0.14323	0.0320528	0.0695847	0.715591	0.762598	0.340782	0.00219384	0.170386	0.0765256	0.0259183	0.00279939	2.88273e-18
617	TCTEX1D4	1p34	0.0286501	0.000560405	0.0840797	0.579676	0.0589007	0.10996	0.00717114	1	0.14323	0.0320528	0.0695847	0.715591	0.762598	0.340782	0.00219384	0.170386	0.0765256	0.0259183	0.00279939	2.88273e-18
618	BTBD19	1p34	0.0286501	0.000560405	0.0840797	0.579676	0.0589007	0.10996	0.00717114	1	0.14323	0.0320528	0.0695847	0.715591	0.762598	0.340782	0.00219384	0.170386	0.0765256	0.0259183	0.00279939	2.88273e-18
619	PTCH2	1p34	0.0181676	0.000219221	0.0840797	0.786561	0.0589007	0.0315009	0.0101533	1	0.14323	0.0320528	0.0695847	0.715591	0.547216	0.340782	0.00219384	0.170386	0.0765256	0.0552195	0.00162973	2.88273e-18
620	EIF2B3	1p34	0.0181676	0.000148446	0.0840797	0.779025	0.0589007	0.269005	0.00717114	1	0.14323	0.0507603	0.0695847	0.715591	0.613033	0.340782	0.00219384	0.170386	0.113498	0.0155869	0.000938648	2.88273e-18
621	HECTD3	1p34	0.0181676	0.000219221	0.0840797	0.779025	0.14356	0.269005	0.00717114	1	0.420909	0.0507603	0.0970334	0.853433	0.613033	0.340782	0.00219384	0.170386	0.113498	0.0259183	0.00162973	1.32346e-17
622	UROD	1p34	0.0181676	0.000219221	0.0840797	0.779025	0.14356	0.269005	0.00717114	1	0.420909	0.0507603	0.0970334	0.853433	0.613033	0.340782	0.00219384	0.170386	0.113498	0.0259183	0.00162973	1.32346e-17
623	ZSWIM5	1p34	0.00707413	0.000480248	0.162175	0.440315	0.14356	0.20697	0.00120573	1	0.632414	0.0507603	0.0494349	1	0.612506	0.268031	0.0186329	0.170386	0.0765256	0.0682373	0.000938648	1.63337e-16
624	MUTYH	1p34	0.00707413	0.000269585	0.0840797	1	0.224017	0.434147	0.00120573	1	0.420909	0.0791936	0.0695847	1	0.838054	0.340782	0.00219384	0.170386	0.0522169	0.0348753	0.00797752	1.32346e-17
625	HPDL	1p34	0.00707413	0.000269585	0.0840797	1	0.224017	0.434147	0.00120573	1	0.420909	0.0791936	0.0695847	1	0.838054	0.340782	0.00219384	0.170386	0.0765256	0.0348753	0.00797752	1.32346e-17
626	TESK2	1p34	0.00265876	8.69359e-05	0.0479931	1	0.224017	0.323277	0.00151322	0.343441	0.14323	0.0320528	0.109509	1	1	0.340782	0.0100741	0.170386	0.188575	0.0216834	0.022747	3.67913e-17
627	TOE1	1p34	0.00707413	0.000269585	0.0840797	1	0.224017	0.434147	0.00120573	1	0.420909	0.0791936	0.0695847	1	0.838054	0.340782	0.00219384	0.170386	0.0765256	0.0348753	0.00797752	6.02053e-17
628	CCDC163P	1p34	0.00265876	0.000148446	0.0211395	0.779025	0.335848	0.10996	0.00151322	0.343441	0.420909	0.0507603	0.0695847	1	0.91892	0.340782	0.0100741	0.170386	0.188007	0.0348753	0.0352756	3.67913e-17
629	MMACHC	1p34	0.00265876	0.000148446	0.0103867	0.779025	0.335848	0.10996	0.00151322	0.343441	0.420909	0.0507603	0.0970334	1	0.91892	0.340782	0.0100741	0.097887	0.188007	0.0348753	0.0352756	3.67913e-17
630	PRDX1	1p34	0.00265876	0.000148446	0.0103867	0.779025	0.335848	0.10996	0.00151322	0.343441	0.420909	0.0507603	0.0970334	1	0.91892	0.340782	0.0100741	0.097887	0.188007	0.0348753	0.0352756	3.67913e-17
631	AKR1A1	1p34	0.00435395	0.000219475	0.0211395	0.779025	0.224435	0.10996	0.00151322	0.343441	0.420909	0.0320528	0.133874	1	0.91892	0.340782	0.00508201	0.097887	0.188007	0.0348753	0.0282247	7.4262e-17
632	NASP	1p34	0.00707413	0.000219221	0.0211395	0.779025	0.497873	0.10996	0.000569953	1	0.420909	0.0507603	0.0970334	1	0.760075	0.340782	0.0278479	0.097887	0.188007	0.0348753	0.0282247	1.69047e-17
633	CCDC17	1p34	0.0113929	0.000315249	0.0211395	0.779025	0.497873	0.10996	0.000569953	1	0.420909	0.0791936	0.0970334	1	0.837156	0.340782	0.0278479	0.097887	0.188007	0.0348753	0.0282247	3.67913e-17
634	GPBP1L1	1p34	0.0113929	0.000219221	0.0211395	0.779025	0.497873	0.10996	0.000266861	1	0.14323	0.0507603	0.0786203	0.857421	1	0.340782	0.0278479	0.097887	0.188007	0.119919	0.0177628	8.20346e-18
635	TMEM69	1p34	0.0113929	0.000219221	0.0211395	0.779025	0.497873	0.200045	0.000322386	1	0.14323	0.0507603	0.0786203	0.715591	1	0.340782	0.0278479	0.097887	0.188007	0.119919	0.0132156	8.20346e-18
636	IPP	1p34	0.00707413	0.000315249	0.0211395	0.779025	0.497873	0.200045	0.000322386	1	0.14323	0.0320528	0.108918	0.715591	1	0.340782	0.0616748	0.097887	0.188007	0.0541354	0.0132156	3.95633e-19
637	MAST2	1p34	0.000346724	0.00160222	0.0840797	0.779025	0.224435	0.434147	0.000322386	1	0.14323	0.00433546	0.0561075	0.853433	0.764991	0.340782	0.141496	0.097887	0.0765256	0.0429136	0.0132156	8.77455e-21
638	PIK3R3	1p34	0.000346724	0.000954934	0.0840797	0.779025	0.497873	0.200045	0.000322386	1	0.14323	0.00250309	0.19846	0.70764	0.840789	0.340782	0.160043	0.097887	0.0765256	0.0941383	0.0347714	1.58971e-20
639	RP4-533D7.6	1p34	0.000346724	0.000482156	0.0840797	0.779025	0.497873	0.434147	0.000322386	1	0.14323	0.00330309	0.19846	0.70764	0.764991	0.340782	0.160043	0.097887	0.0765256	0.0941383	0.0347714	3.43978e-21
640	TSPAN1	1p34	0.000346724	0.000810435	0.0840797	0.779025	0.717164	0.434147	0.00140491	1	0.242442	0.00569824	0.262444	0.70764	0.424117	0.340782	0.0767527	0.097887	0.261081	0.0283705	0.0858409	7.26316e-20
641	RP11-322N21.2	1p34	0.000346724	0.000810435	0.0840797	0.779025	0.717164	0.434147	0.00140491	1	0.14323	0.00569824	0.262444	0.70764	0.546689	0.340782	0.0767527	0.097887	0.113356	0.0283705	0.0858409	7.26316e-20
642	POMGNT1	1p34	0.000346724	0.000810435	0.0840797	0.779025	0.717164	0.434147	0.00140491	1	0.242442	0.00569824	0.262444	0.70764	0.317641	0.340782	0.0767527	0.097887	0.262818	0.0443514	0.0347714	7.26316e-20
643	LURAP1	1p34	0.000346724	0.000810435	0.0840797	0.779025	0.717164	0.434147	0.00140491	1	0.242442	0.0166975	0.262444	0.70764	0.317641	0.340782	0.0767527	0.097887	0.262818	0.0443514	0.0551057	7.26316e-20
644	RAD54L	1p34	0.000581892	0.000116087	0.0840797	0.779025	0.717164	0.434147	0.00140491	1	0.0909704	0.00841758	0.148236	0.70764	0.48301	0.340782	0.0767527	0.097887	0.262818	0.0283705	0.0551057	3.2806e-19
645	LRRC41	1p34	0.000581892	0.000116087	0.121298	0.779025	0.717164	0.434147	0.00140491	1	0.0909704	0.00841758	0.108918	0.70764	0.317641	0.340782	0.0767527	0.097887	0.262818	0.0178801	0.0347714	3.2806e-19
646	UQCRH	1p33	0.000581892	0.000116087	0.121298	0.779025	1	0.434147	0.00392343	1	0.0909704	0.0226339	0.108918	0.70764	0.315548	0.340782	0.0767527	0.097887	0.163483	0.0283705	0.0347714	1.46486e-18
647	NSUN4	1p33	0.000581892	0.000116087	0.121298	0.779025	1	0.71535	0.00392343	1	0.0909704	0.00462129	0.0786203	0.579198	0.267728	0.340782	0.0767527	0.097887	0.113356	0.0178801	0.0347714	8.55722e-20
648	FAAH	1p33	0.000971371	0.000366951	0.144429	0.779025	1	0.200045	0.00392343	1	0.0909704	0.00462129	0.109509	0.579198	0.188081	0.340782	0.0767527	0.097887	0.113356	0.0178801	0.0347714	1.8107e-18
649	DMBX1	1p33	0.000971371	0.000366951	0.121298	0.779025	0.720434	0.200045	0.00717114	1	0.0909704	0.0166975	0.148236	0.579198	0.307285	1	0.0767527	0.097887	0.113356	0.0283705	0.152997	1.33039e-19
650	KNCN	1p33	0.000971371	0.000366951	0.121298	0.579676	0.720434	0.200045	0.00717114	1	0.0311105	0.00841758	0.293634	0.70764	0.353054	1	0.0767527	0.097887	0.113356	0.0283705	0.152997	6.22156e-19
651	MKNK1	1p33	0.000581892	0.000254561	0.203238	0.579676	0.720434	0.200045	0.00717114	1	0.0311105	0.00841758	0.293634	0.70764	0.353054	1	0.0767527	0.097887	0.113356	0.0283705	0.173422	5.91565e-21
652	MOB3C	1p33	0.000581892	0.000366951	0.203238	0.579676	0.720434	0.200045	0.00717114	1	0.0909704	0.0226339	0.293634	0.70764	0.353054	1	0.12028	0.097887	0.113356	0.0283705	0.173422	6.22156e-19
653	ATPAF1	1p33	0.000346724	0.000366951	0.203238	0.579676	0.720434	0.200045	0.00717114	1	0.0909704	0.00841758	0.160558	0.465795	0.303536	1	0.12028	0.097887	0.113356	0.0443514	0.173422	6.22156e-19
654	TEX38	1p33	0.000346724	0.000366951	0.330542	0.579676	0.720434	0.200045	0.00717114	1	0.0909704	0.00841758	0.160558	0.465795	0.303536	1	0.12028	0.097887	0.113356	0.0443514	0.173422	6.22156e-19
655	EFCAB14	1p33	0.000205572	0.000366951	0.330542	0.579676	0.720434	0.200045	0.00717114	1	0.0909704	0.00841758	0.22668	0.465795	0.259372	1	0.12028	0.097887	0.113356	0.0443514	0.119605	1.33039e-19
656	CYP4B1	1p33	0.000581892	0.000254561	0.330542	0.579676	0.497873	0.0593072	0.00540519	1	0.0909704	0.00462129	0.472121	0.579198	0.353054	0.340782	0.184684	0.097887	0.113356	0.0443514	0.119605	1.32346e-17
657	CYP4A11	1p33	0.00161218	0.000315249	0.330542	0.579676	0.720434	0.10996	0.00392343	0.601363	0.0909704	0.00462129	0.484508	0.579198	0.344236	0.340782	0.12028	0.097887	0.113356	0.0283705	0.0441779	2.71386e-16
658	CYP4X1	1p33	0.00161218	0.000315249	0.330542	1	0.720434	0.10996	0.00392343	0.601363	0.15083	0.00462129	0.595064	0.465795	0.344236	0.340782	0.0767527	0.097887	0.113356	0.0541354	0.0282247	6.02053e-17
659	CYP4Z1	1p33	0.00161218	0.000315249	0.526664	0.440315	0.720434	0.10996	0.00392343	0.601363	0.15083	0.00462129	0.726924	0.465795	0.401274	0.340782	0.12028	0.097887	0.113356	0.0941383	0.0177628	6.02053e-17
660	CYP4A22	1p33	0.00161218	0.000945267	0.526664	0.415492	0.720434	0.10996	0.00392343	0.601363	0.0909704	0.00841758	0.484508	0.579198	0.464549	0.340782	0.141496	0.097887	0.113356	0.0283705	0.0441779	6.02053e-17
661	PDZK1IP1	1p33	0.00161218	0.00133611	0.330542	0.415492	0.720434	0.10996	0.00392343	0.601363	0.0909704	0.00841758	0.388704	0.579198	0.529094	0.340782	0.141496	0.097887	0.113356	0.0541354	0.0441779	2.71386e-16
662	TAL1	1p33	0.00161218	0.00133611	0.330542	0.579676	0.717164	0.10996	0.00392343	0.601363	0.0909704	0.00841758	0.388704	0.579198	0.529094	0.340782	0.141496	0.097887	0.163483	0.0541354	0.0441779	2.71386e-16
663	STIL	1p33	0.00161218	0.000658135	0.121298	0.579676	0.717164	0.269005	0.00392343	0.601363	0.0909704	0.0166975	0.307578	0.579198	0.67289	0.340782	0.0374756	0.097887	0.163483	0.0812643	0.0352756	2.71386e-16
664	CMPK1	1p33	0.00161218	0.000658135	0.203238	0.579676	0.717164	0.269005	0.00540519	0.601363	0.0909704	0.0700995	0.388704	0.465795	0.601453	0.340782	0.0374756	0.097887	0.163483	0.0812643	0.0538796	2.71386e-16
665	FOXE3	1p33	0.00161218	0.000953842	0.203238	0.415492	0.717164	0.10996	0.00540519	0.601363	0.0909704	0.0280827	0.484508	0.579198	0.601453	0.340782	0.0374756	0.097887	0.163483	0.0541354	0.0680411	2.71386e-16
666	FOXD2	1p33	0.00391535	0.000953842	0.203238	0.415492	0.717164	0.10996	0.0101533	0.601363	0.0311105	0.0507603	0.484508	0.579198	0.532689	0.340782	0.0374756	0.097887	0.163483	0.0541354	0.0680411	2.71386e-16
667	TRABD2B	1p33	0.00125545	1.57573e-05	0.0211395	0.199376	0.720434	0.0949283	0.00120573	0.615282	0.0215067	0.0280827	0.734399	0.70764	0.464549	0.340782	0.0228395	0.097887	0.113356	0.0354908	0.0215949	1.32346e-17
668	AL356289.1	1p33	0.00244531	7.89046e-05	0.0103867	0.199376	1	0.323277	0.00392343	1	0.059309	0.0226339	0.497025	0.849046	0.457957	0.340782	0.0374756	0.097887	0.163483	0.0283705	0.0551057	1.32346e-17
669	SLC5A9	1p33	0.000971371	5.33958e-05	0.0103867	0.199376	0.753972	0.323277	0.00540519	1	0.059309	0.0370856	0.497025	1	0.526481	0.340782	0.013702	0.205187	0.163483	0.0443514	0.0551057	3.12232e-15
670	AL109659.1	1p33	0.000971371	5.38952e-05	0.121298	0.199376	0.751043	0.323277	0.00120573	1	0.059309	0.0370856	0.605466	1	0.526481	0.340782	0.013702	0.097887	0.163483	0.0443514	0.0551057	2.4763e-14
671	SPATA6	1p33	0.000346724	4.66728e-05	0.0840797	0.308301	0.753972	0.53153	0.00120573	1	0.0215067	0.0370856	0.605466	0.849046	0.526481	0.340782	0.00811132	0.097887	0.113498	0.0111132	0.0551057	5.72788e-14
672	AGBL4	1p33	0.000566378	1.10175e-06	0.0802001	0.680131	0.269303	0.382663	0.000305005	1	0.063707	0.0876365	0.344455	0.477816	0.548917	0.268031	0.010071	0.375612	0.0511622	0.00413149	0.0145439	2.16435e-16
673	BEND5	1p33	0.000346724	4.93848e-06	0.179882	0.802858	0.720434	0.246234	0.00392343	1	0.0215067	0.0370856	0.726924	0.853433	0.398268	0.340782	0.0283062	0.054556	0.113356	0.0111132	0.0347714	4.22579e-13
674	ELAVL4	1p33	0.00391535	5.38952e-05	0.0479931	0.270781	0.720434	0.160897	0.000811031	1	0.0215067	0.0507603	0.863374	0.70764	0.598693	0.340782	0.0809151	0.0725305	0.0522169	0.0216834	0.0258695	2.727e-11
675	DMRTA2	1p32	0.00981333	7.89046e-05	0.144429	0.139841	0.497873	0.160897	0.00151322	1	0.0215067	0.0280827	0.859457	0.452782	0.529094	0.340782	0.0536256	0.0725305	0.0522169	0.0216834	0.0683573	4.15914e-12
676	FAF1	1p32	0.00981333	4.66728e-05	0.144429	0.0644268	0.582954	0.744376	0.000161011	1	0.786119	0.151912	0.497025	0.286385	0.470174	0.268031	0.014115	0.0373976	0.0632545	0.00803286	0.00538397	1.00766e-12
677	CDKN2C	1p32	0.00981333	0.000219475	0.144429	0.0232838	0.774369	0.744376	5.87392e-05	1	0.786119	0.201803	0.726924	0.354764	0.676911	0.268031	0.0809151	0.0373976	0.0932636	0.0216834	0.042405	6.85535e-11
678	C1orf185	1p32	0.00622346	0.000388175	0.144429	0.109522	0.335848	0.361212	0.000266861	1	0.302579	0.0700995	0.719572	0.567727	0.216843	0.340782	0.0536256	0.097887	0.188007	0.0216834	0.0258695	1.06727e-10
679	RNF11	1p32	0.00981333	0.000560405	0.144429	0.173032	0.335848	0.0818054	0.000124716	1	0.059309	0.00250309	0.719572	0.452782	0.123788	0.340782	0.0536256	0.097887	0.113498	0.00924458	0.0155424	1.69802e-11
680	TTC39A	1p32	0.0153379	0.000187853	0.144429	0.173032	0.335848	0.0643099	0.000124716	1	0.059309	0.00979592	0.719444	0.354764	0.101658	0.340782	0.0229232	0.097887	0.113498	0.00924458	0.00584326	1.06727e-10
681	EPS15	1p32	0.00981333	0.000269585	0.0840797	0.109522	0.224435	0.0238973	0.000124716	1	0.059309	0.00462129	0.595064	0.465795	0.184897	0.340782	0.014115	0.054556	0.113356	0.00924458	0.00329222	1.06727e-10
682	OSBPL9	1p32	0.00622346	0.000269585	0.0840797	0.109522	0.224435	0.00915665	0.000266861	1	0.059309	0.0370856	0.388704	0.465795	0.182411	0.340782	0.0310697	0.097887	0.113498	0.0348753	0.0102483	2.727e-11
683	NRD1	1p32	0.00981333	0.000219475	0.0840797	0.173032	0.224017	0.0276912	0.000124716	0.290637	0.059309	0.106618	0.388704	0.368258	0.404519	0.340782	0.0703234	0.0373976	0.163483	0.0155869	0.0102483	2.727e-11
684	RAB3B	1p32	0.0153379	0.000219221	0.0479931	0.109522	0.224017	0.0470999	0.000266861	0.290637	0.15083	0.106618	0.388704	0.25931	0.349864	0.340782	0.160215	0.0373976	0.0522169	0.0259183	0.017743	6.88139e-12
685	TXNDC12	1p32	0.0363446	0.000454887	0.0211395	0.173032	0.224435	0.0276912	0.000156998	0.290637	0.15083	0.0600507	0.388704	0.340253	0.405362	0.340782	0.160215	0.097887	0.0339009	0.0552195	0.017743	1.39407e-10
686	KTI12	1p32	0.0363446	0.000658135	0.0211395	0.173032	0.224435	0.0276912	0.000156998	0.290637	0.15083	0.0955664	0.388704	0.340253	0.405362	0.340782	0.103346	0.0373976	0.0511622	0.0552195	0.017743	2.727e-11
687	BTF3L4	1p32	0.0363446	0.000658135	0.0211395	0.173032	0.224435	0.0470999	7.85342e-05	0.237429	0.343423	0.0955664	0.484508	0.340253	0.405362	0.340782	0.160215	0.097887	0.0339009	0.0348753	0.00584326	3.65855e-11
688	ZFYVE9	1p32	0.0300006	0.000219221	0.0211395	0.173032	0.335848	0.0160331	0.000156998	0.0778051	0.343423	0.0600507	0.388704	0.25931	0.405362	0.340782	0.222687	0.097887	0.0511622	0.0348753	0.00584326	3.65855e-11
689	CC2D1B	1p32	0.0300006	0.000658135	0.0211395	0.173032	0.335848	0.0308301	0.000322386	0.0778051	0.343423	0.148673	0.595064	0.340253	0.464549	0.340782	0.210921	0.0373976	0.0511622	0.0348753	0.017743	2.727e-11
690	ORC1	1p32	0.0447462	0.000658135	0.0103867	0.173032	0.335848	0.0308301	0.000322386	0.0778051	0.343423	0.0955664	0.595064	0.340253	0.529094	0.340782	0.149135	0.0373976	0.0522169	0.0348753	0.017743	2.727e-11
691	PRPF38A	1p32	0.0447462	0.000658135	0.0103867	0.173032	0.335848	0.0308301	0.000322386	0.0778051	0.242442	0.0955664	0.595064	0.340253	0.464549	0.340782	0.222687	0.0373976	0.0522169	0.0348753	0.017743	2.727e-11
692	ZCCHC11	1p32	0.0447462	0.000454887	0.0103867	0.173032	0.335848	0.0308301	0.000322386	0.0778051	0.343423	0.0370856	0.595064	0.340253	0.531912	0.340782	0.222687	0.0373976	0.0339009	0.0348753	0.0102483	6.88139e-12
693	GPX7	1p32	0.0300006	0.000945267	0.0103867	0.173032	0.335848	0.161771	0.000671855	0.0778051	0.343423	0.0600507	0.472121	0.340253	0.601453	0.340782	0.103346	0.0373976	0.0511622	0.0348753	0.00584326	1.00766e-12
694	FAM159A	1p32	0.0300006	0.00133611	0.0103867	0.173032	0.335848	0.161771	0.000671855	0.0778051	0.343423	0.0370856	0.472121	0.452782	0.676911	0.340782	0.103346	0.0373976	0.0511622	0.0348753	0.0102483	2.41521e-13
695	COA7	1p32	0.0199013	0.00133611	0.0103867	0.173032	0.335848	0.161771	0.000671855	0.184925	0.343423	0.0600507	0.472121	0.452782	0.532689	0.340782	0.103346	0.0373976	0.0522169	0.0348753	0.0102483	2.41521e-13
696	ZYG11B	1p32	0.00981333	0.00133611	0.0103867	0.199376	0.335848	0.0949283	0.000671855	0.184925	0.343423	0.0600507	0.375128	0.354764	0.531912	0.340782	0.103346	0.097887	0.0522169	0.0132871	0.0102483	2.41521e-13
697	ZYG11A	1p32	0.00981333	0.00268131	0.0103867	0.199376	0.335848	0.0949283	0.000671855	0.184925	0.343423	0.0600507	0.375128	0.354764	0.253087	0.340782	0.0703234	0.097887	0.0522169	0.0216834	0.017743	4.15914e-12
698	ECHDC2	1p32	0.00622346	0.00133611	0.0103867	0.126367	0.335848	0.0949283	0.000671855	0.184925	0.343423	0.0600507	0.375128	0.354764	0.253087	0.340782	0.0703234	0.097887	0.0522169	0.0216834	0.017743	1.69802e-11
699	SCP2	1p32	0.00622346	0.000658135	0.0103867	0.232085	0.224435	0.0308301	0.000322386	0.237429	0.343423	0.0370856	0.185732	0.465795	0.473132	0.340782	0.0787347	0.097887	0.0511622	0.0132871	0.00329222	2.41521e-13
700	AL445183.1	1p32	0.00622346	0.000945267	0.0103867	0.126367	0.224435	0.0949283	0.000671855	0.184925	1	0.0955664	0.185566	0.25931	0.297334	0.340782	0.11322	0.097887	0.0522169	0.0216834	0.00584326	4.15914e-12
701	PODN	1p32	0.00622346	0.000945267	0.0103867	0.209718	0.224435	0.0949283	0.000671855	0.184925	1	0.159738	0.185566	0.25931	0.297334	0.340782	0.11322	0.097887	0.0511622	0.0216834	0.00329222	1.00766e-12
702	SLC1A7	1p32	0.0199013	0.000658135	0.0103867	0.209718	0.224435	0.0949283	0.000671855	0.184925	1	0.0955664	0.185566	0.25931	0.214128	0.340782	0.0703234	0.097887	0.0511622	0.0216834	0.00183458	1.00766e-12
703	CPT2	1p32	0.0199013	0.00113116	0.0103867	0.209718	0.224017	0.0308301	0.000671855	0.184925	1	0.0955664	0.185566	0.340253	0.46725	0.340782	0.0632001	0.097887	0.0511622	0.0216834	0.00101188	1.00766e-12
704	C1orf123	1p32	0.0199013	0.00159897	0.0103867	0.209718	0.224017	0.00856904	0.000671855	0.184925	1	0.0955664	0.185566	0.340253	0.46725	0.340782	0.0536256	0.097887	0.0511622	0.0216834	0.00101188	1.00766e-12
705	MAGOH	1p32	0.0199013	0.00113116	0.0103867	0.209718	0.224017	0.00856904	0.000671855	0.184925	1	0.0955664	0.185566	0.340253	0.46725	0.340782	0.0536256	0.097887	0.0511622	0.0216834	0.00101188	1.00766e-12
706	LRP8	1p32	0.0130745	0.00191105	0.0103867	0.126367	0.224017	0.00440308	0.000671855	0.184925	1	0.0600507	0.185566	0.340253	0.349864	0.340782	0.0536256	0.097887	0.0511622	0.0216834	0.00311032	2.41521e-13
707	DMRTB1	1p32	0.0300006	0.00113116	0.0211395	0.199376	0.224017	0.0165193	0.000671855	0.184925	1	0.0955664	0.185566	0.43864	0.353054	0.340782	0.0447956	0.097887	0.0765256	0.0216834	0.00183458	4.22579e-13
708	GLIS1	1p32	0.0199013	0.000187853	0.0479931	0.199376	0.14356	0.00440308	0.00120573	0.184925	1	0.234515	0.185566	0.324604	0.262045	0.340782	0.0283062	0.097887	0.0522169	0.0348753	0.00101188	2.42066e-12
709	NDC1	1p32	0.0300006	0.000810435	0.0479931	0.199376	0.0917012	0.00856904	0.000569953	0.184925	1	0.159738	0.185566	0.324604	0.410547	0.340782	0.0283062	0.170386	0.113498	0.0552195	0.00183458	1.00766e-12
710	YIPF1	1p32	0.0300006	0.000560405	0.0479931	0.415492	0.14356	0.00856904	0.000569953	0.184925	1	0.159738	0.240305	0.43864	0.53717	0.340782	0.0283062	0.170386	0.113498	0.0552195	0.00183458	1.00766e-12
711	DIO1	1p32	0.0300006	0.000560405	0.0479931	0.415492	0.14356	0.0165193	0.000569953	0.184925	1	0.234515	0.240305	0.324604	0.307285	0.340782	0.0283062	0.170386	0.188575	0.0552195	0.00329222	1.00766e-12
712	HSPB11	1p32	0.0300006	0.000560405	0.0479931	0.415492	0.14356	0.0165193	0.000569953	0.184925	1	0.234515	0.240305	0.324604	0.307285	0.340782	0.0283062	0.170386	0.188575	0.0552195	0.00183458	1.00766e-12
713	LRRC42	1p32	0.0300006	0.000560405	0.0479931	0.415492	0.14356	0.0165193	0.000671855	0.184925	0.559748	0.234515	0.240305	0.324604	0.473132	0.340782	0.0283062	0.097887	0.132353	0.0552195	0.00101188	1.00766e-12
714	LDLRAD1	1p32	0.0300006	0.000315249	0.0479931	0.415492	0.0917012	0.0165193	0.000671855	0.184925	0.559748	0.251065	0.172779	0.180908	0.473132	0.340782	0.0283062	0.097887	0.0932636	0.0552195	0.000552764	2.727e-11
715	TMEM59	1p32	0.0537526	0.000315249	0.0479931	0.415492	0.0917012	0.0165193	0.000671855	0.184925	0.559748	0.159738	0.172779	0.180908	0.473132	0.340782	0.0283062	0.097887	0.0932636	0.0348753	0.000299241	6.88139e-12
716	TCEANC2	1p32	0.0537526	0.00047551	0.0479931	0.415492	0.0917012	0.0165193	0.000671855	0.237429	1	0.0700995	0.172779	0.180908	0.265536	0.340782	0.0283062	0.097887	0.0932636	0.0682373	0.000299241	1.71546e-12
717	CDCP2	1p32	0.0537526	0.000188416	0.0479931	0.415492	0.14356	0.0165193	0.000671855	0.184925	0.559748	0.0370856	0.172779	0.180908	0.262045	0.340782	0.0283062	0.097887	0.132353	0.0552195	0.000299241	1.71546e-12
718	RP11-446E24.4	1p32	0.0537526	0.000188416	0.0479931	0.415492	0.14356	0.0165193	0.000671855	0.184925	0.559748	0.0600507	0.172779	0.180908	0.188081	0.340782	0.0283062	0.097887	0.188575	0.0552195	0.000299241	9.47272e-12
719	CYB5RL	1p32	0.0537526	0.000269585	0.0479931	0.415492	0.14356	0.0165193	0.000671855	0.184925	0.559748	0.082964	0.172779	0.180908	0.188081	0.340782	0.0283062	0.097887	0.188575	0.0552195	0.000299241	9.47272e-12
720	MRPL37	1p32	0.0300006	0.00047551	0.0479931	0.415492	0.14356	0.0165193	0.000671855	0.184925	0.242442	0.082964	0.22668	0.180908	0.187614	0.340782	0.0283062	0.097887	0.188575	0.0552195	0.000299241	9.47272e-12
721	SSBP3	1p32	0.0300006	0.000109435	0.0479931	0.440315	0.224017	0.0165193	0.000671855	0.184925	0.242442	0.106618	0.185732	0.131672	0.190136	0.340782	0.0447956	0.097887	0.188575	0.246795	8.55079e-05	2.42066e-12
722	ACOT11	1p32	0.0447462	5.93996e-05	0.0272726	0.415492	0.335848	0.00856904	0.000322386	0.579118	1	0.159738	0.252674	0.180908	0.361816	1	0.069796	0.097887	0.262818	0.103199	0.0352756	6.10685e-13
723	FAM151A	1p32	0.0447462	0.000188416	0.0272726	0.415492	0.335848	0.0593072	0.000322386	0.579118	0.559748	0.159738	0.130175	0.180908	0.265536	1	0.106795	0.170386	0.262818	0.103199	0.00920743	1.02886e-13
724	MROH7	1p32	0.0774457	8.69359e-05	0.0272726	0.415492	0.335848	0.0315009	0.000569953	0.579118	0.559748	0.148673	0.130175	0.180908	0.362449	1	0.106795	0.170386	0.262818	0.103199	0.00797752	2.4763e-14
725	MROH7-TTC4	1p32	0.0368857	5.93996e-05	0.00801502	0.415492	0.335848	0.0315009	0.000569953	0.579118	0.559748	0.148673	0.321634	0.180908	0.421556	1	0.106795	0.170386	0.261081	0.0443514	0.00797752	2.4763e-14
726	TTC4	1p32	0.0368857	0.000188416	0.00801502	0.415492	0.335848	0.0593072	0.000569953	0.579118	0.559748	0.313794	0.321634	0.180908	0.41887	1	0.106795	0.170386	0.261081	0.0216834	0.00311032	2.4763e-14
727	TTC22	1p32	0.0368857	0.000187853	0.00801502	0.415492	0.335848	0.10996	0.000322386	0.513419	0.559748	0.313794	0.321634	0.180908	0.41887	1	0.106795	0.170386	0.261081	0.0216834	0.00538397	2.4763e-14
728	PARS2	1p32	0.0368857	0.000187853	0.00801502	0.415492	0.335848	0.10996	0.000322386	0.513419	0.559748	0.313794	0.321634	0.180908	0.41887	1	0.106795	0.170386	0.261081	0.0216834	0.00538397	2.4763e-14
729	C1orf177	1p32	0.0368857	0.000188416	0.00801502	0.308301	0.335848	0.269005	0.000569953	0.579118	0.559748	0.313794	0.321634	0.180908	0.315548	1	0.268641	0.170386	0.261081	0.0216834	0.00475424	1.38661e-15
730	DHCR24	1p32	0.0368857	0.000187853	0.00801502	0.199376	0.335848	0.0315009	0.000322386	0.579118	0.559748	0.313794	0.185566	0.180908	0.315548	1	0.175376	0.170386	0.188007	0.0283705	0.00311032	1.63337e-16
731	TMEM61	1p32	0.0368857	0.000188416	0.00381841	0.126367	0.335848	0.0315009	0.000322386	0.513419	0.559748	0.159738	0.321634	0.180908	0.184897	1	0.0447956	0.170386	0.113498	0.0216834	0.00101188	1.34427e-14
732	BSND	1p32	0.0368857	0.000188416	0.00801502	0.126367	0.335848	0.0315009	0.000322386	0.513419	0.559748	0.335654	0.321634	0.180908	0.184897	1	0.0283062	0.170386	0.0765256	0.0132871	0.00101188	1.34427e-14
733	PCSK9	1p32	0.0368857	0.00047551	0.00801502	0.126367	0.224435	0.0315009	0.000322386	0.513419	0.559748	0.476261	0.321813	0.180908	0.184897	1	0.0283062	0.170386	0.113498	0.119919	0.00101188	1.34427e-14
734	USP24	1p32	0.0365313	0.000127769	0.00801502	0.0474792	0.224435	0.0315009	0.000322386	0.513419	1	0.313794	0.252674	0.180908	0.154648	1	0.0536256	0.170386	0.113498	0.0812643	0.00183458	3.12232e-15
735	PPAP2B	1p32	0.0365313	0.00079652	0.0479931	0.167852	0.547056	0.10996	0.000569953	0.513419	1	0.0791936	0.0716712	0.0743867	0.121418	0.11487	0.0176538	0.170386	0.0392536	0.00179228	0.00183458	4.15914e-12
736	PRKAA2	1p32	0.0365313	0.00154412	0.0479931	0.1005	0.224435	0.10996	0.00151322	0.513419	0.343423	0.0600507	0.0326348	0.0743867	0.210976	0.11487	0.0536256	0.170386	0.0392536	0.00479549	0.00183458	4.15914e-12
737	C1orf168	1p32	0.0244062	0.0013414	0.0479931	0.0578023	0.224435	0.0593072	0.00151322	0.513419	0.242442	0.0700995	0.0457252	0.0743867	0.147092	0.340782	0.0536256	0.170386	0.025833	0.00479549	0.00101188	4.15914e-12
738	C8A	1p32	0.0244062	0.000951274	0.0479931	0.0578023	0.224435	0.10996	0.00285706	0.513419	0.242442	0.0370856	0.0635395	0.103999	0.121827	0.340782	0.0809151	0.170386	0.0392536	0.0216834	0.00101188	2.727e-11
739	C8B	1p32	0.0244062	0.000951274	0.0479931	0.0578023	0.224435	0.10996	0.00285706	0.513419	0.242442	0.0184299	0.0457252	0.103999	0.147092	0.340782	0.0809151	0.170386	0.025833	0.0216834	0.00101188	1.69802e-11
740	DAB1	1p32	0.0490534	3.87545e-05	0.0272726	0.0258707	0.269225	0.078745	0.00284258	0.237429	0.343423	0.0200338	0.0367892	0.0325438	0.0216758	0.340782	0.143701	0.170386	0.00383848	0.0354908	0.0024392	5.72788e-14
741	OMA1	1p32	0.0537526	0.000115228	0.0272726	0.0286993	0.335848	0.434147	0.0121705	0.43765	0.242442	0.114042	0.130175	0.0524559	0.0955213	1	0.235961	0.170386	0.00994505	0.0348753	0.000160613	1.00766e-12
742	TACSTD2	1p32	0.0537526	9.33153e-05	0.0272726	0.0474792	0.335848	0.434147	0.00540519	0.43765	0.242442	0.181916	0.130175	0.0524559	0.171517	1	0.316699	0.170386	0.00994505	0.0348753	0.000299241	4.15914e-12
743	MYSM1	1p32	0.0537526	6.37481e-05	0.0272726	0.0343189	0.335848	0.434147	0.00540519	0.43765	0.242442	0.0695883	0.130175	0.0821583	0.141517	1	0.316699	0.170386	0.00994505	0.0348753	0.000552764	6.85535e-11
744	JUN	1p32	0.0774457	6.37481e-05	0.0272726	0.0780776	0.335848	0.434147	0.00540519	0.43765	0.242442	0.114042	0.130175	0.0524559	0.20482	1	0.416888	0.170386	0.00994505	0.0216834	0.000160613	2.7362e-10
745	FGGY	1p32	0.0425816	0.000115228	0.0272726	0.0474792	0.0917012	0.434147	0.00285706	0.43765	0.242442	0.128861	0.185566	0.025055	0.0793738	1	0.222687	0.097887	0.00994505	0.0132871	4.5171e-05	2.727e-11
746	HOOK1	1p32	0.0365313	0.000164628	0.0479931	0.0474792	0.269303	0.67495	0.00285706	0.43765	0.242442	0.114042	0.388704	0.103999	0.138898	1	0.303455	0.170386	0.0252257	0.00803286	0.00101188	2.7362e-10
747	CYP2J2	1p32	0.0365313	0.000164628	0.0479931	0.0474792	0.0917012	0.434147	0.00285706	0.43765	0.242442	0.114042	0.388704	0.103999	0.167704	1	0.149135	0.170386	0.0252257	0.00803286	0.00101188	1.57237e-09
748	C1orf87	1p32	0.0130745	6.37481e-05	0.0479931	0.0474792	0.269303	0.434147	0.00285706	0.43765	0.242442	0.114042	0.484508	0.0743867	0.167704	1	0.149135	0.170386	0.0522169	0.00803286	0.000299241	6.85535e-11
749	NFIA	1p31	0.0368857	4.82022e-05	0.162175	0.209718	0.212724	0.403552	0.0121705	0.513419	0.0909704	0.313794	0.321813	0.0364906	0.297334	1	0.0536256	0.239197	0.0252257	0.00413149	2.80822e-05	2.4763e-14
750	TM2D1	1p31	0.124403	7.92426e-05	0.144429	0.126367	0.120175	0.71535	0.00430065	0.43765	0.242442	0.0961074	0.484508	0.0524559	0.240025	1	0.0447956	0.325283	0.0609216	0.0111132	0.000160613	7.60757e-09
751	INADL	1p31	0.0300006	6.70349e-05	0.162175	0.0474792	0.212724	0.48973	0.00114566	0.43765	0.242442	0.154122	0.388704	0.0821583	0.247494	1	0.0536256	0.529233	0.0609216	0.00413149	4.5171e-05	6.13567e-10
752	L1TD1	1p31	0.0659607	0.000285122	0.144429	0.0474792	0.386612	0.743607	0.0207728	0.43765	0.242442	0.154122	0.484508	0.0743867	0.161353	1	0.0229232	0.496231	0.0609216	0.00681773	0.000160613	5.23878e-10
753	KANK4	1p31	0.0959806	0.000166675	0.144429	0.0474792	0.269225	1	0.0207728	0.43765	0.242442	0.242005	0.484508	0.0743867	0.132858	1	0.0229232	0.496231	0.0609216	0.00681773	8.55079e-05	7.55257e-09
754	USP1	1p31	0.0959806	0.00011619	0.357778	0.0474792	0.386612	1	0.0352961	0.43765	0.0909704	0.36887	0.388704	0.0524559	0.0671616	1	0.0176538	0.496231	0.0609216	0.00681773	4.5171e-05	5.23878e-10
755	DOCK7	1p31	0.0659607	5.42192e-05	0.0840797	0.00972767	0.269225	1	0.0352961	0.43765	0.0909704	0.395608	0.40248	0.0524559	0.0530846	1	0.0176538	0.496231	0.113498	0.00681773	8.55079e-05	2.13866e-09
756	ANGPTL3	1p31	0.0959806	0.00011619	0.0840797	0.0286993	0.386612	1	0.0293667	1	0.0909704	0.395608	0.40248	0.0743867	0.0808381	1	0.013702	0.496231	0.0392536	0.00681773	8.55079e-05	1.94062e-09
757	ATG4C	1p31	0.154678	0.00011619	0.042011	0.0286993	0.386612	1	0.00540519	1	0.242442	0.36887	0.321813	0.0743867	0.130043	1	0.041305	0.496231	0.0392536	0.00413149	2.36857e-05	1.94062e-09
758	FOXD3	1p31	0.0774457	0.000565823	0.121298	0.0343189	0.269225	0.743607	0.00285706	1	0.242442	0.36887	0.240305	0.0524559	0.0782151	1	0.00303285	0.496231	0.0914508	0.0111132	8.55079e-05	1.94062e-09
759	ALG6	1p31	0.0774457	0.00147811	0.121298	0.0286993	0.269225	1	0.00285706	1	0.242442	0.242005	0.240305	0.0821583	0.0808381	1	0.00303285	0.496231	0.0608168	0.0111132	8.55079e-05	1.94062e-09
760	ITGB3BP	1p31	0.0774457	0.000933475	0.042011	0.0343189	0.18067	0.743607	0.00151322	1	0.242442	0.242005	0.240305	0.0586642	0.0671616	1	0.00177763	0.496231	0.113356	0.0178801	4.5171e-05	7.60757e-09
761	EFCAB7	1p31	0.0774457	0.00112245	0.121298	0.0286993	0.18067	0.743607	0.00151322	1	0.242442	0.242005	0.240305	0.0821583	0.0808381	1	0.00177763	0.496231	0.163483	0.0178801	0.000160613	7.60757e-09
762	PGM1	1p31	0.0774457	0.00111973	0.203238	0.0578023	0.120175	1	0.00222907	1	0.242442	0.242005	0.240305	0.122708	0.0513075	1	0.00650825	0.496231	0.0608168	0.0229212	4.5171e-05	1.94062e-09
763	ROR1	1p31	0.0537526	0.000937482	0.203238	0.0578023	0.337507	1	0.00114566	1	0.242442	0.36887	0.307578	0.0169886	0.0668198	1	0.00242834	0.744171	0.0609216	0.00247476	4.5171e-05	7.60757e-09
764	UBE2U	1p31	0.0537526	0.00689058	0.106142	0.0286993	0.30584	0.743607	0.00285706	1	0.242442	0.242005	0.293634	0.0364906	0.0808381	1	0.00650825	0.496231	0.0914508	0.00681773	8.55079e-05	2.5449e-08
765	CACHD1	1p31	0.0365313	0.00177636	0.0282121	0.0286993	0.212724	1	0.00222907	1	0.242442	0.395608	0.240305	0.0524559	0.103108	1	0.0313914	0.496231	0.0914508	0.00165066	4.5171e-05	5.91358e-09
766	RAVER2	1p31	0.0774457	0.00128699	0.0282121	0.0474792	0.425915	1	0.00879318	1	0.14323	0.395608	0.307578	0.0524559	0.0371933	1	0.0158994	0.496231	0.0914508	0.0111132	4.5171e-05	2.19243e-08
767	JAK1	1p31	0.0774457	0.000933475	0.055509	0.0474792	0.30584	1	0.00879318	1	0.14323	0.395608	0.321813	0.122708	0.0494153	1	0.0158994	0.496231	0.0608168	0.00413149	0.00017098	9.15689e-08
768	AK4	1p31	0.0447462	0.00079652	0.295773	0.0474792	0.425915	1	0.0101533	1	0.14323	0.114042	0.388704	0.207059	0.0735477	1	0.0158994	0.496231	0.138902	0.00247476	0.000160613	8.00722e-08
769	DNAJC6	1p31	0.0447462	0.000164628	0.330542	0.00972767	0.582954	0.753103	0.00430065	0.43765	0.14323	0.082964	0.497025	0.207059	0.0730486	1	0.0158994	0.496231	0.0914508	0.0178801	0.000160613	8.00722e-08
770	LEPR	1p31	0.1102	0.000342383	0.295773	0.00514736	0.269225	0.753103	0.0121705	0.43765	0.14323	0.024538	0.605466	0.103999	0.0943996	1	0.0247533	0.496231	0.0914508	0.0283705	0.000299241	2.19243e-08
771	LEPROT	1p31	0.0659607	0.000342383	0.295773	0.00972767	0.386612	0.753103	0.0121705	0.43765	0.14323	0.0416067	0.605466	0.143259	0.0915902	1	0.0310697	0.496231	0.0914508	0.0443514	0.000299241	8.00722e-08
772	PDE4B	1p31	0.0659607	9.75526e-05	0.0282121	0.00514736	0.457381	0.403552	0.0352961	0.43765	0.0127169	0.196642	0.497025	0.165221	0.0578456	1	0.00856157	0.496231	0.0914508	0.0091719	8.55079e-05	1.06727e-10
773	SGIP1	1p31	0.0447462	0.000161023	0.042011	0.0258707	0.269225	0.53153	0.141471	0.513419	0.0127169	0.423103	0.484508	0.207059	0.00657165	1	0.00856157	0.496231	0.0608168	0.0111132	0.000299241	6.85535e-11
774	TCTEX1D1	1p31	0.0447462	0.000571277	0.144429	0.0343189	0.386612	0.743607	0.0794668	0.579118	0.0440183	0.242005	0.484508	0.131672	0.0109627	1	0.00856157	0.325283	0.138902	0.0178801	0.00101188	4.20607e-09
775	INSL5	1p31	0.0659607	6.86728e-05	0.121298	0.0343189	0.386612	0.743607	0.0794668	0.43765	0.0440183	0.242005	0.484508	0.131672	0.0109924	1	0.00856157	0.325283	0.138902	0.0354908	0.00101188	4.20607e-09
776	WDR78	1p31	0.0659607	3.10106e-05	0.121298	0.0343189	0.269225	0.367181	0.0484679	0.43765	0.0440183	0.242005	0.484508	0.143259	0.0221557	1	0.00856157	0.325283	0.0914508	0.0229212	0.00101188	1.07933e-09
777	MIER1	1p31	0.0447462	3.10106e-05	0.042011	0.0343189	0.269303	0.743607	0.0484679	0.43765	0.0127169	0.154122	0.484508	0.0743867	0.0376887	1	0.014115	0.325283	0.138902	0.00681773	0.000552764	1.07933e-09
778	SLC35D1	1p31	0.0659607	1.57573e-05	0.042011	0.0343189	0.269225	0.48973	0.0484679	0.43765	0.0127169	0.154122	0.484508	0.103999	0.0208421	1	0.0108924	0.325283	0.0437771	0.00681773	0.000552764	1.07933e-09
779	C1orf141	1p31	0.0300006	1.04221e-05	0.121298	0.0286993	0.582954	0.48973	0.0484679	0.134572	0.0127169	0.154122	0.307578	0.103999	0.0221557	1	0.103346	0.325283	0.027704	0.0111132	0.00311032	4.20607e-09
780	IL23R	1p31	0.0300006	1.04221e-05	0.357778	0.0286993	0.584542	0.48973	0.0484679	0.134572	0.0440183	0.154122	0.307578	0.103999	0.0289552	1	0.103346	0.325283	0.0706734	0.0111132	0.00101188	1.61849e-08
781	IL12RB2	1p31	0.0447462	1.04221e-05	0.203238	0.0286993	0.582954	0.48973	0.05919	0.134572	0.14323	0.0961074	0.40248	0.154442	0.039704	1	0.103346	0.325283	0.0437771	0.00681773	0.00177659	1.61849e-08
782	IL12RB2	1p31	0.0447462	1.04221e-05	0.203238	0.0286993	0.582954	0.48973	0.05919	0.134572	0.14323	0.0961074	0.40248	0.154442	0.039704	1	0.103346	0.325283	0.0437771	0.00681773	0.000552764	1.61849e-08
783	SERBP1	1p31	0.0659607	2.93994e-06	0.203238	0.0286993	0.582954	0.48973	0.05919	0.134572	0.14323	0.0192682	0.307578	0.154442	0.0221557	1	0.0632001	0.325283	0.0437771	0.00681773	0.000552764	1.61849e-08
784	GADD45A	1p31	0.0447462	9.39507e-06	0.203238	0.0286993	0.774369	0.48973	0.05919	0.134572	0.0440183	0.082964	0.172779	0.103999	0.039704	1	0.0536256	0.325283	0.027704	0.00569146	0.000299241	6.14624e-08
785	GNG12	1p31	0.0447462	1.80859e-05	0.203238	0.0286993	0.774369	0.48973	0.05919	0.134572	0.0127169	0.082964	0.172779	0.103999	0.0883414	1	0.0229232	0.529233	0.0914508	0.00569146	0.00177659	1.61849e-08
786	DIRAS3	1p31	0.0959806	4.07767e-05	0.106142	0.0286993	0.774369	0.323277	0.05919	0.134572	0.0127169	0.242005	0.293634	0.103999	0.0648849	1	0.0536256	0.325283	0.138902	0.0091719	0.000552764	1.61849e-08
787	WLS	1p31	0.0659607	4.05308e-05	0.106142	0.0286993	0.774369	0.323277	0.0352961	0.134572	0.0127169	0.242005	0.293634	0.103999	0.039704	1	0.0536256	0.325283	0.0914508	0.00569146	0.000552764	2.19243e-08
788	RPE65	1p31	0.137676	4.66728e-05	0.106142	0.0286993	1	0.48973	0.0268058	0.134572	0.0440183	0.560068	0.388704	0.103999	0.0532875	1	0.0176538	0.496231	0.138902	0.00569146	0.000552764	4.20607e-09
789	DEPDC1	1p31	0.137676	4.66728e-05	0.106142	0.00972767	1	0.48973	0.0268058	0.134572	0.0440183	0.560068	0.388704	0.103999	0.0508751	1	0.0283062	0.496231	0.201093	0.00569146	0.000299241	4.20607e-09
790	LRRC7	1p31	0.0659607	1.56914e-05	0.055509	0.0463721	1	0.403552	0.0121705	0.184925	0.0909704	0.777799	0.140722	0.0169886	0.232382	1	0.0809151	0.325283	0.0609216	0.00749468	0.000561751	6.14624e-08
791	LRRC40	1p31	0.0959806	4.07767e-05	0.106142	0.0258707	0.774369	0.246234	0.0207728	0.134572	0.0909704	0.777799	0.240305	0.0364906	0.183514	1	0.0809151	0.325283	0.0914508	0.0118253	0.000160613	1.61849e-08
792	SRSF11	1p31	0.0959806	0.000109435	0.106142	0.0148202	0.774369	0.246234	0.0207728	0.134572	0.0909704	0.777799	0.240305	0.0364906	0.180279	1	0.041305	0.325283	0.138902	0.00749468	0.000160613	1.61849e-08
793	ANKRD13C	1p31	0.0959806	0.000160252	0.106142	0.0148202	0.774369	0.246234	0.0207728	0.184925	0.0909704	0.777799	0.321813	0.0364906	0.180279	1	0.041305	0.325283	0.138902	0.00469282	0.000160613	6.14624e-08
794	HHLA3	1p31	0.0959806	0.000160252	0.295773	0.0148202	0.774369	0.367181	0.0352961	0.184925	0.0909704	0.777799	0.321634	0.0524559	0.307206	1	0.041305	0.325283	0.138902	0.00469282	0.000160613	2.30183e-07
795	AL158839.1	1p31	0.0959806	0.000229574	0.295773	0.0148202	0.774369	0.367181	0.0352961	0.184925	0.0909704	0.777799	0.321813	0.0524559	0.307206	1	0.041305	0.325283	0.138902	0.00469282	0.000160613	2.30183e-07
796	CTH	1p31	0.0959806	0.000161023	0.295773	0.0148202	0.774369	0.53153	0.0352961	0.184925	0.0909704	0.777799	0.414471	0.0821583	0.362094	1	0.0632001	0.325283	0.0914508	0.00290469	0.000561751	6.14624e-08
797	PTGER3	1p31	0.154678	0.00113365	0.330542	0.00474183	0.547056	0.367181	0.0121705	0.513419	0.0909704	0.292902	0.425464	0.0524559	0.220469	1	0.041305	0.325283	0.0608168	0.00469282	0.00100403	1.01754e-06
798	ZRANB2	1p31	0.154678	0.00113365	0.330542	0.00474183	0.547056	0.246234	0.0207728	0.513419	0.0909704	0.292902	0.425464	0.103999	0.263221	1	0.0632001	0.325283	0.0914508	0.0283167	0.000561751	2.8785e-07
799	NEGR1	1p31	0.0425816	0.000279502	0.709867	0.00269402	0.0799125	0.843314	0.0182702	1	0.365585	0.439947	0.0464825	0.00470571	0.0620696	0.340782	0.010071	0.205187	0.0339009	0.0117544	5.0273e-05	7.55257e-09
800	LRRIQ3	1p31	0.0959806	0.00297058	0.251737	0.00405598	0.425915	0.102759	0.00498805	0.513419	1	0.560068	0.0635218	0.122708	0.0556764	1	0.0168199	0.496231	0.0608168	0.0839261	2.36857e-05	3.53292e-06
801	FPGT	1p31	0.137676	0.00255412	0.251737	0.00405598	0.269303	0.160897	0.00498805	0.513419	0.559748	0.560068	0.0854325	0.122708	0.0556764	1	0.014115	0.496231	0.0608168	0.0839261	4.5171e-05	3.53292e-06
802	FPGT-TNNI3K	1p31	0.0659607	0.00294352	0.251737	0.00405598	0.269303	0.0643099	0.00668837	0.513419	0.559748	0.560068	0.122985	0.1756	0.0455867	1	0.00399002	0.496231	0.0609216	0.130953	9.30968e-05	3.53292e-06
803	TNNI3K	1p31	0.0659607	0.00294352	0.330542	0.00405598	0.269303	0.0643099	0.00668837	0.513419	0.559748	0.560068	0.122985	0.1756	0.0455867	1	0.00650825	0.496231	0.0609216	0.130953	0.000311322	3.53292e-06
804	LRRC53	1p31	0.0659607	0.00544195	1	0.00405598	0.269303	0.102759	0.00668837	0.513419	0.559748	0.560068	0.0635218	0.113466	0.0730486	1	0.00856157	0.496231	0.0608168	0.119038	0.000311322	3.53292e-06
805	ERICH3	1p31	0.0447462	0.00544195	1	0.0020861	0.269303	0.0643099	0.00498805	0.513419	0.559748	0.560068	0.0635218	0.0821583	0.0735477	1	0.0168199	0.496231	0.0608168	0.103306	0.000311322	1.20306e-05
806	CRYZ	1p31	0.1102	0.0040202	1	0.0010646	0.269303	0.102759	0.00498805	0.513419	0.420909	0.560068	0.0635218	0.113466	0.0730486	1	0.014115	0.496231	0.0914508	0.153595	0.000561751	1.20306e-05
807	TYW3	1p31	0.1102	0.0040202	1	0.0020861	0.18067	0.102759	0.00498805	0.513419	0.420909	0.560068	0.0635218	0.113466	0.0730486	1	0.00856157	0.496231	0.0914508	0.112707	0.000561751	1.20306e-05
808	LHX8	1p31	0.0300006	0.00213163	0.709867	0.0020861	0.269303	0.280507	0.00668837	0.513419	0.420909	0.242005	0.0468373	0.122708	0.0436199	1	0.00512485	0.496231	0.138902	0.0360902	8.55079e-05	1.20306e-05
809	SLC44A5	1p31	0.0300006	0.00111973	0.709867	0.00474183	0.120175	0.460672	0.00369387	0.579118	1	0.777799	0.122985	0.122708	0.0387385	1	0.00177763	0.744171	0.0914508	0.024738	4.5171e-05	1.20306e-05
810	ACADM	1p31	0.0300006	0.00047551	0.709867	0.0020861	0.269225	0.310645	0.00668837	0.513419	1	0.242005	0.122985	0.0821583	0.035586	1	0.00650825	0.744171	0.201183	0.031413	4.5171e-05	1.01754e-06
811	RABGGTB	1p31	0.0300006	0.00047551	0.709867	0.0020861	0.269225	0.434282	0.00668837	0.513419	1	0.242005	0.122985	0.0821583	0.0455867	1	0.0168199	0.744171	0.201183	0.0268805	8.55079e-05	3.53292e-06
812	MSH4	1p31	0.0300006	0.000804031	0.709867	0.0020861	0.269225	0.434282	0.00668837	0.513419	1	0.242005	0.122949	0.113466	0.0578456	1	0.0168199	0.744171	0.201093	0.0268805	0.000311322	3.53292e-06
813	ASB17	1p31	0.0300006	0.000804031	0.709867	0.0020861	0.269225	0.434282	0.00668837	0.513419	1	0.242005	0.122949	0.113466	0.0536797	1	0.00650825	0.744171	0.201093	0.0268805	0.00017098	3.53292e-06
814	ST6GALNAC3	1p31	0.0199013	0.00079652	0.295773	0.0010646	0.30584	0.460672	0.00154391	0.513419	1	0.0961074	0.092626	0.0524559	0.0152485	1	0.00320616	0.529233	0.138902	0.0360902	7.55712e-06	3.57147e-06
815	ST6GALNAC5	1p31	0.0300006	0.00184954	0.469314	0.0020861	0.269225	0.280507	0.00777851	0.43765	1	0.154122	0.0854325	0.0462977	0.0234583	1	0.0313914	0.744171	0.136388	0.0737931	0.00017098	3.53292e-06
816	PIGK	1p31	0.0199013	0.00067529	0.265534	0.0020861	0.269225	0.280507	0.00777851	0.43765	1	0.154122	0.0635218	0.0743867	0.070309	1	0.0313914	1	0.138902	0.051962	4.5171e-05	1.20306e-05
817	AK5	1p31	0.0244062	0.000342383	0.512626	0.00474183	0.269303	0.280507	0.00964922	0.43765	1	0.154122	0.0468373	0.0524559	0.0556764	1	0.0272947	1	0.32687	0.0408755	2.36857e-05	3.53292e-06
818	ZZZ3	1p31	0.0130745	0.000406903	0.469314	0.0020861	0.425915	0.434282	0.00964922	0.43765	0.559748	0.0961074	0.0468373	0.0743867	0.0135788	1	0.000877894	0.744171	0.201093	0.024738	1.23313e-05	1.17079e-05
819	USP33	1p31	0.0130745	0.000571277	0.512626	0.0020861	0.425915	0.434282	0.00561198	0.43765	0.559748	0.114042	0.0468373	0.0743867	0.0250082	1	0.00145303	0.744171	0.136388	0.016743	3.27484e-06	1.17079e-05
820	FAM73A	1p31	0.00851382	0.000804031	0.469314	0.0020861	0.30584	0.310645	0.00561198	0.43765	0.559748	0.114042	0.0464825	0.0364906	0.0532875	1	0.00145303	0.762133	0.201093	0.0360902	1.67123e-06	1.17079e-05
821	NEXN	1p31	0.0368857	0.000571277	0.265534	0.000543715	0.30584	0.310645	0.00964922	0.43765	0.559748	0.0961074	0.0468373	0.0524559	0.0536797	1	0.00389836	0.762133	0.201093	0.0360902	1.67123e-06	1.17079e-05
822	FUBP1	1p31	0.0368857	0.000406903	0.265534	0.000543715	0.610527	0.310645	0.00964922	0.43765	1	0.0350007	0.0468373	0.0524559	0.0532875	1	0.00145303	0.762133	0.136388	0.051962	3.27484e-06	1.17079e-05
823	GIPC2	1p31	0.0537526	0.000402166	0.265534	0.000543715	0.582954	0.310645	0.00964922	0.43765	1	0.0350007	0.092626	0.0665632	0.0556764	0.340782	0.00304428	0.762133	0.136388	0.0360902	3.27484e-06	3.75236e-05
824	DNAJB4	1p31	0.0537526	0.000406903	0.265534	0.000543715	0.582954	0.310645	0.00964922	0.43765	1	0.0350007	0.122985	0.0665632	0.0677644	1	0.00145303	1	0.136388	0.0360902	1.23313e-05	3.75236e-05
825	PTGFR	1p31	0.124574	0.000406903	0.265534	0.000845606	0.386612	0.216897	0.00964922	0.43765	0.559748	0.0350007	0.0690293	0.0665632	0.041584	0.340782	0.00304428	0.744171	0.136388	0.024738	5.0273e-05	0.000117328
826	IFI44L	1p31	0.0537526	0.000406903	0.265534	0.000845606	0.269225	0.310645	0.00561198	0.43765	0.559748	0.0350007	0.092626	0.094329	0.0556764	0.340782	0.00389836	1	0.288359	0.0581108	1.23313e-05	0.000117328
827	IFI44	1p31	0.0537526	0.000804031	0.265534	0.000845606	0.269225	0.310645	0.00561198	0.43765	0.559748	0.0350007	0.092626	0.094329	0.070309	0.340782	0.00320616	1	0.288359	0.0815012	1.23313e-05	0.000117328
828	ELTD1	1p31	0.0368857	0.00113365	0.265534	0.000420021	0.386612	0.310645	0.00561198	0.43765	1	0.0961074	0.130371	0.0462977	0.0248791	0.340782	0.00177763	1	0.201093	0.0642739	1.23313e-05	0.000117328
829	LPHN2	1p31	0.019544	0.00169614	1	0.000211039	0.269225	0.648771	0.00482819	0.43765	1	0.0350007	0.106421	0.0743867	0.127457	0.340782	0.00650825	1	0.0392536	0.111273	1.67123e-06	9.15689e-08
830	TTLL7	1p31	0.0490534	0.00569936	0.330542	0.0020861	0.386612	0.823928	0.00190129	0.350294	1	0.0777311	0.169473	0.00966266	0.312131	1	0.00650825	1	0.0914508	0.104027	6.37594e-06	0.000117328
831	PRKACB	1p31	0.0340365	0.0100224	0.330542	0.00270624	0.269225	0.831131	0.00482819	0.350294	1	0.154122	0.138337	0.00966266	0.267965	1	0.0202494	1	0.0914508	0.0555865	1.67123e-06	9.94813e-05
832	SAMD13	1p31	0.0698615	0.0386286	0.330542	0.00270624	0.386612	0.521841	0.00239294	0.350294	1	0.0777311	0.138337	0.0181189	0.32054	1	0.00512485	1	0.138902	0.0765361	6.37594e-06	1.17079e-05
833	DNASE2B	1p31	0.0982309	0.0387763	0.330542	0.00270624	0.547056	0.663087	0.00239294	0.350294	1	0.133438	0.178088	0.00966266	0.224561	1	0.00512485	1	0.138902	0.0765361	1.23313e-05	1.17079e-05
834	RPF1	1p22	0.0698615	0.0386286	0.330542	0.00142743	0.547056	0.823928	0.00239294	0.350294	1	0.133438	0.169473	0.00966266	0.375713	1	0.00234519	1	0.138902	0.0765361	1.23313e-05	1.17079e-05
835	GNG5	1p22	0.0698615	0.0386286	0.330542	0.00270624	0.547056	0.823928	0.00239294	0.350294	1	0.133438	0.169473	0.00966266	0.435903	1	0.00234519	1	0.138902	0.104027	1.23313e-05	1.17079e-05
836	CTBS	1p22	0.0698615	0.0386286	0.330542	0.00270624	0.753972	1	0.00239294	0.350294	1	0.133438	0.169473	0.0149323	0.506601	1	0.00512485	1	0.138902	0.104027	1.23313e-05	3.75236e-05
837	SSX2IP	1p22	0.0698615	0.0205421	0.203238	0.00112475	0.753972	0.663087	0.000642658	0.350294	1	0.106631	0.169473	0.0149323	0.375713	1	0.00512485	1	0.0914508	0.0765361	2.36857e-05	3.57147e-06
838	LPAR3	1p22	0.0490534	0.0205421	0.526664	0.00112475	0.753972	0.503864	0.000642658	0.350294	1	0.0356397	0.169473	0.0149323	0.379415	1	0.00512485	0.762133	0.0914508	0.147959	2.36857e-05	1.02528e-06
839	MCOLN2	1p22	0.0340365	0.0283545	0.330542	0.00270624	0.753972	0.503864	0.00134815	0.350294	1	0.0356397	0.169473	0.0149323	0.439877	1	0.00856157	0.762133	0.138902	0.203287	9.30968e-05	3.0934e-07
840	WDR63	1p22	0.0340365	0.0171118	0.330542	0.00112475	0.547056	0.483641	0.00134815	0.350294	1	0.0356397	0.0748194	0.0149323	0.220469	1	0.00856157	0.778311	0.138902	0.118368	2.69332e-05	2.5449e-08
841	MCOLN3	1p22	0.0340365	0.0157635	0.330542	0.00112475	0.547056	0.483641	0.00134815	0.350294	1	0.0356397	0.130371	0.0149323	0.312131	1	0.00856157	0.762133	0.136388	0.15615	9.30968e-05	8.99697e-08
842	SYDE2	1p22	0.0340365	0.0120695	0.330542	0.00112475	0.753972	0.483641	0.00482819	0.350294	1	0.106631	0.130371	0.0149323	0.254468	1	0.00856157	0.762133	0.0914508	0.15615	0.000169006	2.5449e-08
843	C1orf52	1p22	0.0490534	0.00836438	0.330542	0.00112475	0.753972	0.483641	0.00423866	0.350294	0.559748	0.106631	0.130371	0.00966266	0.254671	1	0.0229232	0.762133	0.138902	0.203287	9.30968e-05	3.12664e-07
844	BCL10	1p22	0.0340365	0.00836438	0.330542	0.00112475	0.753972	0.483641	0.00423866	0.350294	0.559748	0.106631	0.130371	0.00966266	0.254671	1	0.0229232	0.762133	0.138902	0.270586	9.30968e-05	3.12664e-07
845	DDAH1	1p22	0.0559111	0.0303406	0.330542	0.00112475	0.547056	0.648771	0.00482819	0.350294	0.559748	0.0441901	0.130371	0.00966266	0.216638	1	0.014115	0.762133	0.0608168	0.125306	9.37011e-05	2.5449e-08
846	CYR61	1p22	0.0490534	0.0111174	0.330542	0.0037667	0.547056	0.337357	0.00796443	0.350294	0.559748	0.0356397	0.217836	0.0149323	0.302529	1	0.0108924	0.762133	0.136388	0.270586	0.000169006	8.99697e-08
847	ZNHIT6	1p22	0.0698615	0.0145229	0.330542	0.0037667	0.547056	0.337357	0.00423866	0.350294	0.559748	0.0356397	0.169473	0.0149323	0.36241	1	0.0108924	0.762133	0.138902	0.15615	5.0273e-05	3.33007e-06
848	COL24A1	1p22	0.0490534	0.00694299	0.526664	0.00142743	0.386612	0.648771	0.00239294	0.43765	0.559748	0.106631	0.178088	0.0181189	0.276842	1	0.014115	0.268786	0.138902	0.164093	5.0273e-05	1.0584e-05
849	ODF2L	1p22	0.0617199	0.0111048	0.330542	0.00112475	0.547056	0.794906	0.00190129	0.350294	0.559748	0.04165	0.169473	0.0227852	0.307206	1	0.0108924	0.397783	0.138902	0.261083	5.0273e-05	3.57147e-06
850	CLCA2	1p22	0.0617199	0.00836438	0.330542	0.0037667	0.547056	0.794906	0.00190129	0.350294	0.559748	0.04165	0.169473	0.0227852	0.258812	1	0.0108924	0.397783	0.136388	0.261083	5.0273e-05	3.57147e-06
851	CLCA1	1p22	0.0617199	0.00836438	0.203238	0.0037667	0.547056	0.794906	0.00239294	0.350294	0.559748	0.0212683	0.169473	0.0149323	0.258812	1	0.014115	0.397783	0.136388	0.261083	5.0273e-05	3.57147e-06
852	CLCA4	1p22	0.0617199	0.00836438	0.203238	0.0037667	0.547056	0.794906	0.00190129	0.350294	0.559748	0.0212683	0.130371	0.0227852	0.307206	1	0.014115	0.397783	0.136388	0.33067	0.000169006	1.17079e-05
853	SH3GLB1	1p22	0.13623	0.00836438	0.526664	0.0037667	0.547056	0.613455	0.00190129	0.350294	0.559748	0.00142665	0.130371	0.0343082	0.180279	1	0.0176538	0.397783	0.201093	0.422566	5.0273e-05	1.17079e-05
854	2015-09-01	1p22	0.0982309	0.00922741	0.526664	0.00514736	0.547056	0.460672	0.00190129	0.350294	0.559748	0.00545651	0.130371	0.0343082	0.147398	1	0.0176538	0.397783	0.201093	0.623439	5.0273e-05	1.17079e-05
855	HS2ST1	1p22	0.0490534	0.00293853	0.357778	0.0069038	0.547056	0.460672	0.00190129	0.350294	0.559748	0.00545651	0.0992449	0.0343082	0.18701	1	0.0229232	0.397783	0.201093	0.517001	9.37011e-05	1.17079e-05
856	RP5-1052I5.2	1p22	0.0490534	0.00141064	0.526664	0.0069038	0.547056	0.460672	0.00190129	0.350294	0.559748	0.00545651	0.0992449	0.028588	0.224561	1	0.0536256	0.397783	0.201093	0.517001	9.37011e-05	1.17079e-05
857	LMO4	1p22	0.0340365	0.00293853	0.526664	0.0069038	0.547056	0.460672	0.000642658	0.43765	0.559748	0.00545651	0.130371	0.028588	0.225649	0.548177	0.0283062	0.762133	0.138902	0.623439	7.55712e-06	1.17079e-05
858	PKN2	1p22	0.0871291	0.00141064	0.38115	0.0127154	0.753972	0.337357	0.0178743	0.43765	0.559748	0.00545651	0.0810992	0.00929117	0.509863	1	0.00512485	0.762133	0.138902	0.422566	4.98001e-05	2.8785e-07
859	GTF2B	1p22	0.0783464	0.00101884	0.38115	0.0127154	0.753972	0.216897	0.0111645	0.43765	0.559748	0.00545651	0.0810992	0.00577611	0.444216	1	0.0041016	1	0.201093	0.340504	1.51891e-05	2.8785e-07
860	CCBL2	1p22	0.0559111	0.00101884	0.38115	0.0069038	0.547056	0.148147	0.0111645	0.43765	0.242442	0.00545651	0.106421	0.00929117	0.267965	1	0.0041016	1	0.201093	0.340504	1.51891e-05	3.57147e-06
861	RBMXL1	1p22	0.0559111	0.0014076	0.555199	0.0232838	0.547056	0.148147	0.0111645	0.43765	0.242442	0.00545651	0.138337	0.00929117	0.316304	1	0.0041016	1	0.201183	0.340504	1.51891e-05	3.57147e-06
862	GBP3	1p22	0.0559111	0.0014076	0.555199	0.0419702	0.547056	0.148147	0.0111645	0.43765	0.242442	0.00545651	0.138337	0.00929117	0.316304	1	0.0041016	1	0.201093	0.340504	8.15257e-06	3.57147e-06
863	GBP1	1p22	0.0871291	0.000737885	0.555199	0.0419702	0.547056	0.216897	0.0111645	0.43765	0.242442	0.00545651	0.138337	0.00929117	0.435903	1	0.0041016	1	0.201183	0.340504	2.06068e-06	1.06701e-06
864	GBP2	1p22	0.0783464	0.000535104	0.555199	0.0419702	0.547056	0.148147	0.0111645	0.43765	0.242442	0.00545651	0.138337	0.00929117	0.435903	1	0.014115	1	0.201183	0.270586	1.06515e-06	1.01754e-06
865	GBP7	1p22	0.0783464	0.000535104	0.555199	0.0419702	0.547056	0.241412	0.0111645	0.43765	0.242442	0.00545651	0.138337	0.00929117	0.435903	1	0.014115	1	0.201093	0.270586	1.06515e-06	1.01754e-06
866	GBP4	1p22	0.0783464	0.000535104	0.38115	0.0419702	0.547056	0.241412	0.0111645	0.43765	0.242442	0.00545651	0.138337	0.0147605	0.435903	1	0.014115	1	0.201093	0.212119	1.06515e-06	3.53292e-06
867	GBP5	1p22	0.0783464	0.000383704	0.251737	0.109522	0.547056	0.241412	0.0111645	0.43765	0.242442	0.00545651	0.138337	0.0147605	0.435903	1	0.00856157	0.762133	0.201093	0.270586	2.06068e-06	4.01098e-05
868	GBP6	1p22	0.0559111	0.000383704	0.144429	0.109522	0.753972	0.0991788	0.0131264	0.43765	0.242442	0.00142665	0.178088	0.0147605	0.375713	1	0.00856157	0.762133	0.201093	0.340504	3.95993e-06	4.01098e-05
869	LRRC8B	1p22	0.0783464	0.000272842	0.555199	0.0419702	0.753972	0.169123	0.00796443	0.513419	0.242442	0.000614638	0.138337	0.0231425	0.225649	1	0.0168199	0.762133	0.201093	0.422566	3.95993e-06	1.20306e-05
870	LRRC8C	1p22	0.0559111	0.000383704	0.555199	0.0127154	0.753972	0.169123	0.00796443	0.513419	0.242442	0.000614638	0.138337	0.00929117	0.225649	1	0.0168199	0.397783	0.0706734	0.340504	2.80822e-05	3.75236e-05
871	RP11-302M6.4	1p22	0.0559111	0.000194395	0.38115	0.0069038	0.753972	0.116184	0.00796443	0.513419	0.242442	0.000614638	0.138337	0.00577611	0.18701	1	0.0105199	0.397783	0.0706734	0.340504	2.80822e-05	1.17079e-05
872	LRRC8D	1p22	0.0559111	0.000194395	0.38115	0.0069038	0.753972	0.116184	0.00796443	0.513419	0.242442	0.000614638	0.138337	0.00929117	0.225649	1	0.0265518	0.397783	0.0685452	0.340504	2.80822e-05	3.75236e-05
873	ZNF326	1p22	0.0559111	0.000388781	0.162175	0.0037667	0.753972	0.169123	0.0150623	0.513419	0.242442	0.00142665	0.138337	0.0147605	0.375713	1	0.0310697	0.397783	0.0685452	0.349833	2.80822e-05	1.17079e-05
874	BARHL2	1p22	0.0490534	0.00061101	0.568195	0.00112475	0.753972	0.241412	0.0150623	0.579118	0.242442	0.00450036	0.169473	0.00929117	0.657815	1	0.0105199	0.397783	0.0706734	0.220616	2.80822e-05	0.00230688
875	ZNF644	1p22	0.0490534	0.00061101	0.568195	0.0037667	0.269225	0.263901	0.00591053	0.237429	0.559748	0.00219596	0.0992449	0.00354878	0.509863	1	0.0105199	0.397783	0.027704	0.367123	5.15081e-05	0.00105336
876	HFM1	1p22	0.0340365	0.00130801	0.42157	0.0037667	0.269225	0.402075	0.00591053	0.237429	1	0.00204552	0.178088	0.00577611	0.228881	1	0.0247533	0.268786	0.027704	0.236656	5.15081e-05	0.00105336
877	CDC7	1p22	0.11888	0.00130801	0.587996	0.0037667	0.269225	0.382663	0.00591053	0.237429	0.559748	0.00219596	0.130371	0.00929117	0.103108	1	0.0703234	0.268786	0.0103396	0.22879	9.37011e-05	0.00105336
878	TGFBR3	1p22	0.03945	0.00221123	0.42157	0.0069038	0.269225	0.284585	0.00591053	0.579118	0.0909704	0.00219596	0.178088	0.00577611	0.0668198	1	0.0539804	0.361847	0.0103396	0.186469	2.69332e-05	0.000117328
879	BRDT	1p22	0.0275429	0.00130801	0.42157	0.0127154	0.269225	0.382663	0.00591053	0.513419	0.343423	0.00545651	0.178088	0.00354878	0.18701	0.548177	0.0310697	0.361847	0.0166239	0.288336	1.43194e-05	3.75236e-05
880	EPHX4	1p22	0.0275429	0.000965364	0.42157	0.0127154	0.269225	0.382663	0.00591053	0.513419	0.343423	0.0107668	0.22688	0.00354878	0.224561	0.548177	0.0310697	0.361847	0.0168063	0.288336	1.43194e-05	0.00035697
881	SETSIP	1p22	0.0275429	0.000698048	0.42157	0.0127154	0.269225	0.382663	0.00591053	0.513419	0.343423	0.0107668	0.285832	0.00354878	0.225649	0.548177	0.0310697	0.361847	0.0168063	0.288336	1.43194e-05	0.00035697
882	BTBD8	1p22	0.0275429	0.000265789	0.42157	0.0127154	0.269225	0.382663	0.00591053	0.184925	0.343423	0.00913762	0.22688	0.00760541	0.18701	0.548177	0.0202494	0.361847	0.0168063	0.288336	1.43194e-05	0.00035697
883	KIAA1107	1p22	0.0275429	0.000965364	0.42157	0.0127154	0.269225	0.284585	0.0150623	0.237429	1	0.0107668	0.285832	0.00215605	0.18701	0.548177	0.0310697	0.361847	0.106936	0.22879	1.43194e-05	0.00035697
884	C1orf146	1p22	0.0275429	0.000698048	0.42157	0.0127154	0.269225	0.284585	0.0150623	0.237429	1	0.0107668	0.22688	0.00354878	0.123526	0.548177	0.0168199	0.361847	0.106936	0.22879	1.43194e-05	0.00035697
885	GLMN	1p22	0.03945	0.000265789	0.42157	0.0127154	0.269225	0.303664	0.0150623	0.184925	1	0.0107668	0.22688	0.00354878	0.123526	0.548177	0.0168199	0.361847	0.106936	0.22879	7.55712e-06	0.00035697
886	RPAP2	1p22	0.0275429	0.000265789	0.42157	0.0127154	0.269225	0.177971	0.0150623	0.184925	1	0.0107668	0.22688	0.00354878	0.123526	0.548177	0.0202494	0.239197	0.0685452	0.22879	7.55712e-06	0.00035697
887	GFI1	1p22	0.137688	8.04929e-05	0.42157	0.0232838	0.386612	0.177971	0.023303	0.184925	1	0.00545651	0.178088	0.00354878	0.123526	0.548177	0.0310697	0.361847	0.0685452	0.179247	7.55712e-06	0.00035697
888	EVI5	1p22	0.0548247	9.5191e-05	0.292558	0.0419702	0.386612	0.150806	0.0269611	0.237429	1	0.000614638	0.0810992	0.00354878	0.126769	0.548177	0.0210752	0.361847	0.0706734	0.111628	2.79076e-07	0.00035697
889	RPL5	1p22	0.0352107	0.000161139	0.292558	0.0232838	0.269303	0.215003	0.023303	0.237429	1	0.00545651	0.0607188	0.00149429	0.075785	0.548177	0.0313914	0.361847	0.0706734	0.236656	8.15257e-06	0.00035697
890	FAM69A	1p22	0.0247187	0.000301964	0.292558	0.0232838	0.120175	0.215003	0.023303	0.237429	1	0.00913762	0.0607188	0.00149429	0.0980215	0.548177	0.0313914	0.361847	0.0437771	0.236656	8.15257e-06	0.00035697
891	MTF2	1p22	0.0127175	0.000161139	0.292558	0.0232838	0.269225	0.0918153	0.023303	0.184925	1	0.0182542	0.0450321	0.000510896	0.060561	0.548177	0.0462116	0.361847	0.0437771	0.138694	1.51891e-05	0.00035697
892	TMED5	1p22	0.00560833	0.000161139	0.292558	0.0232838	0.269225	0.128884	0.023303	0.184925	1	0.0212683	0.0450321	0.000878046	0.0601896	0.548177	0.0736296	0.361847	0.138902	0.138694	8.15257e-06	0.000117328
893	CCDC18	1p22	0.00367187	0.000133287	0.292558	0.0232838	0.584542	0.128884	0.023303	0.184925	1	0.0212683	0.0607188	0.000878046	0.0624746	0.548177	0.0462116	0.361847	0.0914508	0.179247	2.06068e-06	0.000117328
894	DR1	1p22	0.00367187	3.31803e-05	0.42157	0.0419702	0.584542	0.117499	0.0150623	0.184925	1	0.04165	0.0450321	0.000878046	0.127457	1	0.0313914	0.529233	0.138902	0.22879	3.95993e-06	0.000117328
895	FNBP1L	1p22	0.00560833	0.000115297	0.42157	0.0419702	0.224017	0.164603	0.0150623	0.184925	1	0.106631	0.0607188	0.001296	0.0812978	1	0.0210752	0.529233	0.0914508	0.288336	2.06068e-06	3.75236e-05
896	BCAR3	1p22	0.0100563	2.28047e-05	0.313526	0.0419702	0.14356	0.164603	0.0291519	0.184925	1	0.133438	0.0607188	0.001296	0.127457	1	0.0118076	0.762133	0.0914508	0.22879	2.06068e-06	3.57147e-06
897	DNTTIP2	1p22	0.0216583	0.0001151	0.599986	0.0419702	0.224017	0.402075	0.0269611	0.184925	1	0.106631	0.0811375	0.001296	0.154806	1	0.0277238	0.762133	0.136388	0.358695	7.55712e-06	3.57147e-06
898	GCLM	1p22	0.0216583	0.0001151	0.614151	0.0419702	0.224017	0.303664	0.0269611	0.184925	1	0.0356397	0.0811375	0.00077113	0.154806	1	0.0277238	0.762133	0.136388	0.288336	7.55712e-06	1.06701e-06
899	ABCA4	1p22	0.0216583	3.35699e-05	0.454651	0.0419702	0.0917012	0.402075	0.0437419	0.134572	1	0.0961074	0.0810992	0.000232752	0.167704	1	0.0277238	0.762133	0.136388	0.179247	5.46962e-07	3.12664e-07
900	ARHGAP29	1p22	0.0100563	4.76317e-05	0.475418	0.0419702	0.0576029	0.382663	0.0170482	0.134572	1	0.106631	0.0811375	0.0011025	0.202116	1	0.0416587	0.762133	0.138902	0.288336	1.41504e-07	3.57147e-06
901	ABCD3	1p21	0.0148329	0.000226183	0.803397	0.0419702	0.0589007	0.361212	0.0170482	0.134572	1	0.0212683	0.0810992	0.00244016	0.325096	1	0.0310697	1	0.138902	0.22879	6.29231e-07	1.06701e-06
902	F3	1p21	0.0216583	0.000138853	0.614151	0.0419702	0.0917012	0.483641	0.0170482	0.184925	1	0.04165	0.0810992	0.00390408	0.325096	1	0.0539804	1	0.138902	0.22879	5.46962e-07	1.17079e-05
903	SLC44A3	1p21	0.031285	1.30428e-05	0.614151	0.0419702	0.0372354	0.815691	0.0128413	0.184925	1	0.04165	0.112999	0.00244016	0.312131	1	0.0539804	1	0.136388	0.22879	3.95993e-06	1.06701e-06
904	CNN3	1p21	0.0446741	4.83512e-06	1	0.0419702	0.0372354	0.815691	0.0128413	0.184925	1	0.106631	0.0811375	0.00244016	0.498398	1	0.0539804	0.744171	0.138902	0.179247	7.55712e-06	3.57147e-06
905	ALG14	1p21	0.031285	4.83512e-06	0.614151	0.0780776	0.0365814	0.815691	0.0291519	0.184925	1	0.0777311	0.14653	0.0011025	0.574594	1	0.0539804	0.744171	0.138902	0.236656	5.15081e-05	3.53292e-06
906	TMEM56	1p21	0.0188552	3.90278e-06	1	0.0419702	0.0365814	0.632406	0.0291519	0.513419	1	0.0356397	0.146844	0.0011025	0.498398	1	0.0202494	0.744171	0.136388	0.138694	1.43194e-05	1.20306e-05
907	TMEM56-RWDD3	1p21	0.0127175	3.90278e-06	0.614151	0.0419702	0.0365814	0.632406	0.0291519	0.513419	1	0.00913762	0.146844	0.0011025	0.498398	1	0.0202494	0.744171	0.136388	0.106016	1.43194e-05	1.01754e-06
908	RWDD3	1p21	0.0127175	1.84929e-05	0.614151	0.0419702	0.0372354	0.806145	0.0291519	0.513419	1	0.0107668	0.146844	0.0011025	0.498398	1	0.0202494	0.744171	0.136388	0.138694	1.43194e-05	1.01754e-06
909	PTBP2	1p21	0.00461457	0.000199965	0.454651	0.0286993	0.0917012	1	0.0269611	0.184925	1	0.0777311	0.187244	0.000764614	0.435903	1	0.560413	0.361847	0.0437771	0.440358	5.15081e-05	0.000117328
910	DPYD	1p21	0.00848726	0.000161139	0.177791	0.081539	0.0425172	1	0.0268775	0.290637	1	0.0955664	0.0566832	0.0008278	0.517123	1	0.0787347	0.175132	0.0105771	0.279662	2.58199e-05	9.94813e-05
911	SNX7	1p21	0.00859739	9.75526e-05	0.34319	0.00972767	0.0799125	1	0.0170482	0.513419	1	0.0777311	0.086269	0.000169153	0.275745	1	0.014115	0.744171	0.0685452	0.340504	0.000302132	4.01098e-05
912	LPPR5	1p21	0.00859739	0.000139488	0.34319	0.0286993	0.212724	1	0.0170482	0.43765	1	0.154122	0.0652458	2.58512e-05	0.587559	1	0.0536256	0.529233	0.0685452	0.15615	0.000302132	0.000117328
913	LPPR4	1p21	0.00562353	6.84457e-05	0.34319	0.0286993	0.0799125	0.781409	0.0170482	0.43765	1	0.0137252	0.0652458	7.88742e-05	0.74681	0.606308	0.0229232	0.529233	0.0706734	0.118368	0.000487711	1.10194e-05
914	PALMD	1p21	0.00234809	2.66849e-05	0.34319	0.0286993	0.0498667	1	0.0128413	0.134572	1	0.0137252	0.033107	0.000336262	0.523164	1	0.0168199	0.744171	0.0706734	0.088581	0.000279503	3.86244e-05
915	FRRS1	1p21	0.00471272	1.84563e-05	0.34319	0.0286993	0.0783998	1	0.0170482	0.134572	1	0.00421967	0.0450321	0.000336262	0.524089	1	0.00650825	0.744171	0.0706734	0.088581	0.000487711	2.17361e-06
916	AGL	1p21	0.0106781	3.87545e-05	0.34319	0.0644268	0.0783998	1	0.0107134	0.43765	1	0.00204552	0.033107	0.000336262	0.398268	1	0.0168199	0.744171	0.027704	0.164093	0.000487711	1.45219e-07
917	SLC35A3	1p21	0.00859739	5.65047e-05	0.34319	0.0343189	0.0783998	1	0.0107134	0.43765	1	0.00204552	0.0450321	0.000559991	0.339828	1	0.0105199	0.744171	0.0914508	0.0605308	0.000169006	5.65284e-07
918	HIAT1	1p21	0.00859739	5.65047e-05	0.34319	0.0343189	0.0783998	1	0.0107134	0.43765	1	0.00204552	0.0450321	0.000336262	0.398268	1	0.0105199	0.744171	0.138902	0.0605308	0.000169006	5.65284e-07
919	SASS6	1p21	0.00859739	3.87545e-05	0.34319	0.0343189	0.0783998	1	0.0067291	0.43765	1	0.000976081	0.033107	0.000336262	0.398268	1	0.0105199	1	0.138902	0.0825936	0.000169006	1.45219e-07
920	TRMT13	1p21	0.00859739	2.18354e-05	0.34319	0.0343189	0.0783998	1	0.0067291	0.43765	1	0.00204552	0.033107	0.000336262	0.457957	1	0.0168199	1	0.138902	0.111273	0.000169006	1.45219e-07
921	LRRC39	1p21	0.00859739	2.18354e-05	0.34319	0.0343189	0.0783998	1	0.0067291	0.43765	1	0.00204552	0.033107	0.000336262	0.457957	1	0.0168199	1	0.138902	0.111273	0.000169006	1.45219e-07
922	DBT	1p21	0.00435129	2.18354e-05	0.34319	0.0343189	0.0783998	1	0.0067291	0.43765	1	0.00204552	0.0241447	0.000336262	0.398268	1	0.0168199	0.744171	0.138902	0.111273	0.000169006	1.45219e-07
923	RTCA	1p21	0.00435129	2.18263e-05	0.34319	0.0343189	0.0799125	1	0.0107134	0.43765	1	0.000976081	0.033107	0.000336262	0.344236	1	0.0265518	0.744171	0.138902	0.111273	0.000169006	3.68767e-08
924	CDC14A	1p21	0.00276214	4.58427e-06	0.34319	0.0343189	0.0799125	1	0.0107134	0.43765	1	0.000216272	0.033107	0.000336262	0.339828	1	0.0168199	0.744171	0.138902	0.0605308	0.000169006	9.26161e-09
925	GPR88	1p21	0.00276214	2.18354e-05	0.34319	0.0343189	0.0799125	1	0.0170482	0.43765	1	0.000216272	0.0450321	0.000336262	0.288022	1	0.00856157	0.744171	0.136388	0.0605308	0.000302132	1.45219e-07
926	VCAM1	1p21	0.00276214	1.16054e-05	0.34319	0.0201178	0.0799125	1	0.0107134	0.43765	1	0.000460699	0.033107	0.000764614	0.33658	1	0.0168199	0.744171	0.138902	0.0605308	0.00053513	5.65284e-07
927	EXTL2	1p21	0.00435129	1.16054e-05	0.34319	0.0201178	0.0799125	1	0.0107134	0.43765	1	0.000976081	0.0607188	0.000764614	0.452198	1	0.0265518	0.744171	0.138902	0.0605308	0.00053513	2.17361e-06
928	SLC30A7	1p21	0.00276214	7.86249e-06	0.34319	0.0201178	0.0799125	1	0.0107134	0.43765	1	0.0104112	0.0450321	0.000764614	0.452198	1	0.0168199	1	0.138902	0.0438166	0.00053513	2.17361e-06
929	DPH5	1p21	0.00276214	5.35685e-06	0.34319	0.0201178	0.0799125	1	0.0107134	0.43765	1	0.0104112	0.033107	0.000764614	0.517123	1	0.0105199	1	0.232744	0.0438166	0.000302132	2.17361e-06
930	S1PR1	1p21	0.00125545	2.56721e-05	0.34319	0.0258707	0.0799125	1	0.0107134	0.43765	1	0.0137252	0.0241447	0.000764614	0.591392	1	0.0168199	1	0.32687	0.065465	0.000169006	2.17361e-06
931	OLFM3	1p21	0.000766396	9.15168e-06	0.240708	0.0644268	0.120175	1	0.0128413	0.579118	1	0.00421967	0.012569	0.000626396	0.593633	1	0.0041016	1	0.262818	0.132082	0.000169006	2.30183e-07
932	COL11A1	1p21	0.00364784	1.46708e-05	0.482293	0.0644268	0.306475	0.564419	0.00356235	0.43765	1	0.00106951	0.00623673	0.00204915	0.74681	1	0.0447956	0.361847	0.235914	0.125306	0.00144143	1.01754e-06
933	AMY1B	1p21	0.00108783	6.70349e-05	0.482293	0.0117488	0.336355	0.367181	0.00636178	0.43765	1	0.00450036	0.00623673	0.00898949	0.387609	1	0.069796	0.361847	0.647853	0.100301	0.00408154	1.20306e-05
934	RNPC3	1p21	0.00108783	6.70349e-05	0.482293	0.0117488	0.336355	0.367181	0.00636178	0.43765	1	0.00450036	0.00623673	0.00898949	0.387609	1	0.069796	0.361847	0.647853	0.100301	0.00408154	1.20306e-05
935	AMY1C	1p21	0.00108783	6.70349e-05	0.482293	0.0117488	0.336355	0.367181	0.00636178	0.43765	1	0.00450036	0.00623673	0.00898949	0.387609	1	0.069796	0.361847	0.647853	0.100301	0.00408154	1.20306e-05
936	AMY1A	1p21	0.00108783	6.70349e-05	0.482293	0.0117488	0.336355	0.367181	0.00636178	0.43765	1	0.00450036	0.00623673	0.00898949	0.387609	1	0.069796	0.361847	0.647853	0.100301	0.00408154	1.20306e-05
937	AMY2B	1p21	0.00108783	6.70349e-05	0.482293	0.0117488	0.336355	0.367181	0.00636178	0.43765	1	0.00450036	0.00623673	0.00898949	0.387609	1	0.069796	0.361847	0.647853	0.100301	0.00408154	1.20306e-05
938	AMY2A	1p21	0.00108783	6.70349e-05	0.482293	0.0117488	0.336355	0.367181	0.00636178	0.43765	1	0.00450036	0.00623673	0.00898949	0.387609	1	0.069796	0.361847	0.647853	0.100301	0.00408154	1.20306e-05
939	PRMT6	1p13	0.00471272	3.30769e-07	0.198755	0.00514736	0.363786	0.686885	0.000218026	0.350294	1	0.0961074	0.0235014	0.00828948	0.316304	1	0.12028	0.125317	0.645914	0.0944864	0.0110221	1.01754e-06
940	NTNG1	1p13	0.00296848	3.60809e-08	0.148868	0.0148202	0.264781	1	0.000451131	0.350294	1	0.0350007	0.0126203	0.00749488	0.225649	1	0.0481633	0.239197	0.501925	0.0270902	0.00674933	1.06701e-06
941	VAV3	1p13	0.00461457	2.78857e-06	0.668804	0.0201178	0.189856	0.753103	0.000750759	0.249613	1	0.0416067	0.00803713	0.00266408	0.375534	0.268031	0.0481633	0.125317	0.645914	0.0270902	0.0637179	1.06701e-06
942	SLC25A24	1p13	0.00712288	1.02329e-06	0.51835	0.0343189	0.0785658	0.28777	0.000543939	0.249613	1	0.0192682	0.0235014	0.0123591	0.183514	0.268031	0.0298205	0.205187	0.813677	0.0376715	0.0538796	6.14624e-08
943	NBPF4	1p13	0.00712288	1.04765e-06	0.51835	0.0343189	0.0785658	0.452049	0.000543939	0.249613	1	0.0192682	0.0317555	0.0123591	0.183514	0.268031	0.0298205	0.205187	0.813677	0.0376715	0.0538796	6.14624e-08
944	NBPF6	1p13	0.00712288	5.01198e-07	0.148868	0.0343189	0.0785658	0.217825	0.000451131	0.249613	1	0.0192682	0.042595	0.00585441	0.267965	0.268031	0.0298205	0.205187	0.813677	0.034484	0.0352756	1.61849e-08
945	FAM102B	1p13	0.00234809	1.99982e-06	0.148868	0.0258707	0.0785658	0.452049	0.000543939	0.249613	1	0.00555597	0.0317555	0.0123591	0.431891	0.268031	0.0298205	0.205187	0.645914	0.0703752	0.0177628	2.7362e-10
946	HENMT1	1p13	0.00234809	4.53629e-06	0.148868	0.0201178	0.0785658	0.452049	0.000543939	0.249613	1	0.00555597	0.0317555	0.0123591	0.431891	0.268031	0.0298205	0.205187	0.813677	0.0703752	0.0177628	4.12376e-10
947	PRPF38B	1p13	0.00234809	1.99982e-06	0.148868	0.0201178	0.0785658	0.452049	0.000543939	0.249613	1	0.00555597	0.0317555	0.0123591	0.431891	0.268031	0.0298205	0.205187	0.813677	0.138694	0.0110221	4.12376e-10
948	FNDC7	1p13	0.00234809	1.99982e-06	0.148868	0.0201178	0.0785658	0.725847	0.000543939	0.249613	1	0.0104112	0.0317555	0.0123591	0.431891	0.268031	0.0481633	0.205187	0.813677	0.138694	0.0110221	4.12376e-10
949	STXBP3	1p13	0.00234809	1.99982e-06	0.100333	0.0201178	0.0785658	0.753103	0.000543939	0.0482519	1	0.0104112	0.0459926	0.0123591	0.375534	0.268031	0.0481633	0.205187	0.813677	0.186469	0.0110221	1.57237e-09
950	AKNAD1	1p13	0.00234809	3.30769e-07	0.148868	0.0201178	0.0785658	0.753103	0.000543939	0.0482519	1	0.0104112	0.0346404	0.0123591	0.316304	0.268031	0.0481633	0.205187	1	0.236656	0.0110221	4.12376e-10
951	RP11-475E11.9	1p13	0.00461457	3.30769e-07	0.148868	0.0201178	0.0526767	1	0.000543939	0.0482519	1	0.00421967	0.0346404	0.0123591	0.379415	0.268031	0.0481633	0.205187	1	0.179247	0.0110221	1.39407e-10
952	GPSM2	1p13	0.00150065	5.01198e-07	0.148868	0.0201178	0.0526767	1	0.000543939	0.0482519	1	0.00421967	0.0235014	0.0176778	0.506377	0.268031	0.0481633	0.205187	1	0.179247	0.0110221	1.94062e-09
953	CLCC1	1p13	0.00461457	7.6522e-07	0.148868	0.0201178	0.0526767	1	0.000543939	0.0482519	1	0.00421967	0.0235014	0.0176778	0.506601	0.268031	0.0481633	0.205187	1	0.179247	0.0110221	5.23878e-10
954	WDR47	1p13	0.00150065	1.17685e-06	0.148868	0.0201178	0.0526767	0.764783	0.000315765	0.0482519	0.686759	0.00555597	0.0235014	0.0176778	0.275745	0.268031	0.0298205	0.205187	0.813677	0.138694	0.00144143	5.23878e-10
955	TAF13	1p13	0.00150065	7.6522e-07	0.148868	0.0201178	0.0526767	0.764783	0.000315765	0.0482519	0.686759	0.00555597	0.0235014	0.0176778	0.276842	0.268031	0.0298205	0.205187	0.813677	0.138694	0.000842742	5.23878e-10
956	KIAA1324	1p13	0.000675716	4.37833e-07	0.148868	0.0258707	0.0340833	0.764783	0.000315765	0.0482519	0.686759	0.00156478	0.0172755	0.0176778	0.276842	0.268031	0.0298205	0.205187	0.813677	0.138694	0.000487711	9.47272e-12
957	C1orf194	1p13	0.00108783	7.6522e-07	0.148868	0.0201178	0.0526767	0.764783	0.000315765	0.0482519	0.686759	0.00294743	0.0172755	0.0176778	0.439877	0.268031	0.0298205	0.205187	0.813677	0.138694	0.000842742	5.23878e-10
958	TMEM167B	1p13	0.00108783	7.6522e-07	0.148868	0.0201178	0.0526767	0.764783	0.000315765	0.0482519	0.686759	0.00294743	0.0172755	0.0176778	0.439877	0.268031	0.0298205	0.205187	0.813677	0.138694	0.000842742	5.23878e-10
959	SARS	1p13	0.00173968	4.37833e-07	0.148868	0.0258707	0.0529331	0.764783	0.000543939	0.0482519	0.686759	0.00294743	0.0235014	0.0176778	0.228881	0.268031	0.0298205	0.325283	0.813677	0.179247	0.000842742	9.47272e-12
960	CELSR2	1p13	0.00108783	1.02329e-06	0.148868	0.0201178	0.0340833	0.764783	0.000543939	0.0482519	0.686759	0.00204552	0.0235014	0.0176778	0.23614	0.268031	0.0298205	0.325283	0.813677	0.22879	0.000842742	2.99513e-12
961	PSRC1	1p13	0.00108783	6.66958e-07	0.148868	0.0201178	0.0529331	1	0.000543939	0.0482519	0.686759	0.00204552	0.0235014	0.0176778	0.275745	0.268031	0.0298205	0.325283	0.813677	0.288336	0.000842742	1.14705e-11
962	MYBPHL	1p13	0.00108783	1.02329e-06	0.148868	0.0201178	0.0529331	1	0.000543939	0.0482519	0.686759	0.00204552	0.0235014	0.0176778	0.275745	0.268031	0.0298205	0.325283	0.813677	0.288336	0.000842742	1.14705e-11
963	SORT1	1p13	0.000675716	6.66958e-07	0.148868	0.00972767	0.0529331	1	0.000543939	0.0482519	0.686759	0.00204552	0.0235014	0.0176778	0.232382	0.268031	0.0298205	0.325283	0.813677	0.288336	0.00207666	1.26308e-11
964	PSMA5	1p13	0.000675716	6.66958e-07	0.148868	0.00972767	0.116765	1	0.000938832	0.0482519	0.686759	0.00204552	0.0235014	0.0250132	0.191676	0.268031	0.0298205	0.325283	0.813677	0.288336	0.0144596	6.88139e-12
965	SYPL2	1p13	0.000675716	1.04765e-06	0.148868	0.00972767	0.116765	1	0.000938832	0.0482519	0.686759	0.00555597	0.0235014	0.0250132	0.379415	0.268031	0.0228395	0.325283	0.813677	0.288336	0.0144596	1.06727e-10
966	ATXN7L2	1p13	0.00108783	1.04765e-06	0.148868	0.00972767	0.0785658	1	0.000938832	0.0482519	0.686759	0.00555597	0.0235014	0.0250132	0.325096	0.268031	0.0228395	0.325283	0.813677	0.367123	0.0144596	1.06727e-10
967	CYB561D1	1p13	0.00108783	1.04765e-06	0.148868	0.00972767	0.0785658	1	0.000938832	0.0482519	0.686759	0.00555597	0.0235014	0.0250132	0.384538	0.268031	0.0228395	0.325283	0.813677	0.367123	0.00906823	1.06727e-10
968	AMIGO1	1p13	0.00108783	1.55562e-06	0.148868	0.00972767	0.0785658	1	0.000938832	0.0482519	0.686759	0.00555597	0.0235014	0.0250132	0.384538	0.268031	0.0228395	0.325283	0.813677	0.367123	0.00906823	1.06727e-10
969	GPR61	1p13	0.00108783	3.49795e-06	0.148868	0.00972767	0.0785658	1	0.000938832	0.0482519	0.686759	0.00555597	0.0235014	0.0250132	0.328685	0.268031	0.0228395	0.205187	0.813677	0.367123	0.00561474	5.91358e-09
970	GNAI3	1p13	0.00150065	3.49795e-06	0.148868	0.00972767	0.0526767	1	0.000938832	0.0482519	0.686759	0.00555597	0.0235014	0.0250132	0.237088	0.268031	0.0228395	0.205187	0.645914	0.367123	0.00561474	1.94062e-09
971	GNAT2	1p13	0.00234809	1.79412e-06	0.148868	0.00972767	0.0785658	1	0.000938832	0.0482519	0.686759	0.00204552	0.0235014	0.0250132	0.194636	0.268031	0.0228395	0.205187	0.645914	0.367123	0.00906823	1.94062e-09
972	AMPD2	1p13	0.00234809	1.79412e-06	0.148868	0.00972767	0.0785658	1	0.000938832	0.0482519	0.686759	0.00204552	0.0235014	0.0250132	0.194636	0.268031	0.0228395	0.205187	0.645914	0.367123	0.00561474	1.94062e-09
973	GSTM1	1p13	0.00234809	1.206e-06	0.148868	0.00972767	0.0785658	1	0.000938832	0.0482519	0.686759	0.00204552	0.0235014	0.0176778	0.194636	0.268031	0.013702	0.205187	0.647853	0.367123	0.00343447	3.65855e-11
974	GSTM5	1p13	0.00150065	7.6522e-07	0.148868	0.00514736	0.0529331	1	0.000938832	0.0882281	0.686759	0.00555597	0.0235014	0.0275545	0.132858	0.268031	0.013702	0.205187	0.647853	0.367123	0.00343447	3.65855e-11
975	GSTM4	1p13	0.00234809	1.206e-06	0.148868	0.00972767	0.0785658	1	0.000938832	0.0482519	0.686759	0.00204552	0.0235014	0.0176778	0.194636	0.268031	0.013702	0.205187	0.647853	0.367123	0.00343447	3.65855e-11
976	GSTM2	1p13	0.00234809	1.206e-06	0.148868	0.00972767	0.0785658	1	0.000938832	0.0482519	0.686759	0.00204552	0.0235014	0.0176778	0.194636	0.268031	0.013702	0.205187	0.647853	0.367123	0.00343447	3.65855e-11
977	GSTM3	1p13	0.00108783	1.17685e-06	0.148868	0.00514736	0.0785658	1	0.000938832	0.0482519	0.686759	0.00421967	0.0317555	0.0176778	0.228881	0.268031	0.013702	0.205187	0.647853	0.367123	0.00343447	1.39407e-10
978	EPS8L3	1p13	0.00108783	1.206e-06	0.148868	0.00514736	0.0529331	1	0.000938832	0.0882281	0.686759	0.0104112	0.0317555	0.0275545	0.191676	0.268031	0.013702	0.205187	0.647853	0.367123	0.00343447	1.39407e-10
979	CSF1	1p13	0.00108783	5.69278e-07	0.148868	0.00972767	0.0785658	0.764783	0.000938832	0.134572	1	0.00421967	0.042595	0.0196377	0.224561	0.268031	0.013702	0.205187	0.647853	0.296634	0.00124187	1.57237e-09
980	AHCYL1	1p13	0.00108783	1.79412e-06	0.137337	0.00972767	0.0785658	1	0.00167851	0.0882281	0.673932	0.00204552	0.0317555	0.0196377	0.263221	0.268031	0.0374756	0.205187	0.647853	0.296634	0.000734844	4.12376e-10
981	STRIP1	1p13	0.000675716	2.68697e-06	0.13256	0.00972767	0.0529331	1	0.00167851	0.0882281	1	0.00421967	0.0317555	0.0196377	0.183514	0.268031	0.0228395	0.205187	0.645914	0.296634	0.00207666	4.12376e-10
982	ALX3	1p13	0.000675716	2.68697e-06	0.13256	0.00972767	0.0526767	1	0.00167851	0.0882281	1	0.00421967	0.0317555	0.0196377	0.216638	0.268031	0.0228395	0.205187	0.645914	0.296634	0.00906823	4.12376e-10
983	UBL4B	1p13	0.000675716	6.14294e-06	0.266519	0.00972767	0.0529331	0.764783	0.00167851	0.0882281	1	0.00421967	0.0317555	0.0196377	0.180279	1	0.013702	0.205187	0.645914	0.236656	0.00906823	1.57237e-09
984	SLC6A17	1p13	0.000675716	7.86249e-06	0.13256	0.0201178	0.0529331	1	0.00167851	0.0882281	1	0.00421967	0.0317555	0.0196377	0.12051	1	0.00811132	0.205187	0.647853	0.236656	0.00906823	4.12376e-10
985	KCNC4	1p13	0.000675716	5.29362e-06	0.13256	0.00972767	0.0526767	1	0.00167851	0.0882281	1	0.00421967	0.0317555	0.0275545	0.143995	1	0.00474929	0.205187	0.647853	0.186469	0.00906823	5.91358e-09
986	RBM15	1p13	0.000675716	7.86249e-06	0.0865186	0.00514736	0.0526767	1	0.00167851	0.0882281	1	0.00421967	0.042595	0.0196377	0.175185	1	0.00811132	0.325283	0.501925	0.145141	0.00561474	2.19243e-08
987	SLC16A4	1p13	0.000675716	5.35685e-06	0.0865186	0.00514736	0.0526767	1	0.00102957	0.0882281	1	0.00421967	0.042595	0.0138462	0.175185	1	0.00339856	0.325283	0.647853	0.145141	0.00343447	4.12376e-10
988	LAMTOR5	1p13	0.000675716	3.49795e-06	0.0865186	0.00514736	0.0526767	1	0.00102957	0.0882281	1	0.00421967	0.042595	0.0138462	0.175185	1	0.00339856	0.325283	0.647853	0.145141	0.00561474	6.85535e-11
989	PROK1	1p13	0.000675716	3.49795e-06	0.0865186	0.00514736	0.0785658	0.764783	0.00102957	0.0882281	1	0.00421967	0.0317555	0.0138462	0.211845	1	0.013702	0.325283	0.647853	0.145141	0.00561474	1.57237e-09
990	KCNA10	1p13	0.00041714	5.29362e-06	0.0865186	0.00514736	0.118033	0.764783	0.00102957	0.0882281	1	0.00421967	0.042595	0.00966106	0.171325	1	0.069796	0.325283	0.647853	0.111628	0.00561474	2.7362e-10
991	KCNA2	1p13	0.00095265	3.49795e-06	0.13256	0.0201178	0.116765	1	0.000409434	0.0482519	1	0.00421967	0.0566832	0.0138462	0.135982	1	0.069796	0.325283	0.647853	0.145141	0.00906823	6.85535e-11
992	KCNA3	1p13	0.00025603	5.29362e-06	0.13256	0.0201178	0.0785658	1	0.000409434	0.0882281	1	0.0137252	0.0566832	0.0138462	0.254468	1	0.069796	0.325283	0.501925	0.186469	0.022747	6.85535e-11
993	CD53	1p13	0.00189243	1.79412e-06	0.13256	0.0148202	0.116765	1	0.000409434	0.0482519	1	0.024724	0.042595	0.0275545	0.356981	1	0.069796	0.325283	0.501925	0.145141	0.0144596	2.7362e-10
994	LRIF1	1p13	0.00189243	5.29362e-06	0.13256	0.00839533	0.116765	1	0.000409434	0.0482519	1	0.024724	0.0317555	0.0275545	0.352106	1	0.069796	0.325283	0.383325	0.179247	0.0144596	1.57237e-09
995	DRAM2	1p13	0.00461457	1.79412e-06	0.13256	0.00839533	0.118033	1	0.000231107	0.0482519	1	0.024724	0.0172755	0.0196377	0.203193	1	0.0767527	0.325283	0.663196	0.138694	0.0144596	4.20607e-09
996	CEPT1	1p13	0.00461457	1.34379e-06	0.13256	0.00839533	0.118033	1	0.000130643	0.0482519	1	0.0137252	0.0172755	0.0196377	0.203007	1	0.0767527	0.325283	0.663196	0.138694	0.00561474	4.20607e-09
997	DENND2D	1p13	0.00461457	4.24274e-07	0.13256	0.00839533	0.118033	1	0.000130643	0.0482519	1	0.0137252	0.0172755	0.0196377	0.203007	1	0.0767527	0.496231	0.663196	0.138694	0.00561474	1.61849e-08
998	CHI3L2	1p13	0.00461457	4.24274e-07	0.13256	0.0176639	0.118033	1	7.43941e-05	0.0482519	1	0.0137252	0.0172755	0.0196377	0.203007	1	0.0767527	0.529233	0.523405	0.186469	0.00561474	1.61849e-08
999	CHIA	1p13	0.00461457	2.6844e-07	0.0865186	0.00839533	0.116765	1	7.43941e-05	0.0882281	1	0.0137252	0.0172755	0.0301438	0.203007	1	0.0767527	0.125317	0.66422	0.22879	0.00561474	8.00722e-08
1000	PIFO	1p13	0.00461457	2.6844e-07	0.198755	0.00839533	0.116765	1	7.43941e-05	0.0482519	1	0.0137252	0.0235014	0.0275545	0.203193	1	0.0767527	0.125317	0.66422	0.17179	0.00561474	6.14624e-08
1001	OVGP1	1p13	0.00461457	7.84811e-08	0.198755	0.00839533	0.0785658	1	7.43941e-05	0.0482519	1	0.0137252	0.0126203	0.0382404	0.249372	1	0.0767527	0.125317	0.66422	0.17179	0.00343447	1.61849e-08
1002	WDR77	1p13	0.00296848	7.84811e-08	0.198755	0.00839533	0.0785658	1	7.43941e-05	0.0482519	1	0.0137252	0.0259136	0.0382404	0.249372	1	0.0767527	0.125317	0.66422	0.17179	0.00207666	1.61849e-08
1003	ATP5F1	1p13	0.00296848	7.84811e-08	0.198755	0.00839533	0.0785658	1	4.29358e-05	0.0482519	1	0.0137252	0.0259136	0.0382404	0.207386	1	0.0767527	0.125317	0.66422	0.17179	0.00207666	1.61849e-08
1004	C1orf162	1p13	0.00296848	7.84811e-08	0.198755	0.00839533	0.0785658	1	4.29358e-05	0.0482519	1	0.00421967	0.0259136	0.0382404	0.207386	1	0.0767527	0.125317	0.66422	0.17179	0.00207666	1.61849e-08
1005	ADORA3	1p13	0.00296848	7.84811e-08	0.198755	0.00839533	0.0785658	1	4.29358e-05	0.0482519	1	0.00421967	0.0346404	0.0275545	0.171387	1	0.0603768	0.125317	0.66422	0.17179	0.00124187	8.00722e-08
1006	RAP1A	1p13	0.00119639	4.89005e-08	0.198755	0.00839533	0.0526767	0.781409	5.32476e-05	0.0482519	1	0.0192682	0.0346404	0.0275545	0.171387	1	0.0603768	0.205187	0.66422	0.367123	0.00124187	8.00722e-08
1007	FAM212B	1p13	0.00189243	7.8684e-08	0.198755	0.00839533	0.0785658	0.564419	5.32476e-05	0.0482519	1	0.0137252	0.0346404	0.0382404	0.207386	1	0.0603768	0.361847	0.66422	0.448533	0.00124187	1.61849e-08
1008	DDX20	1p13	0.000921057	7.8684e-08	0.198755	0.00839533	0.0785658	0.564419	5.32476e-05	0.0482519	1	0.0137252	0.0346404	0.0382404	0.249372	1	0.0216875	0.361847	0.66422	0.358695	0.00124187	1.61849e-08
1009	KCND3	1p13	0.000921057	7.6522e-07	0.0638574	0.00474183	0.0785658	0.794906	5.32476e-05	0.0482519	1	0.0137252	0.0255579	0.0301438	0.171387	1	0.0368723	0.361847	0.663196	0.367123	0.00124187	4.20607e-09
1010	CTTNBP2NL	1p13	0.00018136	4.20897e-07	0.302199	0.00474183	0.0526767	0.564419	5.32476e-05	0.0482519	1	0.0137252	0.0124661	0.0301438	0.211845	0.606308	0.0216875	0.529233	1	0.186469	0.000430441	1.07933e-09
1011	WNT2B	1p13	0.00018136	6.41117e-07	0.302199	0.0176639	0.0526767	0.367181	5.32476e-05	0.0882281	1	0.024724	0.0126203	0.0301438	0.362094	0.606308	0.0216875	0.529233	1	0.145141	0.000430441	6.85535e-11
1012	ST7L	1p13	0.00018136	6.41117e-07	0.148868	0.0176639	0.0529331	0.367181	0.000108631	0.0882281	1	0.024724	0.0126203	0.0810082	0.254468	0.268031	0.0216875	0.529233	1	0.111628	0.000249691	4.12376e-10
1013	CAPZA1	1p13	0.00018136	6.41117e-07	0.148868	0.0176639	0.0529331	0.367181	0.000108631	0.0882281	1	0.024724	0.0126203	0.0810082	0.307206	0.268031	0.0216875	0.529233	1	0.145141	0.000249691	2.19243e-08
1014	MOV10	1p13	0.00018136	1.52248e-06	0.137337	0.00839533	0.0529331	0.53153	5.32476e-05	0.0882281	1	0.024724	0.0124661	0.112751	0.211845	0.268031	0.0767527	0.361847	1	0.145141	0.000143488	1.07933e-09
1015	RHOC	1p13	0.00018136	1.52248e-06	0.198755	0.00839533	0.0526767	0.367181	5.32476e-05	0.0882281	1	0.024724	0.0124661	0.112751	0.211845	0.268031	0.0767527	0.361847	1	0.145141	0.000143488	1.07933e-09
1016	RP11-426L16.10	1p13	0.00018136	1.52248e-06	0.198755	0.00839533	0.0526767	0.367181	5.32476e-05	0.0882281	1	0.024724	0.0124661	0.112751	0.211845	0.268031	0.0767527	0.361847	1	0.145141	0.000143488	1.07933e-09
1017	PPM1J	1p13	0.00018136	2.33564e-06	0.198755	0.00839533	0.0526767	0.367181	5.32476e-05	0.0882281	1	0.024724	0.0124661	0.112751	0.211845	0.268031	0.0767527	0.361847	1	0.145141	0.000143488	1.07933e-09
1018	FAM19A3	1p13	0.00018136	2.33564e-06	0.198755	0.00839533	0.0526767	0.367181	5.32476e-05	0.0882281	1	0.024724	0.0124661	0.112751	0.211845	0.268031	0.0767527	0.361847	1	0.145141	0.000143488	1.07933e-09
1019	SLC16A1	1p13	0.00018136	7.18938e-06	0.28973	0.00474183	0.0529331	0.53153	5.32476e-05	0.0187116	1	0.0350007	0.0126203	0.060586	0.432167	0.268031	0.0216875	0.239197	1	0.145141	4.61283e-05	1.07933e-09
1020	LRIG2	1p13	0.000309047	1.10175e-06	0.281994	0.00474183	0.0219292	0.53153	0.00013453	0.134572	1	0.0441901	0.0490725	0.044805	0.494369	0.268031	0.0216875	0.239197	1	0.111628	8.17136e-05	1.07933e-09
1021	MAGI3	1p13	3.55233e-05	1.89184e-07	0.28973	0.0176639	0.0175746	0.564419	0.000313949	0.134572	1	0.00219596	0.0255579	0.0481113	0.366535	0.268031	0.0368723	0.239197	0.823277	0.0473804	0.000249691	4.12376e-10
1022	PHTF1	1p13	0.000167867	4.7236e-07	0.391935	0.0148202	0.0139175	0.764783	0.00013453	0.134572	1	0.00106951	0.0259136	0.0481113	0.362094	0.606308	0.0368723	0.239197	0.823277	0.0441293	0.000430441	2.19243e-08
1023	RSBN1	1p13	0.000280094	9.84252e-07	0.391935	0.0148202	0.0272126	0.764783	0.000237784	0.134572	1	0.00106951	0.0681937	0.0481113	0.307206	0.606308	0.0368723	0.239197	1	0.0597853	0.000430441	8.00722e-08
1024	PTPN22	1p13	0.000280094	7.15277e-07	0.391935	0.0286683	0.0272126	0.764783	0.000424889	0.134572	1	0.00204552	0.052169	0.0646243	0.36241	0.606308	0.0368723	0.239197	1	0.0800782	0.000430441	3.12664e-07
1025	BCL2L15	1p13	0.000464735	4.68107e-07	0.505788	0.0286683	0.0178826	0.764783	0.000424889	0.134572	1	0.00204552	0.0490725	0.0646243	0.422799	0.606308	0.0616748	0.239197	1	0.0800782	0.000430441	1.06701e-06
1026	AP4B1	1p13	0.000464735	4.68107e-07	0.505788	0.0286683	0.0178826	0.764783	0.000424889	0.134572	1	0.00204552	0.0490725	0.0646243	0.36241	0.606308	0.0616748	0.239197	1	0.0800782	0.00104889	1.06701e-06
1027	DCLRE1B	1p13	0.000464735	4.68107e-07	0.505788	0.0286683	0.0178826	0.764783	0.000424889	0.134572	1	0.00204552	0.0490725	0.0646243	0.36241	0.606308	0.0616748	0.239197	1	0.111628	0.00104889	1.06701e-06
1028	HIPK1	1p13	0.000464735	1.31962e-07	0.505788	0.0286683	0.0178826	0.764783	0.000424889	0.134572	1	0.00204552	0.0490725	0.0646243	0.362094	0.606308	0.0616748	0.268786	1	0.111628	0.000626703	1.06701e-06
1029	OLFML3	1p13	0.000464735	1.31962e-07	0.505788	0.0286683	0.0178826	0.764783	0.000424889	0.134572	1	0.00421967	0.0490725	0.0646243	0.362094	0.606308	0.0616748	0.268786	1	0.145141	0.00104889	2.8785e-07
1030	SYT6	1p13	0.000464735	1.31962e-07	0.505788	0.0286683	0.0175746	1	0.000424889	0.134572	1	0.0192682	0.0490725	0.0481113	0.427234	1	0.0616748	0.0960815	1	0.111628	0.00284661	2.8785e-07
1031	TRIM33	1p13	0.000167867	5.20448e-07	0.281994	0.0286683	0.0175746	0.764783	0.000909898	0.0882281	0.597382	0.0350007	0.0255579	0.0481113	0.216638	0.606308	0.0616748	0.0960815	1	0.145141	0.00596361	3.57147e-06
1032	BCAS2	1p13	0.000167867	7.89751e-07	0.281994	0.0286683	0.00697429	0.764783	0.000781925	0.0882281	0.597382	0.0350007	0.0136646	0.0646243	0.254468	0.606308	0.0368723	0.125317	0.823277	0.151423	0.00284661	1.06701e-06
1033	DENND2C	1p13	0.000167867	2.0664e-07	0.281994	0.0286683	0.00697429	0.564419	0.000781925	0.0882281	0.597382	0.0350007	0.0136646	0.0481113	0.307206	0.606308	0.0368723	0.125317	0.823277	0.117132	0.00284661	3.12664e-07
1034	AMPD1	1p13	0.000280094	2.0664e-07	0.281994	0.0286683	0.00697429	0.564419	0.000781925	0.0882281	0.597382	0.0350007	0.0187565	0.0327718	0.207386	0.606308	0.0616748	0.125317	0.823277	0.117132	0.00284661	1.06701e-06
1035	NRAS	1p13	0.000280094	5.20448e-07	0.281994	0.0463721	0.0110434	0.564419	0.000781925	0.0882281	0.597382	0.0350007	0.0187565	0.0327718	0.171387	0.606308	0.0616748	0.125317	0.823277	0.117132	0.00284661	3.57147e-06
1036	CSDE1	1p13	0.000280094	5.15009e-07	0.281994	0.0463721	0.0216545	0.564419	0.00055397	0.0882281	0.597382	0.0695883	0.0187565	0.0327718	0.139891	0.606308	0.0616748	0.125317	0.823277	0.117132	0.00284661	3.57147e-06
1037	SIKE1	1p13	0.000280094	7.89751e-07	0.281994	0.0463721	0.0488202	0.764783	0.00055397	0.0882281	0.597382	0.0350007	0.0187565	0.0216522	0.171387	0.606308	0.0616748	0.125317	0.823277	0.0848531	0.00461187	3.57147e-06
1038	SYCP1	1p13	0.00041714	3.2654e-07	0.281994	0.0345011	0.0178826	0.764783	0.00055397	0.0882281	0.597382	0.0192682	0.0204351	0.0216522	0.139891	0.606308	0.0767527	0.125317	0.823277	0.117132	0.00284661	1.06701e-06
1039	TSHB	1p13	0.00041714	7.89751e-07	0.281994	0.0286683	0.0272126	1	0.000909898	0.0882281	0.597382	0.0192682	0.0187565	0.0301438	0.171387	0.606308	0.0767527	0.205187	0.823277	0.117132	0.00461187	2.8785e-07
1040	TSPAN2	1p13	0.00041714	5.20448e-07	0.281994	0.0286683	0.0272126	1	0.000909898	0.0882281	0.597382	0.0192682	0.0187565	0.0301438	0.171325	0.33916	0.0767527	0.205187	0.823277	0.151423	0.00461187	8.00722e-08
1041	NGF	1p13	0.00025603	9.23577e-06	0.281994	0.0463721	0.0141773	1	0.000909898	0.0882281	0.597382	0.00421967	0.00633988	0.0153884	0.0735477	0.33916	0.0603768	0.205187	1	0.0800782	0.00284661	2.8785e-07
1042	VANGL1	1p13	0.000167867	1.71017e-06	0.505788	0.081539	0.0141773	0.743607	0.000909898	0.0882281	0.597382	0.0192682	0.02757	0.01698	0.113508	0.182362	0.015484	0.529233	0.823277	0.138694	0.00284661	3.12664e-07
1043	CASQ2	1p13	0.000100085	7.89751e-07	0.505788	0.0463721	0.0141773	0.743607	0.000909898	0.0882281	0.597382	0.0192682	0.0204351	0.0120338	0.143995	0.0463211	0.015484	0.529233	0.823277	0.106016	0.00284661	3.12664e-07
1044	NHLH2	1p13	5.93841e-05	5.66822e-07	0.505788	0.0741686	0.0141773	0.743607	0.00149469	0.0882281	0.597382	0.0104112	0.00711074	0.0258159	0.143995	0.0463211	0.0278479	0.529233	1	0.106016	0.00173731	2.8785e-07
1045	SLC22A15	1p13	5.93841e-05	5.59791e-07	0.391935	0.0741686	0.0139175	0.743607	0.00149469	0.0882281	0.597382	0.00421967	0.0187565	0.013287	0.12051	0.0463211	0.0278479	0.529233	0.823277	0.111628	0.00173731	2.19243e-08
1046	MAB21L3	1p13	0.000167867	3.30352e-06	0.391935	0.167852	0.0139175	0.743607	0.0024588	0.0882281	0.597382	0.0104112	0.0255579	0.00844294	0.151898	0.0463211	0.134773	0.529233	0.823277	0.145141	0.00284661	2.19243e-08
1047	ATP1A1	1p13	0.000464735	1.33822e-06	0.281994	0.167852	0.0415111	0.53153	0.0040975	0.0882281	0.597382	0.0143686	0.0255579	0.00519547	0.123526	0.0196242	0.161874	0.529233	0.823277	0.0848531	0.000626703	2.19243e-08
1048	CD58	1p13	0.000464735	8.11892e-06	0.198755	0.167852	0.0415111	0.743607	0.00458885	0.134572	0.597382	0.00555597	0.0255579	0.00519547	0.0974212	0.0196242	0.134773	0.529233	1	0.111628	0.000626703	9.26358e-07
1049	IGSF3	1p13	0.000100085	5.32523e-06	0.198755	0.0644268	0.0415111	0.743607	0.00723593	0.350294	0.597382	0.00204552	0.0187565	0.00844294	0.0974212	0.0196242	0.332514	0.361847	1	0.111628	0.000626703	1.02528e-06
1050	C1orf137	1p13	2.04469e-05	1.90281e-06	0.198755	0.0644268	0.0415111	0.53153	0.00487811	0.350294	0.597382	0.00421967	0.0259136	0.00844294	0.0578456	0.0196242	0.332514	0.361847	1	0.111628	0.00284661	3.33007e-06
1051	CD2	1p13	2.04469e-05	2.98678e-06	0.198755	0.0644268	0.0141773	0.53153	0.00297328	0.350294	0.597382	0.00421967	0.0255579	0.00519547	0.0578456	0.0196242	0.332514	0.361847	1	0.111628	0.00461187	1.02528e-06
1052	PTGFRN	1p13	2.04469e-05	3.2654e-07	0.391935	0.0644268	0.0139175	0.743607	0.00458885	0.350294	0.597382	0.0137252	0.02757	0.00354715	0.0513075	0.0196242	0.332514	0.239197	1	0.111628	0.00173731	7.80794e-08
1053	CD101	1p13	2.04469e-05	7.15277e-07	0.391935	0.0644268	0.0141773	0.743607	0.00617223	0.350294	0.597382	0.0137252	0.0255579	0.00239888	0.0474234	0.0180461	0.332514	0.239197	1	0.111628	0.00104889	7.80794e-08
1054	TTF2	1p13	3.55233e-05	4.68107e-07	0.281994	0.0644268	0.0141773	0.743607	0.0040975	0.350294	0.597382	0.0137252	0.0259136	0.00275064	0.0162493	0.00673608	0.251869	0.0960815	1	0.111628	0.00104889	2.07987e-08
1055	TRIM45	1p13	3.55233e-05	4.7236e-07	0.281994	0.0644268	0.0141773	0.743607	0.0040975	0.350294	0.597382	0.0137252	0.0259136	0.00275064	0.0124384	0.00673608	0.251869	0.239197	1	0.111628	0.00173731	5.62319e-08
1056	VTCN1	1p13	3.55233e-05	1.21302e-07	0.281994	0.0258707	0.0141773	0.743607	0.0040975	0.350294	0.597382	0.0192682	0.0259136	0.00275064	0.00509696	0.00673608	0.251869	0.239197	1	0.0637638	0.00104889	1.41187e-07
1057	MAN1A2	1p12	3.50738e-05	7.8684e-08	0.198755	0.0258707	0.0139175	0.743607	0.00458885	0.43765	0.597382	0.024538	0.0124661	0.00275064	0.00294619	0.00673608	0.12028	0.239197	0.823277	0.0473804	0.00284661	6.73681e-08
1058	FAM46C	1p12	1.17232e-05	3.97338e-06	0.198755	0.00972767	0.0219292	0.743607	0.0040975	0.350294	0.597382	0.024538	0.00803713	0.00844294	0.0371933	0.0180461	0.101122	0.397783	0.824754	0.0441293	0.00738423	9.26358e-07
1059	GDAP2	1p12	6.14572e-05	3.97338e-06	0.198755	0.0343189	0.0219292	0.367181	0.00458885	0.350294	0.597382	0.0370856	0.00573292	0.0120338	0.0201161	0.00673608	0.161874	0.268786	0.654969	0.04089	0.00738423	1.0584e-05
1060	WDR3	1p12	0.000105839	6.03839e-06	0.198755	0.0343189	0.0219292	0.53153	0.00990614	0.350294	0.597382	0.0370856	0.00573292	0.0120338	0.0262005	0.00244004	0.161874	0.239197	0.654969	0.04089	0.0116781	1.0584e-05
1061	SPAG17	1p12	0.000251871	7.15277e-07	0.198755	0.0343189	0.0139175	0.781409	0.00723593	0.350294	0.597382	0.0700995	0.00314481	0.00844294	0.0211756	0.00244004	0.161874	0.239197	0.824754	0.0441293	0.0145439	1.0584e-05
1062	TBX15	1p12	3.50738e-05	1.16054e-05	0.369111	0.15448	0.104586	1	0.00723593	0.350294	0.597382	0.0226339	0.00396506	0.0186154	0.0290585	0.0640356	0.428093	0.125317	1	0.0703752	0.000430441	2.75097e-05
1063	WARS2	1p12	3.50738e-05	5.29362e-06	0.266519	0.15448	0.104586	1	0.000882805	0.350294	0.597382	0.0280827	0.00129895	0.013287	0.0222552	0.0919511	0.402973	0.125317	0.83189	0.065465	0.000279503	0.000232719
1064	HAO2	1p12	5.1483e-05	3.25848e-05	0.177791	0.15448	0.0919728	1	0.00139453	0.350294	0.597382	0.0791936	0.00706477	0.0120338	0.0496828	0.0235104	0.538032	0.205187	0.677393	0.0154847	0.000279503	0.000647492
1065	HSD3B2	1p12	5.1483e-05	3.25848e-05	0.177791	0.1005	0.150411	1	0.00139453	0.43765	0.597382	0.0200338	0.00997707	0.013287	0.0494153	0.0235104	0.332514	0.205187	0.677393	0.0154847	0.000279503	0.000647492
1066	HSD3B1	1p12	5.1483e-05	4.82022e-05	0.177791	0.0741686	0.149745	0.794906	0.00139453	0.43765	0.597382	0.0280827	0.00706477	0.0279515	0.0812978	0.0115445	0.134773	0.205187	0.677393	0.00185336	0.000279503	0.00174185
1067	ZNF697	1p12	5.1483e-05	2.7304e-05	0.177791	0.0644268	0.0428629	0.794906	0.00139453	0.43765	0.343525	0.0280827	0.00706477	0.0145794	0.0624746	0.00566936	0.214245	0.205187	0.677393	0.00185336	0.000279503	0.000232719
1068	PHGDH	1p12	0.000177803	1.88294e-05	0.177791	0.0644268	0.149745	0.794906	0.00139453	0.43765	0.343525	0.00569824	0.00706477	0.0103731	0.0782151	0.0014333	0.134773	0.325283	0.677393	0.00049554	8.92838e-05	2.75097e-05
1069	HMGCS2	1p12	0.000177803	4.02871e-05	0.259773	0.1005	0.150411	0.794906	0.00220582	0.43765	0.343525	0.0700995	0.00497198	0.0103731	0.0974212	0.00566936	0.134773	0.325283	0.83189	0.00077644	0.000158686	8.11329e-05
1070	REG4	1p12	0.000177803	2.7304e-05	0.259773	0.0578023	0.150411	0.794906	0.00220582	0.43765	0.343525	0.0320528	0.00347976	0.0145794	0.0980215	0.0115445	0.134773	0.529233	0.83189	0.00077644	0.000158686	8.11329e-05
1071	ADAM30	1p12	0.000289184	3.97473e-05	0.266519	0.139841	0.149745	0.794906	0.00220582	0.513419	0.597382	0.0507603	0.00347976	0.0145794	0.0974212	0.0115445	0.134773	0.325283	0.677393	0.00077644	0.000158686	0.00330521
1072	NOTCH2	1p12	6.46002e-05	0.000246658	0.352843	0.00839533	0.0627058	0.263901	0.00072553	0.290637	0.168899	0.00296521	6.33406e-06	0.000609358	0.191561	0.0375901	0.0107019	0.581072	0.120745	7.32012e-05	8.38561e-08	2.9818e-11
1073	GPR89A	1q21	0.000111313	0.00856429	0.693536	0.00336849	0.150411	0.460672	0.0055247	1	0.0392314	0.00578555	4.38562e-07	0.000372401	0.567932	0.0640155	0.0616748	0.361847	0.0275799	0.00013765	6.51934e-06	1.29788e-09
1074	CD160	1q21	0.000111313	0.00856429	0.693536	0.00336849	0.150411	0.460672	0.0055247	1	0.0392314	0.00578555	4.38562e-07	0.000372401	0.567932	0.0640155	0.0616748	0.361847	0.0275799	0.00013765	6.51934e-06	1.29788e-09
1075	POLR3GL	1q21	0.000111313	0.00856429	0.693536	0.00336849	0.150411	0.460672	0.0055247	1	0.0392314	0.00578555	4.38562e-07	0.000372401	0.567932	0.0640155	0.0616748	0.361847	0.0275799	0.00013765	6.51934e-06	1.29788e-09
1076	PEX11B	1q21	0.000111313	0.00856429	0.693536	0.00336849	0.150411	0.460672	0.0055247	1	0.0392314	0.00578555	4.38562e-07	0.000372401	0.567932	0.0640155	0.0616748	0.361847	0.0275799	0.00013765	6.51934e-06	1.29788e-09
1077	PIAS3	1q21	0.000111313	0.00856429	0.693536	0.00336849	0.150411	0.460672	0.0055247	1	0.0392314	0.00578555	4.38562e-07	0.000372401	0.567932	0.0640155	0.0616748	0.361847	0.0275799	0.00013765	6.51934e-06	1.29788e-09
1078	ITGA10	1q21	0.000111313	0.00856429	0.693536	0.00336849	0.150411	0.460672	0.0055247	1	0.0392314	0.00578555	4.38562e-07	0.000372401	0.567932	0.0640155	0.0616748	0.361847	0.0275799	0.00013765	6.51934e-06	1.29788e-09
1079	NBPF8	1q21	0.000111313	0.00856429	0.693536	0.00336849	0.150411	0.460672	0.0055247	1	0.0392314	0.00578555	4.38562e-07	0.000372401	0.567932	0.0640155	0.0616748	0.361847	0.0275799	0.00013765	6.51934e-06	1.29788e-09
1080	HFE2	1q21	0.000111313	0.00856429	0.693536	0.00336849	0.150411	0.460672	0.0055247	1	0.0392314	0.00578555	4.38562e-07	0.000372401	0.567932	0.0640155	0.0616748	0.361847	0.0275799	0.00013765	6.51934e-06	1.29788e-09
1081	SRGAP2C	1p11	0.000111313	0.00856429	0.693536	0.00336849	0.150411	0.460672	0.0055247	1	0.0392314	0.00578555	4.38562e-07	0.000372401	0.567932	0.0640155	0.0616748	0.361847	0.0275799	0.00013765	6.51934e-06	1.29788e-09
1082	PDZK1	1q21	0.000111313	0.00856429	0.693536	0.00336849	0.150411	0.460672	0.0055247	1	0.0392314	0.00578555	4.38562e-07	0.000372401	0.567932	0.0640155	0.0616748	0.361847	0.0275799	0.00013765	6.51934e-06	1.29788e-09
1083	POLR3C	1q21	0.000111313	0.00856429	0.693536	0.00336849	0.150411	0.460672	0.0055247	1	0.0392314	0.00578555	4.38562e-07	0.000372401	0.567932	0.0640155	0.0616748	0.361847	0.0275799	0.00013765	6.51934e-06	1.29788e-09
1084	NUDT17	1q21	0.000111313	0.00856429	0.693536	0.00336849	0.150411	0.460672	0.0055247	1	0.0392314	0.00578555	4.38562e-07	0.000372401	0.567932	0.0640155	0.0616748	0.361847	0.0275799	0.00013765	6.51934e-06	1.29788e-09
1085	FAM72B	1p11	0.000111313	0.00856429	0.693536	0.00336849	0.150411	0.460672	0.0055247	1	0.0392314	0.00578555	4.38562e-07	0.000372401	0.567932	0.0640155	0.0616748	0.361847	0.0275799	0.00013765	6.51934e-06	1.29788e-09
1086	SRGAP2B	1q21	0.000111313	0.00856429	0.693536	0.00336849	0.150411	0.460672	0.0055247	1	0.0392314	0.00578555	4.38562e-07	0.000372401	0.567932	0.0640155	0.0616748	0.361847	0.0275799	0.00013765	6.51934e-06	1.29788e-09
1087	FCGR1B	1p11	0.000111313	0.00856429	0.693536	0.00336849	0.150411	0.460672	0.0055247	1	0.0392314	0.00578555	4.38562e-07	0.000372401	0.567932	0.0640155	0.0616748	0.361847	0.0275799	0.00013765	6.51934e-06	1.29788e-09
1088	ANKRD35	1q21	0.000111313	0.00856429	0.693536	0.00336849	0.150411	0.460672	0.0055247	1	0.0392314	0.00578555	4.38562e-07	0.000372401	0.567932	0.0640155	0.0616748	0.361847	0.0275799	0.00013765	6.51934e-06	1.29788e-09
1089	HIST2H3PS2	1q21	0.000111313	0.00856429	0.693536	0.00336849	0.150411	0.460672	0.0055247	1	0.0392314	0.00578555	4.38562e-07	0.000372401	0.567932	0.0640155	0.0616748	0.361847	0.0275799	0.00013765	6.51934e-06	1.29788e-09
1090	NOTCH2NL	1q21	0.000111313	0.00856429	0.693536	0.00336849	0.150411	0.460672	0.0055247	1	0.0392314	0.00578555	4.38562e-07	0.000372401	0.567932	0.0640155	0.0616748	0.361847	0.0275799	0.00013765	6.51934e-06	1.29788e-09
1091	FAM72D	1q21	0.000111313	0.00856429	0.693536	0.00336849	0.150411	0.460672	0.0055247	1	0.0392314	0.00578555	4.38562e-07	0.000372401	0.567932	0.0640155	0.0616748	0.361847	0.0275799	0.00013765	6.51934e-06	1.29788e-09
1092	PPIAL4D	1q21	0.000111313	0.00856429	0.693536	0.00336849	0.150411	0.460672	0.0055247	1	0.0392314	0.00578555	4.38562e-07	0.000372401	0.567932	0.0640155	0.0616748	0.361847	0.0275799	0.00013765	6.51934e-06	1.29788e-09
1093	PPIAL4B	1p11	0.000111313	0.00856429	0.693536	0.00336849	0.150411	0.460672	0.0055247	1	0.0392314	0.00578555	4.38562e-07	0.000372401	0.567932	0.0640155	0.0616748	0.361847	0.0275799	0.00013765	6.51934e-06	1.29788e-09
1094	FAM72C	1q21	0.000111313	0.00856429	0.693536	0.00336849	0.150411	0.460672	0.0055247	1	0.0392314	0.00578555	4.38562e-07	0.000372401	0.567932	0.0640155	0.0616748	0.361847	0.0275799	0.00013765	6.51934e-06	1.29788e-09
1095	NOTCH2NL	1q21	0.000111313	0.00856429	0.693536	0.00336849	0.150411	0.460672	0.0055247	1	0.0392314	0.00578555	4.38562e-07	0.000372401	0.567932	0.0640155	0.0616748	0.361847	0.0275799	0.00013765	6.51934e-06	1.29788e-09
1096	RBM8A	1q21	0.000111313	0.00856429	0.693536	0.00336849	0.150411	0.460672	0.0055247	1	0.0392314	0.00578555	4.38562e-07	0.000372401	0.567932	0.0640155	0.0616748	0.361847	0.0275799	0.00013765	6.51934e-06	1.29788e-09
1097	RNF115	1q21	0.000111313	0.00856429	0.693536	0.00336849	0.150411	0.460672	0.0055247	1	0.0392314	0.00578555	4.38562e-07	0.000372401	0.567932	0.0640155	0.0616748	0.361847	0.0275799	0.00013765	6.51934e-06	1.29788e-09
1098	SEC22B	1p12	0.000111313	0.00856429	0.693536	0.00336849	0.150411	0.460672	0.0055247	1	0.0392314	0.00578555	4.38562e-07	0.000372401	0.567932	0.0640155	0.0616748	0.361847	0.0275799	0.00013765	6.51934e-06	1.29788e-09
1099	TXNIP	1q21	0.000111313	0.00856429	0.693536	0.00336849	0.150411	0.460672	0.0055247	1	0.0392314	0.00578555	4.38562e-07	0.000372401	0.567932	0.0640155	0.0616748	0.361847	0.0275799	0.00013765	6.51934e-06	1.29788e-09
1100	NBPF15	1q21	0.000111313	0.00856429	0.693536	0.00336849	0.150411	0.460672	0.0055247	1	0.0392314	0.00578555	4.38562e-07	0.000372401	0.567932	0.0640155	0.0616748	0.361847	0.0275799	0.00013765	6.51934e-06	1.29788e-09
1101	PPIAL4C	1q21	0.000111313	0.00856429	0.693536	0.00336849	0.150411	0.460672	0.0055247	1	0.0392314	0.00578555	4.38562e-07	0.000372401	0.567932	0.0640155	0.0616748	0.361847	0.0275799	0.00013765	6.51934e-06	1.29788e-09
1102	NBPF10	1q21	0.000111313	0.00856429	0.693536	0.00336849	0.150411	0.460672	0.0055247	1	0.0392314	0.00578555	4.38562e-07	0.000372401	0.567932	0.0640155	0.0616748	0.361847	0.0275799	0.00013765	6.51934e-06	1.29788e-09
1103	PPIAL4E	1q21	0.000111313	0.00856429	0.693536	0.00336849	0.150411	0.460672	0.0055247	1	0.0392314	0.00578555	4.38562e-07	0.000372401	0.567932	0.0640155	0.0616748	0.361847	0.0275799	0.00013765	6.51934e-06	1.29788e-09
1104	LIX1L	1q21	0.000111313	0.00856429	0.693536	0.00336849	0.150411	0.460672	0.0055247	1	0.0392314	0.00578555	4.38562e-07	0.000372401	0.567932	0.0640155	0.0616748	0.361847	0.0275799	0.00013765	6.51934e-06	1.29788e-09
1105	ANKRD34A	1q21	0.000111313	0.00856429	0.693536	0.00336849	0.150411	0.460672	0.0055247	1	0.0392314	0.00578555	4.38562e-07	0.000372401	0.567932	0.0640155	0.0616748	0.361847	0.0275799	0.00013765	6.51934e-06	1.29788e-09
1106	NBPF26	1p11	0.000111313	0.00856429	0.693536	0.00336849	0.150411	0.460672	0.0055247	1	0.0392314	0.00578555	4.38562e-07	0.000372401	0.567932	0.0640155	0.0616748	0.361847	0.0275799	0.00013765	6.51934e-06	1.29788e-09
1107	AC253572.1	1p11	0.000111313	0.00856429	0.693536	0.00336849	0.150411	0.460672	0.0055247	1	0.0392314	0.00578555	4.38562e-07	0.000372401	0.567932	0.0640155	0.0616748	0.361847	0.0275799	0.00013765	6.51934e-06	1.29788e-09
1108	PPIAL4F	1q21	0.000111313	0.00856429	0.693536	0.00336849	0.150411	0.460672	0.0055247	1	0.0392314	0.00578555	4.38562e-07	0.000372401	0.567932	0.0640155	0.0616748	0.361847	0.0275799	0.00013765	6.51934e-06	1.29788e-09
1109	CH17-270A2.2	1q21	0.000111313	0.00856429	0.693536	0.00336849	0.150411	0.460672	0.0055247	1	0.0392314	0.00578555	4.38562e-07	0.000372401	0.567932	0.0640155	0.0616748	0.361847	0.0275799	0.00013765	6.51934e-06	1.29788e-09
1110	AC241585.2	1q21	0.000111313	0.00856429	0.693536	0.00336849	0.150411	0.460672	0.0055247	1	0.0392314	0.00578555	4.38562e-07	0.000372401	0.567932	0.0640155	0.0616748	0.361847	0.0275799	0.00013765	6.51934e-06	1.29788e-09
1111	AC241377.2	1p11	0.000111313	0.00856429	0.693536	0.00336849	0.150411	0.460672	0.0055247	1	0.0392314	0.00578555	4.38562e-07	0.000372401	0.567932	0.0640155	0.0616748	0.361847	0.0275799	0.00013765	6.51934e-06	1.29788e-09
1112	BCL9	1q21	0.000309519	0.0129123	0.498405	0.0773883	0.362179	0.367181	0.0291519	1	0.00996171	0.000180105	2.39512e-09	0.000492631	0.701159	0.0471735	0.0125918	0.744171	0.0344016	0.0028222	1.31021e-05	6.63762e-11
1113	GJA8	1q21	0.000309519	0.0129123	0.498405	0.0773883	0.362179	0.367181	0.0291519	1	0.00996171	0.000180105	2.39512e-09	0.000492631	0.701159	0.0471735	0.0125918	0.744171	0.0344016	0.0028222	1.31021e-05	6.63762e-11
1114	CHD1L	1q21	0.000309519	0.0129123	0.498405	0.0773883	0.362179	0.367181	0.0291519	1	0.00996171	0.000180105	2.39512e-09	0.000492631	0.701159	0.0471735	0.0125918	0.744171	0.0344016	0.0028222	1.31021e-05	6.63762e-11
1115	FMO5	1q21	0.000309519	0.0129123	0.498405	0.0773883	0.362179	0.367181	0.0291519	1	0.00996171	0.000180105	2.39512e-09	0.000492631	0.701159	0.0471735	0.0125918	0.744171	0.0344016	0.0028222	1.31021e-05	6.63762e-11
1116	PRKAB2	1q21	0.000309519	0.0129123	0.498405	0.0773883	0.362179	0.367181	0.0291519	1	0.00996171	0.000180105	2.39512e-09	0.000492631	0.701159	0.0471735	0.0125918	0.744171	0.0344016	0.0028222	1.31021e-05	6.63762e-11
1117	FCGR1A	1q21	0.000309519	0.0129123	0.498405	0.0773883	0.362179	0.367181	0.0291519	1	0.00996171	0.000180105	2.39512e-09	0.000492631	0.701159	0.0471735	0.0125918	0.744171	0.0344016	0.0028222	1.31021e-05	6.63762e-11
1118	SV2A	1q21	9.52895e-05	0.00383613	0.369111	0.0773883	0.363786	0.246234	0.0291519	0.343441	0.00996171	8.44282e-05	3.44538e-10	0.000702204	0.63331	0.0235104	0.0228395	0.744171	0.0275799	0.00120531	1.19625e-06	1.06548e-13
1119	ACP6	1q21	0.000309519	0.0129123	0.498405	0.0773883	0.362179	0.367181	0.0291519	1	0.00996171	0.000180105	2.39512e-09	0.000492631	0.701159	0.0471735	0.0125918	0.744171	0.0344016	0.0028222	1.31021e-05	6.63762e-11
1120	BOLA1	1q21	0.000309519	0.0129123	0.498405	0.0773883	0.362179	0.367181	0.0291519	1	0.00996171	0.000180105	2.39512e-09	0.000492631	0.701159	0.0471735	0.0125918	0.744171	0.0344016	0.0028222	1.31021e-05	6.63762e-11
1121	PDE4DIP	1q21	0.000309519	0.0129123	0.498405	0.0773883	0.362179	0.367181	0.0291519	1	0.00996171	0.000180105	2.39512e-09	0.000492631	0.701159	0.0471735	0.0125918	0.744171	0.0344016	0.0028222	1.31021e-05	6.63762e-11
1122	HIST2H3D	1q21	0.000309519	0.0129123	0.498405	0.0773883	0.362179	0.367181	0.0291519	1	0.00996171	0.000180105	2.39512e-09	0.000492631	0.701159	0.0471735	0.0125918	0.744171	0.0344016	0.0028222	1.31021e-05	6.63762e-11
1123	HIST2H2AC	1q21	0.000309519	0.0129123	0.498405	0.0773883	0.362179	0.367181	0.0291519	1	0.00996171	0.000180105	2.39512e-09	0.000492631	0.701159	0.0471735	0.0125918	0.744171	0.0344016	0.0028222	1.31021e-05	6.63762e-11
1124	HIST2H2AB	1q21	0.000309519	0.0129123	0.498405	0.0773883	0.362179	0.367181	0.0291519	1	0.00996171	0.000180105	2.39512e-09	0.000492631	0.701159	0.0471735	0.0125918	0.744171	0.0344016	0.0028222	1.31021e-05	6.63762e-11
1125	HIST2H2BE	1q21	0.000309519	0.0129123	0.498405	0.0773883	0.362179	0.367181	0.0291519	1	0.00996171	0.000180105	2.39512e-09	0.000492631	0.701159	0.0471735	0.0125918	0.744171	0.0344016	0.0028222	1.31021e-05	6.63762e-11
1126	GPR89B	1q21	0.000309519	0.0129123	0.498405	0.0773883	0.362179	0.367181	0.0291519	1	0.00996171	0.000180105	2.39512e-09	0.000492631	0.701159	0.0471735	0.0125918	0.744171	0.0344016	0.0028222	1.31021e-05	6.63762e-11
1127	HIST2H3C	1q21	0.000309519	0.0129123	0.498405	0.0773883	0.362179	0.367181	0.0291519	1	0.00996171	0.000180105	2.39512e-09	0.000492631	0.701159	0.0471735	0.0125918	0.744171	0.0344016	0.0028222	1.31021e-05	6.63762e-11
1128	HIST2H2AA4	1q21	0.000309519	0.0129123	0.498405	0.0773883	0.362179	0.367181	0.0291519	1	0.00996171	0.000180105	2.39512e-09	0.000492631	0.701159	0.0471735	0.0125918	0.744171	0.0344016	0.0028222	1.31021e-05	6.63762e-11
1129	HIST2H2BF	1q21	0.000309519	0.0129123	0.498405	0.0773883	0.362179	0.367181	0.0291519	1	0.00996171	0.000180105	2.39512e-09	0.000492631	0.701159	0.0471735	0.0125918	0.744171	0.0344016	0.0028222	1.31021e-05	6.63762e-11
1130	HIST2H3A	1q21	0.000309519	0.0129123	0.498405	0.0773883	0.362179	0.367181	0.0291519	1	0.00996171	0.000180105	2.39512e-09	0.000492631	0.701159	0.0471735	0.0125918	0.744171	0.0344016	0.0028222	1.31021e-05	6.63762e-11
1131	PPIAL4G	1q21	0.000309519	0.0129123	0.498405	0.0773883	0.362179	0.367181	0.0291519	1	0.00996171	0.000180105	2.39512e-09	0.000492631	0.701159	0.0471735	0.0125918	0.744171	0.0344016	0.0028222	1.31021e-05	6.63762e-11
1132	PPIAL4C	1q21	0.000309519	0.0129123	0.498405	0.0773883	0.362179	0.367181	0.0291519	1	0.00996171	0.000180105	2.39512e-09	0.000492631	0.701159	0.0471735	0.0125918	0.744171	0.0344016	0.0028222	1.31021e-05	6.63762e-11
1133	NBPF11	1q21	0.000309519	0.0129123	0.498405	0.0773883	0.362179	0.367181	0.0291519	1	0.00996171	0.000180105	2.39512e-09	0.000492631	0.701159	0.0471735	0.0125918	0.744171	0.0344016	0.0028222	1.31021e-05	6.63762e-11
1134	GJA5	1q21	0.000309519	0.0129123	0.498405	0.0773883	0.362179	0.367181	0.0291519	1	0.00996171	0.000180105	2.39512e-09	0.000492631	0.701159	0.0471735	0.0125918	0.744171	0.0344016	0.0028222	1.31021e-05	6.63762e-11
1135	NBPF12	1q21	0.000309519	0.0129123	0.498405	0.0773883	0.362179	0.367181	0.0291519	1	0.00996171	0.000180105	2.39512e-09	0.000492631	0.701159	0.0471735	0.0125918	0.744171	0.0344016	0.0028222	1.31021e-05	6.63762e-11
1136	NBPF9	1q21	0.000309519	0.0129123	0.498405	0.0773883	0.362179	0.367181	0.0291519	1	0.00996171	0.000180105	2.39512e-09	0.000492631	0.701159	0.0471735	0.0125918	0.744171	0.0344016	0.0028222	1.31021e-05	6.63762e-11
1137	HIST2H4B	1q21	0.000309519	0.0129123	0.498405	0.0773883	0.362179	0.367181	0.0291519	1	0.00996171	0.000180105	2.39512e-09	0.000492631	0.701159	0.0471735	0.0125918	0.744171	0.0344016	0.0028222	1.31021e-05	6.63762e-11
1138	NBPF14	1q21	0.000309519	0.0129123	0.498405	0.0773883	0.362179	0.367181	0.0291519	1	0.00996171	0.000180105	2.39512e-09	0.000492631	0.701159	0.0471735	0.0125918	0.744171	0.0344016	0.0028222	1.31021e-05	6.63762e-11
1139	HIST2H4A	1q21	0.000309519	0.0129123	0.498405	0.0773883	0.362179	0.367181	0.0291519	1	0.00996171	0.000180105	2.39512e-09	0.000492631	0.701159	0.0471735	0.0125918	0.744171	0.0344016	0.0028222	1.31021e-05	6.63762e-11
1140	NBPF19	1q21	0.000309519	0.0129123	0.498405	0.0773883	0.362179	0.367181	0.0291519	1	0.00996171	0.000180105	2.39512e-09	0.000492631	0.701159	0.0471735	0.0125918	0.744171	0.0344016	0.0028222	1.31021e-05	6.63762e-11
1141	FAM231D	1q21	0.000309519	0.0129123	0.498405	0.0773883	0.362179	0.367181	0.0291519	1	0.00996171	0.000180105	2.39512e-09	0.000492631	0.701159	0.0471735	0.0125918	0.744171	0.0344016	0.0028222	1.31021e-05	6.63762e-11
1142	HIST2H2AA4	1q21	0.000309519	0.0129123	0.498405	0.0773883	0.362179	0.367181	0.0291519	1	0.00996171	0.000180105	2.39512e-09	0.000492631	0.701159	0.0471735	0.0125918	0.744171	0.0344016	0.0028222	1.31021e-05	6.63762e-11
1143	AC245100.1	1q21	0.000309519	0.0129123	0.498405	0.0773883	0.362179	0.367181	0.0291519	1	0.00996171	0.000180105	2.39512e-09	0.000492631	0.701159	0.0471735	0.0125918	0.744171	0.0344016	0.0028222	1.31021e-05	6.63762e-11
1144	SF3B4	1q21	0.000309519	0.00784777	0.155282	0.131687	0.337507	0.20697	0.00430065	0.290637	0.00352015	0.000152569	2.39512e-09	0.00396864	0.562633	0.0471735	0.0481633	0.496231	0.0226398	0.00382413	2.20135e-06	4.74361e-13
1145	MTMR11	1q21	0.000309519	0.00785892	0.155282	0.131687	0.14593	0.20697	0.00430065	0.290637	0.00352015	0.000152569	1.57527e-09	0.00396864	0.562633	0.0471735	0.0481633	0.496231	0.0226398	0.00382413	6.72825e-07	4.74361e-13
1146	OTUD7B	1q21	0.000551483	0.00486339	0.0631029	0.131687	0.14593	0.20697	0.00430065	0.290637	0.00352015	0.000304545	6.44116e-09	0.00519547	0.629436	0.0471735	0.0481633	0.496231	0.0151585	0.00382413	1.88087e-07	4.74361e-13
1147	VPS45	1q21	0.00160776	0.0129123	0.0631029	0.0659429	0.0982227	0.0308301	0.00430065	0.290637	0.00352015	0.000177325	1.68261e-08	0.00753624	0.441285	0.0471735	0.0298205	0.496231	0.00764404	0.00693723	1.88087e-07	1.32428e-13
1148	PLEKHO1	1q21	0.00160776	0.00819557	0.0631029	0.0659429	0.0982227	0.0308301	0.00430065	0.290637	0.00352015	0.000177325	1.57375e-08	0.0108237	0.499301	0.0471735	0.0374756	0.496231	0.00764404	0.00382413	1.88087e-07	1.32428e-13
1149	ANP32E	1q21	0.00233011	0.0107986	0.0631029	0.0659429	0.0996883	0.0308301	0.00430065	0.290637	0.00352015	0.000609127	1.57375e-08	0.0108237	0.385	0.0471735	0.0374756	0.496231	0.00743268	0.00584067	1.19625e-06	1.32428e-13
1150	CA14	1q21	0.00233011	0.0107986	0.0631029	0.0659429	0.0996883	0.0308301	0.00430065	0.290637	0.00352015	0.000304545	1.57375e-08	0.0108237	0.501888	0.0471735	0.0374756	0.325283	0.0151585	0.00584067	1.19625e-06	1.32428e-13
1151	APH1A	1q21	0.00233011	0.0107986	0.0631029	0.0659429	0.0996883	0.0308301	0.00430065	0.290637	0.00352015	0.000304545	1.57375e-08	0.0108237	0.501888	0.0471735	0.0374756	0.325283	0.0151585	0.00584067	2.20135e-06	1.32428e-13
1152	C1orf54	1q21	0.00233011	0.0107986	0.0631029	0.0659429	0.0996883	0.0308301	0.00430065	0.290637	0.00352015	0.000304545	1.57375e-08	0.0108237	0.630717	0.0471735	0.0374756	0.325283	0.0151585	0.00584067	2.20135e-06	1.32428e-13
1153	CIART	1q21	0.00233011	0.0134326	0.0631029	0.0659429	0.0996883	0.0308301	0.00430065	0.290637	0.00352015	0.000304545	1.57375e-08	0.0108237	0.701159	0.0471735	0.0374756	0.325283	0.0151585	0.00584067	2.20135e-06	1.32428e-13
1154	MRPS21	1q21	0.00233011	0.0102964	0.0631029	0.0659429	0.0996883	0.078745	0.00430065	0.290637	0.00352015	0.000304545	1.57375e-08	0.0108237	0.632326	0.0471735	0.0603768	0.205187	0.0151585	0.00584067	2.20135e-06	1.32428e-13
1155	AC242988.1	1q21	0.00233011	0.0102964	0.0631029	0.0659429	0.0996883	0.078745	0.00430065	0.290637	0.00352015	0.000304545	1.57375e-08	0.0108237	0.632326	0.0471735	0.0603768	0.205187	0.0226398	0.00584067	2.20135e-06	1.32428e-13
1156	PRPF3	1q21	0.00233011	0.00785892	0.0631029	0.0659429	0.0996883	0.160897	0.00222907	0.290637	0.00352015	0.000304545	1.57375e-08	0.0108237	0.702168	0.0471735	0.0603768	0.205187	0.0226398	0.00584067	1.19625e-06	1.32428e-13
1157	RPRD2	1q21	0.000621848	0.00618256	0.0140753	0.0659429	0.14593	0.160897	0.00430065	0.290637	0.00996171	0.000304545	6.40474e-08	0.0108237	0.447582	0.0471735	0.0603768	0.205187	0.0151585	0.00382413	6.45277e-07	2.62317e-15
1158	TARS2	1q21	0.000621848	0.00651441	0.0077801	0.0659429	0.0982227	0.160897	0.0121705	0.290637	0.00996171	0.000177325	2.17034e-08	0.0108237	0.393956	0.0471735	0.0603768	0.205187	0.0151585	0.0103543	2.00185e-06	6.88282e-16
1159	ECM1	1q21	0.000408955	0.00486339	0.0077801	0.0659429	0.0982227	0.246234	0.0121705	0.290637	0.00996171	0.000304545	2.17034e-08	0.0153884	0.447582	0.0471735	0.0374756	0.205187	0.0151585	0.0103543	2.00185e-06	2.62317e-15
1160	ADAMTSL4	1q21	0.000111313	0.00382171	0.0077801	0.0659429	0.0982227	0.246234	0.0295657	0.290637	0.00996171	0.000723578	2.17034e-08	0.0153884	0.449907	0.0471735	0.0228395	0.205187	0.0226398	0.0103543	2.00185e-06	2.62317e-15
1161	MCL1	1q21	7.11645e-05	0.00280616	0.0077801	0.0659429	0.0982227	0.367181	0.0295657	0.290637	0.00996171	0.000425843	2.17034e-08	0.0153884	0.449907	0.0471735	0.0228395	0.205187	0.0226398	0.0103543	2.00185e-06	2.62317e-15
1162	ENSA	1q21	0.000130272	0.00280616	0.0077801	0.0659429	0.0982227	0.367181	0.0295657	0.290637	0.00996171	0.000320323	2.17034e-08	0.0108237	0.449052	0.0471735	0.0228395	0.205187	0.0151585	0.0103543	3.21831e-07	2.14656e-15
1163	GOLPH3L	1q21	0.000200372	0.0021796	0.0077801	0.0659429	0.0982227	0.403552	0.0295657	0.290637	0.00996171	0.000320323	2.17034e-08	0.0108237	0.508456	0.0471735	0.013702	0.361847	0.0151585	0.0103543	1.7246e-07	2.32665e-14
1164	HORMAD1	1q21	0.000200372	0.00280616	0.00380965	0.0659429	0.0982227	0.403552	0.0121705	0.290637	0.00352015	0.000320323	2.17034e-08	0.0108237	0.450787	0.0471735	0.013702	0.529233	0.0226398	0.0103543	1.7246e-07	2.32665e-14
1165	CTSS	1q21	0.000351675	0.0020498	0.00380965	0.0659429	0.0982227	0.591162	0.00430065	0.290637	0.00352015	0.000341462	3.07553e-08	0.00753624	0.397467	0.0471735	0.013702	0.325283	0.0226398	0.0174861	3.21831e-07	6.36085e-15
1166	CTSK	1q21	0.000351675	0.0020498	0.00380965	0.0659429	0.0982227	0.781409	0.0121705	0.290637	0.00352015	0.00236651	3.07553e-08	0.00753624	0.396641	0.0471735	0.013702	0.325283	0.0226398	0.0174861	1.7246e-07	6.36085e-15
1167	ARNT	1q21	0.000232405	0.0020498	0.0112322	0.0659429	0.0982227	0.781409	0.0121705	0.290637	0.00352015	0.00236651	1.83247e-08	0.00753624	0.301858	0.0471735	0.00811132	0.325283	0.0344016	0.0103543	3.21831e-07	4.53533e-16
1168	SETDB1	1q21	0.000528616	0.00341227	0.00380965	0.0659429	0.0422763	0.564419	0.00285706	0.290637	0.00352015	0.000576981	1.83247e-08	0.00519547	0.222328	0.0919511	0.00811132	0.325283	0.0344016	0.00693723	1.09662e-06	8.37595e-14
1169	CERS2	1q21	0.000699867	0.00437919	0.00380965	0.0659429	0.0422763	0.564419	0.00285706	0.290637	0.00352015	0.00236651	3.07553e-08	0.00308958	0.221472	0.0919511	0.00811132	0.325283	0.0344016	0.00693723	3.62664e-06	2.96723e-13
1170	ANXA9	1q21	0.00104642	0.00746054	0.00380965	0.0659429	0.0422763	0.403552	0.00120573	0.290637	0.00352015	0.00236651	3.07553e-08	0.00308958	0.221472	0.0919511	0.0536256	0.325283	0.0344016	0.00693723	3.62664e-06	2.96723e-13
1171	FAM63A	1q21	0.00104642	0.00746054	0.00380965	0.0659429	0.0422763	0.403552	0.00120573	0.290637	0.00352015	0.00236651	3.07553e-08	0.00308958	0.221472	0.0919511	0.013702	0.325283	0.0344016	0.00693723	3.62664e-06	2.96723e-13
1172	PRUNE	1q21	0.000621848	0.00944415	0.00380965	0.0659429	0.0644624	0.403552	0.00120573	0.290637	0.00352015	0.00168422	3.07553e-08	0.00308958	0.221472	0.0919511	0.0228395	0.325283	0.0344016	0.00693723	3.62664e-06	6.36085e-15
1173	BNIPL	1q21	0.000643739	0.00944415	0.00380965	0.0659429	0.0644624	0.403552	0.00120573	0.290637	0.00352015	0.00271036	3.07553e-08	0.00456257	0.257863	0.0919511	0.0283062	0.325283	0.0344016	0.00693723	3.62664e-06	1.71181e-15
1174	C1orf56	1q21	0.000643739	0.00944415	0.00380965	0.0659429	0.0644624	0.403552	0.00120573	0.290637	0.00352015	0.00271036	3.07553e-08	0.00456257	0.257863	0.0919511	0.0283062	0.325283	0.0344016	0.00693723	3.62664e-06	1.71181e-15
1175	CDC42SE1	1q21	0.000643739	0.00944415	0.00380965	0.0659429	0.0644624	0.403552	0.00120573	0.290637	0.000943526	0.00271036	3.07553e-08	0.00456257	0.257863	0.0919511	0.0283062	0.529233	0.0344016	0.00693723	3.62664e-06	1.71181e-15
1176	MLLT11	1q21	0.000643739	0.00944415	0.0112322	0.0659429	0.0644624	0.403552	0.00120573	0.290637	0.000943526	0.00271036	1.26427e-08	0.00456257	0.257863	0.0919511	0.0283062	0.529233	0.0344016	0.00693723	3.62664e-06	6.36085e-15
1177	GABPB2	1q21	0.00155232	0.00944415	0.0112322	0.0659429	0.0644624	0.403552	0.00120573	0.290637	0.000943526	0.00271036	1.26427e-08	0.00456257	0.346995	0.0919511	0.013702	0.529233	0.0344016	0.00693723	1.09662e-06	6.36085e-15
1178	SEMA6C	1q21	0.00155232	0.0123554	0.0112322	0.0659429	0.0982227	0.403552	0.00120573	0.290637	0.000943526	0.00122235	2.00823e-09	0.00456257	0.450787	0.0919511	0.0228395	0.325283	0.0344016	0.00693723	2.00185e-06	2.14656e-15
1179	TNFAIP8L2	1q21	0.00155232	0.00944415	0.0112322	0.0659429	0.0982227	0.403552	0.00120573	0.290637	0.000943526	0.00296521	2.00823e-09	0.00456257	0.508456	0.0919511	0.0374756	0.325283	0.0344016	0.00693723	2.00185e-06	8.0132e-15
1180	LYSMD1	1q21	0.00155232	0.00944415	0.0112322	0.0659429	0.0982227	0.403552	0.00120573	0.290637	0.000943526	0.00296521	2.00823e-09	0.00456257	0.508456	0.0919511	0.0374756	0.325283	0.0344016	0.00693723	1.09662e-06	8.0132e-15
1181	SCNM1	1q21	0.00155232	0.00944415	0.0112322	0.0659429	0.0982227	0.403552	0.00120573	0.290637	0.000943526	0.00296521	2.00823e-09	0.00456257	0.508456	0.0919511	0.0374756	0.325283	0.0344016	0.00693723	1.09662e-06	8.0132e-15
1182	TMOD4	1q21	0.00155232	0.00944415	0.0112322	0.0659429	0.0982227	0.403552	0.00120573	0.290637	0.000943526	0.00163428	2.00823e-09	0.00456257	0.450787	0.0919511	0.0374756	0.325283	0.0344016	0.00693723	1.09662e-06	8.0132e-15
1183	VPS72	1q21	0.00155232	0.00944415	0.0112322	0.0659429	0.0982227	0.403552	0.00120573	0.290637	0.000943526	0.00163428	2.00823e-09	0.00456257	0.450787	0.0919511	0.0374756	0.325283	0.0344016	0.00693723	1.09662e-06	2.14656e-15
1184	PIP5K1A	1q21	0.00155232	0.00944415	0.0112322	0.0659429	0.0644624	0.403552	0.00120573	0.290637	0.000943526	0.000998075	1.11392e-09	0.00456257	0.397467	0.0919511	0.0374756	0.325283	0.0344016	0.00693723	2.00185e-06	1.71181e-15
1185	PSMD4	1q21	0.00155232	0.00946333	0.0112322	0.0659429	0.0422763	0.403552	0.00120573	0.290637	0.000943526	0.00163428	1.11392e-09	0.00266408	0.570234	0.0919511	0.0374756	0.325283	0.0344016	0.0103543	2.00185e-06	1.71181e-15
1186	ZNF687	1q21	0.00104642	0.0147981	0.0112322	0.0659429	0.0422763	0.434282	0.00120573	0.290637	0.000943526	0.000998075	2.00823e-09	0.00177132	0.449052	0.0919511	0.0374756	0.325283	0.0344016	0.0103543	2.00185e-06	4.53533e-16
1187	PI4KB	1q21	0.00104642	0.0147981	0.0140753	0.0659429	0.0422763	0.434282	0.00120573	0.290637	0.000943526	0.000609127	2.00823e-09	0.00177132	0.393956	0.0919511	0.0603768	0.325283	0.0344016	0.0103543	3.18412e-06	4.53533e-16
1188	RFX5	1q21	0.00104642	0.0147981	0.0140753	0.0659429	0.0422763	0.403552	0.00120573	0.290637	0.000943526	0.000998075	2.00823e-09	0.00177132	0.447582	0.0919511	0.0603768	0.325283	0.0343237	0.0103543	1.76904e-05	4.53533e-16
1189	SELENBP1	1q21	0.00250995	0.00946333	0.0140753	0.0659429	0.0422763	0.403552	0.00120573	0.290637	0.000943526	0.00296521	2.18176e-09	0.00177132	0.704191	0.0919511	0.0603768	0.325283	0.0344016	0.00693723	3.18412e-06	3.76273e-17
1190	POGZ	1q21	0.00250995	0.00944415	0.0140753	0.0659429	0.0422763	0.403552	0.00120573	0.290637	0.000943526	0.00296521	5.08426e-09	0.00519547	0.705094	0.0919511	0.0603768	0.325283	0.0344016	0.00459738	8.5429e-06	1.18311e-16
1191	PSMB4	1q21	0.00250995	0.00946333	0.0140753	0.0659429	0.0422763	0.403552	0.00120573	0.290637	0.000943526	0.00296521	2.18176e-09	0.00177132	0.704191	0.0919511	0.0603768	0.325283	0.0344016	0.00693723	3.18412e-06	3.76273e-17
1192	CGN	1q21	0.00250995	0.00414209	0.0112322	0.188492	0.0425172	0.246234	0.00392343	0.290637	0.00352015	0.000998075	5.08426e-09	0.00753624	0.703423	0.0919511	0.0481633	0.325283	0.0506755	0.00382413	5.68483e-06	1.71181e-15
1193	TUFT1	1q21	0.00250995	0.00303929	0.0112322	0.188492	0.0425172	0.246234	0.00392343	0.290637	0.00352015	0.000998075	5.08426e-09	0.00753624	0.774703	0.0919511	0.0481633	0.325283	0.0506755	0.00247742	5.68483e-06	1.71181e-15
1194	SNX27	1q21	0.000621848	0.00306996	0.0112322	0.188492	0.0422763	0.246234	0.00392343	0.290637	0.00352015	0.00163428	1.26427e-08	0.00844294	0.50561	0.0919511	0.0481633	0.325283	0.0226398	0.0019972	1.76904e-05	1.71181e-15
1195	CELF3	1q21	0.000621848	0.00817244	0.0112322	0.188492	0.0982227	0.246234	0.00392343	0.290637	0.00352015	0.00152117	2.17034e-08	0.00753624	0.702168	0.0919511	0.0767527	0.325283	0.0343237	0.00194757	5.32518e-05	6.36085e-15
1196	RIIAD1	1q21	0.000621848	0.00817244	0.0112322	0.188492	0.0982227	0.246234	0.00392343	0.290637	0.00352015	0.00152117	2.17034e-08	0.00753624	0.63331	0.0919511	0.0767527	0.325283	0.0343237	0.00194757	5.32518e-05	6.36085e-15
1197	MRPL9	1q21	0.000408955	0.0136031	0.0112322	0.188492	0.0982227	0.367181	0.0131564	0.290637	0.00352015	0.0036771	8.94176e-09	0.00753624	0.566221	0.0919511	0.0481633	0.325283	0.0514561	0.00194757	9.12028e-05	2.14656e-15
1198	OAZ3	1q21	0.000621848	0.0108051	0.0112322	0.188492	0.0982227	0.367181	0.0131564	0.290637	0.00352015	0.0036771	8.94176e-09	0.0120338	0.567065	0.0919511	0.0481633	0.325283	0.0514561	0.00194757	9.12028e-05	2.14656e-15
1199	TDRKH	1q21	0.000621848	0.0108051	0.0112322	0.188492	0.0982227	0.53153	0.0293667	0.290637	0.00352015	0.0036771	8.94176e-09	0.0120338	0.564834	0.0919511	0.0481633	0.325283	0.0514561	0.00310406	3.08234e-05	5.66202e-16
1200	LINGO4	1q21	0.000621848	0.0169882	0.0112322	0.188492	0.0318171	0.53153	0.0293667	0.290637	0.00352015	0.0036771	8.94176e-09	0.0120338	0.630717	0.0919511	0.0481633	0.325283	0.0514561	0.00310406	7.56479e-05	1.47076e-16
1201	RORC	1q21	0.000621848	0.0261687	0.00380965	0.188492	0.0321234	0.367181	0.0101533	0.290637	0.00352015	0.0036771	8.94176e-09	0.0120338	0.564834	0.0919511	0.0481633	0.325283	0.0514561	0.00310406	4.44171e-05	1.47076e-16
1202	C2CD4D	1q21	0.000408955	0.02029	0.00380965	0.188492	0.0321234	0.367181	0.0293667	0.290637	0.00352015	0.0036771	8.94176e-09	0.00753624	0.500912	0.0919511	0.0481633	0.325283	0.0514561	0.00310406	4.44171e-05	6.88282e-16
1203	THEM5	1q21	0.000408955	0.0163421	0.00380965	0.188492	0.0321234	0.367181	0.0293667	0.290637	0.00352015	0.0036771	8.94176e-09	0.00753624	0.500912	0.0919511	0.0481633	0.325283	0.0514561	0.00310406	2.58552e-05	6.88282e-16
1204	THEM4	1q21	0.000408955	0.016282	0.00380965	0.188492	0.0321234	0.367181	0.0293667	0.290637	0.00352015	0.0036771	1.57375e-08	0.00519547	0.387853	0.0919511	0.0767527	0.325283	0.0514561	0.00762918	2.58552e-05	9.846e-15
1205	S100A10	1q21	0.000408955	0.00818294	0.00380965	0.0659429	0.0321234	0.20697	0.0293667	1	0.00352015	0.00578555	1.57375e-08	0.00354715	0.439009	0.0919511	0.0767527	0.325283	0.0514561	0.00489388	7.56479e-05	4.74361e-13
1206	S100A11	1q21	0.000266924	0.0098361	0.00380965	0.0659429	0.0321234	0.129103	0.0293667	1	0.00352015	0.00578555	1.57375e-08	0.00354715	0.56168	0.0919511	0.0216875	0.325283	0.0514561	0.00310406	3.08234e-05	1.60395e-13
1207	TCHHL1	1q21	0.000621848	0.0098361	0.00380965	0.0659429	0.0318171	0.0545735	0.0293667	1	0.00352015	0.00329904	1.57375e-08	0.0058655	0.56168	0.0919511	0.0216875	0.325283	0.0514561	0.00310406	5.32518e-05	2.1477e-13
1208	TCHH	1q21	0.000643739	0.00985541	0.00380965	0.0659429	0.0318171	0.0545735	0.0293667	1	0.00352015	0.00329904	1.57375e-08	0.00403574	0.56168	0.0471735	0.0216875	0.529233	0.0506755	0.00310406	5.32518e-05	2.1477e-13
1209	RPTN	1q21	0.000643739	0.00985541	0.00380965	0.0659429	0.0318171	0.0545735	0.0293667	1	0.00352015	0.00329904	1.57375e-08	0.00354715	0.562633	0.0471735	0.0368723	0.529233	0.0343237	0.00489388	2.05679e-05	2.8485e-12
1210	HRNR	1q21	0.00160776	0.00576757	0.00380965	0.0659429	0.0318171	0.0545735	0.0131564	1	0.00352015	0.00329904	1.57375e-08	0.00354715	0.69885	0.0471735	0.0368723	0.325283	0.0506755	0.00489388	2.33696e-05	1.02318e-10
1211	FLG	1q21	0.00160776	0.003269	0.00380965	0.0659429	0.212724	0.0545735	0.0131564	1	0.00352015	0.00283896	1.57375e-08	0.00354715	0.56168	0.0471735	0.0616748	0.325283	0.0514561	0.00120925	4.1339e-05	1.22235e-10
1212	FLG2	1q21	0.00160776	0.00421104	0.00380965	0.0659429	0.306475	0.0545735	0.0131564	1	0.00352015	0.00329904	1.57375e-08	0.00354715	0.56168	0.0471735	0.101122	0.325283	0.0514561	0.00120925	4.1339e-05	1.22235e-10
1213	CRNN	1q21	0.00155232	0.00541968	0.0112322	0.0659429	0.120175	0.0308301	0.00597899	1	0.00352015	0.00283896	1.68261e-08	0.00354715	0.697725	0.0471735	0.184684	0.325283	0.0514561	0.00120925	4.1339e-05	1.41553e-10
1214	LCE5A	1q21	0.00104642	0.00305636	0.0112322	0.0659429	0.0799125	0.00942003	0.00597899	1	0.00352015	0.0014645	1.68261e-08	0.00354715	0.922149	0.0471735	0.184684	0.325283	0.0514561	0.00120925	2.33696e-05	4.85237e-10
1215	LCE3C	1q21	0.00104642	0.00305636	0.0112322	0.0659429	0.0783998	0.00942003	0.00597899	1	0.00996171	0.0014645	1.68261e-08	0.00354715	0.922149	0.0471735	0.184684	0.325283	0.0514561	0.00120925	2.33696e-05	4.85237e-10
1216	AL135842.1	1q21	0.00104642	0.00305636	0.0112322	0.0659429	0.0799125	0.00942003	0.00597899	1	0.00352015	0.0014645	1.68261e-08	0.00354715	0.922149	0.0471735	0.184684	0.325283	0.0514561	0.00120925	2.33696e-05	4.85237e-10
1217	CRCT1	1q21	0.00104642	0.00305636	0.0112322	0.0659429	0.0799125	0.00942003	0.00597899	1	0.00352015	0.0014645	1.68261e-08	0.00354715	0.922149	0.0471735	0.184684	0.325283	0.0514561	0.00120925	2.33696e-05	1.63539e-09
1218	LCE3D	1q21	0.00104642	0.00305636	0.0112322	0.0659429	0.0783998	0.0545735	0.00597899	1	0.00996171	0.0014645	1.68261e-08	0.00354715	0.922149	0.0471735	0.276744	0.325283	0.0514561	0.00120925	2.33696e-05	1.63539e-09
1219	LCE3E	1q21	0.00104642	0.00305636	0.0112322	0.0659429	0.0783998	0.0545735	0.00597899	1	0.00996171	0.0014645	1.68261e-08	0.00354715	0.922149	0.0471735	0.276744	0.325283	0.0514561	0.00120925	2.33696e-05	1.63539e-09
1220	LCE3B	1q21	0.00104642	0.00305636	0.0112322	0.0659429	0.0783998	0.0545735	0.00597899	1	0.00996171	0.0014645	1.68261e-08	0.00354715	0.922149	0.0471735	0.276744	0.325283	0.0514561	0.00120925	2.33696e-05	1.63539e-09
1221	LCE3A	1q21	0.00104642	0.00305636	0.0112322	0.188492	0.0783998	0.0545735	0.00597899	1	0.00996171	0.0014645	1.68261e-08	0.00354715	0.84551	0.0919511	0.276744	0.325283	0.0514561	0.00120925	1.31021e-05	1.63539e-09
1222	LCE2D	1q21	0.00104642	0.00234388	0.0112322	0.30686	0.0799125	0.0545735	0.00597899	1	0.00996171	0.0014645	4.76478e-08	0.00519547	1	0.0919511	0.276744	0.325283	0.0506755	0.00120925	1.31021e-05	1.63539e-09
1223	LCE2B	1q21	0.00155232	0.00234388	0.0112322	0.30686	0.0799125	0.0545735	0.00597899	1	0.00996171	0.0014645	4.76478e-08	0.00519547	1	0.0919511	0.428093	0.325283	0.0506755	0.00194757	1.31021e-05	1.63539e-09
1224	LCE2C	1q21	0.00155232	0.00234388	0.0112322	0.30686	0.0799125	0.0545735	0.00597899	1	0.00996171	0.0014645	4.76478e-08	0.00519547	1	0.0919511	0.428093	0.325283	0.0506755	0.00194757	1.31021e-05	1.63539e-09
1225	LCE2A	1q21	0.00155232	0.00234388	0.0112322	0.30686	0.0799125	0.0545735	0.00597899	1	0.00996171	0.0014645	1.15669e-07	0.00519547	1	0.0919511	0.428093	0.325283	0.0514561	0.00194757	1.31021e-05	1.63539e-09
1226	LCE4A	1q21	0.00155232	0.00234388	0.0112322	0.30686	0.0799125	0.0545735	0.00597899	1	0.00996171	0.0014645	1.15669e-07	0.00354715	1	0.0919511	0.428093	0.325283	0.0514561	0.00194757	1.31021e-05	1.63539e-09
1227	C1orf68	1q21	0.00155232	0.00305636	0.0112322	0.30686	0.0799125	0.0545735	0.00597899	1	0.00996171	0.0014645	1.15669e-07	0.00354715	1	0.0919511	0.428093	0.325283	0.073951	0.00194757	1.31021e-05	5.41615e-09
1228	LCE1B	1q21	0.00155232	0.00305636	0.0112322	0.30686	0.0783998	0.0545735	0.00597899	1	0.00996171	0.0014645	1.10015e-07	0.00354715	1	0.0471735	0.303012	0.325283	0.073951	0.00194757	7.28657e-06	5.41615e-09
1229	KPRP	1q21	0.00155232	0.00305636	0.0112322	0.30686	0.0783998	0.0545735	0.00597899	1	0.00996171	0.0014645	1.10015e-07	0.00354715	1	0.0471735	0.428093	0.325283	0.073951	0.00194757	7.28657e-06	5.41615e-09
1230	LCE1F	1q21	0.00155232	0.00308696	0.0112322	0.30686	0.0783998	0.0545735	0.00597899	1	0.00996171	0.0014645	1.15669e-07	0.00354715	1	0.0471735	0.428093	0.325283	0.073951	0.00194757	7.28657e-06	5.41615e-09
1231	LCE1D	1q21	0.00155232	0.00308696	0.0112322	0.30686	0.0783998	0.0545735	0.00597899	1	0.00996171	0.0014645	1.15669e-07	0.00354715	0.92179	0.0471735	0.303012	0.325283	0.073951	0.00194757	7.28657e-06	5.41615e-09
1232	LCE1E	1q21	0.00155232	0.00308696	0.0112322	0.30686	0.0783998	0.0545735	0.00597899	1	0.00996171	0.0014645	1.15669e-07	0.00354715	0.92179	0.0471735	0.303012	0.325283	0.073951	0.00194757	7.28657e-06	5.41615e-09
1233	LCE1C	1q21	0.00155232	0.00308696	0.0112322	0.30686	0.0783998	0.0545735	0.00597899	1	0.00996171	0.0014645	1.15669e-07	0.00354715	0.92179	0.0471735	0.303012	0.325283	0.073951	0.00194757	7.28657e-06	5.41615e-09
1234	LCE1A	1q21	0.00155232	0.00541968	0.00505117	0.30686	0.0783998	0.0545735	0.00597899	1	0.00996171	0.0014645	1.90591e-07	0.00354715	1	0.0471735	0.209241	0.325283	0.073951	0.00194757	7.28657e-06	5.41615e-09
1235	LCE6A	1q21	0.00155232	0.00733378	0.00505117	0.30686	0.0783998	0.0545735	0.00597899	1	0.00996171	0.0014645	1.90591e-07	0.00403574	1	0.0471735	0.209241	0.325283	0.073951	0.00391952	7.28657e-06	5.41615e-09
1236	SMCP	1q21	0.00155232	0.00576757	0.00505117	0.30686	0.0783998	0.0545735	0.00597899	1	0.00352015	0.0014645	1.90591e-07	0.00239888	0.922138	0.0471735	0.209241	0.325283	0.073951	0.00391952	2.33696e-05	5.41615e-09
1237	IVL	1q21	0.00155232	0.00234388	0.00505117	0.30686	0.0783998	0.129103	0.00597899	1	0.00352015	0.0014645	3.1397e-07	0.00239888	0.92179	0.0471735	0.209241	0.325283	0.073951	0.00120925	2.33696e-05	5.41615e-09
1238	SPRR4	1q21	0.000954818	0.00305636	0.00505117	0.30686	0.0783998	0.20697	0.00172456	1	0.00352015	0.0014645	3.1397e-07	0.00239888	0.844101	0.0471735	0.209241	0.325283	0.073951	0.00120925	2.33696e-05	5.41615e-09
1239	SPRR1A	1q21	0.000954818	0.00308696	0.00505117	0.30686	0.0783998	0.323277	0.00351602	1	0.00352015	0.0014645	8.02234e-08	0.00239888	0.844101	0.0471735	0.209241	0.325283	0.073951	0.00120925	4.31348e-06	5.41615e-09
1240	SPRR3	1q21	0.000954818	0.00396977	0.00505117	0.30686	0.0799125	0.323277	0.00351602	1	0.00352015	0.0014645	8.02234e-08	0.00239888	0.844101	0.0471735	0.209241	0.325283	0.073951	0.00120925	4.31348e-06	5.41615e-09
1241	SPRR1B	1q21	0.000954818	0.0069654	0.00505117	0.30686	0.306475	0.323277	0.00351602	0.343441	0.00352015	0.0014645	8.02234e-08	0.00239888	0.767802	0.0471735	0.141496	0.325283	0.0514561	0.00120925	4.31348e-06	5.41615e-09
1242	SPRR2D	1q21	0.000954818	0.0069654	0.00505117	0.30686	0.306475	0.323277	0.00351602	0.343441	0.00352015	0.0014645	8.02234e-08	0.00239888	0.844101	0.0471735	0.141496	0.325283	0.073951	0.00120925	4.31348e-06	5.41615e-09
1243	SPRR2A	1q21	0.00140668	0.00884289	0.00505117	0.30686	0.306475	0.323277	0.00351602	0.343441	0.00352015	0.0014645	8.02234e-08	0.00239888	0.767802	0.0471735	0.0603768	0.325283	0.0514561	0.00120925	4.31348e-06	5.41615e-09
1244	SPRR2B	1q21	0.00140668	0.00884289	0.00505117	0.30686	0.306475	0.323277	0.00715071	0.343441	0.00352015	0.0014645	8.02234e-08	0.00239888	0.844101	0.0471735	0.0603768	0.325283	0.0514561	0.000452442	4.31348e-06	5.41615e-09
1245	SPRR2E	1q21	0.000954818	0.00884289	0.00505117	0.30686	0.306475	0.323277	0.00715071	0.343441	0.00352015	0.00283896	8.02234e-08	0.00403574	0.844101	0.0471735	0.0374756	0.325283	0.0514561	0.000452442	4.31348e-06	5.41615e-09
1246	SPRR2F	1q21	0.000954818	0.00884289	0.00981332	0.30686	0.306475	0.323277	0.00715071	0.343441	0.00352015	0.00283896	8.02234e-08	0.00403574	0.767802	0.0471735	0.0298205	0.325283	0.0514561	0.000743286	4.31348e-06	5.41615e-09
1247	SPRR2G	1q21	0.00160776	0.0112073	0.00981332	0.30686	0.306475	0.323277	0.00715071	0.343441	0.00352015	0.00283896	8.02234e-08	0.0058655	0.768343	0.0471735	0.0767527	0.325283	0.0506755	0.000743286	4.31348e-06	5.41615e-09
1248	LELP1	1q21	0.00233011	0.00884289	0.00981332	0.30686	0.212724	0.764783	0.0143568	0.343441	0.00352015	0.00109068	8.02234e-08	0.0058655	0.769578	0.0328084	0.0481633	0.325283	0.0514561	0.000743286	4.02049e-06	5.41615e-09
1249	PRR9	1q21	0.00233011	0.0112073	0.00981332	0.30686	0.212724	0.764783	0.0143568	0.343441	0.00352015	0.00109068	8.02234e-08	0.00354715	0.769578	0.0328084	0.0767527	0.325283	0.0514561	0.000743286	1.2591e-06	5.41615e-09
1250	LOR	1q21	0.00160776	0.0112073	0.0342175	0.30686	0.212724	0.764783	0.0143568	0.343441	0.00352015	0.00109068	1.35105e-07	0.00207227	0.845376	0.0328084	0.0767527	0.325283	0.073951	0.000743286	6.72825e-07	1.63539e-09
1251	PGLYRP3	1q21	0.00160776	0.014177	0.0196507	0.30686	0.14593	0.764783	0.0143568	0.343441	0.00352015	0.00109068	1.90591e-07	0.00207227	0.922218	0.0328084	0.0767527	0.325283	0.073951	0.000743286	2.20135e-06	1.63539e-09
1252	PGLYRP4	1q21	0.00160776	0.0112073	0.0196507	0.30686	0.0996883	0.764783	0.0321203	0.343441	0.00352015	0.00109068	1.15669e-07	0.00207227	1	0.0328084	0.0767527	0.325283	0.073951	0.000743286	2.20135e-06	4.51076e-09
1253	S100A8	1q21	0.00160776	0.014177	0.0251549	0.30686	0.0982227	0.764783	0.0321203	0.343441	0.00352015	0.00109068	1.15669e-07	0.00207227	0.922679	0.0328084	0.0767527	0.325283	0.0514561	0.00120925	1.19625e-06	1.37881e-09
1254	S100A9	1q21	0.00160776	0.014177	0.0251549	0.30686	0.0982227	0.764783	0.0321203	0.343441	0.00352015	0.00109068	1.15669e-07	0.00207227	0.922679	0.0328084	0.0767527	0.325283	0.0514561	0.00120925	1.19625e-06	1.37881e-09
1255	S100A12	1q21	0.00160776	0.014177	0.0251549	0.30686	0.0982227	0.764783	0.0321203	0.343441	0.00352015	0.00109068	1.15669e-07	0.00207227	0.922679	0.0328084	0.0767527	0.325283	0.0514561	0.00120925	1.19625e-06	1.37881e-09
1256	S100A7A	1q21	0.00233011	0.0169782	0.0196507	0.30686	0.0982227	0.764783	0.0321203	0.343441	0.00352015	0.00109068	1.68261e-08	0.00177132	1	0.0328084	0.0481633	0.325283	0.073951	0.00120925	2.20135e-06	4.14078e-10
1257	S100A7L2	1q21	0.00233011	0.0169782	0.0196507	0.30686	0.0982227	0.764783	0.0321203	0.343441	0.00352015	0.00109068	1.68261e-08	0.00177132	0.92288	0.0328084	0.0481633	0.325283	0.073951	0.00120925	2.20135e-06	4.14078e-10
1258	S100A7	1q21	0.00140668	0.0101299	0.0196507	0.30686	0.16908	0.53153	0.0321203	0.343441	0.00352015	0.00109068	1.68261e-08	0.00177132	1	0.0328084	0.0481633	0.325283	0.073951	0.00194757	2.20135e-06	1.22235e-10
1259	S100A3	1q21	0.00678899	0.0161337	0.0196507	0.30686	0.337507	0.53153	0.0457119	0.343441	0.00352015	0.00063165	1.10829e-08	0.00177132	0.847385	0.0328084	0.0603768	0.325283	0.0506755	0.00310406	1.19625e-06	1.01344e-11
1260	S100A4	1q21	0.00678899	0.0161337	0.0196507	0.30686	0.337507	0.53153	0.0457119	0.343441	0.00352015	0.00063165	1.10829e-08	0.00177132	0.847385	0.0328084	0.0603768	0.325283	0.0506755	0.00310406	1.19625e-06	1.01344e-11
1261	S100A5	1q21	0.00678899	0.0161337	0.0196507	0.30686	0.337507	0.53153	0.0457119	0.343441	0.00352015	0.00063165	1.10829e-08	0.00177132	0.847385	0.0328084	0.0603768	0.325283	0.0506755	0.00310406	1.19625e-06	1.01344e-11
1262	S100A6	1q21	0.00678899	0.0161337	0.0196507	0.30686	0.337507	0.53153	0.0457119	0.343441	0.00352015	0.00063165	1.10829e-08	0.00177132	0.847385	0.0328084	0.0603768	0.325283	0.0506755	0.00310406	1.19625e-06	1.01344e-11
1263	S100A2	1q21	0.00678899	0.0161337	0.0196507	0.30686	0.337507	0.53153	0.0457119	0.343441	0.00352015	0.00063165	3.29056e-08	0.00266408	0.773546	0.0328084	0.0603768	0.325283	0.0514561	0.00489388	6.45277e-07	3.54849e-11
1264	S100A16	1q21	0.00678899	0.0127948	0.0284523	0.30686	0.212724	0.564419	0.0457119	0.343441	0.00352015	9.83829e-05	3.29056e-08	0.00855003	0.501888	0.0328084	0.0374756	0.325283	0.073951	0.00489388	1.19625e-06	1.01344e-11
1265	S100A14	1q21	0.00954624	0.0161337	0.0284523	0.30686	0.212724	0.564419	0.0457119	0.343441	0.00352015	9.83829e-05	1.3199e-08	0.00855003	0.563636	0.0328084	0.0374756	0.325283	0.073951	0.00489388	1.19625e-06	1.01344e-11
1266	S100A13	1q21	0.00954624	0.0161337	0.0284523	0.30686	0.212724	0.564419	0.0566144	0.343441	0.00352015	9.83829e-05	1.3199e-08	0.00855003	0.563636	0.0328084	0.0603768	0.325283	0.073951	0.00489388	1.19625e-06	1.01344e-11
1267	S100A1	1q21	0.0133117	0.0161337	0.0284523	0.30686	0.212724	0.564419	0.0566144	0.343441	0.00352015	9.83829e-05	1.3199e-08	0.00855003	0.563636	0.0328084	0.0603768	0.325283	0.073951	0.00489388	2.20135e-06	3.54849e-11
1268	CHTOP	1q21	0.0133117	0.0161337	0.0284523	0.30686	0.14593	0.564419	0.0566144	0.343441	0.00352015	5.36575e-05	2.33609e-08	0.00855003	0.63151	0.0328084	0.0603768	0.325283	0.0514561	0.00489388	2.20135e-06	3.54849e-11
1269	SNAPIN	1q21	0.00873046	0.0127948	0.0284523	0.30686	0.14593	0.367181	0.0566144	0.343441	0.00352015	2.93413e-05	2.44644e-08	0.00855003	0.700287	0.0328084	0.0603768	0.325283	0.0506755	0.00489388	1.19625e-06	1.01344e-11
1270	ILF2	1q21	0.00873046	0.0127948	0.0284523	0.30686	0.14593	0.367181	0.0566144	0.343441	0.00352015	1.61557e-05	2.44644e-08	0.00855003	0.630717	0.0328084	0.0603768	0.325283	0.0506755	0.00489388	1.19625e-06	2.8485e-12
1271	NPR1	1q21	0.00873046	0.0101299	0.0284523	0.30686	0.14593	0.367181	0.0566144	0.343441	0.00352015	1.61557e-05	2.44644e-08	0.00585441	0.700287	0.0328084	0.0603768	0.325283	0.0506755	0.00489388	2.20135e-06	2.8485e-12
1272	INTS3	1q21	0.00873046	0.0101299	0.0284523	0.30686	0.337507	0.53153	0.0566144	0.343441	0.00352015	0.000121083	4.13439e-08	0.00585441	0.773546	0.0328084	0.106795	0.496231	0.073951	0.00238976	2.20135e-06	6.25046e-14
1273	AL513523.2	1q21	0.00873046	0.0127948	0.0284523	0.30686	0.337507	0.53153	0.0566144	0.343441	0.00352015	0.000121083	6.99042e-08	0.00585441	0.56168	0.0328084	0.106795	0.496231	0.0285641	0.00238976	2.20135e-06	2.35288e-13
1274	SLC27A3	1q21	0.00873046	0.0127948	0.0284523	0.30686	0.337507	0.53153	0.0566144	0.343441	0.00352015	0.000121083	6.99042e-08	0.00585441	0.56168	0.0328084	0.106795	0.496231	0.0285641	0.00238976	2.20135e-06	2.35288e-13
1275	GATAD2B	1q21	0.00558463	0.0048133	0.0284523	0.30686	0.0996883	0.53153	0.0566144	0.343441	0.00352015	8.44282e-05	4.13439e-08	0.00585441	0.563636	0.0328084	0.0809151	0.496231	0.0285641	0.00147443	6.51934e-06	1.52421e-14
1276	DENND4B	1q21	0.00798531	0.00582723	0.0284523	0.30686	0.212724	0.53153	0.0566144	0.343441	0.00352015	0.000121083	6.99042e-08	0.00508498	0.625062	0.0328084	0.069796	0.496231	0.0632545	0.00147443	6.51934e-06	2.1477e-13
1277	CRTC2	1q21	0.00798531	0.00582723	0.0284523	0.30686	0.306475	0.53153	0.0566144	0.343441	0.00352015	0.000121083	6.99042e-08	0.00508498	0.625062	0.0328084	0.069796	0.496231	0.0632545	0.00147443	6.51934e-06	7.88195e-13
1278	SLC39A1	1q21	0.00798531	0.00745611	0.0284523	0.30686	0.306475	0.53153	0.0566144	0.343441	0.00352015	0.000121083	1.18251e-07	0.00508498	0.625062	0.0328084	0.069796	0.496231	0.0632545	0.00147443	6.51934e-06	8.65482e-12
1279	CREB3L4	1q21	0.00798531	0.00745611	0.0284523	0.30686	0.306475	0.53153	0.0566144	0.343441	0.00352015	0.000121083	1.18251e-07	0.00508498	0.625062	0.0328084	0.069796	0.496231	0.0632545	0.00147443	6.51934e-06	3.00051e-11
1280	JTB	1q21	0.00798531	0.00745611	0.0284523	0.30686	0.306475	0.53153	0.0566144	0.343441	0.00352015	0.000121083	1.18251e-07	0.00508498	0.625062	0.0328084	0.106795	0.496231	0.0632545	0.00147443	6.51934e-06	3.00051e-11
1281	RAB13	1q21	0.00798531	0.00582723	0.0284523	0.30686	0.306475	0.53153	0.0566144	0.343441	0.00352015	0.000121083	1.18251e-07	0.00508498	0.625062	0.0328084	0.106795	0.496231	0.0632545	0.00147443	3.62664e-06	3.00051e-11
1282	NUP210L	1q21	0.00558463	0.0101112	0.0284523	0.30686	0.306475	0.564419	0.0566144	0.343441	0.00352015	8.44282e-05	1.18251e-07	0.00508498	0.626487	0.0328084	0.069796	0.496231	0.0285641	0.00238976	3.62664e-06	2.45634e-12
1283	RPS27	1q21	0.00798531	0.00745611	0.0284523	0.30686	0.306475	0.53153	0.0566144	0.343441	0.00352015	0.000121083	1.18251e-07	0.00508498	0.625062	0.0328084	0.106795	0.496231	0.0632545	0.00238976	6.51934e-06	3.00051e-11
1284	TPM3	1q21	0.00348173	0.0127948	0.0284523	0.30686	0.30584	0.367181	0.0321203	0.343441	0.00352015	0.000274591	9.68767e-07	0.00290425	0.69242	0.0328084	0.106795	0.459352	0.0285641	0.00147443	3.62664e-06	2.35288e-13
1285	C1orf189	1q21	0.00348173	0.0161337	0.0284523	0.30686	0.30584	0.367181	0.0143568	0.343441	0.00996171	0.000274591	5.72992e-07	0.00290425	0.692742	0.0328084	0.106795	0.723421	0.0422015	0.00147443	2.05679e-05	3.1881e-12
1286	C1orf43	1q21	0.00348173	0.0161337	0.0284523	0.30686	0.30584	0.367181	0.0143568	0.343441	0.00996171	0.000274591	5.72992e-07	0.00290425	0.692742	0.0328084	0.160043	0.723421	0.0143269	0.00147443	2.05679e-05	1.14693e-11
1287	UBAP2L	1q21	0.00348173	0.0101299	0.0284523	0.30686	0.30584	0.367181	0.0143568	0.343441	0.000943526	0.000274591	1.3038e-06	0.00508498	0.767211	0.0328084	0.160043	0.723421	0.0143269	0.000900349	2.05679e-05	1.14693e-11
1288	HAX1	1q21	0.00348173	0.0161337	0.0284523	0.30686	0.425915	0.367181	0.0457119	0.343441	0.000943526	0.000274591	1.3038e-06	0.00508498	0.921044	0.0328084	0.160043	0.723421	0.0218248	0.000900349	2.05679e-05	1.41553e-10
1289	ATP8B2	1q21	0.00348173	0.0203887	0.0284523	0.30686	0.30584	0.367181	0.0457119	0.343441	0.000943526	0.000274591	4.77622e-07	0.00341537	0.842406	0.0328084	0.250632	0.723421	0.0632545	0.000900349	1.16268e-05	4.06183e-11
1290	AQP10	1q21	0.00348173	0.0253597	0.0284523	0.30686	0.425915	0.367181	0.0457119	0.343441	0.000943526	0.000274591	4.77622e-07	0.00508498	0.920629	0.0328084	0.160043	0.723421	0.0218248	0.000900349	1.16268e-05	1.41553e-10
1291	IL6R	1q21	0.000549522	0.0101299	0.0284523	0.30686	0.14593	0.564419	0.0143568	0.343441	0.000943526	0.00020968	6.83762e-07	0.00508498	1	0.0235104	0.250632	0.723421	0.0339898	0.000544349	3.62664e-06	4.06183e-11
1292	SHE	1q21	0.000549522	0.0127948	0.0284523	0.30686	0.212724	0.764783	0.0457119	0.343441	0.000943526	0.00020968	6.83762e-07	0.00508498	0.92039	0.0235104	0.250632	0.723421	0.0511622	0.000544349	3.62664e-06	1.41553e-10
1293	TDRD10	1q21	0.000549522	0.0101299	0.00981332	0.30686	0.212724	1	0.0457119	0.343441	0.000943526	0.00020968	3.83118e-07	0.00508498	1	0.0235104	0.250632	0.723421	0.0339009	0.000900349	1.00691e-05	1.41553e-10
1294	UBE2Q1	1q21	0.000828505	0.0127948	0.00981332	0.30686	0.306475	1	0.0457119	0.343441	0.000943526	0.00020968	3.83118e-07	0.00508498	1	0.0235104	0.349922	0.723421	0.0339009	0.000900349	1.76904e-05	4.85237e-10
1295	CHRNB2	1q21	0.000828505	0.0101299	0.00981332	0.30686	0.306475	0.781409	0.0457119	0.290637	0.000943526	0.00020968	3.83118e-07	0.00508498	0.841009	0.0235104	0.491478	0.723421	0.0339009	0.00194757	6.51934e-06	4.85237e-10
1296	ADAR	1q21	0.000828505	0.0101299	0.00981332	0.30686	0.306475	0.794906	0.0457119	0.290637	0.000943526	0.000274591	3.83118e-07	0.00341537	0.840789	0.0235104	0.491478	0.723421	0.0339009	0.00194757	3.62664e-06	4.85237e-10
1297	KCNN3	1q21	0.00124079	0.00655121	0.00981332	0.30686	0.425915	0.823928	0.0321203	0.343441	0.0030347	0.000177325	6.44606e-07	0.00124753	1	0.0235104	0.192346	0.496231	0.0631103	0.00120925	2.00185e-06	1.37881e-09
1298	PMVK	1q21	0.00124079	0.0106453	0.0112322	0.30686	0.269303	1	0.0457119	0.290637	0.0030347	0.000249978	8.51061e-07	0.00191262	0.767766	0.0471735	0.367568	0.496231	0.0339009	0.00194757	6.51934e-06	1.449e-08
1299	PBXIP1	1q21	0.00184526	0.0134576	0.0112322	0.30686	0.269303	1	0.0566144	0.290637	0.0030347	0.000320323	5.17054e-07	0.00191262	0.921589	0.0471735	0.250632	0.496231	0.0511622	0.00194757	6.51934e-06	1.449e-08
1300	SHC1	1q21	0.00124079	0.0106453	0.0112322	0.30686	0.269303	1	0.0566144	0.290637	0.0030347	0.000249978	5.17054e-07	0.00191262	0.921589	0.0471735	0.250632	0.496231	0.0511622	0.00310406	6.51934e-06	4.51076e-09
1301	PYGO2	1q21	0.00184526	0.0134576	0.0112322	0.30686	0.269303	1	0.0566144	0.290637	0.0030347	0.000249978	5.17054e-07	0.00191262	0.921589	0.0471735	0.250632	0.496231	0.0511622	0.00310406	6.51934e-06	1.449e-08
1302	CKS1B	1q21	0.0010522	0.0106453	0.0112322	0.30686	0.269303	1	0.0566144	0.290637	0.0030347	0.00012647	5.17054e-07	0.00191262	0.921098	0.0471735	0.175376	0.496231	0.0522169	0.00489388	6.51934e-06	1.449e-08
1303	FLAD1	1q21	0.0010522	0.00840786	0.0112322	0.30686	0.269303	1	0.0566144	0.343441	0.0030347	0.00012647	3.1397e-07	0.00191262	1	0.0471735	0.175376	0.496231	0.0522169	0.00489388	6.51934e-06	1.449e-08
1304	LENEP	1q21	0.0010522	0.0106453	0.0112322	0.30686	0.269303	1	0.0979651	0.343441	0.0030347	0.00012647	3.1397e-07	0.00191262	1	0.0471735	0.175376	0.496231	0.113498	0.00489388	6.51934e-06	4.56758e-08
1305	ZBTB7B	1q21	0.00184526	0.00840786	0.0112322	0.30686	0.18067	0.823928	0.0979651	0.343441	0.0030347	0.00012647	1.84666e-06	0.00191262	1	0.0471735	0.120206	0.496231	0.113498	0.00489388	3.62664e-06	1.13042e-09
1306	DCST2	1q21	0.00184526	0.00840786	0.0112322	0.30686	0.18067	0.663087	0.0979651	0.290637	0.0030347	0.00012647	1.84666e-06	0.00191262	1	0.0471735	0.120206	0.496231	0.113498	0.00489388	6.51934e-06	1.13042e-09
1307	DCST1	1q21	0.00184526	0.00839872	0.0196507	0.30686	0.269303	0.823928	0.0566144	0.290637	0.0030347	0.00012647	1.84666e-06	0.00191262	1	0.0471735	0.120206	0.496231	0.113498	0.00310406	3.62664e-06	3.43054e-10
1308	ADAM15	1q21	0.00184526	0.00840786	0.0196507	0.30686	0.269303	0.648771	0.0566144	0.290637	0.0030347	0.000249978	4.77959e-06	0.00191262	1	0.0471735	0.120206	0.496231	0.113498	0.00310406	6.51934e-06	1.02318e-10
1309	EFNA4	1q21	0.00184526	0.00840786	0.0196507	0.30686	0.269303	0.648771	0.0566144	0.290637	0.0030347	0.000425843	4.77959e-06	0.00191262	1	0.0471735	0.120206	0.496231	0.113498	0.00310406	1.16268e-05	3.43054e-10
1310	RP11-540D14.8	1q21	0.00184526	0.00839872	0.0196507	0.188492	0.269303	0.648771	0.0566144	0.290637	0.0030347	0.000425843	4.77959e-06	0.00191262	1	0.0471735	0.0809151	0.496231	0.113498	0.00310406	1.16268e-05	3.00051e-11
1311	EFNA3	1q21	0.00184526	0.00840786	0.0196507	0.188492	0.269303	0.648771	0.0566144	0.290637	0.0030347	0.000425843	7.67126e-06	0.00191262	1	0.0471735	0.0809151	0.496231	0.113498	0.00310406	1.16268e-05	3.00051e-11
1312	EFNA1	1q22	0.00124079	0.00790673	0.00981332	0.188492	0.269303	0.815691	0.0566144	0.290637	0.0030347	0.00012647	7.67126e-06	0.00341537	0.92179	0.0471735	0.120206	0.496231	0.113498	0.00310406	3.60839e-05	8.65482e-12
1313	SLC50A1	1q22	0.00272413	0.00449881	0.00981332	0.188492	0.269303	0.815691	0.0566144	0.290637	0.0030347	7.07353e-05	3.77066e-06	0.00341537	0.92179	0.0471735	0.069796	0.496231	0.113498	0.00310406	2.33696e-05	3.00051e-11
1314	DPM3	1q22	0.00272413	0.00449881	0.00981332	0.188492	0.269303	0.815691	0.0566144	0.290637	0.0030347	7.07353e-05	3.77066e-06	0.00341537	0.92179	0.0471735	0.069796	0.496231	0.113498	0.00310406	2.33696e-05	3.00051e-11
1315	KRTCAP2	1q22	0.00272413	0.00266728	0.00981332	0.0342843	0.18067	0.823928	0.0566144	0.290637	0.0030347	3.44799e-05	6.22028e-06	0.00341537	0.844641	0.0328084	0.0447956	0.496231	0.113498	0.00310406	6.27678e-05	2.45634e-12
1316	RP11-201K10.3	1q22	0.00272413	0.00266728	0.00981332	0.0773883	0.18067	0.521841	0.0321203	0.290637	0.0030347	3.44799e-05	1.22861e-05	0.00341537	0.84551	0.0328084	0.0447956	0.496231	0.113498	0.00310406	3.60839e-05	2.45634e-12
1317	TRIM46	1q22	0.00272413	0.00266728	0.00981332	0.0773883	0.18067	0.521841	0.0321203	0.290637	0.0030347	3.44799e-05	1.22861e-05	0.00341537	0.84551	0.0328084	0.0447956	0.496231	0.113498	0.00310406	3.60839e-05	2.45634e-12
1318	THBS3	1q22	0.00272413	0.00346532	0.00981332	0.131687	0.269303	0.521841	0.0321203	0.290637	0.0030347	3.44799e-05	1.22861e-05	0.00341537	0.922149	0.0328084	0.0447956	0.496231	0.113498	0.00310406	3.60839e-05	2.45634e-12
1319	MUC1	1q22	0.00272413	0.00346532	0.00981332	0.131687	0.269303	0.382663	0.0321203	0.290637	0.0030347	3.44799e-05	1.22861e-05	0.00341537	0.922149	0.0328084	0.0447956	0.496231	0.113498	0.00310406	3.60839e-05	2.45634e-12
1320	AC234582.1	1q22	0.00272413	0.00346532	0.00981332	0.131687	0.269303	0.382663	0.0321203	0.290637	0.0030347	3.44799e-05	1.22861e-05	0.00341537	0.922149	0.0328084	0.0447956	0.496231	0.113498	0.00310406	3.60839e-05	2.45634e-12
1321	AC234582.2	1q22	0.00272413	0.00346532	0.00981332	0.131687	0.269303	0.382663	0.0321203	0.290637	0.0030347	3.44799e-05	1.22861e-05	0.00341537	0.922149	0.0328084	0.0447956	0.496231	0.113498	0.00310406	3.60839e-05	2.45634e-12
1322	MTX1	1q22	0.00454035	0.00346532	0.00981332	0.131687	0.269303	0.521841	0.0321203	0.290637	0.0030347	3.44799e-05	1.22861e-05	0.00341537	0.922671	0.0328084	0.069796	0.496231	0.0522169	0.00310406	3.60839e-05	2.45634e-12
1323	GBA	1q22	0.00454035	0.00346532	0.00981332	0.131687	0.269303	0.521841	0.0143568	0.290637	0.0030347	4.67098e-05	1.22861e-05	0.00341537	0.922671	0.0328084	0.069796	0.496231	0.0522169	0.00310406	3.60839e-05	2.45634e-12
1324	FAM189B	1q22	0.00652982	0.00346532	0.0284523	0.218893	0.269303	0.402075	0.0143568	0.290637	0.0030347	4.67098e-05	1.22861e-05	0.00191262	0.922671	0.0328084	0.069796	0.496231	0.0522169	0.00489388	0.00018496	8.65482e-12
1325	SCAMP3	1q22	0.00652982	0.00346532	0.0284523	0.218893	0.269303	0.402075	0.0143568	0.290637	0.000888572	4.67098e-05	1.22861e-05	0.00191262	0.922671	0.0328084	0.069796	0.496231	0.0522169	0.00489388	0.00018496	8.65482e-12
1326	CLK2	1q22	0.00454035	0.00266728	0.0284523	0.218893	0.269303	0.164603	0.0143568	0.290637	0.000888572	4.67098e-05	7.67126e-06	0.00124753	0.846029	0.0328084	0.069796	0.496231	0.0522169	0.00489388	0.000126056	2.45634e-12
1327	HCN3	1q22	0.00454035	0.00266728	0.0284523	0.218893	0.269303	0.303664	0.00899779	0.290637	0.000888572	4.67098e-05	7.67126e-06	0.00191262	0.846029	0.0328084	0.120206	0.496231	0.0522169	0.00762918	0.000126056	2.45634e-12
1328	PKLR	1q22	0.00652982	0.00203626	0.0284523	0.218893	0.269303	0.20753	0.00899779	0.290637	0.000888572	4.67098e-05	7.67126e-06	0.00191262	0.846029	0.0328084	0.120206	0.496231	0.0765256	0.00383194	0.000126056	2.45634e-12
1329	FDPS	1q22	0.00652982	0.00154402	0.0284523	0.218893	0.269303	0.284585	0.00899779	0.343441	0.000888572	4.67098e-05	3.77066e-06	0.00290425	0.770294	0.0328084	0.0809151	0.496231	0.0765256	0.00383194	0.000126056	1.887e-13
1330	RUSC1	1q22	0.00399069	0.00205254	0.0284523	0.218893	0.269303	0.20753	0.00899779	0.343441	0.000251809	4.67098e-05	3.77066e-06	0.00290425	0.770294	0.0328084	0.120206	0.496231	0.0765256	0.00383194	0.000217186	1.887e-13
1331	ASH1L	1q22	0.000549522	0.00154402	0.0284523	0.218893	0.269303	0.164603	0.00899779	0.343441	0.000251809	1.83231e-05	8.51061e-07	0.00290425	0.771486	0.0471735	0.00856157	0.496231	0.0631103	0.00238976	1.31021e-05	3.11502e-15
1332	MSTO1	1q22	0.000454998	0.00952821	0.0284523	0.350443	0.269303	0.815691	0.0178463	0.343441	6.30109e-05	4.07209e-05	1.3038e-06	0.00436679	0.768566	0.0471735	0.120206	0.496231	0.0511622	0.00238976	4.1339e-05	5.78557e-13
1333	YY1AP1	1q22	0.000296226	0.0121543	0.0479878	0.350443	0.269303	0.648771	0.0178463	0.343441	6.30109e-05	2.13597e-05	2.15186e-06	0.00649978	0.625062	0.0471735	0.106795	0.496231	0.0339009	0.00177817	7.25047e-05	3.96151e-11
1334	DAP3	1q22	0.000296226	0.015354	0.0479878	0.350443	0.120175	0.648771	0.0178463	0.343441	6.30109e-05	2.13597e-05	2.15186e-06	0.00649978	0.495616	0.0471735	0.106795	0.496231	0.0339009	0.00177817	4.1339e-05	3.54543e-12
1335	GON4L	1q22	0.000296226	0.00952821	0.0131912	0.350443	0.120175	1	0.00899779	0.343441	6.30109e-05	1.11858e-05	2.15186e-06	0.00436679	0.562633	0.0471735	0.00607276	0.723421	0.0511622	0.00177817	1.31021e-05	1.18311e-16
1336	SYT11	1q22	0.000296226	0.00952821	0.0131912	0.350443	0.18067	0.648771	0.00899779	0.343441	6.30109e-05	2.13597e-05	5.83676e-06	0.00436679	0.495616	0.0328084	0.00413256	0.723421	0.0522169	0.00290469	1.31021e-05	3.03912e-17
1337	RIT1	1q22	9.77972e-05	0.00952821	0.0131912	0.350443	0.18067	0.648771	0.00899779	0.343441	6.94025e-05	2.13597e-05	1.93922e-05	0.00290425	0.4401	0.0328084	0.00339856	0.723421	0.0522169	0.00177817	1.31021e-05	3.03912e-17
1338	KIAA0907	1q22	2.97319e-05	0.00745611	0.0131912	0.350443	0.18067	0.815691	0.00899779	0.343441	6.94025e-05	2.13597e-05	1.93922e-05	0.00290425	0.56168	0.0328084	0.00607276	0.723421	0.0522169	0.00177817	2.33696e-05	3.03912e-17
1339	RXFP4	1q22	2.97319e-05	0.00745611	0.0101421	0.350443	0.18067	1	0.0178463	0.343441	6.94025e-05	8.44282e-05	1.93922e-05	0.00290425	0.697725	0.0328084	0.0107019	0.723421	0.0522169	0.00177817	2.33696e-05	3.03912e-17
1340	ARHGEF2	1q22	3.73465e-05	0.00582723	0.0101421	0.350443	0.0783998	1	0.00899779	0.343441	6.94025e-05	4.67098e-05	3.10358e-05	0.00290425	0.69885	0.0328084	0.013702	0.723421	0.0511622	0.00177817	3.60839e-05	4.69951e-19
1341	SSR2	1q22	3.87295e-05	0.00745611	0.0184924	0.350443	0.0783998	1	0.00899779	0.343441	0.000251809	8.44282e-05	3.10358e-05	0.00290425	0.697725	0.0328084	0.013702	0.723421	0.0522169	0.00469282	3.60839e-05	7.68791e-18
1342	UBQLN4	1q22	6.17156e-05	0.00745611	0.0184924	0.350443	0.0783998	0.632406	0.0143568	0.343441	0.000251809	4.07209e-05	4.89523e-05	0.00158775	0.770881	0.0328084	0.0228395	0.723421	0.132353	0.00469282	2.05679e-05	1.13572e-19
1343	LAMTOR2	1q22	2.97319e-05	0.00952821	0.0184924	0.350443	0.0783998	0.310645	0.0143568	0.343441	0.000251809	0.000121083	4.89523e-05	0.00436679	0.770881	0.0328084	0.0228395	0.723421	0.132353	0.00469282	3.60839e-05	4.69951e-19
1344	RAB25	1q22	4.80501e-05	0.00952821	0.0184924	0.350443	0.0783998	0.310645	0.0143568	0.343441	0.000251809	0.000121083	4.89523e-05	0.00436679	0.69674	0.0328084	0.0228395	0.723421	0.132353	0.00469282	3.60839e-05	4.69951e-19
1345	MEX3A	1q22	4.80501e-05	0.0121857	0.0246978	0.350443	0.0799125	0.591162	0.0143568	0.343441	6.94025e-05	0.000121083	3.16093e-05	0.00436679	0.69674	0.0328084	0.0228395	0.723421	0.132353	0.00290469	3.60839e-05	1.13572e-19
1346	LMNA	1q22	4.80501e-05	0.0202997	0.0246978	0.218893	0.0783998	0.434282	0.00715071	0.343441	1.86707e-05	0.000121083	3.10358e-05	0.00436679	0.769375	0.0328084	0.0228395	0.723421	0.132353	0.00177817	6.27678e-05	3.29021e-20
1347	SEMA4A	1q22	0.000195811	0.0203887	0.0479878	0.218893	0.0783998	0.434282	0.00454397	0.343441	1.86707e-05	9.83829e-05	3.10358e-05	0.00436679	1	0.0328084	0.0107019	0.723421	0.0522169	0.000753278	7.25047e-05	2.35362e-18
1348	SLC25A44	1q22	0.000308773	0.0314734	0.0246978	0.218893	0.0799125	0.434282	0.00454397	0.343441	1.86707e-05	0.000180105	3.10358e-05	0.00436679	0.921589	0.0328084	0.0107019	0.723421	0.0522169	0.00126899	0.000217186	4.52888e-17
1349	PMF1	1q22	0.000195811	0.0314734	0.0694557	0.218893	0.120175	0.434282	0.00454397	0.290637	1.86707e-05	0.000180105	3.10358e-05	0.00436679	0.921589	0.0328084	0.0107019	0.723421	0.0522169	0.00177817	0.000217186	4.52888e-17
1350	PMF1-BGLAP	1q22	0.000195811	0.0314734	0.0694557	0.218893	0.120175	0.434282	0.00454397	0.290637	1.86707e-05	0.000180105	3.10358e-05	0.00436679	0.921589	0.0328084	0.0107019	0.723421	0.0522169	0.00177817	0.000217186	4.52888e-17
1351	PAQR6	1q22	0.000195811	0.0242319	0.0694557	0.218893	0.269303	0.434282	0.00715071	0.290637	1.86707e-05	0.000180105	3.16093e-05	0.00436679	0.766187	0.0328084	0.0298205	0.723421	0.0522169	0.00177817	0.000143488	9.846e-15
1352	BGLAP	1q22	0.000195811	0.0242319	0.0694557	0.218893	0.269303	0.434282	0.00454397	0.290637	1.86707e-05	0.000180105	3.16093e-05	0.00436679	0.842406	0.0328084	0.0298205	0.723421	0.0522169	0.00177817	0.000143488	9.846e-15
1353	SMG5	1q22	0.000195811	0.0193112	0.0694557	0.218893	0.120175	0.310645	0.00715071	0.290637	4.9158e-06	0.000364111	3.16093e-05	0.00436679	0.843393	0.0328084	0.0298205	0.723421	0.0522169	0.0010771	0.000249691	3.63918e-14
1354	TMEM79	1q22	0.000158539	0.0193112	0.0694557	0.218893	0.120175	0.310645	0.0143568	0.290637	4.9158e-06	0.00020968	3.16093e-05	0.00436679	0.921044	0.0328084	0.0481633	0.723421	0.0522169	0.00177817	0.000249691	5.79987e-12
1355	GLMP	1q22	0.000158539	0.0193112	0.0694557	0.218893	0.120175	0.310645	0.0143568	0.290637	4.9158e-06	0.00020968	3.16093e-05	0.00436679	0.921044	0.0328084	0.0481633	0.723421	0.0522169	0.00177817	0.000249691	5.79987e-12
1356	VHLL	1q22	0.000158539	0.0242319	0.0694557	0.218893	0.120175	0.310645	0.0143568	0.290637	4.9158e-06	0.000364111	3.16093e-05	0.00436679	0.921044	0.0328084	0.0481633	0.723421	0.0522169	0.00177817	0.000249691	5.79987e-12
1357	CCT3	1q22	0.000158539	0.0193112	0.0131912	0.131687	0.120175	0.460672	0.0143568	0.290637	4.9158e-06	0.000364111	1.51534e-05	0.00436679	0.921044	0.0328084	0.0298205	0.723421	0.0765256	0.0010771	0.000370719	6.63762e-11
1358	TSACC	1q22	0.000158539	0.0373863	0.0131912	0.131687	0.18067	0.613455	0.0143568	0.290637	4.9158e-06	0.000364111	2.39693e-05	0.00436679	0.841668	0.0328084	0.0481633	0.723421	0.0765256	0.00177817	0.000626703	2.77075e-10
1359	RHBG	1q22	0.000158539	0.0302082	0.0131912	0.244045	0.18067	0.613455	0.0143568	0.290637	4.9158e-06	0.00063165	9.56414e-06	0.00436679	0.841668	0.0328084	0.0481633	0.723421	0.0522169	0.0010771	0.000626703	3.43054e-10
1360	C1orf61	1q22	0.000158539	0.0389557	0.0131912	0.131687	0.18067	0.794906	0.0457119	0.290637	1.82862e-05	0.00063165	1.51534e-05	0.00436679	0.765276	0.0328084	0.0481633	0.723421	0.0522169	0.00177817	0.000370719	1.13042e-09
1361	MEF2D	1q22	0.000158539	0.0391825	0.0131912	0.218893	0.0799125	0.781409	0.0178463	0.290637	1.82862e-05	0.00063165	9.56414e-06	0.00436679	0.841009	0.0328084	0.0481633	0.723421	0.0522169	0.00383194	0.000370719	8.5531e-08
1362	IQGAP3	1q22	4.76632e-05	0.0391825	0.0131912	0.218893	0.0783998	0.781409	0.0178463	0.290637	6.45204e-05	0.00063165	6.02793e-06	0.00158775	1	0.0328084	0.0481633	0.723421	0.0339009	0.00126899	0.000217186	8.5531e-08
1363	TTC24	1q22	8.08222e-05	0.0713307	0.0694557	0.218893	0.0783998	0.564419	0.0178463	0.290637	6.45204e-05	0.00063165	9.56414e-06	0.00158775	1	0.0328084	0.0298205	0.723421	0.0511622	0.000859601	0.000370719	8.5531e-08
1364	APOA1BP	1q22	8.08222e-05	0.0865108	0.0694557	0.218893	0.0783998	0.564419	0.0178463	0.290637	6.45204e-05	0.00063165	9.56414e-06	0.00158775	1	0.0328084	0.0298205	0.723421	0.0511622	0.000859601	0.000370719	2.82324e-08
1365	GPATCH4	1q22	8.08222e-05	0.086519	0.0694557	0.218893	0.0783998	0.564419	0.0178463	0.290637	6.45204e-05	0.00063165	9.56414e-06	0.00158775	1	0.0328084	0.0125918	0.723421	0.0511622	0.000859601	0.000370719	2.82324e-08
1366	AL365181.2	1q22	8.08222e-05	0.086519	0.0694557	0.218893	0.0783998	0.564419	0.0178463	0.290637	6.45204e-05	0.00063165	9.56414e-06	0.00158775	1	0.0328084	0.0125918	0.723421	0.0511622	0.000859601	0.000370719	2.82324e-08
1367	HAPLN2	1q23	8.08222e-05	0.086519	0.0694557	0.218893	0.0799125	0.564419	0.0178463	0.290637	6.45204e-05	0.00063165	1.51534e-05	0.00158775	1	0.0328084	0.0216875	0.723421	0.0522169	0.000859601	0.000143488	2.82324e-08
1368	BCAN	1q23	0.000128883	0.069014	0.0694557	0.368288	0.0799125	0.564419	0.0178463	0.290637	6.45204e-05	0.000180105	2.39693e-05	0.00158775	1	0.0328084	0.0216875	0.723421	0.0522169	0.000859601	0.000249691	8.5531e-08
1369	NES	1q23	0.000128883	0.069014	0.0694557	0.368288	0.0799125	0.564419	0.0178463	0.290637	6.45204e-05	0.000180105	9.35702e-05	0.00243649	1	0.0328084	0.0216875	0.723421	0.0522169	0.000859601	0.000249691	8.5531e-08
1370	CRABP2	1q23	8.08222e-05	0.069014	0.0694557	0.368288	0.120175	0.764783	0.0178463	0.290637	6.45204e-05	0.000180105	4.8079e-05	0.00243649	1	0.0328084	0.0767527	0.723421	0.0765256	0.000859601	0.000249691	2.82324e-08
1371	ISG20L2	1q23	8.08222e-05	0.0837424	0.0694557	0.368288	0.120175	0.764783	0.0349936	0.290637	6.45204e-05	9.83829e-05	4.8079e-05	0.00243649	0.920333	0.0328084	0.0767527	0.723421	0.0765256	0.00049898	0.000249691	1.16288e-08
1372	RRNAD1	1q23	8.08222e-05	0.0837424	0.0694557	0.244045	0.0799125	0.764783	0.0349936	0.290637	6.45204e-05	9.83829e-05	0.000115791	0.00243649	0.920333	0.0328084	0.0767527	0.723421	0.0765256	0.00049898	0.000249691	1.16288e-08
1373	MRPL24	1q23	8.08222e-05	0.0837424	0.0694557	0.244045	0.0799125	1	0.0349936	0.290637	6.45204e-05	9.83829e-05	0.000115791	0.00243649	0.919838	0.0328084	0.0767527	0.723421	0.0765256	0.00049898	0.000249691	3.62629e-08
1374	HDGF	1q23	8.08222e-05	0.101221	0.0694557	0.244045	0.0799125	1	0.0349936	0.290637	6.45204e-05	9.83829e-05	0.000179008	0.00158775	0.919838	0.0328084	0.0767527	0.723421	0.0522169	0.00049898	0.000249691	3.62629e-08
1375	PRCC	1q23	8.08222e-05	0.069014	0.0694557	0.244045	0.0799125	1	0.0349936	0.290637	6.45204e-05	5.36575e-05	0.000115791	0.00158775	0.919838	0.0328084	0.0481633	0.723421	0.0522169	0.000286904	0.000249691	3.62629e-08
1376	SH2D2A	1q23	8.08222e-05	0.069014	0.0694557	0.218893	0.120175	0.743607	0.0349936	0.290637	6.45204e-05	0.000180105	0.000179008	0.00243649	0.919838	0.0328084	0.0481633	0.723421	0.0522169	0.00049898	0.000249691	3.62629e-08
1377	NTRK1	1q23	8.08222e-05	0.0566836	0.0694557	0.218893	0.120175	0.53153	0.0349936	0.290637	6.45204e-05	0.000180105	0.000115791	0.00158775	0.920333	0.0328084	0.0107019	0.723421	0.0511622	0.000286904	0.000249691	3.62629e-08
1378	INSRR	1q23	8.08222e-05	0.0343638	0.0694557	0.350443	0.120175	0.743607	0.0349936	0.290637	0.000221598	0.000180105	0.000179008	0.00243649	0.839889	0.0328084	0.0481633	0.723421	0.0522169	0.00049898	0.000249691	1.449e-08
1379	PEAR1	1q23	8.08222e-05	0.042649	0.0694557	0.350443	0.306475	0.53153	0.0349936	0.290637	6.94025e-05	9.83829e-05	0.000222373	0.00158775	0.762598	0.0328084	0.00607276	0.723421	0.0511622	0.00049898	0.000430441	4.56758e-08
1380	LRRC71	1q23	8.08222e-05	0.0345646	0.0694557	0.350443	0.306475	0.323277	0.0349936	0.290637	0.000888572	5.36575e-05	0.000222373	0.00158775	0.76122	0.0328084	0.013702	0.723421	0.0511622	0.00049898	0.000430441	4.56758e-08
1381	ARHGEF11	1q23	8.08222e-05	0.0230782	0.0694557	0.350443	0.306475	0.323277	0.0349936	0.290637	0.000888572	5.36575e-05	0.000222373	0.00158775	0.761574	0.0328084	0.0108924	0.723421	0.0218248	0.000163467	0.000249691	4.56758e-08
1382	ETV3L	1q23	0.000204355	0.0220084	0.0694557	0.350443	0.269303	0.48973	0.0349936	0.290637	0.000943526	0.000180105	0.000227288	0.00158775	0.918398	0.0328084	0.0283062	0.723421	0.0339009	0.000163467	0.000430441	4.27607e-07
1383	ETV3	1q23	0.000204355	0.0275369	0.0694557	0.350443	0.269303	0.48973	0.0349936	0.290637	0.000943526	0.000180105	0.000227288	0.00508498	0.918398	0.0328084	0.0536256	0.723421	0.0339898	0.000442756	0.000430441	4.27607e-07
1384	FCRL5	1q23	0.000483473	0.0175529	0.0694557	0.53903	0.18067	0.48973	0.0178463	0.290637	0.000943526	0.000364111	7.05325e-05	0.00341537	0.834973	0.0328084	0.0027566	0.723421	0.0218248	0.000442756	0.000734844	1.62125e-06
1385	FCRL4	1q23	0.000308773	0.0165274	0.0802001	0.53903	0.120175	0.48973	0.0178463	0.290637	0.00352015	0.000180105	7.05325e-05	0.00341537	0.679084	0.0328084	0.0176538	0.723421	0.0218248	0.000442756	0.000734844	5.39946e-07
1386	FCRL3	1q23	0.000195811	0.0102496	0.0802001	0.53903	0.120175	0.48973	0.0178463	0.290637	0.00352015	0.000180105	0.000110164	0.00341537	0.679084	0.0328084	0.0536256	0.723421	0.0511622	0.000442756	0.00124187	1.7603e-07
1387	FCRL2	1q23	0.000195811	0.0165274	0.0694557	0.350443	0.18067	0.48973	0.0178463	0.290637	0.00352015	0.000180105	0.000110164	0.00508498	0.834973	0.0328084	0.0632001	0.723421	0.0339009	0.000257784	0.00124187	1.7603e-07
1388	FCRL1	1q23	0.000195811	0.0165274	0.112648	0.53903	0.18067	0.48973	0.0178463	0.290637	0.00352015	0.000180105	0.000110164	0.00290425	1	0.0328084	0.386203	0.723421	0.0339009	0.000383518	0.00124187	4.27607e-07
1389	CD5L	1q23	0.000123351	0.0130262	0.0694557	0.53903	0.30584	0.48973	0.0178463	0.290637	0.00352015	0.000180105	0.00017166	0.00290425	0.917999	0.0328084	0.135249	0.723421	0.0218248	0.000148727	0.00207666	1.41187e-07
1390	KIRREL	1q23	0.000123351	0.00578727	0.0694557	0.53903	0.611153	0.71535	0.0178463	0.343441	0.00352015	0.000327933	0.00017166	0.00191262	0.918398	0.0328084	0.175376	0.723421	0.0143269	0.000645861	0.00343447	8.5531e-08
1391	CD1D	1q23	0.000308773	0.00744434	0.0694557	0.53903	0.611153	0.71535	0.0783769	0.290637	0.00352015	0.000327933	0.000413162	0.00158775	0.755439	0.00828273	0.250632	0.723421	0.0139782	0.000645861	0.00561474	1.41187e-07
1392	CD1A	1q23	0.000751379	0.00744434	0.112648	0.53903	0.611153	0.434147	0.0349936	0.290637	0.00352015	0.000242042	0.000413162	0.00508498	0.603636	0.00828273	0.349922	0.723421	0.0139782	0.00147443	0.00561474	4.27607e-07
1393	CD1C	1q23	0.000751379	0.0123374	0.112648	0.53903	0.611153	0.67495	0.0349936	0.290637	0.00352015	0.000242042	0.000413162	0.00508498	0.531912	0.0328084	0.349922	0.723421	0.0143269	0.00310406	0.00343447	4.27607e-07
1394	CD1B	1q23	0.000308773	0.0123068	0.112648	0.53903	0.611153	0.67495	0.0349936	0.290637	0.00352015	0.000242042	0.000637484	0.00290425	0.677511	0.0328084	0.250632	0.723421	0.0139782	0.0141684	0.00343447	4.27607e-07
1395	CD1E	1q23	0.000308773	0.0123068	0.112648	0.53903	1	0.67495	0.0349936	0.290637	0.00352015	0.000242042	0.000637484	0.00290425	0.754017	0.0328084	0.250632	0.723421	0.0139782	0.0141684	0.00207666	4.27607e-07
1396	OR10T2	1q23	0.000483473	0.0123068	0.112648	0.53903	1	0.67495	0.0349936	0.290637	0.00352015	0.000242042	0.000637484	0.00290425	0.834973	0.0328084	0.192346	0.723421	0.0139782	0.00933981	0.00343447	4.27607e-07
1397	OR10K2	1q23	0.000483473	0.0123374	0.0694557	0.53903	1	0.67495	0.0783769	0.290637	0.00352015	0.000242042	0.00097918	0.00290425	0.677511	0.0328084	0.268641	0.723421	0.0139782	0.0141684	0.00343447	1.26778e-06
1398	OR10K1	1q23	0.000308773	0.0156442	0.112648	0.53903	1	1	0.0457119	0.290637	0.00352015	0.000242042	0.00097918	0.00290425	0.754017	0.0328084	0.268641	0.723421	0.0143269	0.00933981	0.00343447	1.26778e-06
1399	OR10R2	1q23	0.000308773	0.0156442	0.112648	0.53903	1	0.67495	0.0457119	0.290637	0.00352015	0.000242042	0.00179642	0.00290425	0.754017	0.0328084	0.175376	0.723421	0.0218248	0.00933981	0.00343447	1.26778e-06
1400	OR10X1	1q23	0.000158539	0.0533036	0.0337143	0.779025	0.807356	1	0.00715071	0.290637	0.00996171	9.83829e-05	0.00097918	0.000415178	0.916184	0.0919511	0.120206	0.723421	0.0143269	0.00882347	0.00124187	8.40332e-06
1401	OR6P1	1q23	0.000158539	0.0533036	0.0337143	0.779025	0.807356	1	0.00715071	0.290637	0.00996171	9.83829e-05	0.00097918	0.000415178	0.916184	0.0919511	0.120206	0.723421	0.0143269	0.00882347	0.00124187	8.40332e-06
1402	OR6Y1	1q23	0.000158539	0.0533036	0.0337143	0.779025	0.807356	1	0.00715071	0.290637	0.00996171	9.83829e-05	0.00097918	0.000415178	0.916184	0.0919511	0.120206	0.723421	0.0143269	0.00882347	0.00124187	8.40332e-06
1403	OR10Z1	1q23	0.000158539	0.0148304	0.0606207	0.53903	1	1	0.0178463	0.290637	0.00996171	0.000111495	0.000332595	0.00191262	0.832832	0.0640356	0.175376	0.459352	0.0139782	0.00310406	0.00207666	5.39946e-07
1404	SPTA1	1q23	7.72168e-05	0.0198011	0.0606207	0.53903	0.802495	1	0.0178463	0.290637	0.00996171	0.000111495	0.00032716	0.00124753	0.67289	0.0640356	0.120206	0.459352	0.0139782	0.00310406	0.00207666	5.39946e-07
1405	OR6K2	1q23	7.72168e-05	0.0250031	0.0606207	0.53903	0.802495	1	0.0178463	0.290637	0.00996171	0.000111495	0.000332595	0.00290425	0.750487	0.0640356	0.0809151	0.459352	0.0139782	0.00310406	0.0024392	5.39946e-07
1406	OR6K3	1q23	0.000195811	0.0250031	0.0606207	0.53903	0.802495	1	0.0178463	0.290637	0.00996171	0.000111495	0.000332595	0.00290425	0.832832	0.0640356	0.0809151	0.459352	0.0139782	0.00489388	0.0024392	1.7603e-07
1407	OR6K6	1q23	0.000195811	0.0251331	0.0606207	0.53903	0.802495	1	0.0178463	0.290637	0.00996171	0.000111495	0.000509407	0.00290425	0.67289	0.0640356	0.0809151	0.459352	0.0139782	0.00489388	0.0024392	5.39946e-07
1408	OR6N1	1q23	0.000195811	0.0251331	0.0606207	0.53903	0.802495	1	0.0178463	0.290637	0.00996171	0.000111495	0.000509407	0.00290425	0.599461	0.0640356	0.0536256	0.459352	0.0139782	0.00489388	0.0024392	5.39946e-07
1409	OR6N2	1q23	0.000195811	0.0187624	0.0606207	0.53903	0.802495	1	0.0178463	0.290637	0.00996171	0.000111495	0.000509407	0.00290425	0.599461	0.0640356	0.0229232	0.459352	0.0139782	0.00489388	0.0024392	5.39946e-07
1410	MNDA	1q23	0.000195811	0.0148304	0.0606207	0.53903	0.802495	1	0.0178463	0.343441	0.00996171	0.000111495	0.000509407	0.00290425	0.67289	0.0640356	0.014115	0.459352	0.00887664	0.00933981	0.0024392	5.39946e-07
1411	PYHIN1	1q23	2.27004e-05	0.0147817	0.0606207	0.53903	0.620317	1	0.0178463	0.290637	0.00996171	8.53201e-05	0.000509407	0.00191262	0.831497	0.0640356	0.135249	0.459352	0.0143269	0.0141684	0.0024392	5.39946e-07
1412	IFI16	1q23	2.27004e-05	0.0115337	0.0606207	0.53903	0.807356	1	0.0178463	0.290637	0.00996171	8.53201e-05	0.000332595	0.00436679	0.831497	0.0640356	0.507846	0.459352	0.0143269	0.024738	0.0024392	5.39946e-07
1413	AIM2	1q23	3.72405e-05	0.0198011	0.0606207	0.53903	0.807356	0.67495	0.0178463	0.290637	0.00996171	8.53201e-05	0.000413162	0.00436679	0.750487	0.0640356	0.192346	0.459352	0.0143269	0.024738	0.0024392	5.39946e-07
1414	CADM3	1q23	1.37616e-05	0.0250031	0.0606207	0.53903	0.620317	0.434147	0.0349936	0.290637	0.00996171	8.53201e-05	0.000413162	0.00158775	0.831497	0.0640356	0.106795	0.459352	0.0143269	0.00762918	0.00408154	5.39946e-07
1415	ACKR1	1q23	1.37616e-05	0.0251331	0.0606207	0.53903	0.620317	0.434147	0.0349936	0.290637	0.00996171	8.53201e-05	0.000206773	0.00158775	0.831497	0.0640356	0.106795	0.459352	0.0143269	0.0117544	0.00408154	5.39946e-07
1416	FCER1A	1q23	4.80501e-05	0.0250031	0.0606207	0.53903	0.620317	0.434147	0.0349936	0.290637	0.00996171	8.53201e-05	0.00013019	0.00243649	1	0.0640356	0.120206	0.459352	0.0139782	0.0117544	0.00906823	5.39946e-07
1417	OR10J3	1q23	2.97319e-05	0.0250031	0.0606207	0.53903	0.620317	0.434147	0.0349936	0.290637	0.00996171	8.53201e-05	0.00013019	0.00243649	1	0.0640356	0.120206	0.459352	0.0139782	0.00607607	0.00906823	5.39946e-07
1418	OR10J1	1q23	1.82985e-05	0.0251331	0.0606207	0.53903	0.807356	0.434147	0.0349936	0.290637	0.00996171	8.53201e-05	8.17155e-05	0.00370223	0.915534	0.0640356	0.250632	0.459352	0.00887664	0.00607607	0.00906823	5.39946e-07
1419	OR10J5	1q23	1.04711e-06	0.0328063	0.0606207	0.53903	0.814581	0.269005	0.0349936	0.290637	0.00996171	8.53201e-05	3.19655e-05	0.00556879	0.915011	0.0640356	0.476007	0.459352	0.0143269	0.00607607	0.0280752	5.39946e-07
1420	APCS	1q23	1.04711e-06	0.0262892	0.0606207	0.53903	0.814581	0.161771	0.0349936	0.290637	0.00996171	8.53201e-05	1.99401e-05	0.00556879	0.915011	0.0640356	0.476007	0.459352	0.0139782	0.00607607	0.042618	5.39946e-07
1421	CRP	1q23	1.29894e-06	0.0210193	0.0606207	0.53903	0.814581	0.269005	0.0178463	0.290637	0.00352015	2.64347e-05	1.24223e-05	0.0157805	1	0.0640356	0.803025	0.459352	0.0139782	0.00607607	0.042618	1.7603e-07
1422	DUSP23	1q23	2.49169e-07	0.0165274	0.0606207	0.53903	0.814581	0.269005	0.0178463	0.290637	0.00352015	8.53201e-05	1.24223e-05	0.00957464	1	0.0640356	1	0.459352	0.0139782	0.00607607	0.042618	5.62319e-08
1423	FCRL6	1q23	1.42469e-07	0.0165274	0.0606207	0.53903	0.814581	0.269005	0.0178463	0.290637	0.00352015	8.53201e-05	1.99401e-05	0.0139542	1	0.0640356	1	0.459352	0.0139782	0.00952258	0.042618	1.41187e-07
1424	SLAMF8	1q23	8.11375e-08	0.0165274	0.0606207	0.53903	0.814581	0.269005	0.0178463	0.290637	0.00352015	8.53201e-05	1.99401e-05	0.0139542	1	0.0640356	0.476007	0.459352	0.0139782	0.00952258	0.042618	1.41187e-07
1425	C1orf204	1q23	8.11375e-08	0.0209231	0.0606207	0.53903	0.814581	0.269005	0.00899779	0.290637	0.00352015	8.53201e-05	1.99401e-05	0.0139542	1	0.0640356	0.476007	0.459352	0.0139782	0.00952258	0.042618	1.41187e-07
1426	VSIG8	1q23	8.11375e-08	0.0209231	0.0606207	0.53903	0.814581	0.161771	0.00899779	0.290637	0.00352015	8.53201e-05	1.99401e-05	0.0139542	0.916367	0.0640356	0.453258	0.459352	0.0139782	0.00952258	0.042618	1.41187e-07
1427	RP11-190A12.7	1q23	8.11375e-08	0.0209231	0.0606207	0.53903	0.814581	0.0949283	0.00899779	0.290637	0.00352015	8.53201e-05	1.99401e-05	0.0139542	0.916367	0.0640356	0.453258	0.459352	0.0139782	0.00952258	0.042618	1.41187e-07
1428	CFAP45	1q23	8.11375e-08	0.0209231	0.0606207	0.765035	0.814581	0.0949283	0.00899779	0.290637	0.00352015	8.53201e-05	3.19655e-05	0.0139542	0.916367	0.0640356	0.23425	0.459352	0.0139782	0.00952258	0.042618	1.41187e-07
1429	TAGLN2	1q23	8.11375e-08	0.0275369	0.0606207	0.765035	0.814581	0.0545735	0.00899779	0.290637	0.00352015	8.53201e-05	3.19655e-05	0.0225297	0.916367	0.0640356	0.23425	0.459352	0.0139782	0.00952258	0.042618	1.41187e-07
1430	IGSF9	1q23	8.11375e-08	0.0275369	0.0606207	0.765035	0.814581	0.0308301	0.00899779	0.290637	0.000943526	8.53201e-05	3.19655e-05	0.0225297	0.916184	0.0640356	0.607765	0.459352	0.00887664	0.00607607	0.042618	4.56758e-08
1431	SLAMF9	1q23	8.11375e-08	0.0275369	0.0606207	0.765035	0.814581	0.0308301	0.00899779	0.290637	0.000943526	8.53201e-05	3.19655e-05	0.0225297	0.916184	0.0640356	0.607765	0.459352	0.00887664	0.00607607	0.042618	4.56758e-08
1432	PIGM	1q23	2.60164e-08	0.0275369	0.0606207	0.765035	0.814581	0.0171552	0.00899779	0.290637	0.000943526	2.64347e-05	3.19655e-05	0.0157805	0.754017	0.0640356	0.23425	0.459352	0.00547416	0.00952258	0.0501463	4.56758e-08
1433	KCNJ10	1q23	6.05565e-08	0.0275369	0.0606207	0.765035	0.814581	0.0276912	0.00899779	0.290637	0.000246469	2.64347e-05	3.19655e-05	0.0109332	0.834973	0.0640356	0.23425	0.459352	0.00346217	0.00952258	0.0501463	4.56758e-08
1434	KCNJ9	1q23	6.05565e-08	0.0275369	0.0606207	0.53903	0.814581	0.0276912	0.00899779	0.290637	0.000246469	2.64347e-05	3.19655e-05	0.0176778	0.754017	0.0640356	0.23425	0.459352	0.00547416	0.00607607	0.0501463	1.449e-08
1435	IGSF8	1q23	6.05565e-08	0.0275369	0.0606207	0.53903	0.814581	0.0276912	0.00899779	0.290637	0.000246469	2.64347e-05	3.19655e-05	0.0176778	0.754017	0.0640356	0.250632	0.459352	0.00547416	0.00607607	0.0336656	1.449e-08
1436	ATP1A2	1q23	6.05565e-08	0.0220084	0.0606207	0.53903	0.814581	0.0160331	0.00899779	0.290637	0.000246469	2.64347e-05	3.19655e-05	0.0176778	0.606639	0.0640356	0.250632	0.459352	0.00547416	0.00607607	0.0336656	1.449e-08
1437	ATP1A4	1q23	3.34843e-08	0.0275369	0.112648	0.53903	1	0.0160331	0.00899779	0.343441	0.000246469	2.64347e-05	3.19655e-05	0.0176778	0.755439	0.0640356	0.250632	0.459352	0.00547416	0.00952258	0.0336656	4.51076e-09
1438	CASQ1	1q23	1.34077e-08	0.0220084	0.112648	0.53903	1	0.00511201	0.00899779	0.290637	0.000246469	2.64347e-05	5.11602e-05	0.0109332	0.677511	0.0640356	0.349922	0.459352	0.00547416	0.00952258	0.0501463	4.51076e-09
1439	PEA15	1q23	1.46495e-08	0.0275369	0.112648	0.53903	1	0.00511201	0.00899779	0.290637	0.000246469	2.64347e-05	1.99401e-05	0.0109332	0.677511	0.0640356	0.349922	0.459352	0.00547416	0.00952258	0.0833637	4.51076e-09
1440	DCAF8	1q23	1.46495e-08	0.0275369	0.112648	0.368288	1	0.00942003	0.00899779	0.290637	0.000246469	5.97651e-05	4.50671e-05	0.0109332	0.677511	0.0640356	0.349922	0.459352	0.00547416	0.0117544	0.0577763	4.51076e-09
1441	RP11-574F21.3	1q23	1.46495e-08	0.0175529	0.112648	0.368288	1	0.00942003	0.00899779	0.290637	0.000246469	5.97651e-05	4.35129e-05	0.0109332	0.603636	0.0640356	0.175376	0.459352	0.00346217	0.00762918	0.0394482	4.51076e-09
1442	PEX19	1q23	1.46495e-08	0.0275369	0.112648	0.53903	1	0.0949283	0.00899779	0.290637	0.000246469	5.97651e-05	1.99401e-05	0.0157805	0.754017	0.0640356	0.106795	0.459352	0.00547416	0.00762918	0.0577763	1.63539e-09
1443	COPA	1q23	2.60164e-08	0.0220084	0.112648	0.53903	1	0.0949283	0.00899779	0.290637	0.000246469	3.20746e-05	3.19655e-05	0.0109332	0.676911	0.0640356	0.069796	0.459352	0.00547416	0.00762918	0.0394482	4.51076e-09
1444	NCSTN	1q23	8.11375e-08	0.0275369	0.112648	0.53903	1	0.0949283	0.00899779	0.290637	0.000246469	1.33275e-05	3.19655e-05	0.0109332	0.833863	0.0640356	0.0603768	0.459352	0.00893391	0.00607607	0.0394482	5.41615e-09
1445	NHLH1	1q23	8.11375e-08	0.0343638	0.112648	0.53903	1	0.0949283	0.00899779	0.290637	0.000246469	1.33275e-05	3.19655e-05	0.0109332	0.754017	0.0640356	0.0603768	0.459352	0.00893391	0.00607607	0.0394482	5.41615e-09
1446	VANGL2	1q23	8.11375e-08	0.0343638	0.112648	0.53903	1	0.0949283	0.00899779	0.290637	0.000943526	1.33275e-05	3.19655e-05	0.0176778	0.916184	0.0640356	0.0603768	0.459352	0.00346217	0.00383194	0.0394482	5.41615e-09
1447	SLAMF6	1q23	4.60311e-08	0.0175529	0.112648	0.53903	0.814581	0.0949283	0.00899779	0.290637	0.000943526	1.33275e-05	3.19655e-05	0.0176778	0.833863	0.0640356	0.141496	0.459352	0.00547416	0.00238976	0.0394482	1.7616e-08
1448	CD84	1q23	2.60164e-08	0.0174837	0.112648	0.53903	0.814581	0.0949283	0.00899779	0.290637	0.000943526	1.33275e-05	3.19655e-05	0.0176778	0.916184	0.0640356	0.160043	0.459352	0.00547416	0.00607607	0.0394482	6.73681e-08
1449	SLAMF1	1q23	1.46495e-08	0.0230782	0.112648	0.53903	1	0.0949283	0.00899779	0.290637	0.000943526	2.64347e-05	3.19655e-05	0.0176778	0.916184	0.0640356	0.23425	0.459352	0.00893391	0.00607607	0.00738423	2.07987e-08
1450	CD48	1q23	1.84358e-08	0.0302082	0.112648	0.368288	1	0.0545735	0.00715071	0.290637	0.000943526	1.33275e-05	3.19655e-05	0.0176778	0.752201	0.0640356	0.23425	0.459352	0.00136568	0.00238976	0.00738423	1.7603e-07
1451	SLAMF7	1q23	1.42275e-08	0.0443343	0.112648	0.53903	1	0.161771	0.00454397	0.290637	0.000943526	3.20746e-05	3.19655e-05	0.0176778	0.916184	0.0640356	0.160043	0.459352	0.00224392	0.00238976	0.00738423	6.73681e-08
1452	LY9	1q23	7.90177e-09	0.0230782	0.0694557	0.53903	1	0.161771	0.00454397	0.290637	0.000943526	5.97651e-05	8.42347e-06	0.0176778	0.916184	0.0640356	0.069796	0.459352	0.00383848	0.0117544	0.00738423	6.73681e-08
1453	CD244	1q23	4.37264e-09	0.0183966	0.0246978	0.53903	1	0.323277	0.00232995	0.290637	0.000943526	5.97651e-05	1.38599e-05	0.0350016	0.916184	0.0640356	0.069796	0.459352	0.00224392	0.0117544	0.00738423	6.73681e-08
1454	ITLN1	1q23	2.00613e-08	0.0183966	0.0246978	0.53903	1	0.161771	0.00454397	0.290637	0.000943526	5.97651e-05	2.27757e-05	0.0484228	0.752719	0.0640356	0.069796	0.459352	0.00136568	0.0178895	0.00738423	6.73681e-08
1455	ITLN2	1q23	6.35114e-09	0.0302082	0.0246978	0.53903	1	0.269005	0.00454397	0.290637	0.000943526	5.97651e-05	2.27757e-05	0.0350016	0.752201	0.0640356	0.106795	0.459352	0.00383848	0.0117544	0.00738423	6.30322e-09
1456	F11R	1q23	5.67272e-09	0.0253597	0.0246978	0.53903	0.824347	0.161771	0.00899779	0.290637	0.000943526	0.000137766	3.19655e-05	0.0350016	0.601453	0.0640356	0.069796	0.459352	0.00224392	0.0117544	0.00738423	6.30322e-09
1457	RP11-544M22.13	1q23	1.63238e-09	0.0253597	0.0246978	0.53903	0.824347	0.161771	0.00899779	0.290637	0.000943526	0.000180105	3.19655e-05	0.0350016	0.601453	0.0640356	0.069796	0.459352	0.00136568	0.0117544	0.00738423	1.87646e-09
1458	USF1	1q23	1.63238e-09	0.0253597	0.0246978	0.53903	0.824347	0.161771	0.00899779	0.290637	0.000943526	0.000180105	3.19655e-05	0.0350016	0.601453	0.0640356	0.069796	0.459352	0.00136568	0.00607607	0.00738423	1.87646e-09
1459	TSTD1	1q23	1.63238e-09	0.0253597	0.0246978	0.53903	0.824347	0.161771	0.00899779	0.290637	0.000943526	0.000137766	3.19655e-05	0.0350016	0.601453	0.0640356	0.069796	0.459352	0.00136568	0.00607607	0.00738423	1.87646e-09
1460	ARHGAP30	1q23	1.63238e-09	0.0253597	0.0246978	0.53903	0.824347	0.161771	0.00899779	0.290637	0.000943526	0.000180105	3.19655e-05	0.0350016	0.532689	0.0640356	0.069796	0.459352	0.00136568	0.00607607	0.00738423	1.87646e-09
1461	PVRL4	1q23	1.63238e-09	0.0253597	0.0246978	0.53903	0.824347	0.161771	0.00899779	0.290637	0.000943526	0.000180105	3.19655e-05	0.0350016	0.601453	0.0640356	0.069796	0.459352	0.00136568	0.00607607	0.00738423	1.87646e-09
1462	AL591806.1	1q23	1.63238e-09	0.0253597	0.0246978	0.53903	0.824347	0.161771	0.00899779	0.290637	0.000943526	0.000180105	3.19655e-05	0.0350016	0.601453	0.0640356	0.069796	0.459352	0.00136568	0.00607607	0.00738423	1.87646e-09
1463	KLHDC9	1q23	1.63238e-09	0.0242319	0.0246978	0.53903	0.824347	0.161771	0.00899779	0.290637	0.000943526	0.000180105	3.19655e-05	0.0350016	0.601453	0.0640356	0.106795	0.459352	0.00136568	0.00607607	0.0145439	5.49081e-10
1464	PFDN2	1q23	1.63238e-09	0.0242319	0.0246978	0.53903	0.824347	0.161771	0.00899779	0.290637	0.000943526	0.000180105	3.19655e-05	0.0350016	0.532689	0.0640356	0.106795	0.459352	0.00136568	0.00607607	0.0145439	5.49081e-10
1465	NIT1	1q23	1.63238e-09	0.0242319	0.0246978	0.53903	1	0.269005	0.00899779	0.290637	0.000943526	0.000180105	3.19655e-05	0.0350016	0.676911	0.0640356	0.106795	0.459352	0.00224392	0.00607607	0.0145439	5.49081e-10
1466	DEDD	1q23	1.63238e-09	0.0242319	0.0246978	0.53903	1	0.269005	0.0143568	0.290637	0.000943526	0.000180105	3.19655e-05	0.0350016	0.676911	0.0640356	0.106795	0.459352	0.00224392	0.00607607	0.0145439	5.49081e-10
1467	UFC1	1q23	5.67272e-09	0.0288795	0.0246978	0.53903	0.824347	0.269005	0.0143568	0.290637	0.000943526	0.000180105	3.19655e-05	0.0484228	0.677511	0.0640356	0.0603768	0.459352	0.00383848	0.00607607	0.00937129	5.49081e-10
1468	USP21	1q23	5.67272e-09	0.0230782	0.0246978	0.53903	0.824347	0.269005	0.0143568	0.290637	0.000943526	0.000180105	3.19655e-05	0.0484228	0.677511	0.0640356	0.0603768	0.459352	0.00383848	0.00607607	0.00937129	5.49081e-10
1469	PPOX	1q23	5.67272e-09	0.0230782	0.0246978	0.53903	0.824347	0.269005	0.0143568	0.290637	0.000943526	0.000180105	3.19655e-05	0.0484228	0.677511	0.0640356	0.0603768	0.459352	0.00383848	0.00607607	0.00937129	5.49081e-10
1470	B4GALT3	1q23	5.67272e-09	0.0230782	0.0246978	0.53903	0.824347	0.269005	0.0143568	0.290637	0.000943526	0.000180105	3.19655e-05	0.0484228	0.677511	0.0640356	0.0603768	0.459352	0.00383848	0.00607607	0.00937129	5.49081e-10
1471	ADAMTS4	1q23	5.67272e-09	0.0230782	0.0246978	0.53903	0.824347	0.269005	0.0143568	0.290637	0.000943526	9.83829e-05	3.19655e-05	0.0484228	0.833863	0.0640356	0.0603768	0.459352	0.00383848	0.00607607	0.00937129	5.49081e-10
1472	NDUFS2	1q23	5.67272e-09	0.0183966	0.0246978	0.53903	0.824347	0.269005	0.0143568	0.290637	0.000943526	5.36575e-05	3.19655e-05	0.0484228	0.833863	0.0640356	0.106795	0.459352	0.00375629	0.00607607	0.00937129	5.49081e-10
1473	FCER1G	1q23	5.67272e-09	0.0183966	0.0246978	0.53903	0.824347	0.269005	0.0143568	0.290637	0.000943526	5.36575e-05	5.11602e-05	0.0484228	0.833863	0.0640356	0.106795	0.459352	0.00375629	0.00607607	0.00937129	5.49081e-10
1474	APOA2	1q23	5.67272e-09	0.0230782	0.0246978	0.53903	0.824347	0.269005	0.0143568	0.290637	0.000943526	5.36575e-05	5.11602e-05	0.0484228	0.916184	0.0640356	0.069796	0.459352	0.00375629	0.00607607	0.00937129	5.49081e-10
1475	NR1I3	1q23	5.67272e-09	0.0230782	0.0246978	0.53903	0.824347	0.269005	0.0143568	0.290637	0.000943526	5.36575e-05	5.11602e-05	0.0484228	1	0.0640356	0.069796	0.459352	0.00375629	0.00607607	0.00937129	5.49081e-10
1476	TOMM40L	1q23	5.67272e-09	0.0230782	0.0246978	0.53903	0.824347	0.269005	0.0143568	0.290637	0.000943526	5.36575e-05	5.11602e-05	0.0484228	1	0.0640356	0.069796	0.459352	0.00375629	0.00607607	0.00937129	5.49081e-10
1477	PCP4L1	1q23	5.67272e-09	0.0288795	0.0131912	0.53903	1	0.269005	0.0457119	0.290637	0.000943526	9.83829e-05	5.11602e-05	0.0484228	1	0.0640356	0.069796	0.459352	0.00375629	0.00952258	0.00937129	6.30322e-09
1478	MPZ	1q23	6.35114e-09	0.0288795	0.0246978	0.53903	1	0.269005	0.0178463	0.290637	0.000943526	4.68107e-05	8.17155e-05	0.0484228	1	0.0640356	0.069796	0.459352	0.00375629	0.00952258	0.00937129	6.73681e-08
1479	SDHC	1q23	5.67272e-09	0.0175529	0.0246978	0.53903	0.824347	0.269005	0.0178463	0.290637	0.000943526	4.68107e-05	8.17155e-05	0.0484228	0.916818	0.0640356	0.069796	0.459352	0.00375629	0.00952258	0.00937129	6.73681e-08
1480	CFAP126	1q23	3.54459e-08	0.0220084	0.0246978	0.53903	0.817935	0.269005	0.0670165	0.290637	0.000943526	3.20746e-05	0.00013019	0.0484228	0.916818	0.0640356	0.106795	0.459352	0.00616585	0.00952258	0.00937129	6.73681e-08
1481	FCGR2B	1q23	5.52369e-09	0.0123374	0.0694557	0.53903	0.489425	0.323277	0.0670165	0.290637	0.000943526	1.33275e-05	2.65404e-05	0.0484228	0.754017	0.0640356	0.069796	0.459352	0.00616585	0.00383194	0.00461187	2.1403e-07
1482	FCGR2A	1q23	5.52369e-09	0.0123374	0.0694557	0.53903	0.489425	0.323277	0.0670165	0.290637	0.000943526	1.33275e-05	2.65404e-05	0.0484228	0.754017	0.0640356	0.069796	0.459352	0.00616585	0.00383194	0.00461187	2.1403e-07
1483	FCGR3B	1q23	5.52369e-09	0.0123374	0.0694557	0.53903	0.489425	0.323277	0.0670165	0.290637	0.000943526	1.33275e-05	2.65404e-05	0.0484228	0.754017	0.0640356	0.069796	0.459352	0.00616585	0.00383194	0.00461187	2.1403e-07
1484	HSPA6	1q23	5.52369e-09	0.0123374	0.0694557	0.53903	0.489425	0.323277	0.0670165	0.290637	0.000943526	1.33275e-05	2.65404e-05	0.0484228	0.754017	0.0640356	0.069796	0.459352	0.00616585	0.00383194	0.00461187	2.1403e-07
1485	FCGR3A	1q23	5.52369e-09	0.0123374	0.0694557	0.53903	0.489425	0.323277	0.0670165	0.290637	0.000943526	1.33275e-05	2.65404e-05	0.0484228	0.754017	0.0640356	0.069796	0.459352	0.00616585	0.00383194	0.00461187	2.1403e-07
1486	FCRLA	1q23	1.34077e-08	0.00744434	0.0246978	0.53903	0.50562	0.48973	0.0670165	0.290637	0.000943526	3.20746e-05	1.76743e-05	0.0711807	0.916367	0.0640356	0.106795	0.459352	0.00616585	0.00383194	0.00461187	6.73681e-08
1487	FCRLB	1q23	1.46495e-08	0.00744434	0.0246978	0.53903	0.481819	0.269005	0.0670165	0.290637	0.000943526	1.33275e-05	1.76743e-05	0.0711807	0.916367	0.0640356	0.106795	0.459352	0.00616585	0.00383194	0.00461187	6.73681e-08
1488	DUSP12	1q23	1.46495e-08	0.0057775	0.0131912	0.53903	0.481819	0.269005	0.0670165	0.290637	0.000943526	1.33275e-05	1.06046e-05	0.0711807	1	0.0640356	0.106795	0.459352	0.00629522	0.00607607	0.00738423	6.73681e-08
1489	ATF6	1q23	7.22647e-09	0.00477231	0.0131912	0.53903	0.481819	0.20697	0.0670165	0.105821	0.000943526	3.39036e-06	6.35884e-06	0.0415116	0.754017	0.0640356	0.106795	0.459352	0.00375629	0.0212317	0.00738423	4.27607e-07
1490	OLFML2B	1q23	1.46495e-08	0.00744434	0.0694557	0.53903	0.463869	0.161771	0.0670165	0.343441	0.000943526	2.64347e-05	1.76743e-05	0.0711807	0.916367	0.0640356	0.141496	0.459352	0.00629522	0.0141684	0.00284661	1.41187e-07
1491	NOS1AP	1q23	1.34077e-08	0.00850317	0.0802001	0.53903	0.64126	0.0949283	0.26955	0.137167	0.0030347	5.44092e-06	4.29794e-05	0.0382404	0.916818	0.0640356	0.0603768	0.170386	0.00375629	0.016743	0.00173731	4.51076e-09
1492	RP11-565P22.6	1q23	1.46495e-08	0.0165274	0.0694557	0.53903	0.321348	0.161771	0.0670165	0.343441	0.000943526	3.20746e-05	2.94255e-05	0.0250132	0.916367	0.0640356	0.0603768	0.285966	0.00629522	0.0212317	0.00207666	2.1403e-07
1493	C1orf226	1q23	1.46495e-08	0.0165274	0.0694557	0.53903	0.321348	0.161771	0.0670165	0.343441	0.000943526	3.20746e-05	2.94255e-05	0.0250132	0.916367	0.0640356	0.0603768	0.285966	0.00629522	0.0212317	0.00207666	2.1403e-07
1494	C1orf111	1q23	1.46495e-08	0.0165274	0.0694557	0.53903	0.321348	0.161771	0.0670165	0.343441	0.000943526	1.33275e-05	2.94255e-05	0.0250132	0.916367	0.0640356	0.0603768	0.285966	0.00629522	0.0212317	0.00207666	2.1403e-07
1495	SH2D1B	1q23	1.46495e-08	0.0156442	0.0694557	0.53903	0.463869	0.161771	0.0670165	0.343441	0.000943526	1.33275e-05	1.76743e-05	0.0250132	1	0.0640356	0.141496	0.285966	0.00629522	0.0212317	0.00207666	2.1403e-07
1496	UHMK1	1q23	2.60164e-08	0.0210193	0.0694557	0.53903	0.463869	0.161771	0.0670165	0.343441	0.000943526	6.71026e-06	2.94255e-05	0.0225297	0.832832	0.0640356	0.141496	0.459352	0.00629522	0.031413	0.0024392	2.1403e-07
1497	UAP1	1q23	2.60164e-08	0.0165274	0.0694557	0.765035	0.620317	0.161771	0.0670165	0.343441	0.000246469	6.71026e-06	1.76743e-05	0.0225297	0.752719	0.0640356	0.141496	0.459352	0.00616585	0.031413	0.0024392	2.1403e-07
1498	DDR2	1q23	2.60164e-08	0.0209231	0.0694557	0.779025	0.620317	0.269005	0.0670165	1	0.000943526	6.71026e-06	2.94255e-05	0.0225297	0.916184	0.0640356	0.209241	0.459352	0.00383848	0.0141684	0.00144143	1.7603e-07
1499	HSD17B7	1q23	1.42469e-07	0.0209231	0.0694557	0.765035	0.453117	0.269005	0.0670165	1	0.000943526	6.71026e-06	2.94255e-05	0.0225297	0.916367	0.0640356	0.209241	0.459352	0.00375629	0.031413	0.00144143	6.73681e-08
1500	C1orf110	1q23	1.42469e-07	0.0210193	0.0694557	0.765035	0.620317	0.48973	0.0670165	1	0.000246469	6.71026e-06	2.94255e-05	0.0350016	0.916526	0.0640356	0.303012	0.459352	0.00375629	0.031413	0.00144143	6.73681e-08
1501	RGS4	1q23	1.29894e-06	0.00898191	0.112648	0.53903	0.453117	0.48973	0.0670165	1	0.000943526	1.33275e-05	4.89079e-05	0.0139542	1	0.0640356	0.23425	0.459352	0.00629522	0.031413	0.00144143	2.36991e-08
1502	RGS5	1q23	4.33974e-07	0.00698973	0.112648	0.53903	0.453117	0.48973	0.0670165	1	0.000246469	1.33275e-05	2.94255e-05	0.00957464	1	0.0640356	0.106795	0.459352	0.00616585	0.0212317	0.000487711	7.06328e-09
1503	NUF2	1q23	2.49169e-07	0.0115337	0.179882	0.765035	0.321348	0.48973	0.0670165	1	0.000246469	1.33275e-05	8.24921e-05	0.00828948	1	0.0640356	0.069796	0.699797	0.00375629	0.031413	0.000487711	7.06328e-09
1504	PBX1	1q23	6.47577e-06	0.0010164	0.0694557	1	0.807356	0.48973	0.0349936	1	0.000943526	0.000151813	1.18583e-05	0.00309341	0.677511	0.0640356	0.135249	0.699797	0.00616585	0.093701	0.00343447	2.1403e-07
1505	LMX1A	1q23	1.12039e-05	0.00497254	0.0694557	0.755045	0.432797	0.323277	0.0670165	1	0.00352015	3.36501e-05	1.18583e-05	0.00828948	1	0.0919511	0.0536256	0.699797	0.00383848	0.130953	0.00906823	7.80794e-08
1506	RXRG	1q23	1.12039e-05	0.0298363	0.0694557	0.755045	0.594166	0.323277	0.0670165	1	0.000943526	6.41486e-05	1.20841e-05	0.0070839	0.831497	0.0640356	0.0809151	0.699797	0.00629522	0.0660325	0.0144596	7.80794e-08
1507	LRRC52	1q24	1.12039e-05	0.0300081	0.0694557	0.755045	0.594166	0.53153	0.133052	1	0.000943526	6.41486e-05	1.20841e-05	0.00470571	0.830257	0.0640356	0.0632001	1	0.00994505	0.0458621	0.00561474	2.36991e-08
1508	MGST3	1q24	6.47577e-06	0.048424	0.0694557	0.755045	0.594166	0.323277	0.0670165	1	0.000943526	6.41486e-05	1.98814e-05	0.00470571	0.748893	0.0640356	0.135249	1	0.00994505	0.0660325	0.00906823	2.36991e-08
1509	ALDH9A1	1q24	6.47577e-06	0.0250031	0.0694557	0.755045	0.594166	0.323277	0.0670165	1	0.000943526	3.36501e-05	1.98814e-05	0.00470571	0.914305	0.0640356	0.135249	1	0.00629522	0.0660325	0.00906823	2.36991e-08
1510	TMCO1	1q24	2.27169e-05	0.0147817	0.112648	0.755045	0.79414	0.323277	0.0670165	1	0.00352015	0.000151813	1.98814e-05	0.00556879	1	0.0640356	0.135249	1	0.00629522	0.0660325	0.00906823	7.80794e-08
1511	UCK2	1q24	2.27169e-05	0.0198011	0.131307	0.755045	0.79414	0.323277	0.0670165	1	0.00352015	0.000151813	5.37011e-05	0.00556879	0.91379	0.0640356	0.0632001	1	0.00994505	0.0660325	0.0144596	2.36991e-08
1512	FAM78B	1q24	0.000117975	0.0177311	0.292558	0.53903	0.594166	0.323277	0.189637	1	0.00352015	6.41486e-05	5.8848e-05	0.0105496	0.913501	0.0919511	0.268641	0.699797	0.00994505	0.0660325	0.022747	7.80794e-08
1513	POGK	1q24	6.47577e-06	0.0122231	0.162175	0.734786	0.79414	0.161771	0.189637	1	0.0127169	3.36501e-05	3.47481e-05	0.0226204	0.509104	0.277054	0.00234519	0.699797	0.00375629	0.0458621	0.00162973	2.03092e-06
1514	TADA1	1q24	6.47577e-06	0.00943321	0.162175	0.734786	0.79414	0.161771	0.189637	1	0.00352015	3.36501e-05	2.04898e-05	0.0226204	0.509104	0.277054	0.00234519	0.699797	0.00375629	0.0458621	0.00162973	2.03092e-06
1515	ILDR2	1q24	6.47577e-06	0.00943321	0.162175	0.734786	0.79414	0.161771	0.189637	1	0.000726499	3.36501e-05	2.04898e-05	0.0105496	0.444072	0.277054	0.0041016	0.699797	0.00383848	0.0458621	0.000938648	2.03092e-06
1516	MAEL	1q24	6.47577e-06	0.00943321	0.162175	0.734786	0.79414	0.161771	0.189637	1	0.000726499	3.36501e-05	5.8848e-05	0.0105496	0.38037	0.277054	0.0041016	0.699797	0.00375629	0.0458621	0.00279939	2.03092e-06
1517	GPA33	1q24	6.82611e-06	0.0122231	0.162175	0.734786	0.79414	0.161771	0.189637	1	0.000726499	3.36501e-05	5.8848e-05	0.0105496	0.444072	0.277054	0.0108924	0.699797	0.00383848	0.031413	0.00475424	2.1403e-07
1518	DUSP27	1q24	6.82611e-06	0.0122511	0.162175	0.734786	0.79414	0.161771	0.30823	1	0.000726499	3.36501e-05	5.8848e-05	0.0105496	0.444072	0.277054	0.0108924	0.699797	0.00224392	0.0458621	0.00279939	6.66352e-07
1519	POU2F1	1q24	6.82611e-06	0.0130253	0.0479931	0.734786	0.802495	0.10996	0.30823	1	0.000726499	2.64347e-05	0.000261821	0.0286684	0.32822	0.277054	0.00399002	0.699797	0.00224392	0.031413	0.00475424	2.03092e-06
1520	CD247	1q24	1.82985e-05	0.0212421	0.0272726	0.734786	0.802495	0.10996	0.30823	1	0.00312459	6.41486e-05	0.000623446	0.0105496	0.38037	0.277054	0.00303285	0.699797	0.00375629	0.031413	0.00475424	1.04099e-05
1521	CREG1	1q24	1.82985e-05	0.0166526	0.0272726	0.734786	0.79414	0.10996	0.30823	1	0.00312459	6.41486e-05	0.000623446	0.0105496	0.441796	0.447339	0.00303285	0.699797	0.00383848	0.031413	0.00475424	4.76005e-06
1522	RCSD1	1q24	1.82985e-05	0.0101713	0.0272726	1	0.594166	0.0593072	0.189637	1	0.00312459	3.36501e-05	0.000384213	0.015537	0.587037	0.277054	0.00512485	0.699797	0.00375629	0.0212317	0.00475424	6.66352e-07
1523	MPZL1	1q24	1.82985e-05	0.0224718	0.0272726	1	0.594166	0.0593072	0.189637	1	0.00312459	1.77266e-05	0.000623446	0.015537	0.664339	0.277054	0.00512485	0.699797	0.00616585	0.031413	0.00279939	2.52382e-07
1524	ADCY10	1q24	2.27169e-05	0.0138675	0.0272726	1	0.594166	0.10996	0.189637	1	0.000726499	8.53201e-05	0.000384213	0.015537	0.447009	0.277054	0.00102991	0.699797	0.00375629	0.031413	0.00279939	8.68302e-08
1525	MPC2	1q24	3.73465e-05	0.0224718	0.0272726	1	0.787082	0.10996	0.189637	1	0.00312459	8.53201e-05	0.000623446	0.015537	0.447009	0.277054	0.00187986	0.699797	0.00629522	0.0458621	0.00475424	2.86413e-07
1526	DCAF6	1q24	3.73465e-05	0.0178033	0.0272726	1	0.787082	0.10996	0.220593	1	0.0127169	8.53201e-05	0.000235846	0.015537	0.51509	0.277054	0.00102991	0.699797	0.00224392	0.0458621	0.00475424	8.68302e-08
1527	GPR161	1q24	4.57202e-05	0.0444065	0.0337143	1	0.787082	0.0593072	0.220593	1	0.0127169	8.53201e-05	0.000144325	0.0105496	0.51065	0.277054	0.00158951	0.699797	0.00375629	0.051962	0.00162973	8.68302e-08
1528	TIPRL	1q24	3.87295e-05	0.0549651	0.0272726	1	0.777071	0.10996	0.189637	1	0.00312459	3.36501e-05	0.000235846	0.0105496	0.509104	0.277054	0.00017881	0.699797	0.00616585	0.051962	0.00279939	8.68302e-08
1529	SFT2D2	1q24	3.87295e-05	0.0444065	0.0272726	1	0.777071	0.10996	0.189637	1	0.00312459	3.36501e-05	0.000384213	0.0070839	0.440787	0.277054	0.000560047	0.699797	0.00629522	0.051962	0.00279939	8.68302e-08
1530	TBX19	1q24	3.87295e-05	0.0706559	0.0272726	1	0.777071	0.10996	0.189637	1	0.00312459	3.36501e-05	0.000384213	0.0105496	0.440787	0.277054	0.00187986	0.699797	0.00616585	0.051962	0.00279939	8.68302e-08
1531	XCL2	1q24	9.77972e-05	0.0528182	0.0479931	1	0.787082	0.10996	0.189637	1	0.00312459	6.41486e-05	9.975e-05	0.015537	0.737912	0.277054	0.000678567	0.699797	0.00629522	0.0458621	0.000302132	8.68302e-08
1532	XCL1	1q24	9.77972e-05	0.0528182	0.0479931	1	0.787082	0.10996	0.0872433	1	0.00312459	6.41486e-05	9.9448e-05	0.015537	0.737912	0.277054	0.00130159	0.699797	0.00994505	0.031413	0.000487711	2.58373e-08
1533	DPT	1q24	9.77972e-05	0.0337712	0.0272726	1	1	0.10996	0.0872433	1	0.00312459	3.36501e-05	9.9448e-05	0.015537	0.655157	0.277054	0.00129605	0.699797	0.0339898	0.0458621	0.00104889	7.55257e-09
1534	ATP1B1	1q24	4.80501e-05	0.0122511	0.0479931	1	0.457381	0.10996	0.0872433	1	0.00312459	0.000122226	0.000235846	0.015537	0.821787	0.277054	0.00244375	0.699797	0.0143269	0.093701	0.00233131	8.68302e-08
1535	NME7	1q24	4.80501e-05	0.0212421	0.0606207	1	0.457381	0.10996	0.220593	1	0.0127169	0.000122226	0.000384213	0.0105496	0.821787	0.277054	0.00339856	0.699797	0.00887664	0.093701	0.00173731	2.58373e-08
1536	BLZF1	1q24	7.72168e-05	0.0268789	0.162175	1	0.611153	0.10996	0.189637	1	0.0127169	0.000676929	0.000161729	0.015537	0.734769	0.277054	0.00723902	0.699797	0.0218248	0.093701	0.00343447	2.86413e-07
1537	CCDC181	1q24	4.80501e-05	0.0268789	0.162175	1	0.611153	0.10996	0.0872433	1	0.000726499	0.000676929	0.000161729	0.015537	0.821787	0.277054	0.00723902	0.699797	0.0143269	0.093701	0.00343447	2.86413e-07
1538	SLC19A2	1q24	0.000123351	0.0268789	0.162175	1	0.611153	0.0593072	0.0872433	1	0.000726499	0.000676929	0.000161729	0.0105496	0.821787	0.277054	0.00723902	0.699797	0.0218248	0.093701	0.00144143	2.86413e-07
1539	F5	1q24	0.000195811	0.0213442	0.162175	1	0.611153	0.0593072	0.0872433	1	0.00312459	0.000676929	0.000261821	0.0105496	0.821787	0.277054	0.00413256	0.699797	0.0143269	0.142475	0.000842742	2.86413e-07
1540	SELP	1q24	0.000195811	0.0213442	0.0840797	1	0.791599	0.0593072	0.0872433	1	0.00312459	0.000676929	9.975e-05	0.0177797	0.655157	0.277054	0.0107019	0.699797	0.0139782	0.103306	0.00144143	2.86413e-07
1541	C1orf112	1q24	4.80501e-05	0.0213442	0.0840797	1	1	0.0593072	0.0872433	1	0.00312459	0.000676929	5.8848e-05	0.0122076	0.655157	0.277054	0.000189572	0.699797	0.00887664	0.0737931	0.0024392	7.99624e-07
1542	SELL	1q24	0.000195811	0.0268789	0.0840797	1	0.791599	0.0593072	0.0872433	1	0.00312459	0.000676929	9.9448e-05	0.0177797	0.821787	0.277054	0.00244375	0.699797	0.0139782	0.103306	0.00162973	7.99624e-07
1543	SELE	1q24	3.72405e-05	0.0337712	0.0840797	1	1	0.0593072	0.0872433	1	0.00312459	0.000676929	5.8848e-05	0.0177797	0.821787	0.277054	0.00457317	0.699797	0.0143269	0.0660325	0.00162973	7.99624e-07
1544	METTL18	1q24	6.0739e-05	0.0337712	0.0840797	1	1	0.0593072	0.0872433	1	0.00312459	0.000676929	2.14484e-05	0.0105496	0.82097	0.277054	0.00457317	0.699797	0.0218248	0.0660325	0.00162973	2.48051e-06
1545	SCYL3	1q24	3.72405e-05	0.0528182	0.0479931	1	1	0.0593072	0.0872433	1	0.00312459	0.000231759	1.27875e-05	0.0105496	0.91009	0.277054	0.00129605	0.699797	0.00893391	0.031413	0.0024392	2.48051e-06
1546	KIFAP3	1q24	9.84535e-05	0.0213442	0.0479931	1	1	0.0593072	0.0237108	1	0.000726499	0.000676929	1.27875e-05	0.0070839	0.823298	0.277054	0.000319632	0.699797	0.00547416	0.031413	0.0024392	2.48051e-06
1547	METTL11B	1q24	0.000158539	0.0321086	0.0479931	1	0.787082	0.0315009	0.0237108	1	0.00312459	0.000676929	2.14484e-05	0.0226204	0.82097	0.277054	0.000319632	0.699797	0.00893391	0.0458621	0.00162973	2.48051e-06
1548	GORAB	1q24	8.08222e-05	0.0156566	0.0840797	1	1	0.0165193	0.0237108	1	0.00312459	0.000271511	2.14484e-05	0.0462473	1	0.447339	0.000319632	0.699797	0.00887664	0.0458621	0.00162973	2.48051e-06
1549	PRRX1	1q24	8.08222e-05	0.0213442	0.144429	1	1	0.0165193	0.0237108	1	0.00312459	0.000122226	6.0311e-05	0.0462473	1	0.447339	0.00127382	0.699797	0.00893391	0.0212317	0.00279939	2.48051e-06
1550	MROH9	1q24	0.000204355	0.0212421	0.0606207	1	1	0.0949283	0.0237108	1	0.00312459	8.83044e-05	0.000470298	0.0325438	0.823298	0.447339	0.00847054	0.699797	0.00887664	0.0458621	0.00162973	2.48051e-06
1551	FMO3	1q24	0.000204355	0.0213442	0.112648	1	1	0.0949283	0.0237108	1	0.00312459	8.83044e-05	0.000470298	0.0710989	0.823298	0.447339	0.00847054	0.699797	0.0139782	0.0212317	0.00162973	2.48051e-06
1552	FMO6P	1q24	0.000204355	0.0268789	0.112648	1	1	0.0949283	0.0349936	1	0.00312459	3.35503e-05	0.000470298	0.0710989	0.823298	0.447339	0.00847054	0.699797	0.00893391	0.0458621	0.00162973	7.52444e-06
1553	FMO2	1q24	0.000204355	0.0213442	0.112648	1	1	0.161771	0.0237108	1	0.00312459	3.35503e-05	0.000470298	0.0512156	0.821787	0.277054	0.00457317	0.699797	0.00547416	0.0737931	0.00162973	2.48051e-06
1554	FMO1	1q24	0.000322089	0.0212421	0.0840797	1	1	0.161771	0.0237108	1	0.00312459	3.35503e-05	0.000470298	0.0226204	0.734769	0.277054	0.0368723	0.699797	0.00893391	0.0737931	0.00408154	2.48051e-06
1555	FMO4	1q24	0.000322089	0.0213442	0.0840797	1	1	0.0593072	0.0237108	1	0.00312459	3.35503e-05	0.000470298	0.0226204	0.65233	0.277054	0.0028567	0.699797	0.00893391	0.0458621	0.00162973	2.48051e-06
1556	PRRC2C	1q24	8.08222e-05	0.0101713	0.0840797	1	1	0.0315009	0.0237108	0.290637	0.00312459	3.35503e-05	0.000470298	0.015537	0.825819	0.447339	0.0028567	0.699797	0.00074109	0.093701	0.00053513	2.36991e-08
1557	MYOC	1q24	0.000204355	0.00559183	0.162175	1	1	0.0315009	0.0237108	0.290637	0.00312459	3.35503e-05	0.000470298	0.0226204	0.912311	0.447339	0.00254787	0.699797	0.00207729	0.130953	0.00053513	7.80794e-08
1558	VAMP4	1q24	0.000128883	0.00676015	0.0840797	1	1	0.0315009	0.0237108	1	0.000726499	3.35503e-05	0.000470298	0.0226204	1	0.447339	0.00254787	0.699797	0.00337035	0.093701	0.00053513	7.80794e-08
1559	METTL13	1q24	0.000128883	0.00676015	0.0840797	1	1	0.0593072	0.0237108	1	0.000726499	3.35503e-05	0.000483556	0.0226204	0.911421	0.447339	0.00127382	0.699797	0.00337035	0.093701	0.00053513	2.52382e-07
1560	DNM3	1q24	8.08222e-05	0.0035469	0.162175	1	1	0.0315009	0.0237108	1	0.000726499	6.57807e-05	0.000144325	0.0177797	0.914509	0.447339	7.89322e-05	0.496231	0.00337035	0.153595	9.37011e-05	2.07987e-08
1561	PIGC	1q24	0.000204355	0.0101713	0.251737	1	1	0.0593072	0.0457341	1	0.00312459	6.57807e-05	5.8848e-05	0.0325438	0.91156	0.447339	0.00254787	0.496231	0.00547416	0.103306	0.000169006	2.1403e-07
1562	C1orf105	1q24	0.000204355	0.00943321	0.251737	1	1	0.0593072	0.0457341	1	0.00312459	6.57807e-05	9.9448e-05	0.0462473	0.741118	0.447339	0.00127382	0.723421	0.00547416	0.103306	0.000302132	6.66352e-07
1563	SUCO	1q24	0.000204355	0.00559183	0.251737	1	1	0.0593072	0.0457341	1	0.00312459	0.000160795	0.000161729	0.0462473	0.91156	0.447339	0.000637076	0.723421	0.00887664	0.0660325	0.000302132	7.99624e-07
1564	FASLG	1q24	0.000204355	0.00676015	0.251737	1	1	0.0593072	0.0457341	1	0.00312459	8.83044e-05	0.000161729	0.0462473	0.734769	0.447339	0.000637076	1	0.0139782	0.0660325	0.00053513	7.52444e-06
1565	TNFSF18	1q25	7.28781e-05	0.014739	0.251737	1	1	0.0545735	0.0670165	1	0.00312459	0.000537486	6.0311e-05	0.0462473	0.734769	0.447339	0.000637076	0.699797	0.0218248	0.0458621	0.000938648	7.52444e-06
1566	TNFSF4	1q25	0.000251272	0.014739	0.162175	0.734786	0.802495	0.0949283	0.133052	1	0.00312459	0.000294035	3.59719e-05	0.0462473	0.821787	0.447339	0.0028567	1	0.0143269	0.0458621	0.000938648	2.48051e-06
1567	PRDX6	1q25	0.000399788	0.0402404	0.251737	0.734786	1	0.161771	0.0670165	1	0.00312459	0.000537486	6.0311e-05	0.064888	1	0.447339	0.00142567	0.699797	0.0339898	0.0458621	0.0024392	2.48051e-06
1568	SLC9C2	1q25	0.000399788	0.0255567	0.251737	0.734786	1	0.269005	0.133052	1	0.00312459	0.000537486	3.59719e-05	0.0462473	1	0.447339	0.00142567	0.699797	0.0339898	0.031413	0.0024392	2.48051e-06
1569	ANKRD45	1q25	0.000631692	0.0321086	0.251737	0.734786	1	0.10996	0.0670165	1	0.00312459	0.000537486	3.59719e-05	0.0974247	0.91009	0.447339	0.000703251	0.699797	0.0511622	0.031413	0.0024392	2.48051e-06
1570	KLHL20	1q25	0.000399788	0.0305624	0.251737	0.734786	0.804933	0.10996	0.0670165	1	0.00312459	0.000537486	3.59719e-05	0.0898458	1	0.447339	0.00129605	0.699797	0.0339009	0.031413	0.0024392	7.99624e-07
1571	CENPL	1q25	0.000251272	0.0303749	0.251737	0.734786	0.804933	0.10996	0.0670165	1	0.00312459	0.000537486	3.59719e-05	0.0898458	0.911189	0.447339	0.00244375	0.699797	0.0511622	0.031413	0.00906823	7.99624e-07
1572	DARS2	1q25	0.000251272	0.023926	0.251737	0.734786	0.804933	0.10996	0.0670165	1	0.00312459	0.000537486	3.59719e-05	0.0898458	1	0.447339	0.00244375	0.699797	0.0339009	0.051962	0.00906823	7.99624e-07
1573	ZBTB37	1q25	0.000251272	0.0321086	0.251737	0.734786	1	0.10996	0.0670165	1	0.00312459	0.000537486	6.0311e-05	0.0898458	0.911421	0.447339	0.00244375	0.699797	0.0511622	0.0360902	0.0144596	7.99624e-07
1574	SERPINC1	1q25	0.000399788	0.0305624	0.251737	0.734786	1	0.10996	0.0670165	1	0.00312459	0.000537486	6.0311e-05	0.0898458	0.824864	0.447339	0.00457317	0.699797	0.0511622	0.0360902	0.0144596	7.99624e-07
1575	RC3H1	1q25	0.000631692	0.0502767	0.251737	0.734786	1	0.10996	0.0670165	1	0.00312459	0.000537486	9.975e-05	0.0462473	0.740707	0.447339	0.00457317	0.699797	0.0511622	0.0141684	0.00561474	7.99624e-07
1576	RABGAP1L	1q25	7.84394e-05	0.0283042	0.313526	0.786561	0.843809	0.269005	0.139291	1	0.000167769	0.000748391	4.19149e-06	0.0761169	1	0.447339	0.000678567	0.744171	0.00887664	0.0103543	0.0429448	6.73681e-08
1577	GPR52	1q25	0.00121235	0.172372	0.251737	0.734786	0.807356	0.0250935	0.0178463	1	0.00312459	0.000294035	2.0573e-05	0.0772739	1	0.447339	0.0100741	0.699797	0.0160528	0.00933981	0.00906823	2.48051e-06
1578	CACYBP	1q25	0.00637106	0.0502767	0.0840797	1	1	0.10996	0.220593	1	0.000726499	0.000231759	0.000106134	0.140469	0.823298	0.447339	0.0278479	0.699797	0.0252257	0.0581108	0.0024392	7.99624e-07
1579	MRPS14	1q25	0.00637106	0.0502767	0.0840797	0.755045	1	0.10996	0.220593	1	0.000726499	0.000231759	0.000106134	0.0974247	0.911189	0.447339	0.0278479	0.699797	0.0252257	0.0581108	0.00144143	7.99624e-07
1580	TNN	1q25	0.00243268	0.0528182	0.0840797	0.755045	1	0.10996	0.220593	1	0.000726499	0.000231759	6.39086e-05	0.0974247	1	0.447339	0.00847054	0.699797	0.0160528	0.0408755	0.00162973	2.52382e-07
1581	KIAA0040	1q25	0.00243268	0.0528182	0.0840797	0.734786	1	0.10996	0.189637	1	0.000726499	0.000231759	6.39086e-05	0.0974247	0.909014	0.447339	0.0278479	0.699797	0.025833	0.0815012	0.00162973	2.52382e-07
1582	TNR	1q25	0.00365458	0.0337712	0.0840797	0.53903	1	0.323277	0.189637	1	0.000726499	0.000160795	0.000470298	0.0710989	0.502913	0.447339	0.00847054	0.699797	0.00616585	0.0408755	0.000938648	7.99624e-07
1583	RFWD2	1q25	0.000990764	0.0528182	0.162175	0.53903	0.611153	0.20697	0.189637	1	0.00312459	0.000729471	0.000282396	0.0325438	0.909742	0.447339	0.015484	0.699797	0.00383848	0.0111946	0.00408154	7.80794e-08
1584	PAPPA2	1q25	0.00497564	0.0321086	0.162175	0.350443	1	0.269005	0.0872433	0.579118	0.013348	0.00057151	0.000423039	0.0462473	1	0.447339	0.00723902	1	0.0252257	0.00739738	0.000938648	7.99624e-07
1585	ASTN1	1q25	0.00637106	0.0337712	0.0282121	0.350443	0.79414	0.269005	0.0872433	0.579118	0.00312459	0.000416785	0.000470298	0.064888	0.731701	0.447339	0.00413256	1	0.025833	0.00882347	0.0024392	2.48051e-06
1586	BRINP2	1q25	0.00243268	0.0321086	0.0282121	0.734786	0.79414	0.10996	0.0872433	1	0.00312459	0.000749049	0.000483556	0.0586642	0.645405	0.447339	0.00129605	1	0.025833	0.00739738	0.00408154	7.99624e-07
1587	SEC16B	1q25	0.00943059	0.0402404	0.0282121	0.734786	1	0.0250935	0.0457341	1	0.013348	6.36518e-05	0.000470298	0.0898458	0.90889	0.447339	0.0368723	1	0.0914508	0.0141684	0.00053513	8.68302e-08
1588	RASAL2	1q25	0.00282695	0.0254167	0.0141724	0.368288	1	0.10996	0.0123577	1	0.000726499	1.32079e-05	0.000470298	0.0512156	0.654744	0.447339	0.00457317	1	0.025833	0.00608478	9.37011e-05	7.55257e-09
1589	TEX35	1q25	0.00365458	0.0596648	0.0282121	0.755045	0.787082	0.052685	0.0457341	1	0.00312459	6.36518e-05	0.000483556	0.025055	0.907968	0.447339	0.0028567	1	0.0609216	0.00933981	0.00017098	7.55257e-09
1590	RALGPS2	1q25	0.00237904	0.0136697	0.0282121	0.755045	1	0.052685	0.0457341	1	0.013348	0.000249778	0.000773395	0.025055	1	0.447339	0.00847054	1	0.025833	0.00391952	2.36857e-05	7.80794e-08
1591	ANGPTL1	1q25	0.00237904	0.0225424	0.0282121	0.755045	0.802495	0.052685	0.0457341	1	0.013348	6.36518e-05	0.000773395	0.0364906	1	0.447339	0.0278479	1	0.0392536	0.00391952	2.36857e-05	2.58373e-08
1592	FAM20B	1q25	0.00243268	0.0362576	0.0282121	0.755045	0.802495	0.052685	0.0457341	1	0.00312459	8.63225e-05	0.000773395	0.0364906	0.818033	0.447339	0.134773	1	0.0608168	0.00391952	4.5171e-05	7.80794e-08
1593	TOR3A	1q25	0.00243268	0.0362576	0.0282121	0.734786	1	0.052685	0.0457341	1	0.00312459	0.000161878	0.000773395	0.0364906	0.816438	0.447339	0.058738	1	0.138902	0.00608478	4.5171e-05	7.80794e-08
1594	ABL2	1q25	0.00637106	0.0402404	0.0282121	0.350443	1	0.052685	0.0237108	1	0.00312459	4.63993e-05	0.000773395	0.025055	0.818681	0.447339	0.0491103	1	0.0914508	0.00608478	2.36857e-05	2.36991e-08
1595	SOAT1	1q25	0.0197468	0.047886	0.0282121	0.350443	1	0.052685	0.0457341	1	0.013348	8.63225e-05	0.000773395	0.025055	0.726845	0.447339	0.101122	1	0.0914508	0.0141684	4.5171e-05	8.68302e-08
1596	AXDND1	1q25	0.00953212	0.0383067	0.0282121	0.350443	0.802495	0.10996	0.0872433	1	0.013348	4.63993e-05	0.000773395	0.0169886	1	0.447339	0.0491103	1	0.025833	0.0141684	8.55079e-05	7.99624e-07
1597	NPHS2	1q25	0.00365458	0.0596648	0.0282121	0.350443	0.79414	0.10996	0.0872433	1	0.013348	8.63225e-05	0.000773395	0.0169886	0.818033	0.447339	0.134773	1	0.0608168	0.0212317	0.000160613	9.26358e-07
1598	TDRD5	1q25	0.00953212	0.047886	0.0282121	0.350443	0.79414	0.0593072	0.0457341	1	0.013348	8.63225e-05	0.000773395	0.011381	0.908546	0.447339	0.0491103	1	0.0609216	0.00933981	0.000160613	9.26358e-07
1599	FAM163A	1q25	0.00953212	0.0596648	0.0282121	0.350443	0.594166	0.0165193	0.0457341	0.579118	0.00312459	8.63225e-05	0.00196369	0.00753633	0.816438	0.447339	0.0332632	1	0.0608168	0.0141684	0.000160613	9.26358e-07
1600	TOR1AIP2	1q25	0.00953212	0.0596648	0.0282121	0.350443	0.594166	0.0593072	0.0872433	1	0.00312459	8.63225e-05	0.00196369	0.00255589	1	0.447339	0.058738	1	0.0608168	0.0141684	0.000160613	2.86413e-07
1601	TOR1AIP1	1q25	0.00943059	0.047886	0.0282121	0.350443	0.594166	0.0315009	0.0872433	1	0.00312459	8.63225e-05	0.00311369	0.00255589	1	0.447339	0.058738	1	0.0608168	0.0141684	8.55079e-05	8.68302e-08
1602	CEP350	1q25	0.00544888	0.023926	0.042011	0.218893	0.79414	0.0949283	0.0457341	1	0.0440183	8.63225e-05	0.00311369	0.00493484	0.734769	0.447339	0.134773	1	0.0392536	0.0141684	4.5171e-05	2.58373e-08
1603	QSOX1	1q25	0.00544888	0.0187973	0.042011	0.350443	1	0.0315009	0.0872433	1	0.0440183	8.63225e-05	0.0012341	0.00753633	1	0.447339	0.0491103	1	0.0609216	0.0141684	1.23313e-05	7.55257e-09
1604	LHX4	1q25	0.00365458	0.0146916	0.042011	0.350443	1	0.0315009	0.0872433	1	0.0440183	8.63225e-05	0.000773395	0.011381	0.82097	0.447339	0.134773	1	0.0608168	0.0141684	4.5171e-05	2.0686e-09
1605	LHX4-AS1	1q25	0.00154174	0.00726708	0.0840797	0.350443	1	0.0949283	0.0457341	0.601363	0.0909704	8.63225e-05	0.000483556	0.0177797	0.593633	0.447339	0.0491103	0.699797	0.0608168	0.0141684	5.0273e-05	1.24702e-11
1606	XPR1	1q25	0.00121235	0.0321086	0.0103867	1	0.787082	0.53153	0.133052	1	0.0909704	0.000161878	0.00437945	0.015537	0.339828	0.447339	0.134773	0.699797	0.025833	0.0141684	9.30968e-05	7.06328e-09
1607	KIAA1614	1q25	0.000505493	0.0707101	0.0141724	1	0.787082	0.591162	0.0872433	1	0.0440183	0.000128518	0.00670413	0.011381	0.736315	0.447339	0.332514	0.699797	0.025833	0.0660325	8.55079e-05	2.86413e-07
1608	STX6	1q25	0.00081664	0.0908341	0.0282121	1	0.787082	0.323277	0.0872433	1	0.0440183	0.000128518	0.00437945	0.0197434	1	0.447339	0.214245	0.699797	0.0392536	0.0458621	8.55079e-05	9.26358e-07
1609	MR1	1q25	0.00194421	0.111025	0.0282121	0.755045	0.787082	0.323277	0.0872433	1	0.0440183	0.000128518	0.00437945	0.0287438	0.90889	0.447339	0.214245	0.699797	0.0392536	0.0458621	8.55079e-05	9.26358e-07
1610	IER5	1q25	0.00194421	0.0874929	0.0282121	0.755045	0.787082	0.161771	0.0872433	1	0.0440183	0.000128518	0.00437945	0.0169886	0.909803	0.447339	0.214245	0.699797	0.0392536	0.0458621	8.55079e-05	9.26358e-07
1611	CACNA1E	1q25	0.00637106	0.0707101	0.0141724	1	1	0.269005	0.0349936	1	0.0127169	8.63225e-05	0.00284859	0.0169886	0.645405	0.447339	0.0368723	0.699797	0.0252257	0.0360902	4.5171e-05	2.93447e-06
1612	ZNF648	1q25	0.00296793	0.107062	0.042011	1	1	0.161771	0.0178463	0.579118	0.0440183	7.81692e-05	0.0102108	0.0524559	0.640562	0.447339	0.161874	0.459352	0.0609216	0.024738	0.000299241	2.93447e-06
1613	GLUL	1q25	0.00237904	0.0875074	0.0282121	1	1	0.161771	0.133052	0.237429	0.0440183	0.000416785	0.0195598	0.0524559	0.726845	0.447339	0.0278479	0.459352	0.0608168	0.024738	0.000311322	2.93447e-06
1614	TEDDM1	1q25	0.00237904	0.135251	0.0282121	1	1	0.161771	0.0670165	0.237429	0.0440183	0.000416785	0.0195598	0.0524559	0.816438	0.447339	0.0278479	0.459352	0.0608168	0.024738	0.000311322	2.93447e-06
1615	RGSL1	1q25	0.000990764	0.0874929	0.0282121	1	0.802495	0.161771	0.0670165	0.237429	0.0440183	0.000749049	0.0102108	0.0169886	0.908546	0.447339	0.015484	0.459352	0.0609216	0.024738	4.5171e-05	2.93447e-06
1616	RNASEL	1q25	0.00154174	0.130434	0.0282121	1	1	0.161771	0.0457341	0.237429	0.0440183	0.000416785	0.00670413	0.025055	0.816438	0.447339	0.015484	0.459352	0.0608168	0.016743	4.5171e-05	9.26358e-07
1617	RGS16	1q25	0.000990764	0.130434	0.0282121	1	1	0.161771	0.0457341	0.237429	0.0440183	0.000416785	0.00670413	0.0169886	0.816438	0.447339	0.00564551	0.459352	0.0608168	0.016743	4.5171e-05	2.86413e-07
1618	RGS8	1q25	0.000631692	0.107062	0.0282121	1	1	0.161771	0.0457341	0.237429	0.0127169	0.000416785	0.00670413	0.00753633	0.816438	0.447339	0.00564551	0.459352	0.0608168	0.024738	4.5171e-05	2.86413e-07
1619	NPL	1q25	0.000631692	0.107062	0.0282121	1	1	0.161771	0.0457341	0.237429	0.0440183	0.00106582	0.00670413	0.0169886	0.909014	0.447339	0.0616748	0.459352	0.0392536	0.024738	8.55079e-05	7.80794e-08
1620	DHX9	1q25	0.000631692	0.107062	0.0282121	1	1	0.161771	0.0457341	0.237429	0.0440183	0.00106582	0.00670413	0.0169886	1	0.447339	0.0616748	0.459352	0.0609216	0.024738	2.36857e-05	2.1403e-07
1621	SHCBP1L	1q25	0.000631692	0.135081	0.0282121	1	1	0.269005	0.0457341	0.237429	0.0440183	0.00106582	0.0102108	0.0143761	0.821524	0.447339	0.0368723	0.459352	0.025833	0.0360902	2.36857e-05	6.30322e-09
1622	LAMC1	1q25	0.00147497	0.111025	0.0141724	1	1	0.269005	0.0783769	0.579118	0.0127169	0.00057151	0.0102108	0.025055	1	0.447339	0.0368723	0.459352	0.025833	0.0581108	2.36857e-05	5.95689e-10
1623	LAMC2	1q25	0.000504457	0.0740204	0.0141724	0.723959	1	0.434147	0.0457119	0.579118	0.0311105	0.00106582	0.0102108	0.0169886	1	0.447339	0.015484	0.459352	0.0252257	0.0458621	2.36857e-05	7.06328e-09
1624	NMNAT2	1q25	0.000156905	0.0740503	0.0141724	0.723959	1	0.161771	0.0979651	0.579118	0.00352015	0.00106582	0.00670413	0.025055	0.827564	0.447339	0.00847054	0.459352	0.0252257	0.031413	2.36857e-05	2.07987e-08
1625	SMG7	1q25	0.000504457	0.0980487	0.000769434	0.723959	1	0.161771	0.0457119	1	0.0127169	0.000304463	0.0102108	0.0215037	0.827564	0.447339	0.00847054	0.459352	0.0160528	0.031413	2.36857e-05	7.06328e-09
1626	NCF2	1q25	0.000504457	0.0980487	0.000769434	0.723959	1	0.161771	0.0457119	1	0.0127169	0.000304463	0.0102108	0.0215037	0.742972	0.447339	0.00847054	0.459352	0.0252257	0.031413	4.5171e-05	7.80794e-08
1627	ARPC5	1q25	0.000399788	0.0980487	0.000769434	0.723959	1	0.161771	0.133052	1	0.00352015	0.000304463	0.0102108	0.0215037	0.913012	0.447339	0.00244375	0.459352	0.0252257	0.031413	4.5171e-05	7.80794e-08
1628	RGL1	1q25	0.000399788	0.0527293	0.000769434	0.723959	1	0.0949283	0.174724	1	0.00352015	0.000304463	0.0102108	0.0364906	0.914509	0.447339	0.000683991	0.285966	0.00994505	0.0212317	4.5171e-05	7.80794e-08
1629	APOBEC4	1q25	0.000399788	0.0800485	0.000769434	0.723959	1	0.161771	0.133052	1	0.00352015	0.000304463	0.0102108	0.0215037	1	0.447339	0.00457317	0.459352	0.0252257	0.0458621	4.5171e-05	7.99624e-07
1630	COLGALT2	1q25	0.000784814	0.0177119	0.00479244	0.723959	1	0.0949283	0.245457	1	0.0127169	0.00057151	0.0232345	0.0215037	1	0.447339	0.00244375	0.285966	0.0609216	0.0212317	2.36857e-05	6.43451e-05
1631	TSEN15	1q25	0.000784814	0.0286288	0.00479244	0.723959	1	0.161771	0.133052	1	0.0127169	0.00057151	0.015458	0.0215037	1	0.447339	0.00142567	0.285966	0.0609216	0.0212317	1.23313e-05	6.43451e-05
1632	C1orf21	1q25	0.000504457	0.0402404	0.00479244	0.723959	1	0.48973	0.133052	0.579118	0.0127169	0.00127905	0.00865303	0.0317613	1	0.447339	0.00129605	0.285966	0.025833	0.031413	2.36857e-05	6.05239e-06
1633	EDEM3	1q25	0.00121235	0.0650836	0.00479244	0.723959	0.791599	0.269005	0.0670165	0.579118	0.0127169	0.00057151	0.00437945	0.0462977	0.821787	0.447339	0.00847054	0.285966	0.025833	0.0141684	1.23313e-05	1.76123e-05
1634	FAM129A	1q25	0.000990764	0.0706918	0.00479244	0.723959	0.791599	0.434147	0.0783769	0.579118	0.000726499	0.00057151	0.00437945	0.0524559	0.65233	0.447339	0.00457317	0.285966	0.025833	0.0212317	2.36857e-05	0.000369826
1635	RNF2	1q25	0.000990764	0.0678074	0.00479244	0.723959	0.791599	0.434147	0.133052	0.579118	0.000726499	0.00224033	0.00437945	0.0665632	0.733962	0.447339	0.00847054	0.285966	0.025833	0.031413	2.36857e-05	0.000137947
1636	TRMT1L	1q25	0.000990764	0.0861767	0.00479244	0.508807	0.611153	0.269005	0.133052	0.579118	0.000167769	0.00224033	0.00437945	0.0665632	0.646586	0.447339	0.00847054	0.285966	0.025833	0.031413	8.55079e-05	0.000137947
1637	SWT1	1q25	0.00121235	0.0706918	0.00195177	0.508807	1	0.161771	0.133052	0.579118	0.000167769	0.00199469	0.00437945	0.0665632	0.571098	0.447339	0.00847054	0.496231	0.025833	0.0212317	9.30968e-05	4.99662e-05
1638	IVNS1ABP	1q25	0.000990764	0.0444065	0.00195177	0.508807	0.791599	0.161771	0.133052	0.579118	0.000167769	0.000304463	0.00670413	0.0665632	0.731701	0.447339	0.0216875	0.723421	0.0392536	0.031413	9.30968e-05	0.000369826
1639	HMCN1	1q25	0.000784814	0.0337712	0.00195177	0.779025	0.611153	0.161771	0.0783769	0.579118	3.84759e-05	0.00199469	0.0102108	0.025055	0.499123	0.492502	0.00142567	0.723421	0.0392536	0.0194575	0.000561751	7.73869e-05
1640	PRG4	1q31	0.00237904	0.0402404	0.00195177	1	0.610527	0.161771	0.0783769	1	0.000167769	0.000729471	0.015458	0.0143761	0.490046	0.691371	0.00564551	0.459352	0.0392536	0.024738	8.55079e-05	0.000960372
1641	TPR	1q31	0.00426312	0.0402404	0.00195177	1	0.804933	0.161771	0.0979651	1	0.000167769	0.00127905	0.015458	0.0143761	0.565699	0.691371	0.015484	0.459352	0.0252257	0.024738	8.55079e-05	0.000960372
1642	C1orf27	1q31	0.00426312	0.0402404	0.00195177	1	1	0.161771	0.245457	1	0.000167769	0.00127905	0.0232345	0.0364906	0.490046	0.691371	0.0616748	0.459352	0.0252257	0.024738	0.000160613	0.000960372
1643	AL596220.1	1q31	0.00426312	0.0402404	0.00195177	1	1	0.161771	0.245457	1	0.000167769	0.00127905	0.0232345	0.0215037	0.486083	0.691371	0.0278479	0.459352	0.0252257	0.024738	0.000299241	0.00049258
1644	OCLM	1q31	0.00426312	0.0402404	0.00195177	1	1	0.161771	0.245457	1	0.000167769	0.00127905	0.0232345	0.0215037	0.486083	0.691371	0.0278479	0.459352	0.0252257	0.024738	0.000299241	0.00049258
1645	PDC	1q31	0.00733916	0.0402404	0.00195177	1	1	0.161771	0.245457	1	0.000167769	0.00127905	0.0232345	0.0119268	0.486083	0.691371	0.0368723	0.459352	0.0160528	0.0141684	0.000299241	0.000960372
1646	PTGS2	1q31	0.00185872	0.0502767	0.000756513	0.765035	0.791599	0.161771	0.245457	1	0.000726499	0.00127905	0.0286346	0.00617755	0.301113	0.691371	0.015484	0.459352	0.0160528	0.031413	0.000299241	0.00049258
1647	PLA2G4A	1q31	0.00147497	0.0254167	0.000756513	0.765035	0.791599	0.161771	0.245457	1	0.000167769	0.00127905	0.015458	0.0011025	0.497177	0.447339	0.0368723	0.459352	0.025833	0.0268805	0.000299241	0.00049258
1648	BRINP3	1q31	0.0603073	0.0321086	0.0113478	1	0.457381	0.367181	0.0457119	1	0.00312459	0.00127905	0.00565653	0.00215605	0.733962	0.665459	0.0107019	1	0.00382569	0.051962	0.00144143	0.0100588
1649	RGS18	1q31	0.0100563	0.0122231	0.00511484	1	0.30584	0.078745	0.133052	1	0.00312459	0.000249778	0.00565653	0.0432614	0.140837	0.665459	0.0125918	1	0.0107502	0.00762918	0.00538397	0.0253176
1650	RGS21	1q31	0.00367187	0.0122511	0.00511484	1	0.30584	0.078745	0.133052	1	0.000726499	0.000161878	0.00565653	0.0432614	0.17442	0.665459	0.00130159	0.723421	0.0107502	0.00762918	0.00329222	0.000960372
1651	RGS1	1q31	0.0100563	0.0254167	0.00511484	1	0.457381	0.129103	0.0349936	1	0.00312459	0.000161878	0.00865303	0.0147605	0.259802	0.665459	0.000683991	0.459352	0.0107502	0.0178895	0.0155424	0.000960372
1652	RGS13	1q31	0.0118187	0.0255567	0.00511484	1	0.610527	0.129103	0.0349936	1	0.00312459	0.000161878	0.00865303	0.028588	0.315388	0.665459	0.000166599	0.459352	0.0107502	0.0117544	0.0155424	0.00174777
1653	RGS2	1q31	0.0118187	0.0321086	0.00511484	1	0.611153	0.323277	0.0670165	1	0.00312459	0.000161878	0.00565653	0.0587297	0.264206	0.66255	0.00244375	0.285966	0.0105771	0.0360902	0.00920743	0.00049258
1654	UCHL5	1q31	0.00953212	0.0122511	0.00511484	1	0.336355	0.323277	0.0321203	1	0.00312459	0.000249778	0.00565653	0.0271788	0.259802	0.425156	0.00723902	0.723421	0.0107502	0.031413	0.000552764	7.52444e-06
1655	TROVE2	1q31	0.00365458	0.0156566	0.00511484	1	0.610527	0.323277	0.0566144	1	0.000726499	0.000128627	0.00565653	0.0149323	0.213958	0.425156	0.0125918	0.723421	0.0170803	0.0141684	0.000552764	7.52444e-06
1656	GLRX2	1q31	0.00238343	0.0199726	0.0113478	1	0.610527	0.323277	0.0457119	1	0.000726499	0.000128627	0.00565653	0.0271788	0.144039	0.425156	0.0125918	0.459352	0.0170803	0.0141684	0.000552764	7.52444e-06
1657	CDC73	1q31	0.00153473	0.046349	0.00479244	1	0.337507	0.764783	0.0566144	0.601363	0.0127169	0.000249778	0.00565653	0.0271788	0.18354	0.425156	0.00607276	1	0.0107502	0.016743	0.000561751	4.76005e-06
1658	B3GALT2	1q31	0.00119639	0.0254167	0.00479244	0.596115	0.457381	0.48973	0.0783769	1	0.00312459	0.000161878	0.00565653	0.0402316	0.144039	0.425156	0.00244375	0.723421	0.0170803	0.0141684	0.00101188	1.76123e-05
1659	KCNT2	1q31	0.00848726	0.0731737	0.0399414	1	0.457381	0.323277	0.0783769	0.601363	0.00312459	1.32079e-05	0.00367427	0.131672	0.50404	0.66255	0.00457317	0.285966	0.0105771	0.0408755	0.0132156	0.00280084
1660	CFH	1q31	0.00461457	0.111462	0.0126317	0.755045	0.610527	0.129103	0.133052	1	0.00312459	0.000161878	0.00367427	0.0644999	0.572289	0.66255	0.0028567	0.285966	0.025833	0.016743	0.00177659	0.00051409
1661	CFHR2	1q31	0.00461457	0.133899	0.0126317	0.755045	0.610527	0.323277	0.133052	1	0.00312459	6.36518e-05	0.00367427	0.0644999	0.497177	0.66255	0.0186329	0.285966	0.025833	0.0360902	0.00101188	0.00051409
1662	CFHR3	1q31	0.00461457	0.133899	0.0126317	0.755045	0.610527	0.323277	0.133052	1	0.00312459	6.36518e-05	0.00367427	0.0644999	0.497177	0.66255	0.0186329	0.285966	0.025833	0.0360902	0.00101188	0.00051409
1663	CFHR4	1q31	0.00461457	0.133899	0.0126317	0.755045	0.610527	0.323277	0.133052	1	0.00312459	6.36518e-05	0.00367427	0.0644999	0.497177	0.66255	0.0186329	0.285966	0.025833	0.0360902	0.00101188	0.00051409
1664	CFHR1	1q31	0.00461457	0.133899	0.0126317	0.755045	0.610527	0.323277	0.133052	1	0.00312459	6.36518e-05	0.00367427	0.0644999	0.497177	0.66255	0.0186329	0.285966	0.025833	0.0360902	0.00101188	0.00051409
1665	CFHR2	1q31	0.00461457	0.133899	0.0126317	0.755045	0.610527	0.323277	0.133052	1	0.00312459	6.36518e-05	0.00367427	0.0644999	0.497177	0.66255	0.0186329	0.285966	0.025833	0.0360902	0.00101188	0.00051409
1666	CFHR5	1q31	0.00461457	0.160343	0.0126317	0.755045	0.610527	0.323277	0.133052	1	0.00312459	3.13522e-05	0.00367427	0.0644999	0.497177	0.66255	0.0186329	0.285966	0.0252257	0.0408755	0.00183458	0.000202478
1667	F13B	1q31	0.00461457	0.160343	0.0126317	0.53903	0.610527	0.323277	0.133052	1	0.000726499	3.13522e-05	0.00565653	0.0644999	0.497177	0.66255	0.00508201	0.285966	0.0252257	0.0408755	0.00183458	0.000202478
1668	ASPM	1q31	0.00471272	0.160138	0.0126317	0.53903	0.610527	0.323277	0.133052	1	0.000726499	0.000161878	0.00565653	0.0432614	0.572289	0.66255	0.00254787	0.496231	0.0252257	0.0408755	0.00183458	0.000202478
1669	ZBTB41	1q31	0.00296848	0.108293	0.0126317	0.53903	0.457381	0.48973	0.133052	1	0.00312459	0.000161878	0.00367427	0.0644999	0.497177	0.66255	0.00254787	0.496231	0.0160528	0.0408755	0.000927007	0.000373058
1670	CRB1	1q31	0.00367187	0.059813	0.00511484	0.53903	0.457381	0.48973	0.245457	1	0.000726499	0.000161878	0.00367427	0.0357807	0.572289	0.66255	0.0028567	0.496231	0.0162033	0.0408755	0.000490901	0.000906563
1671	DENND1B	1q31	0.0100563	0.167752	0.0399414	1	0.336355	0.323277	0.0457119	1	0.0127169	0.000161878	0.00565653	0.0357807	0.499123	0.66255	0.00508201	0.285966	0.0162033	0.0642739	0.000257853	0.00128187
1672	C1orf53	1q31	0.00296848	0.272098	0.0126317	1	0.610527	0.367181	0.133052	1	0.00312459	3.13522e-05	0.00367427	0.136606	0.367426	0.66255	0.0100741	0.285966	0.0252257	0.0283795	0.000927007	0.00396693
1673	LHX9	1q31	0.00296848	0.233079	0.0126317	1	0.610527	0.20697	0.133052	1	0.00312459	8.63225e-05	0.00237393	0.136606	0.367426	0.66255	0.00508201	0.285966	0.0252257	0.0283795	0.000927007	0.00396693
1674	NEK7	1q31	0.00234809	0.137721	0.02993	1	0.457381	0.53153	0.133052	1	0.00312459	6.36518e-05	0.0031913	0.0509397	0.371743	0.66255	0.058738	0.285966	0.025833	0.0283795	0.000490901	0.00138583
1675	ATP6V1G3	1q31	0.00364784	0.160138	0.02993	0.53903	0.457381	0.20697	0.133052	1	0.000726499	6.36518e-05	0.000978491	0.0509397	0.25776	1	0.0197725	0.459352	0.0765256	0.0283795	0.00101188	0.000373058
1676	PTPRC	1q31	0.00234809	0.0731737	0.02993	0.765035	0.457381	0.323277	0.133052	1	0.00312459	6.36518e-05	0.000978491	0.0509397	0.309319	1	0.0197725	0.459352	0.0765256	0.0194575	0.00101188	0.000373058
1677	NR5A2	1q32	0.00859739	0.0408248	0.02993	0.218893	0.611153	0.20697	0.0783769	1	0.00312459	8.63225e-05	0.0159507	0.289303	0.212712	0.66255	0.0382629	0.496231	0.188575	0.00157452	0.000134407	0.000373058
1678	ZNF281	1q32	0.00859739	0.0506334	0.02993	0.350443	1	0.323277	0.133052	1	0.0127169	6.36518e-05	0.0457252	0.094659	0.365306	1	0.0382629	0.285966	0.132353	0.00382413	0.00173539	0.000202478
1679	KIF14	1q32	0.00859739	0.0209231	0.0769102	0.350443	0.610527	0.53153	0.133052	1	0.0311105	2.69194e-05	0.0325733	0.094659	0.367426	1	0.134518	0.285966	0.132353	0.0019972	0.00329222	0.000373058
1680	DDX59	1q32	0.00859739	0.0250031	0.02993	0.350443	0.610527	0.53153	0.133052	1	0.0311105	1.5372e-05	0.0325733	0.136606	0.367426	1	0.0726476	0.285966	0.132353	0.00584067	0.00329222	0.000373058
1681	CAMSAP2	1q32	0.00562353	0.0210193	0.02993	0.350443	0.610527	0.743607	0.0783769	1	0.0311105	1.5372e-05	0.0325733	0.136606	0.429159	0.66255	0.748127	0.285966	0.286752	0.00312336	0.00101188	0.000202478
1682	GPR25	1q32	0.00562353	0.0210193	0.02993	0.350443	0.610527	0.48973	0.133052	1	0.0311105	3.11247e-05	0.0132897	0.136606	0.307927	0.66255	0.724567	0.285966	0.286752	0.0048331	0.000257853	0.000202478
1683	C1orf106	1q32	0.00562353	0.042649	0.02993	0.350443	0.610527	1	0.133052	0.601363	0.0311105	3.11247e-05	0.00910914	0.094659	0.429159	0.66255	0.724567	0.285966	0.286752	0.0048331	0.000257853	7.73869e-05
1684	KIF21B	1q32	0.00364784	0.0210193	0.02993	0.350443	0.610527	0.753103	0.220593	0.601363	0.00996171	1.5372e-05	0.00910914	0.0545041	0.429159	1	0.45835	0.285966	0.286752	0.00882347	0.000257853	2.87589e-05
1685	CACNA1S	1q32	0.00562353	0.0275369	0.0769102	0.350443	0.610527	0.385801	0.220593	1	0.00996171	3.11247e-05	0.00910914	0.0357807	0.315388	1	0.102106	0.285966	0.286752	0.00882347	0.000134407	1.04099e-05
1686	ASCL5	1q32	0.00562353	0.0275369	0.0769102	0.350443	0.611153	0.547356	0.220593	1	0.00996171	3.11247e-05	0.00910914	0.0357807	0.371743	1	0.287392	0.285966	0.286752	0.00882347	0.000134407	1.04099e-05
1687	TMEM9	1q32	0.00562353	0.0209231	0.0769102	0.218893	0.611153	0.547356	0.220593	1	0.0311105	5.70767e-05	0.00899971	0.0357807	0.499123	1	0.287392	0.285966	0.286752	0.00882347	0.000257853	3.67574e-06
1688	IGFN1	1q32	0.00173968	0.0210193	0.0769102	0.218893	0.611153	0.753103	0.220593	1	0.00996171	5.70767e-05	0.00899971	0.0545041	0.499123	1	0.173735	0.170386	0.285445	0.00882347	0.000257853	5.39946e-07
1689	PKP1	1q32	0.000675716	0.0290353	0.0133838	0.218893	0.610527	1	0.40253	1	0.00996171	1.5372e-05	0.0156709	0.0357807	0.367426	1	0.173735	0.170386	0.285445	0.00382413	0.000257853	5.39946e-07
1690	TNNT2	1q32	0.00041714	0.0275369	0.0133838	0.218893	0.610527	0.764783	0.369851	1	0.00996171	1.5372e-05	0.0156709	0.0545041	0.738963	1	0.287392	0.170386	0.285445	0.00382413	6.95533e-05	1.7603e-07
1691	LAD1	1q32	0.00025603	0.0175529	0.0133838	0.218893	0.610527	0.764783	0.369851	1	0.00996171	1.5372e-05	0.0156709	0.0545041	0.659834	1	0.287392	0.285966	0.286752	0.00382413	6.95533e-05	5.62319e-08
1692	TNNI1	1q32	0.00025603	0.0175529	0.0133838	0.218893	0.457381	0.764783	0.369851	1	0.00996171	3.11247e-05	0.0156709	0.0545041	0.582757	1	0.173735	0.285966	0.286752	0.00382413	0.000134407	1.7603e-07
1693	PHLDA3	1q32	0.00041714	0.0175529	0.0133838	0.218893	0.457381	0.764783	0.369851	1	0.0311105	3.11247e-05	0.0156709	0.0545041	0.582757	1	0.173735	0.285966	0.286752	0.00247742	0.000134407	5.39946e-07
1694	CSRP1	1q32	0.000675716	0.0174837	0.0133838	0.218893	0.457381	0.564419	0.369851	1	0.0311105	3.11247e-05	0.0156709	0.094659	0.582757	1	0.287392	0.285966	0.208846	0.00247742	0.000134407	1.26778e-06
1695	NAV1	1q32	0.000675716	0.0130262	0.02993	0.218893	0.632432	0.53153	0.133052	1	0.00996171	6.36276e-05	0.00887524	0.0545041	0.663725	1	0.724567	0.285966	0.151676	0.00247742	0.000299241	1.16288e-08
1696	IPO9	1q32	0.000675716	0.0209231	0.0133838	0.218893	0.632432	1	0.0670165	1	0.0311105	6.36276e-05	0.0214062	0.0817174	0.582757	0.411207	0.697528	0.459352	0.286752	0.00584067	4.5171e-05	3.62629e-08
1697	SHISA4	1q32	0.000675716	0.0123068	0.0133838	0.218893	0.457381	1	0.0670165	1	0.0311105	6.36276e-05	0.029931	0.120454	0.582757	1	0.697528	0.285966	0.286752	0.00739738	4.5171e-05	3.62629e-08
1698	LMOD1	1q32	0.00041714	0.00958026	0.0133838	0.244045	0.336355	1	0.189637	1	0.0311105	6.36276e-05	0.0214062	0.193644	1	1	0.697528	0.496231	0.286752	0.00739738	4.5171e-05	3.6591e-09
1699	TIMM17A	1q32	0.00041714	0.0209231	0.0133838	0.267573	0.336355	1	0.189637	1	0.0311105	6.36276e-05	0.0213366	0.269296	0.914648	1	0.697528	0.496231	0.286752	0.00739738	4.5171e-05	1.13042e-09
1700	RNPEP	1q32	0.000675716	0.0123374	0.0133838	0.267573	0.337507	1	0.189637	1	0.0311105	6.36276e-05	0.0149082	0.269296	1	1	0.697528	0.496231	0.285445	0.0048331	2.06068e-06	3.43054e-10
1701	ELF3	1q32	0.000675716	0.0123374	0.0133838	0.267573	0.337507	1	0.189637	1	0.0311105	6.36276e-05	0.0149082	0.269296	1	1	0.697528	0.723421	0.285445	0.0048331	2.06068e-06	3.43054e-10
1702	GPR37L1	1q32	0.00025603	0.0102496	0.0133838	0.400509	0.16908	1	0.189637	1	0.0311105	7.71287e-06	0.0149082	0.174343	0.916367	1	0.45835	0.723421	0.285445	0.00584067	7.55712e-06	1.16288e-08
1703	ARL8A	1q32	0.00025603	0.0102496	0.02993	0.400509	0.240527	1	0.189637	1	0.0311105	7.71287e-06	0.0213366	0.174343	0.832832	1	1	0.723421	0.285445	0.00584067	1.43194e-05	3.62629e-08
1704	PTPN7	1q32	0.00025603	0.0165274	0.02993	0.400509	0.337507	1	0.189637	1	0.0311105	7.71287e-06	0.0213366	0.174343	0.915588	1	1	0.723421	0.286752	0.00584067	7.55712e-06	1.10883e-07
1705	LGR6	1q32	0.000675716	0.0102496	0.02993	0.368288	0.337507	0.773533	0.245457	1	0.0311105	1.5372e-05	0.029931	0.174343	0.915588	1	1	0.723421	0.286752	0.0152813	5.0273e-05	1.16288e-08
1706	UBE2T	1q32	0.00041714	0.0130262	0.02993	0.218893	0.337507	0.547356	0.369851	1	0.0311105	9.12725e-06	0.0415427	0.269296	0.582757	1	0.45835	0.459352	0.286752	0.022292	0.000311322	2.14294e-05
1707	PPP1R12B	1q32	0.00041714	0.00616181	0.02993	0.218893	0.337507	0.26479	0.369851	1	0.059309	2.69194e-05	0.0415427	0.193644	0.444072	0.411207	0.287392	0.459352	0.208846	0.022292	0.00100403	7.83495e-06
1708	SYT2	1q32	3.50738e-05	0.0102496	0.02993	0.218893	0.240527	0.421801	0.220593	1	0.059309	7.71287e-06	0.0571873	0.120454	0.440787	1	0.241035	0.459352	0.151676	0.0152813	0.000552764	7.73869e-05
1709	KDM5B	1q32	3.55233e-05	0.0209231	0.02993	0.218893	0.240527	0.605454	0.220593	1	0.0215067	1.5372e-05	0.0226944	0.120454	0.509104	1	0.134518	0.459352	0.132353	0.022292	0.000552764	1.36485e-05
1710	RABIF	1q32	3.60595e-05	0.0210193	0.02993	0.350443	0.337507	0.789576	0.220593	1	0.059309	3.11247e-05	0.00910914	0.120454	0.582757	1	0.134518	0.723421	0.132353	0.022292	0.000552764	1.36485e-05
1711	KLHL12	1q32	3.60595e-05	0.0210193	0.02993	0.350443	0.337507	0.605454	0.220593	1	0.059309	3.11247e-05	0.00899971	0.120454	0.441796	1	0.0726476	0.723421	0.132353	0.022292	0.00311032	1.36485e-05
1712	ADIPOR1	1q32	6.39731e-05	0.0210193	0.02993	0.350443	0.337507	0.605454	0.220593	1	0.059309	3.11247e-05	0.00899971	0.120454	0.447009	1	0.241035	0.723421	0.132353	0.022292	0.00311032	1.36485e-05
1713	CYB5R1	1q32	6.39731e-05	0.0210193	0.02993	0.218893	0.337507	0.605454	0.220593	1	0.059309	3.11247e-05	0.00899971	0.120454	0.447009	1	0.241035	0.723421	0.132353	0.022292	0.00311032	4.76005e-06
1714	TMEM183A	1q32	6.39731e-05	0.0209231	0.02993	0.350443	0.336355	0.605454	0.220593	1	0.0971112	1.5372e-05	0.00396926	0.120454	0.447009	1	0.241035	0.723421	0.132353	0.0152813	0.00311032	4.76005e-06
1715	PPFIA4	1q32	6.39731e-05	0.0209231	0.02993	0.350443	0.336355	0.605454	0.220593	1	0.0971112	1.5372e-05	0.00396926	0.136606	0.385408	1	0.241035	0.723421	0.132353	0.0152813	0.00177659	1.62125e-06
1716	MYOG	1q32	6.39731e-05	0.0210193	0.02993	0.350443	0.336355	0.605454	0.220593	1	0.0971112	1.5372e-05	0.00396926	0.136606	0.447009	1	0.653675	0.723421	0.188575	0.0152813	0.00177659	1.62125e-06
1717	ADORA1	1q32	0.000105839	0.0210193	0.02993	0.350443	0.336355	0.452117	0.220593	1	0.227259	1.5372e-05	0.0026113	0.136606	0.51702	1	0.653675	0.723421	0.188575	0.0152813	0.000311322	5.39946e-07
1718	MYBPH	1q32	0.000105839	0.0328063	0.02993	0.350443	0.336355	0.452117	0.220593	1	0.227259	1.5372e-05	0.0026113	0.136606	0.588264	1	0.653675	0.723421	0.188575	0.0152813	0.000561751	5.39946e-07
1719	CHI3L1	1q32	0.00018136	0.0328063	0.02993	0.350443	0.336355	0.627138	0.220593	1	0.260003	1.5372e-05	0.0026113	0.136606	0.51509	1	0.653675	0.723421	0.285445	0.0152813	0.000561751	5.39946e-07
1720	CHIT1	1q32	0.000105839	0.0262892	0.02993	0.350443	0.240527	1	0.220593	1	0.142965	1.5372e-05	0.00396926	0.094659	0.830076	1	0.653675	0.496231	0.285445	0.0152813	0.000311322	1.7603e-07
1721	BTG2	1q32	0.000105839	0.0328063	0.02993	0.350443	0.16908	1	0.220593	1	0.063707	3.11247e-05	0.00730265	0.094659	1	1	0.653675	0.496231	0.0522169	0.0152813	0.000311322	4.27607e-07
1722	FMOD	1q32	0.000105839	0.0262892	0.0126317	0.350443	0.118033	0.675364	0.220593	1	0.063707	3.11247e-05	0.00730265	0.094659	1	1	0.241035	0.496231	0.0765256	0.0152813	0.000311322	4.27607e-07
1723	PRELP	1q32	0.000309047	0.0165274	0.02993	0.350443	0.118033	0.675364	0.189637	1	0.063707	3.11247e-05	0.0107353	0.094659	0.832832	1	0.241035	0.496231	0.0765256	0.0321302	0.00177659	5.41615e-09
1724	OPTC	1q32	0.000309047	0.0165274	0.02993	0.350443	0.16908	0.675364	0.189637	1	0.0422655	3.11247e-05	0.0107353	0.094659	0.832832	1	0.241035	0.496231	0.0511622	0.0506489	0.00177659	5.62319e-08
1725	ATP2B4	1q32	3.60595e-05	0.0220084	0.113698	0.350443	0.483204	1	0.0670165	1	0.030698	7.71287e-06	0.00730265	0.307676	0.526481	1	0.134518	0.496231	0.0511622	0.0359666	0.000561751	4.56758e-08
1726	LAX1	1q32	3.60595e-05	0.0220084	0.113698	0.350443	0.336355	0.714815	0.189637	1	0.030698	3.11247e-05	0.00730265	0.307676	0.74681	1	0.134518	0.325283	0.0522169	0.0359666	0.00538397	2.14294e-05
1727	ZC3H11A	1q32	2.02354e-05	0.0230782	0.113698	0.350443	0.336355	0.588913	0.189637	1	0.030698	6.36276e-05	0.00730265	0.166837	0.524089	1	0.134518	0.325283	0.132353	0.0359666	0.00538397	2.14294e-05
1728	ZBED6	1q32	3.60595e-05	0.0220084	0.113698	0.350443	0.336355	0.577814	0.189637	1	0.030698	6.36276e-05	0.00730265	0.228615	0.520038	1	0.134518	0.325283	0.0765256	0.0359666	0.00538397	2.14294e-05
1729	SNRPE	1q32	3.60595e-05	0.0288795	0.113698	0.350443	0.336355	0.588913	0.189637	1	0.030698	6.36276e-05	0.00730265	0.228615	0.593633	1	0.134518	0.325283	0.188575	0.0252281	0.00538397	5.71165e-05
1730	SOX13	1q32	3.60595e-05	0.0145883	0.0769102	0.218893	0.336355	0.311158	0.189637	0.601363	0.0581924	0.000297074	0.00493709	0.43864	0.744894	1	0.0726476	0.325283	0.0932636	0.0252281	0.00538397	1.26778e-06
1731	ETNK2	1q32	3.60595e-05	0.0243509	0.145694	0.218893	0.336355	0.311158	0.189637	0.601363	0.030698	0.000152315	0.00331989	0.43864	0.665909	1	0.0726476	0.325283	0.0631103	0.0252281	0.00538397	3.67574e-06
1732	REN	1q32	3.60595e-05	0.0243509	0.145694	0.218893	0.336355	0.311158	0.189637	0.601363	0.030698	0.000152315	0.00331989	0.43864	0.665909	1	0.0382629	0.325283	0.0631103	0.0174861	0.00475424	3.67574e-06
1733	KISS1	1q32	3.60595e-05	0.0314734	0.145694	0.218893	0.336355	0.625676	0.189637	0.601363	0.0581924	0.000152315	0.00331989	0.324604	0.590479	1	0.0382629	0.325283	0.0631103	0.0174861	0.00475424	3.67574e-06
1734	GOLT1A	1q32	2.02354e-05	0.0314734	0.145694	0.218893	0.336355	0.625676	0.220593	0.601363	0.0581924	0.000297074	0.00222195	0.324604	0.590479	1	0.0382629	0.325283	0.0631103	0.0174861	0.00797752	3.67574e-06
1735	PLEKHA6	1q32	6.29985e-06	0.0202997	0.0769102	0.368288	0.16908	0.242698	0.220593	0.601363	0.0481353	0.000297074	0.00612086	0.43864	0.671119	1	0.0382629	0.529233	0.0339898	0.00811728	0.0024392	9.13791e-09
1736	PPP1R15B	1q32	3.1881e-06	0.0114651	0.02993	0.53903	0.118033	0.396446	0.220593	1	0.0481353	0.000749049	0.00887524	0.43864	0.747408	1	0.0726476	0.325283	0.0339898	0.00459738	0.00162973	2.53904e-07
1737	PIK3C2B	1q32	5.91754e-06	0.00704429	0.0769102	0.53903	0.116765	0.410481	0.220593	1	0.0319786	0.000749049	0.0213366	0.43864	0.830076	1	0.173735	0.325283	0.0339898	0.00459738	0.00053513	2.53904e-07
1738	MDM4	1q32	0.000112927	0.00143017	0.0399414	0.218893	0.116765	0.333292	0.189637	0.601363	0.0319786	0.000152315	0.0335478	0.340253	1	1	0.102106	0.325283	0.0339898	0.00693723	0.000561751	2.09825e-06
1739	LRRN2	1q32	2.07147e-05	0.0101299	0.145694	0.218893	0.118033	0.381279	0.189637	1	0.0481353	0.000297074	0.00887524	0.340253	1	1	0.102106	0.325283	0.00629522	0.0174861	0.000561751	9.74408e-07
1740	NFASC	1q32	2.07147e-05	0.0101112	0.145694	0.218893	0.16908	0.254082	0.30823	0.601363	0.0489073	1.26324e-05	0.00603519	0.25931	0.742972	1	0.173735	0.529233	0.00887664	0.065465	0.00177659	3.67574e-06
1741	CNTN2	1q32	3.64657e-05	0.0193112	0.145694	0.350443	0.16908	0.86099	0.30823	1	0.0100901	7.81692e-05	0.00612086	0.25931	1	1	0.287392	0.325283	0.0139782	0.088581	0.00177659	2.14294e-05
1742	TMEM81	1q32	3.64657e-05	0.0242319	0.145694	0.350443	0.16908	1	0.30823	1	0.00523757	7.81692e-05	0.00887524	0.25931	1	1	0.287392	0.325283	0.0139782	0.0605308	0.00177659	4.18211e-05
1743	RBBP5	1q32	2.07147e-05	0.0242319	0.145694	0.350443	0.16908	0.859792	0.30823	1	0.00523757	7.81692e-05	0.0213366	0.25931	1	1	0.287392	0.325283	0.0139782	0.0605308	0.00177659	4.18211e-05
1744	DSTYK	1q32	6.39678e-05	0.0183966	0.145694	0.350443	0.118033	1	0.30823	1	0.00177148	0.000152315	0.0149082	0.340253	0.912517	1	0.287392	0.496231	0.0139782	0.088581	0.00177659	7.78305e-05
1745	TMCC2	1q32	3.64657e-05	0.0183966	0.145694	0.350443	0.118033	0.577814	0.30823	1	0.00523757	0.000152315	0.00612086	0.55514	0.743101	1	0.287392	0.744171	0.0139782	0.125306	0.00177659	3.04063e-05
1746	NUAK2	1q32	3.64657e-05	0.0230782	0.145694	0.350443	0.118033	0.337701	0.30823	1	0.0215067	0.000152315	0.00612086	0.340253	1	1	0.102106	0.744171	0.0139782	0.125306	0.00100403	1.15718e-05
1747	KLHDC8A	1q32	3.64657e-05	0.0183966	0.145694	0.350443	0.118033	0.241561	0.30823	1	0.00996171	0.000152315	0.00612086	0.567727	0.913501	1	0.102106	0.496231	0.0143269	0.125306	0.00100403	2.19664e-05
1748	LEMD1	1q32	3.64657e-05	0.0145883	0.145694	0.350443	0.116765	0.117333	0.30823	1	0.00996171	0.000152315	0.00405139	0.567727	0.914305	1	0.102106	0.496231	0.0143269	0.164093	0.000311322	6.06018e-06
1749	CDK18	1q32	2.07147e-05	0.0146362	0.295773	0.350443	0.116765	0.0618205	0.30823	1	0.00996171	0.0002079	0.00405139	0.43864	1	1	0.058738	0.496231	0.0143269	0.088581	0.000311322	3.13705e-06
1750	MFSD4	1q32	2.07147e-05	0.0230782	0.295773	0.350443	0.116765	0.130999	0.30823	1	0.00996171	0.000297074	0.00405139	0.43864	1	1	0.0332632	0.496231	0.0143269	0.15615	0.00017098	7.37975e-07
1751	ELK4	1q32	2.07147e-05	0.0373863	0.295773	0.350443	0.0785658	0.0763012	0.30823	1	0.00352015	0.000297074	0.00603519	0.43864	0.738554	1	0.0368723	0.496231	0.0143269	0.15615	0.000311322	4.18211e-05
1752	SLC45A3	1q32	2.07147e-05	0.0290353	0.295773	0.350443	0.0785658	0.0619223	0.30823	1	0.00352015	0.0002079	0.00887524	0.43864	1	1	0.0616748	0.496231	0.0143269	0.15615	0.000311322	0.000107673
1753	NUCKS1	1q32	2.0169e-05	0.0183966	0.295773	0.350443	0.0785658	0.0619223	0.352282	1	0.000943526	0.000718855	0.00887524	0.43864	0.912311	1	0.101122	0.496231	0.0143269	0.111273	0.00017098	0.000107673
1754	RAB29	1q32	2.0169e-05	0.0146362	0.295773	0.350443	0.0785658	0.0942916	0.30823	1	0.00352015	0.000718855	0.00887524	0.324604	1	1	0.0616748	0.496231	0.0143269	0.104027	0.000299241	0.000906563
1755	SLC41A1	1q32	2.0169e-05	0.0145883	0.295773	0.350443	0.116765	0.0477878	0.30823	1	0.0127169	0.000718855	0.00887524	0.324604	0.912964	1	0.0616748	0.496231	0.0143269	0.104027	0.000299241	4.18211e-05
1756	PM20D1	1q32	2.0169e-05	0.0145883	0.295773	0.350443	0.116765	0.0477878	0.30823	1	0.0127169	0.000718855	0.0127964	0.324604	0.827564	1	0.0616748	0.496231	0.0143269	0.104027	0.000299241	5.83028e-06
1757	SLC26A9	1q32	2.07147e-05	0.0183966	0.330542	0.350443	0.116765	0.141232	0.30823	1	0.0127169	0.000542202	0.00887524	0.228615	0.591392	1	0.0368723	0.496231	0.0143269	0.0765361	0.00311032	2.09825e-06
1758	CTSE	1q32	2.07147e-05	0.0146362	0.330542	0.350443	0.116765	0.141232	0.30823	1	0.0127169	0.000542202	0.00612086	0.228615	0.748893	1	0.12028	0.496231	0.0143269	0.104027	0.00311032	2.09825e-06
1759	RAB7B	1q32	2.07147e-05	0.0108312	0.330542	0.350443	0.116765	0.141232	0.30823	1	0.0127169	0.000542202	0.00612086	0.228615	0.748893	1	0.12028	0.496231	0.0143269	0.104027	0.00311032	2.09825e-06
1760	C1orf186	1q32	2.07147e-05	0.0146362	0.203238	0.350443	0.116765	0.0942916	0.30823	1	0.0127169	0.000542202	0.00612086	0.228615	0.830257	1	0.276744	0.496231	0.0143269	0.104027	0.00177659	2.09825e-06
1761	AVPR1B	1q32	2.07147e-05	0.0230782	0.203238	0.350443	0.116765	0.0942916	0.30823	1	0.0127169	0.00183797	0.00612086	0.307676	0.826462	1	0.276744	0.496231	0.0143269	0.139517	0.00100403	2.14294e-05
1762	FAM72A	1q32	6.39731e-05	0.0389557	0.106142	0.350443	0.0526767	0.0942916	0.30823	1	0.0127169	0.000542202	0.00887524	0.307676	0.581893	1	0.12028	0.496231	0.0139782	0.320289	0.000311322	5.71165e-05
1763	SRGAP2	1q32	3.60595e-05	0.0253597	0.106142	0.350443	0.0529331	0.0942916	0.220593	1	0.0127169	0.0003852	0.00887524	0.228615	0.659834	1	0.0767527	0.496231	0.0139782	0.320289	0.00053513	5.71165e-05
1764	IKBKE	1q32	1.09465e-05	0.0302082	0.0769102	0.350443	0.0529331	0.141232	0.220593	1	0.0127169	0.0003852	0.0127964	0.166837	0.578604	1	0.0616748	0.496231	0.0139782	0.309318	0.000938648	0.000137947
1765	RASSF5	1q32	2.0169e-05	0.0242319	0.0769102	0.350443	0.0340833	0.141232	0.133052	1	0.0127169	0.000718855	0.0127964	0.244454	0.372957	1	0.0616748	0.496231	0.0139782	0.309318	0.000938648	0.000137947
1766	EIF2D	1q32	2.0169e-05	0.0314734	0.0399414	0.218893	0.0785658	0.207715	0.133052	1	0.0127169	0.000718855	0.0127964	0.244454	0.371743	1	0.0616748	0.496231	0.0139782	0.309318	0.000938648	6.43451e-05
1767	DYRK3	1q32	2.0169e-05	0.0242319	0.0769102	0.218893	0.116765	0.207715	0.352282	1	0.0127169	0.000267008	0.0127964	0.324604	0.50404	1	0.0616748	0.496231	0.0139782	0.229729	0.000938648	0.000180719
1768	MAPKAPK2	1q32	3.60595e-05	0.0243509	0.0769102	0.218893	0.116765	0.207715	0.352282	1	0.0127169	0.000267008	0.0127964	0.244454	0.509104	1	0.0216875	0.496231	0.0139782	0.174627	0.000169006	0.000180719
1769	IL10	1q32	6.39731e-05	0.0243509	0.0769102	0.218893	0.240527	0.299366	0.30823	1	0.0127169	0.000718855	0.0127964	0.324604	0.51065	1	0.0216875	0.496231	0.0139782	0.174627	1.43194e-05	0.000369826
1770	IL19	1q32	6.39731e-05	0.0243509	0.0769102	0.218893	0.0996883	0.452117	0.30823	1	0.0311105	0.000718855	0.0127964	0.324604	0.51065	1	0.0216875	0.496231	0.0139782	0.174627	7.55712e-06	0.000180719
1771	IL20	1q32	6.39731e-05	0.0193112	0.0769102	0.218893	0.0996883	0.452117	0.30823	1	0.0127169	0.000267008	0.0127964	0.228615	0.582757	1	0.0216875	0.496231	0.0139782	0.229729	5.15081e-05	0.000180719
1772	IL24	1q32	6.39731e-05	0.0242319	0.0769102	0.218893	0.0996883	0.452117	0.30823	1	0.0127169	0.000267008	0.00887524	0.228615	0.440787	1	0.0216875	0.496231	0.0139782	0.174627	0.000158686	0.000180719
1773	FAIM3	1q32	6.39731e-05	0.0242319	0.0769102	0.218893	0.0996883	0.452117	0.30823	1	0.0127169	0.000267008	0.00887524	0.228615	0.436751	1	0.0216875	0.496231	0.0139782	0.174627	0.000158686	0.000180719
1774	PIGR	1q32	0.00018136	0.0242319	0.0769102	0.218893	0.0996883	0.452117	0.30823	1	0.0127169	0.000267008	0.00887524	0.228615	0.578604	1	0.0216875	0.496231	0.0139782	0.174627	0.000158686	0.000180719
1775	FCAMR	1q32	0.00018136	0.0146362	0.0769102	0.218893	0.0996883	0.452117	0.30823	1	0.0127169	0.000718855	0.00887524	0.228615	0.578604	1	0.0368723	0.496231	0.0139782	0.229729	0.000279503	0.000180719
1776	C4BPB	1q32	6.14572e-05	0.0183966	0.0769102	0.218893	0.0982227	0.299366	0.30823	1	0.0311105	0.000576977	0.00887524	0.324604	0.581893	1	0.12028	0.496231	0.0139782	0.174627	0.000279503	0.000180719
1777	C1orf116	1q32	0.000105839	0.0183966	0.0769102	0.218893	0.0996883	0.299366	0.30823	1	0.0127169	0.000718855	0.00887524	0.228615	0.581893	1	0.12028	0.496231	0.0139782	0.229729	0.000279503	0.000180719
1778	PFKFB2	1q32	2.02354e-05	0.0183966	0.0769102	0.218893	0.0982227	0.299366	0.30823	1	0.0311105	0.000130503	0.00887524	0.228615	0.581893	1	0.12028	0.496231	0.0139782	0.174627	0.000279503	0.00049258
1779	YOD1	1q32	2.02354e-05	0.0183966	0.0769102	0.218893	0.0996883	0.299366	0.30823	1	0.0311105	0.000130503	0.00887524	0.228615	0.738963	1	0.184684	0.496231	0.0139782	0.229729	0.000279503	0.00049258
1780	C4BPA	1q32	2.02354e-05	0.0230782	0.0769102	0.218893	0.0996883	0.177562	0.30823	1	0.0311105	0.000718855	0.0183323	0.324604	0.656031	0.66255	0.184684	0.496231	0.00887664	0.174627	0.000169006	0.00049258
1781	CD55	1q32	2.0169e-05	0.0230782	0.145694	0.218893	0.14593	0.177562	0.484166	1	0.00996171	0.000130503	0.0183323	0.307676	0.572289	0.66255	0.101122	0.496231	0.00887664	0.121885	0.00279939	0.00129928
1782	CR2	1q32	2.0169e-05	0.0220084	0.145694	0.218893	0.14593	0.299366	0.484166	1	0.0030347	0.000130503	0.0183323	0.307676	0.571098	1	0.0368723	0.496231	0.00887664	0.0891248	0.0110221	0.00049258
1783	CR1	1q32	3.60595e-05	0.0130262	0.145694	0.368288	0.14593	0.452117	0.484166	1	0.0030347	6.36276e-05	0.0127964	0.324604	0.650832	1	0.0368723	0.496231	0.00887664	0.0891248	0.0177628	0.00049258
1784	CR1L	1q32	0.000112927	0.0130262	0.145694	0.218893	0.212724	0.452117	0.735465	1	0.0030347	3.11247e-05	0.0127964	0.324604	0.65233	1	0.0616748	0.744171	0.00887664	0.0581108	0.0352756	0.000647492
1785	CD46	1q32	2.0169e-05	0.0102326	0.145694	0.218893	0.212724	0.452117	0.735465	1	0.00996171	6.36276e-05	0.0127964	0.324604	0.65233	1	0.0616748	0.325283	0.00887664	0.0891248	0.0177628	0.00174185
1786	CD34	1q32	6.39731e-05	0.0102326	0.145694	0.218893	0.212724	0.299366	0.484166	1	0.0030347	6.36276e-05	0.0127964	0.55514	0.50404	1	0.12028	0.325283	0.00887664	0.0891248	0.0215949	0.00174185
1787	PLXNA2	1q32	6.14572e-05	0.0175529	0.0399414	0.0450507	0.14593	0.299366	0.484166	1	0.000251809	0.0003852	0.0183323	0.567727	0.823777	1	0.23425	0.762133	0.00893391	0.0704234	0.0215949	0.000647492
1788	CAMK1G	1q32	2.02354e-05	0.0300081	0.555199	0.131687	0.306475	0.235112	0.779929	1	0.0030347	0.000623732	0.010759	0.380842	1	1	0.141496	0.496231	0.00224392	0.174627	0.00920743	0.000960372
1789	LAMB3	1q32	2.02354e-05	0.0300081	1	0.218893	0.306475	0.356289	0.779929	1	0.0030347	0.000623732	0.010759	0.380842	0.913501	1	0.141496	0.496231	0.00136568	0.174627	0.00920743	0.000180719
1790	G0S2	1q32	3.60595e-05	0.0300081	0.745699	0.218893	0.306475	0.329602	0.779929	1	0.0030347	0.000623732	0.010759	0.380842	0.826462	1	0.141496	0.496231	0.00136568	0.121885	0.00920743	0.00049258
1791	HSD11B1	1q32	3.60595e-05	0.0298363	0.745699	0.218893	0.306475	0.329602	0.779929	1	0.0030347	0.000542202	0.0192703	0.298747	0.826462	1	0.141496	0.496231	0.00136568	0.174627	0.00920743	0.00049258
1792	TRAF3IP3	1q32	2.02354e-05	0.0298363	0.512626	0.218893	0.306475	0.329602	0.779929	1	0.000888572	0.00183797	0.0192703	0.230758	0.741702	1	0.23425	0.496231	0.00136568	0.130824	0.0132156	0.00129928
1793	C1orf74	1q32	2.02354e-05	0.0298363	0.512626	0.218893	0.306475	0.329602	1	1	0.000888572	0.000623732	0.0192703	0.165221	0.826462	1	0.23425	0.496231	0.00136568	0.130824	0.0132156	0.00129928
1794	IRF6	1q32	6.14572e-05	0.0298363	0.512626	0.218893	0.212724	0.329602	1	1	0.000888572	0.000316985	0.0192703	0.165221	0.587037	1	0.23425	0.496231	0.00136568	0.130824	0.0132156	0.00049258
1795	DIEXF	1q32	6.14572e-05	0.0236902	0.512626	0.218893	0.212724	0.329602	0.755925	1	0.0030347	0.000542202	0.0326348	0.165221	0.664339	1	0.160043	0.496231	0.00136568	0.130824	0.0132156	0.00049258
1796	SYT14	1q32	0.000105839	0.0250031	0.512626	0.131687	0.336355	0.112936	0.755925	1	0.0030347	0.000162054	0.0156709	0.0898458	0.665803	1	0.069796	0.496231	0.00134663	0.184554	0.0132156	0.00049258
1797	SERTAD4	1q32	1.09465e-05	0.0130253	0.512626	0.218893	0.457381	0.112936	0.735465	1	0.0030347	0.000162054	0.00910914	0.0821583	0.51065	1	0.349922	0.496231	0.00547416	0.174627	0.0215949	0.00451281
1798	HHAT	1q32	2.0169e-05	0.0035469	0.745699	0.131687	1	0.260048	0.54045	1	0.0030347	0.000162054	0.0107353	0.0586642	0.51702	1	0.192346	0.496231	0.0184131	0.184554	0.0177628	0.000647492
1799	KCNH1	1q32	2.07147e-05	0.0108231	0.745699	0.131687	0.632472	0.186205	0.755925	0.513419	0.000888572	0.000130503	0.0367892	0.0821583	0.830571	1	0.0809151	0.496231	0.0184131	0.184554	0.119605	0.00129928
1800	RCOR3	1q32	0.000205572	0.0178033	0.745699	0.131687	0.336355	0.356289	0.755925	0.579118	0.0030347	0.000267008	0.0192703	0.103999	0.912517	1	0.106795	0.496231	0.00887664	0.174627	0.0858409	0.000647492
1801	TRAF5	1q32	0.000205572	0.0178033	0.745699	0.244045	0.240527	0.356289	0.735465	0.579118	0.0030347	0.000267008	0.0635395	0.103999	0.913501	1	0.175376	0.496231	0.00887664	0.229729	0.0215949	0.000647492
1802	RD3	1q32	0.000198217	0.0355538	0.745699	0.0773883	0.240527	0.356289	0.735465	0.579118	0.0030347	0.0002079	0.0635395	0.103999	0.744519	1	0.175376	0.744171	0.00893391	0.229729	0.0347714	0.000232719
1803	SLC30A1	1q32	0.000523406	0.0224718	0.745699	0.131687	0.240527	0.356289	0.735465	0.579118	0.0030347	6.36276e-05	0.0457252	0.103999	0.827906	0.411207	0.367568	0.744171	0.00887664	0.229729	0.0680411	0.000232719
1804	NEK2	1q32	0.000523406	0.048424	0.745699	0.218893	0.240527	0.164425	0.755925	0.579118	0.0030347	0.000267008	0.0457252	0.113466	0.913501	0.231406	0.367568	0.744171	0.0279649	0.130824	0.0680411	2.75097e-05
1805	LPGAT1	1q32	0.000198217	0.059813	0.745699	0.188492	0.240527	0.235112	0.735465	0.579118	0.0030347	0.00183797	0.0874794	0.0743867	0.74534	1	0.404689	0.744171	0.0279649	0.184554	0.0215949	8.11329e-05
1806	INTS7	1q32	0.000198217	0.0262892	0.745699	0.30686	0.337507	0.520487	0.735465	0.579118	0.000888572	0.000267008	0.0874794	0.113466	0.588264	1	0.685057	0.744171	0.0279649	0.184554	0.00311032	8.11329e-05
1807	DTL	1q32	0.000198217	0.0262892	0.745699	0.160511	0.457381	0.520487	0.755925	0.579118	0.0030347	0.00183797	0.0874794	0.0743867	0.514298	1	0.430261	0.529233	0.0279649	0.240684	0.00100403	2.75097e-05
1808	PPP2R5A	1q32	0.000198217	0.00898191	0.745699	0.160511	0.457381	0.520487	0.735465	0.579118	0.000888572	0.00462129	0.0874794	0.0743867	0.582757	0.411207	0.316699	0.529233	0.0183767	0.184554	0.000561751	0.000232719
1809	TMEM206	1q32	0.000112927	0.00898191	0.745699	0.30686	0.336355	0.401351	0.735465	0.579118	0.000888572	0.00462129	0.119198	0.0462977	0.582757	0.411207	0.416888	0.744171	0.0279649	0.184554	0.00177659	0.000232719
1810	NENF	1q32	0.000198217	0.0115337	0.745699	0.30686	0.336355	0.401351	0.735465	0.579118	0.000251809	0.000542202	0.22668	0.0462977	0.582757	1	0.416888	0.744171	0.0279649	0.184554	0.00311032	0.000647492
1811	ATF3	1q32	0.000205572	0.0147817	0.526664	0.160511	0.632472	0.520487	0.735465	0.579118	0.000251809	0.000542202	0.22668	0.0462977	0.663725	1	0.316699	0.744171	0.0279649	0.240684	0.00538397	0.000647492
1812	FAM71A	1q32	0.000205572	0.0148304	0.745699	0.160511	0.632432	0.520487	0.735465	0.579118	0.000251809	0.000542202	0.22668	0.0462977	0.663725	1	0.416888	0.744171	0.0279649	0.240684	0.00920743	0.000647492
1813	BATF3	1q32	0.000205572	0.0147817	0.745699	0.0862379	0.632472	0.520487	0.735465	0.579118	0.000888572	0.00183797	0.22668	0.0462977	0.514298	1	0.331145	0.744171	0.0279649	0.309318	0.00920743	0.00174185
1814	NSL1	1q32	0.000198217	0.0147817	0.745699	0.188492	0.632472	0.520487	0.735465	0.579118	0.000251809	0.00183797	0.22668	0.0743867	0.329728	1	0.235961	0.744171	0.0279649	0.402545	0.00177659	0.00174185
1815	TATDN3	1q32	0.000205572	0.0147817	0.745699	0.188492	0.632472	0.520487	0.735465	0.579118	0.000888572	0.00328318	0.172779	0.0743867	0.385408	1	0.316699	0.744171	0.0279649	0.402545	0.00311032	0.00174185
1816	SPATA45	1q32	0.000205572	0.0187624	0.745699	0.160511	0.336355	0.520487	0.735465	0.579118	0.000888572	0.00328318	0.22668	0.0743867	0.385408	1	0.416888	0.744171	0.0279649	0.402545	0.00311032	0.00174185
1817	FLVCR1	1q32	0.000205572	0.0148304	0.745699	0.160511	0.336355	0.520487	0.735465	0.579118	0.000888572	0.00328318	0.22668	0.0743867	0.385408	1	0.235961	0.744171	0.0183767	0.402545	0.00311032	0.00174185
1818	VASH2	1q32	0.000205572	0.0187624	0.745699	0.160511	0.0996883	0.520487	0.735465	0.237429	0.000888572	0.00250309	0.22668	0.113466	0.444072	1	0.172724	0.744171	0.0279649	0.39156	0.00538397	0.00174185
1819	ANGEL2	1q32	0.000205572	0.0187624	0.745699	0.160511	0.0996883	0.661459	0.735465	0.237429	0.000888572	0.00462129	0.160558	0.113466	0.38037	1	0.172724	0.744171	0.0279649	0.39156	0.00538397	0.00174185
1820	RPS6KC1	1q32	0.000880418	0.0147817	1	0.350443	0.0996883	0.830625	0.735465	0.237429	0.000251809	0.00328318	0.119198	0.230758	0.272774	1	0.124438	0.744171	0.0279649	0.402545	0.00177659	0.000647492
1821	PROX1	1q32	0.0052657	0.00943321	0.526664	0.482837	0.14593	0.687658	0.735465	0.237429	0.000888572	0.00134992	0.22668	0.122708	0.378672	1	0.135365	0.744171	0.0279649	0.240684	0.0155424	0.00174185
1822	SMYD2	1q32	0.00204156	0.00726708	0.555199	0.482837	0.14593	0.687658	0.76575	0.237429	0.000888572	0.00569824	0.172779	0.31041	0.665803	1	0.187327	0.744171	0.0183767	0.251125	0.0155424	8.11329e-05
1823	PTPN14	1q32	0.000464735	0.00183198	0.555199	0.30686	0.337507	0.420594	0.797801	0.290637	0.000888572	0.00979592	0.130175	0.413985	1	0.665459	0.135365	0.744171	0.0279649	0.320289	0.0215949	6.43451e-05
1824	CENPF	1q41	0.000766396	0.000921238	0.526664	0.482837	0.337507	0.420594	0.76575	0.237429	0.000888572	0.0104561	0.172779	0.230758	0.752719	0.665459	0.430261	0.744171	0.0279649	0.309318	0.0858409	0.000180719
1825	KCNK2	1q41	0.00173968	0.00184366	0.555199	0.734786	0.14593	0.420594	0.755925	0.237429	0.000888572	0.00587218	0.185566	0.165221	0.831889	0.425156	0.153265	0.744171	0.0183767	0.130824	0.0551057	0.000647492
1826	KCTD3	1q41	0.00435129	0.00111958	1	0.482837	0.0783998	0.419744	0.755925	0.237429	0.000888572	0.00328318	0.172779	0.368258	0.747408	0.66255	0.26319	0.744171	0.0279649	0.174627	0.0215949	0.00174185
1827	USH2A	1q41	0.00276214	0.000832896	1	0.482837	0.0783998	0.148376	0.755925	0.629834	0.000251809	0.00330309	0.172779	0.286385	0.915534	0.66255	0.0436415	0.744171	0.00764404	0.104027	0.00674933	0.0100588
1828	ESRRG	1q41	0.00560833	0.0035469	0.555199	0.30686	0.0783998	0.0906724	0.54045	0.290637	0.00237435	0.0320528	0.0786203	0.230758	0.916818	0.66255	0.0210752	0.744171	0.0117218	0.0506489	0.0110221	0.000180719
1829	GPATCH2	1q41	0.0106781	0.00514202	1	1	0.14593	0.206612	0.30823	0.343441	0.000251809	0.0104561	0.148236	0.113466	0.672869	0.66255	0.00630023	0.496231	0.00764404	0.130824	0.0132156	0.00240849
1830	SPATA17	1q41	0.0106781	0.00295631	1	1	0.0982227	0.303672	0.352282	0.290637	0.000251809	0.00587218	0.280088	0.331858	0.672869	0.66255	0.00389836	0.496231	0.0117218	0.130824	0.00475424	0.0127077
1831	RRP15	1q41	0.0148329	0.00244019	1	0.434493	0.0318171	0.206612	0.721313	0.290637	0.000251809	0.00328318	0.280088	0.165221	0.401359	0.66255	0.0539804	0.496231	0.0117218	0.476907	0.0858409	0.0100588
1832	TGFB2	1q41	0.0148329	0.00358348	1	0.434493	0.0321234	0.148376	0.721313	0.290637	0.000251809	0.00328318	0.280088	0.165221	0.406574	0.66255	0.0539804	0.496231	0.0344016	0.379836	0.0858409	0.000960372
1833	LYPLAL1	1q41	0.0127175	0.00390019	1	0.668454	0.0318171	0.282815	0.735465	0.290637	0.000888572	0.0104561	0.109509	0.0821583	0.401359	0.66255	0.11322	0.496231	0.0226398	0.48802	0.0551057	0.000960372
1834	SLC30A10	1q41	0.00848726	0.00601493	0.555199	0.668454	0.0644624	0.282815	0.735465	0.137167	0.000738225	0.00328318	0.0342197	0.0413299	0.916818	0.66255	0.0539804	0.529233	0.0148001	0.498353	0.0347714	0.000369826
1835	EPRS	1q41	0.00461457	0.00559183	1	0.434493	0.0318171	0.282815	0.735465	0.290637	0.00237435	0.00183797	0.0342197	0.0586642	1	0.66255	0.0787347	0.496231	0.0151585	0.598599	0.0347714	0.000960372
1836	BPNT1	1q41	0.00461457	0.00559183	1	1	0.0318171	0.186205	0.735465	0.290637	0.00237435	0.00841758	0.0342197	0.0586642	1	0.66255	0.11322	0.496231	0.0151585	0.598599	0.0347714	0.000960372
1837	IARS2	1q41	0.00461457	0.00559183	1	1	0.0318171	0.186205	0.352282	0.290637	0.00237435	0.00841758	0.0342197	0.0586642	1	0.66255	0.11322	0.496231	0.0151585	0.598599	0.0215949	0.000960372
1838	RAB3GAP2	1q41	0.00461457	0.00350971	1	0.720447	0.0318171	0.130999	0.352282	0.290637	0.000738225	0.00841758	0.0234663	0.0287438	1	1	0.0539804	0.496231	0.0151585	0.598599	0.0215949	0.000369826
1839	MARK1	1q41	0.00095265	0.00425069	1	0.668454	0.0075817	0.206612	0.755925	0.290637	0.000221598	0.00979592	0.108918	0.0413299	0.915011	0.66255	0.0616628	0.496231	0.0148001	0.39156	0.0177628	0.000960372
1840	C1orf115	1q41	0.00234809	0.00560687	1	0.668454	0.00456645	0.206612	0.755925	0.290637	0.000221598	0.00462129	0.049403	0.0821583	0.830571	0.66255	0.0616628	0.723421	0.0148001	0.598599	0.0441779	0.00240849
1841	2002-03-01	1q41	0.00150065	0.00782295	1	0.668454	0.00456645	0.206612	0.755925	0.290637	0.000221598	0.00979592	0.049403	0.0821583	0.748837	0.66255	0.124438	0.723421	0.0148001	0.48802	0.0441779	0.00240849
1842	2001-03-01	1q41	0.00095265	0.00782295	1	0.668454	0.00456645	0.303672	0.755925	0.290637	0.000221598	0.00462129	0.0561075	0.0821583	0.748837	0.66255	0.124438	0.723421	0.0148001	0.39156	0.0282247	0.00240849
1843	HLX	1q41	0.00150065	0.00782295	1	0.668454	0.00453574	0.104868	1	0.290637	0.000221598	0.00462129	0.0494349	0.113466	0.671679	0.66255	0.172724	0.723421	0.0148001	0.309318	0.0809734	0.00240849
1844	DUSP10	1q41	0.00025603	0.0300081	1	1	0.00453574	0.225058	1	0.290637	0.000430994	0.00462129	0.0970334	0.207059	0.915753	0.66255	0.172724	1	0.0151585	0.240684	0.0144596	0.00421981
1845	HHIPL2	1q41	0.000566378	0.0298363	1	1	0.00453574	0.225725	0.755925	0.105821	0.000430994	0.00462129	0.0342197	0.207059	0.750344	0.66255	0.135365	0.744171	0.0148001	0.139517	0.00906823	0.00852089
1846	TAF1A	1q41	0.00034567	0.0298363	1	1	0.00453574	0.148376	0.755925	0.105821	0.000430994	0.00462129	0.0342197	0.207059	0.750344	0.66255	0.135365	0.744171	0.0148001	0.139517	0.00906823	0.00421981
1847	MIA3	1q41	0.00034567	0.0187624	1	1	0.00453574	0.148376	1	0.290637	0.000430994	0.00462129	0.0234663	0.207059	0.750344	0.66255	0.187327	0.744171	0.0148001	0.184554	0.0144596	0.00852089
1848	AIDA	1q41	0.00034567	0.0147817	1	1	0.00456645	0.148376	1	0.290637	0.000430994	0.00250309	0.0131385	0.207059	0.671679	0.66255	0.187327	0.744171	0.0148001	0.240684	0.0144596	0.00852089
1849	BROX	1q41	0.00034567	0.0147817	1	1	0.00456645	0.148376	1	0.290637	0.00128587	0.00250309	0.0131385	0.207059	0.595892	0.66255	0.187327	0.744171	0.0148001	0.309318	0.0144596	0.00852089
1850	FAM177B	1q41	0.00034567	0.0262892	1	1	0.00456645	0.148376	1	0.290637	0.00128587	0.00250309	0.0131385	0.207059	0.595892	0.66255	0.187327	0.744171	0.0148001	0.309318	0.0144596	0.00852089
1851	DISP1	1q41	0.000750509	0.0209231	1	1	0.00453574	0.148376	1	0.290637	0.00128587	0.00569824	0.00865303	0.207059	0.463107	0.66255	0.135365	0.496231	0.00961567	0.139517	0.00906823	0.00421981
1852	TLR5	1q41	0.00238343	0.0130262	1	1	0.00456645	0.0906724	1	0.290637	0.00128587	0.00433546	0.0159507	0.207059	0.463107	0.66255	0.0671344	0.496231	0.00961567	0.104027	0.0144596	0.00645841
1853	SUSD4	1q41	0.00034567	0.0275369	1	1	0.00255862	0.0906724	1	0.290637	0.00128587	0.00312045	0.010759	0.154442	0.603761	0.66255	0.0462116	0.285966	0.0148001	0.139517	0.0144596	0.00645841
1854	CCDC185	1q41	0.000566378	0.0262892	1	1	0.00453574	0.0906724	1	0.290637	0.00128587	0.00242758	0.010759	0.154442	0.754024	0.66255	0.0462116	0.285966	0.0148001	0.139517	0.0144596	0.00174777
1855	CAPN8	1q41	0.000566378	0.0328063	1	1	0.0195197	0.225725	1	0.137167	0.00128587	0.0003852	0.0159507	0.154442	0.675468	0.66255	0.0313914	0.285966	0.00961567	0.320289	0.0144596	0.00852089
1856	CAPN2	1q41	0.000566378	0.0345646	1	1	0.0422763	0.225725	1	0.105821	0.000430994	0.0002079	0.0159507	0.154442	0.603761	0.66255	0.0313914	0.285966	0.00961567	0.320289	0.0144596	0.00578468
1857	TP53BP2	1q41	0.000566378	0.0343638	1	1	0.0195197	0.225725	1	0.105821	0.000430994	0.0002079	0.010759	0.113466	0.603761	0.66255	0.0313914	0.170386	0.0148001	0.320289	0.00561474	0.00280084
1858	FBXO28	1q42	0.00034567	0.0373863	1	0.668454	0.00456645	0.419744	0.735465	0.105821	0.000430994	0.0002079	0.00865303	0.0524559	0.600226	0.66255	0.0516482	0.170386	0.0151585	0.0825936	0.00906823	0.00188432
1859	DEGS1	1q42	0.000566378	0.0461383	1	0.668454	0.00453574	0.321317	0.735465	0.105821	0.000430994	0.000297074	0.00865303	0.0743867	0.596826	0.66255	0.0516482	0.170386	0.0151585	0.111273	0.00561474	0.00188432
1860	NVL	1q42	0.000566378	0.0243509	0.555199	0.668454	0.00453574	0.577814	0.735465	0.137167	0.00128587	2.69194e-05	0.00367427	0.0524559	0.524911	0.66255	0.0516482	0.170386	0.0148001	0.111273	0.00561474	0.00188432
1861	CNIH4	1q42	0.00095265	0.0567479	1	0.434493	0.00456645	0.577814	0.755925	0.105821	0.00128587	2.69194e-05	0.00565653	0.0524559	0.667767	0.66255	0.0313914	0.285966	0.0151585	0.104027	0.0144596	0.00280084
1862	WDR26	1q42	0.00095265	0.0585971	0.555199	0.434493	0.00456645	0.464483	0.755925	0.105821	0.00128587	0.0002079	0.010759	0.0821583	0.7478	0.66255	0.0313914	0.285966	0.0151585	0.104027	0.0144596	0.00421981
1863	CNIH3	1q42	0.000921057	0.0314734	0.770526	0.434493	0.00453574	0.367184	1	0.105821	0.000139435	0.0002079	0.00720892	0.0524559	0.832172	0.66255	0.0248939	0.285966	0.0148001	0.203287	0.0116781	0.00051409
1864	DNAH14	1q42	0.00189243	0.00658339	0.568195	1	0.0266834	0.419744	0.75859	0.137167	0.00128587	0.000152315	0.00318373	0.0364906	0.675468	0.66255	0.0400381	0.285966	0.0148001	0.132082	0.00284661	1.04099e-05
1865	LBR	1q42	0.00234809	0.0079471	0.770526	0.434493	0.0119283	0.206612	1	0.105821	0.00128587	0.000152315	0.00720892	0.0743867	0.339774	0.66255	0.153265	0.285966	0.0148001	0.525448	0.00461187	7.73869e-05
1866	ENAH	1q42	0.00234809	0.00850317	0.587996	0.434493	0.0119283	0.186205	1	0.105821	0.00368581	6.36518e-05	0.00480259	0.025055	0.675468	0.66255	0.112234	0.285966	0.0151585	0.540856	0.000626703	1.04099e-05
1867	SRP9	1q42	0.00364784	0.00578727	0.42157	1	0.0318171	0.186205	1	0.105821	0.00128587	2.79828e-06	0.0031913	0.0743867	0.464629	0.66255	0.112234	0.285966	0.0151585	0.643572	0.00937129	4.27607e-07
1868	EPHX1	1q42	0.00364784	0.00442917	0.42157	1	0.0195197	0.186205	1	0.105821	0.000430994	2.79828e-06	0.00205111	0.113466	0.402348	0.66255	0.112234	0.285966	0.0151585	0.759875	0.00233131	4.56758e-08
1869	TMEM63A	1q42	0.00364784	0.00442917	0.599986	1	0.0195197	0.186205	0.755925	0.105821	0.000430994	5.92789e-06	0.0031913	0.113466	0.345458	0.66255	0.112234	0.285966	0.0151585	0.759875	0.00233131	1.41187e-07
1870	LEFTY1	1q42	0.00562353	0.00578727	0.599986	1	0.0119283	0.282815	0.755925	0.105821	0.000575023	2.69194e-05	0.00318373	0.113466	0.347064	0.66255	0.112234	0.285966	0.0151585	0.759875	0.00375007	1.04099e-05
1871	RP4-559A3.7	1q42	0.00562353	0.00578727	0.599986	1	0.0119283	0.282815	0.755925	0.105821	0.000575023	2.69194e-05	0.00318373	0.113466	0.347064	0.66255	0.112234	0.285966	0.0151585	0.759875	0.00375007	1.04099e-05
1872	PYCR2	1q42	0.00562353	0.0057775	0.599986	1	0.0119283	0.282815	0.755925	0.105821	0.000575023	2.69194e-05	0.00318373	0.113466	0.295143	0.66255	0.112234	0.285966	0.0151585	0.759875	0.00375007	2.87589e-05
1873	LEFTY2	1q42	0.00562353	0.0057775	0.599986	1	0.00737335	0.282815	0.735465	0.105821	0.000575023	2.69194e-05	0.0031913	0.0743867	0.248841	0.66255	0.112234	0.285966	0.0151585	0.759875	0.00375007	2.87589e-05
1874	SDE2	1q42	0.00364784	0.00410567	0.788993	1	0.0425172	0.282815	0.735465	0.105821	0.00177148	2.69194e-05	0.0031913	0.0743867	0.248841	0.66255	0.121098	0.285966	0.0151585	0.87961	0.00747907	1.04099e-05
1875	H3F3A	1q42	0.00712288	0.00410567	0.568195	1	0.0644624	0.401351	0.735465	0.105821	0.00177148	2.69194e-05	0.00720892	0.0821583	0.248841	0.66255	0.0874144	0.285966	0.0151585	0.763912	0.0145439	0.000202478
1876	ACBD3	1q42	0.00471272	0.00258613	0.587996	1	0.0644624	0.538102	0.735465	0.137167	0.00368581	5.70767e-05	0.00720892	0.122708	0.248841	0.66255	0.0874144	0.496231	0.0151585	0.456279	0.00284661	7.73869e-05
1877	MIXL1	1q42	0.00234809	0.00240398	0.587996	1	0.0982227	0.538102	0.735465	0.105821	0.00368581	0.0002079	0.00720892	0.0821583	0.345458	0.66255	0.0874144	0.285966	0.0151585	0.64947	0.00561474	0.000202478
1878	LIN9	1q42	0.00234809	0.00442917	0.587996	1	0.0982227	0.538102	0.735465	0.105821	0.00368581	0.0002079	0.00720892	0.0821583	0.350187	0.66255	0.0874144	0.285966	0.0151585	0.64947	0.00561474	0.000373058
1879	PARP1	1q42	0.00234809	0.00164775	0.587996	1	0.0982227	0.401351	0.735465	0.290637	0.00368581	0.0002079	0.0159507	0.122708	0.29417	0.66255	0.121098	0.285966	0.0151585	0.358695	0.00561474	0.00138583
1880	C1orf95	1q42	0.00234809	0.00410567	0.587996	0.734786	0.0318171	0.282815	0.735465	0.290637	0.00368581	1.26324e-05	0.0234663	0.165221	0.396563	0.66255	0.127523	0.285966	0.0226398	0.533385	0.0144596	0.00051409
1881	ITPKB	1q42	0.00471272	0.00240398	0.587996	0.755045	0.0318171	0.282815	0.735465	0.105821	0.00368581	1.26324e-05	0.0234663	0.122708	0.396563	0.66255	0.0932337	0.170386	0.0151585	0.533385	0.0280752	0.00051409
1882	PSEN2	1q42	0.0106781	0.00410567	0.279334	0.755045	0.0318171	0.186205	0.735465	0.290637	0.00368581	2.69194e-05	0.010759	0.165221	0.336617	0.66255	0.0579268	0.285966	0.0151585	0.431716	0.0280752	0.00051409
1883	ADCK3	1q42	0.0106781	0.00410567	0.42157	0.765035	0.0982227	0.112936	0.352282	0.290637	0.00368581	0.000152315	0.010759	0.219198	0.336617	0.66255	0.0400381	0.285966	0.0151585	0.431716	0.0336656	0.00051409
1884	CDC42BPA	1q42	0.0106781	0.00240398	0.42157	1	0.0982227	0.260048	0.133052	0.343441	0.00368581	4.03779e-05	0.00910914	0.165221	0.675468	0.66255	0.0621821	0.285966	0.0148001	0.533385	0.0265527	0.000202478
1885	ZNF678	1q42	0.00234809	0.00536068	0.279334	0.350443	0.0075817	0.380044	0.352282	0.290637	0.00368581	5.70767e-05	0.010759	0.165221	0.401359	0.66255	0.0932337	0.285966	0.0226398	0.340504	0.0501463	0.000202478
1886	JMJD4	1q42	0.00364784	0.00536068	0.279334	0.734786	0.0221208	0.380044	0.54045	0.290637	0.00368581	0.0002079	0.010759	0.165221	0.336617	0.66255	0.0932337	0.459352	0.0344016	0.422566	0.0501463	0.000202478
1887	SNAP47	1q42	0.00095265	0.00314202	0.279334	0.734786	0.0128828	0.282815	0.54045	0.290637	0.00368581	0.0002079	0.00720892	0.165221	0.339774	0.66255	0.0932337	0.459352	0.0344016	0.422566	0.0501463	0.000202478
1888	PRSS38	1q42	0.00095265	0.00240398	0.279334	0.734786	0.0075817	0.520487	0.54045	0.343441	0.00688572	0.0002079	0.010759	0.165221	0.339774	0.66255	0.127523	0.459352	0.0344016	0.422566	0.0501463	0.000202478
1889	WNT9A	1q42	0.00150065	0.00442917	0.279334	0.350443	0.0128828	0.282815	0.755925	0.290637	0.01182	5.70767e-05	0.010759	0.165221	0.339774	0.66255	0.127523	0.285966	0.0344016	0.340504	0.0735749	7.73869e-05
1890	WNT3A	1q42	0.00041714	0.00197523	0.179882	0.131687	0.0075817	0.380044	0.54045	0.290637	0.01182	5.70767e-05	0.010759	0.219198	0.396563	0.66255	0.127523	0.285966	0.0226398	0.431716	0.0501463	0.000202478
1891	ARF1	1q42	0.00041714	0.00179579	0.279334	0.218893	0.0075817	0.380044	0.369851	0.290637	0.01182	5.70767e-05	0.0159507	0.219198	0.396563	0.66255	0.127523	0.285966	0.0226398	0.349833	0.0501463	7.73869e-05
1892	C1orf35	1q42	0.00041714	0.00179579	0.279334	0.218893	0.0075817	0.380044	0.369851	0.290637	0.01182	5.70767e-05	0.0234663	0.219198	0.458924	0.66255	0.127523	0.285966	0.0226398	0.349833	0.0501463	7.73869e-05
1893	MRPL55	1q42	0.00041714	0.00179579	0.279334	0.218893	0.0075817	0.380044	0.369851	0.290637	0.01182	5.70767e-05	0.0234663	0.219198	0.458924	0.66255	0.0932337	0.285966	0.0226398	0.349833	0.0336656	7.73869e-05
1894	GUK1	1q42	0.000675716	0.00179579	0.279334	0.218893	0.0075817	0.380044	0.54045	0.290637	0.01182	5.70767e-05	0.0234663	0.219198	0.458924	0.66255	0.127523	0.285966	0.0226398	0.440358	0.0336656	7.73869e-05
1895	GJC2	1q42	0.000675716	0.00179579	0.279334	0.218893	0.0075817	0.380044	0.54045	0.290637	0.01182	5.70767e-05	0.0234663	0.219198	0.458924	0.66255	0.127523	0.285966	0.0226398	0.440358	0.0336656	7.73869e-05
1896	IBA57	1q42	0.000675716	0.00179579	0.279334	0.218893	0.0075817	0.380044	0.54045	0.290637	0.0375569	5.70767e-05	0.0234663	0.219198	0.458924	0.66255	0.127523	0.285966	0.0226398	0.440358	0.0336656	7.73869e-05
1897	OBSCN	1q42	0.00025603	0.00110866	0.279334	0.267573	0.00453574	0.380044	0.54045	0.290637	0.0375569	5.92789e-06	0.027747	0.286385	1	0.66255	0.0999956	0.285966	0.0226398	0.643572	0.0336656	0.000148118
1898	C1orf145	1q42	0.000675716	0.00135252	0.279334	0.218893	0.0075817	0.380044	0.54045	0.290637	0.030698	5.70767e-05	0.0234663	0.286385	0.529096	0.66255	0.127523	0.285966	0.0226398	0.533385	0.0336656	7.73869e-05
1899	TRIM11	1q42	0.00041714	0.00135252	0.279334	0.400509	0.0075817	0.380044	0.54045	0.290637	0.030698	5.92789e-06	0.0234663	0.286385	1	0.66255	0.067271	0.285966	0.0344016	0.637294	0.0336656	0.000202478
1900	TRIM17	1q42	0.00041714	0.00135252	0.279334	0.400509	0.0075817	0.380044	0.54045	0.290637	0.030698	5.92789e-06	0.0234663	0.286385	1	0.66255	0.067271	0.285966	0.0344016	0.637294	0.0336656	0.000202478
1901	HIST3H3	1q42	0.00041714	0.00135252	0.279334	0.400509	0.0075817	0.380044	0.54045	0.290637	0.030698	5.92789e-06	0.0234663	0.286385	1	0.66255	0.067271	0.285966	0.0344016	0.637294	0.0336656	0.000202478
1902	RNF187	1q42	0.00041714	0.00135252	0.279334	0.400509	0.0075817	0.380044	0.54045	0.290637	0.030698	5.92789e-06	0.0234663	0.286385	1	0.66255	0.067271	0.285966	0.0344016	0.637294	0.0336656	0.000202478
1903	HIST3H2A	1q42	0.00041714	0.00135252	0.279334	0.400509	0.0075817	0.380044	0.54045	0.290637	0.030698	5.92789e-06	0.0234663	0.286385	1	0.66255	0.067271	0.285966	0.0344016	0.637294	0.0336656	0.000202478
1904	HIST3H2BB	1q42	0.00041714	0.00135252	0.279334	0.400509	0.0075817	0.380044	0.54045	0.290637	0.030698	5.92789e-06	0.0234663	0.286385	1	0.66255	0.067271	0.285966	0.0344016	0.637294	0.0336656	0.000202478
1905	RHOU	1q42	0.00108783	0.00101901	0.279334	0.368288	0.0128828	0.282815	0.54045	0.290637	0.030698	1.26324e-05	0.0342197	0.165221	0.537494	0.66255	0.0479586	0.285966	0.0344016	0.872688	0.0182309	0.00051409
1906	TMEM78	1q42	0.00108783	0.00197523	0.587996	0.218893	0.0128828	0.380044	0.755925	0.290637	0.01182	0.000297074	0.0342197	0.122708	0.684712	0.66255	0.0436415	0.459352	0.0343237	0.746069	0.0182309	5.71165e-05
1907	RAB4A	1q42	0.00108783	0.00258613	0.587996	0.218893	0.0128828	0.380044	0.755925	0.290637	0.01182	0.000297074	0.0342197	0.165221	0.419645	0.66255	0.0436415	0.459352	0.0344016	0.746069	0.0182309	2.87589e-05
1908	SPHAR	1q42	0.00108783	0.00258613	0.587996	0.218893	0.0128828	0.380044	0.755925	0.290637	0.01182	0.0002079	0.0342197	0.165221	0.419645	0.66255	0.0436415	0.459352	0.0344016	0.746069	0.0280752	2.87589e-05
1909	CCSAP	1q42	0.00173968	0.00197523	0.587996	0.218893	0.0128828	0.282815	0.755925	0.290637	0.01182	0.0002079	0.0342197	0.165221	0.41667	0.66255	0.0436415	0.459352	0.0344016	0.746069	0.0182309	1.04099e-05
1910	ACTA1	1q42	0.00276214	0.00135252	0.587996	0.218893	0.0128828	0.282815	0.755925	0.105821	0.01182	5.70767e-05	0.0342197	0.122708	0.480162	0.66255	0.0436415	0.285966	0.0344016	0.630599	0.0182309	3.81633e-05
1911	NUP133	1q42	0.00173968	0.0010164	0.587996	0.218893	0.0128828	0.206612	0.54045	0.105821	0.00688572	0.000297074	0.0234663	0.122708	0.481079	0.66255	0.0436415	0.285966	0.0344016	0.630599	0.0182309	3.81633e-05
1912	ABCB10	1q42	0.00173968	0.00135252	0.587996	0.350443	0.0221208	0.282815	0.54045	0.105821	0.00688572	0.000576977	0.0342197	0.122708	0.481079	0.66255	0.067271	0.285966	0.0344016	0.630599	0.0280752	3.81633e-05
1913	TAF5L	1q42	0.00364784	0.00238384	0.568195	0.350443	0.0075817	0.282815	0.755925	0.105821	0.00688572	0.000130503	0.0561075	0.122708	0.363982	0.66255	0.127523	0.285966	0.0226398	0.746069	0.0280752	3.81633e-05
1914	URB2	1q42	0.00364784	0.00238384	0.568195	0.350443	0.0075817	0.282815	0.755925	0.105821	0.00688572	0.000130503	0.0561075	0.122708	0.363982	0.66255	0.127523	0.285966	0.0226398	0.746069	0.0280752	3.81633e-05
1915	GALNT2	1q42	0.000921057	0.000456033	0.568195	0.0965042	0.00453574	0.303672	0.54045	0.105821	0.00688572	0.0003852	0.0786203	0.165221	0.363982	0.66255	0.134999	0.496231	0.0226398	0.533385	0.0222793	7.73869e-05
1916	PGBD5	1q42	0.00150065	0.000832886	0.568195	0.173032	0.00453574	0.303672	0.54045	0.105821	0.00688572	0.000576977	0.0786203	0.165221	0.313068	0.665459	0.179909	0.496231	0.0344016	0.533385	0.0501463	3.81633e-05
1917	COG2	1q42	0.00095265	0.000753138	0.568195	0.0555681	0.0075817	0.697214	0.369851	0.105821	0.00688572	0.0003852	0.0342197	0.122708	0.309924	0.665459	0.0932337	0.723421	0.0226398	0.533385	0.0833637	0.000103889
1918	AGT	1q42	0.00095265	0.000753138	0.279334	0.0555681	0.0075817	0.843178	0.369851	0.105821	0.00688572	5.70767e-05	0.0342197	0.165221	0.186132	0.665459	0.0932337	0.723421	0.0226398	0.533385	0.0833637	0.000103889
1919	CAPN9	1q42	0.00296848	0.00041418	0.279334	0.0555681	0.00456645	0.687048	0.245457	0.105821	0.00688572	0.0002079	0.0234663	0.230758	0.263315	0.665459	0.0932337	0.723421	0.0226398	0.533385	0.0833637	0.000103889
1920	C1orf198	1q42	0.00461457	0.000558256	0.279334	0.0555681	0.00133628	0.538102	0.245457	0.105821	0.00688572	0.0003852	0.0234663	0.230758	0.360124	0.665459	0.0932337	0.723421	0.0226398	0.637294	0.0577763	1.36485e-05
1921	TTC13	1q42	0.00461457	0.000753138	0.279334	0.109522	0.00133628	0.420594	0.245457	0.105821	0.00688572	0.0011108	0.0342197	0.165221	0.263315	0.665459	0.067271	0.723421	0.0226398	0.637294	0.0577763	4.76005e-06
1922	ARV1	1q42	0.00712288	0.00147447	0.279334	0.0555681	0.00133628	0.303672	0.245457	0.105821	0.00688572	0.0011108	0.0342197	0.165221	0.221961	0.665459	0.0999956	0.723421	0.0226398	0.637294	0.0577763	4.76005e-06
1923	FAM89A	1q42	0.00712288	0.00147447	0.279334	0.0450507	0.00133628	0.380044	0.245457	0.105821	0.00256819	0.000718855	0.0342197	0.165221	0.221961	0.665459	0.0999956	0.723421	0.0226398	0.637294	0.0577763	4.76005e-06
1924	TRIM67	1q42	0.00712288	0.000456033	0.279334	0.0450507	0.00133628	0.50065	0.245457	0.105821	0.00256819	0.0011108	0.0342197	0.165221	0.222987	0.665459	0.0783947	0.723421	0.0344016	0.637294	0.0577763	4.76005e-06
1925	C1orf131	1q42	0.00712288	0.000616163	0.279334	0.0450507	0.00133628	0.50065	0.245457	0.105821	0.00256819	0.0011108	0.0342197	0.165221	0.186132	0.665459	0.0783947	0.723421	0.0344016	0.637294	0.0577763	4.76005e-06
1926	GNPAT	1q42	0.00712288	0.000832886	0.279334	0.0450507	0.00133628	0.50065	0.245457	0.105821	0.00256819	0.000718855	0.0342197	0.165221	0.222987	0.665459	0.107329	0.723421	0.0226398	0.637294	0.0577763	4.76005e-06
1927	EXOC8	1q42	0.00562353	0.000833971	0.179882	0.0450507	0.00133628	0.50065	0.245457	0.105821	0.00256819	0.000718855	0.0342197	0.219198	0.221961	0.665459	0.107329	0.723421	0.0344016	0.637294	0.0833637	1.36485e-05
1928	SPRTN	1q42	0.00364784	0.000833971	0.179882	0.0450507	0.00133628	0.50065	0.245457	0.105821	0.00256819	0.000718855	0.0342197	0.219198	0.221961	0.665459	0.107329	0.723421	0.0344016	0.637294	0.0833637	1.36485e-05
[truncated: 17,801 more rows]
