# Supplementary material for: Chromoanagenesis Landscape in 10,000 TCGA Patients
Source: Cancers (Basel). 2021 Aug 20;13(16):4197. doi: 10.3390/cancers13164197 (PMC8392194; doi:10.3390/cancers13164197)
Supplement: Supplementary file 1 [file cancers-13-04197-s001.zip › Table S7.xlsx]

## Sheet: Table S7
Table S7 - mutation rate comparison
cancer type	mutation type	gene	non-chromoanagenesis %	chromoanagenesis %	is driver	is germline	odds ratio	pval
BLCA	miss\LOF	ALMS1	0.0421687	0.137931	FALSE	FALSE	0.235849	0.000739468
BLCA	miss\LOF	ASCC3	0.0060241	0.0640394	FALSE	FALSE	0.0885781	0.00324036
BLCA	synonymous	CDC42BPB	0	0.0492611	FALSE	FALSE	0	0.00324036
BLCA	miss\LOF	COPA	0	0.0492611	FALSE	FALSE	0	0.000677623
BLCA	missense	FGFR3	0.204819	0.0689655	TRUE	FALSE	3.47727	0.00335899
BLCA	miss\LOF	FGFR3	0.210843	0.0738916	TRUE	FALSE	3.3486	0.000739468
BLCA	miss\LOF	GIGYF2	0	0.044335	FALSE	FALSE	0	0.00341653
BLCA	missense	GOLGA1	0.0481928	0	FALSE	FALSE	inf	0.00341653
BLCA	miss\LOF	GOLGA1	0.0481928	0	FALSE	FALSE	inf	0.000677623
BLCA	miss\LOF	GYS2	0	0.0492611	FALSE	FALSE	0	0.000677623
BLCA	missense	GYS2	0	0.044335	FALSE	FALSE	0	0.00116666
BLCA	missense	HIPK3	0	0.0492611	FALSE	FALSE	0	0.000677623
BLCA	miss\LOF	JMJD1C	0.0180723	0.08867	FALSE	FALSE	0.189162	0.000719453
BLCA	missense	JMJD1C	0.0060241	0.0738916	FALSE	FALSE	0.0759596	0.00116666
BLCA	miss\LOF	KIF21A	0.0120482	0.0837438	FALSE	FALSE	0.133429	0.000677623
BLCA	missense	KIF21A	0.0060241	0.0640394	FALSE	FALSE	0.0885781	0.000240779
BLCA	missense	MCF2L2	0	0.0541872	FALSE	FALSE	0	0.000448128
BLCA	missense	MCM3AP	0	0.0541872	FALSE	FALSE	0	0.00324036
BLCA	missense	PCDHGB6	0	0.044335	FALSE	FALSE	0	0.0019252
BLCA	miss\LOF	PCDHGB6	0	0.044335	FALSE	FALSE	0	0.00413149
BLCA	synonymous	PDE3A	0	0.0541872	FALSE	FALSE	0	0.0019252
BLCA	miss\LOF	PDZD2	0.0843373	0.0147783	FALSE	FALSE	5.70175	9.62619e-06
BLCA	miss\LOF	REV1	0	0.044335	FALSE	FALSE	0	9.62619e-06
BLCA	miss\LOF	RUNX1	0	0.0492611	TRUE	FALSE	0	0.0019252
BLCA	miss\LOF	TP53	0.331325	0.586207	TRUE	TRUE	0.352726	3.53115e-05
BRCA	miss\LOF	CBFB	0.0381471	0.00819672	TRUE	FALSE	4.79887	2.21194e-05
BRCA	miss\LOF	GPATCH2	0.0190736	0	FALSE	FALSE	inf	0.00324036
BRCA	LOF	MAP3K1	0.0980926	0.042623	TRUE	FALSE	2.44295	0.00116666
BRCA	LOF	MBD6	0.0190736	0	FALSE	FALSE	inf	0.000677623
BRCA	missense	PCNXL2	0.0299728	0.00491803	FALSE	FALSE	6.25187	0.00116666
BRCA	miss\LOF	TP53	0.20436	0.342623	TRUE	TRUE	0.492807	0.00116666
BRCA	LOF	TP53	0.0572207	0.142623	TRUE	TRUE	0.364859	0.000105264
CESC	synonymous	DNAH2	0	0.0813953	FALSE	FALSE	0	0.0032046
CESC	miss\LOF	GTF3C1	0.0802139	0	FALSE	FALSE	inf	0.000739468
CESC	miss\LOF	KIAA1324	0	0.0581395	FALSE	FALSE	0	0.000636903
CESC	miss\LOF	MED25	0	0.0581395	FALSE	FALSE	0	0.00122671
CESC	synonymous	NFASC	0.0106952	0.0813953	FALSE	FALSE	0.0610039	0.000278118
CESC	synonymous	PAFAH1B1	0.00534759	0.0581395	FALSE	FALSE	0	4.8636e-05
CESC	synonymous	PCDH9	0.0106952	0.0697674	FALSE	FALSE	0.0720721	5.91454e-07
CESC	synonymous	ZNF658B	0.00534759	0.0697674	FALSE	FALSE	0	1.0847e-08
COAD	missense	ABCA13	0.168498	0.0451128	FALSE	FALSE	4.28928	0.00116666
COAD	miss\LOF	ABCA13	0.212454	0.0601504	FALSE	FALSE	4.21512	0.000697346
COAD	missense	ABCA7	0.0805861	0.0075188	FALSE	FALSE	11.5697	0.00172879
COAD	miss\LOF	ABCA7	0.0842491	0.0075188	FALSE	FALSE	12.144	0.00234755
COAD	missense	ABCC1	0.0695971	0	FALSE	FALSE	inf	0.00122928
COAD	miss\LOF	ABCC1	0.0769231	0	FALSE	FALSE	inf	2.98236e-05
COAD	missense	ABCF3	0.0549451	0	FALSE	FALSE	inf	1.678e-05
COAD	miss\LOF	ABCF3	0.0549451	0	FALSE	FALSE	inf	2.42677e-06
COAD	miss\LOF	ACACA	0.0952381	0.0150376	FALSE	FALSE	6.89474	0.000238592
COAD	miss\LOF	ACACB	0.102564	0.0150376	FALSE	FALSE	7.48571	9.80264e-05
COAD	miss\LOF	ACVR1B	0.0732601	0	FALSE	FALSE	inf	0.000247927
COAD	LOF	ACVR2A	0.0769231	0.0075188	TRUE	FALSE	11	4.77464e-05
COAD	miss\LOF	ACVR2A	0.106227	0.0225564	TRUE	FALSE	5.15027	5.16987e-07
COAD	miss\LOF	ADAMTS2	0.0989011	0.0225564	FALSE	FALSE	4.7561	5.94099e-08
COAD	missense	ADAMTS9	0.0586081	0	FALSE	FALSE	inf	6.91236e-06
COAD	miss\LOF	ADCY1	0.0805861	0.0075188	FALSE	FALSE	11.5697	2.88261e-05
COAD	miss\LOF	ADCY5	0.0769231	0.0075188	FALSE	FALSE	11	0.00122671
COAD	miss\LOF	ADGRV1	0.175824	0.0601504	FALSE	FALSE	3.33333	0.000448128
COAD	synonymous	AKAP5	0.0586081	0	FALSE	FALSE	inf	0.000857976
COAD	miss\LOF	ANK3	0.161172	0.0601504	FALSE	FALSE	3.00218	0.00156963
COAD	synonymous	AR	0.0549451	0	TRUE	TRUE	inf	0.000997393
COAD	miss\LOF	ARAP3	0.0769231	0	FALSE	FALSE	inf	0.000164444
COAD	miss\LOF	ARHGEF10	0.0622711	0	FALSE	FALSE	inf	0.000108556
COAD	missense	ARHGEF18	0.0549451	0	FALSE	FALSE	inf	0.000213349
COAD	miss\LOF	ARHGEF18	0.0549451	0	FALSE	FALSE	inf	0.000857976
COAD	missense	ARID1B	0.0732601	0.0075188	TRUE	FALSE	10.4348	0.000240779
COAD	miss\LOF	ARID1B	0.0879121	0.0075188	TRUE	FALSE	12.7229	0.000278655
COAD	missense	ASH1L	0.0952381	0.0075188	FALSE	FALSE	13.8947	4.01284e-05
COAD	miss\LOF	ASH1L	0.128205	0.0150376	FALSE	FALSE	9.63235	0.00116666
COAD	miss\LOF	ASPM	0.120879	0.0225564	FALSE	FALSE	5.95833	0.000164444
COAD	miss\LOF	ASXL1	0.0842491	0.0075188	TRUE	FALSE	12.144	4.45289e-06
COAD	missense	ATP10A	0.106227	0.0225564	FALSE	FALSE	5.15027	0.00341653
COAD	miss\LOF	ATP10A	0.120879	0.0225564	FALSE	FALSE	5.95833	0.0019252
COAD	miss\LOF	ATXN2L	0.0586081	0	FALSE	FALSE	inf	0.000274046
COAD	LOF	AXIN2	0.0659341	0	TRUE	TRUE	inf	7.33111e-06
COAD	miss\LOF	BCKDHA	0.0549451	0	FALSE	FALSE	inf	0.00208704
COAD	miss\LOF	BMPR2	0.113553	0.0225564	FALSE	FALSE	5.55096	0.00118488
COAD	missense	BRAF	0.175824	0.0526316	TRUE	FALSE	3.84	0.000240779
COAD	miss\LOF	BRAF	0.18315	0.0526316	TRUE	FALSE	4.03587	3.53115e-05
COAD	synonymous	C15orf54	0.0805861	0.0075188	FALSE	FALSE	11.5697	1.22609e-05
COAD	miss\LOF	C5orf42	0.0989011	0.0225564	FALSE	FALSE	4.7561	0.000448128
COAD	miss\LOF	CACNA1A	0.120879	0.0150376	FALSE	FALSE	9.00625	5.90081e-05
COAD	miss\LOF	CACNA1B	0.102564	0.0225564	FALSE	FALSE	4.95238	3.22156e-05
COAD	miss\LOF	CACNA1D	0.102564	0.0150376	TRUE	FALSE	7.48571	0.00110889
COAD	miss\LOF	CAMSAP2	0.0586081	0	FALSE	FALSE	inf	0.00172879
COAD	miss\LOF	CASZ1	0.0879121	0.0150376	FALSE	FALSE	6.31325	0.00324036
COAD	missense	CASZ1	0.0842491	0.0075188	FALSE	FALSE	12.144	1.22609e-05
COAD	miss\LOF	CATSPERD	0.0586081	0	FALSE	FALSE	inf	6.83388e-06
COAD	miss\LOF	CCDC168	0.179487	0.0676692	FALSE	FALSE	3.01389	2.78307e-05
COAD	synonymous	CCR5	0.0879121	0.0075188	FALSE	FALSE	12.7229	5.44199e-06
COAD	miss\LOF	CDH13	0.0549451	0	FALSE	FALSE	inf	3.53115e-05
COAD	missense	CELSR2	0.0915751	0.0150376	FALSE	FALSE	6.60282	0.000276657
COAD	miss\LOF	CELSR2	0.106227	0.0150376	FALSE	FALSE	7.78484	3.13947e-06
COAD	missense	CELSR3	0.0805861	0.0075188	FALSE	FALSE	11.5697	1.08238e-07
COAD	miss\LOF	CELSR3	0.0989011	0.0150376	FALSE	FALSE	7.18902	0.00175728
COAD	miss\LOF	CENPF	0.0769231	0.0075188	FALSE	FALSE	11	0.000238592
COAD	miss\LOF	CFAP46	0.102564	0.0225564	FALSE	FALSE	4.95238	4.88116e-05
COAD	synonymous	CH17-140K24.8	0.0879121	0.0075188	FALSE	FALSE	12.7229	2.98236e-05
COAD	missense	CHD4	0.0879121	0.0075188	TRUE	FALSE	12.7229	9.59867e-06
COAD	miss\LOF	CHD4	0.102564	0.0150376	TRUE	FALSE	7.48571	0.000677623
COAD	missense	CHD6	0.0769231	0.0075188	FALSE	FALSE	11	0.00116532
COAD	miss\LOF	CHD8	0.106227	0.0150376	FALSE	FALSE	7.78484	0.000651101
COAD	missense	CHRD	0.0586081	0	FALSE	FALSE	inf	0.000220339
COAD	miss\LOF	CHRD	0.0659341	0	FALSE	FALSE	inf	0.000375058
COAD	LOF	CIC	0.0586081	0	TRUE	FALSE	inf	8.57927e-05
COAD	miss\LOF	CIC	0.0952381	0.0075188	TRUE	FALSE	13.8947	0.00247969
COAD	miss\LOF	CIITA	0.0842491	0.0075188	TRUE	FALSE	12.144	8.57927e-05
COAD	miss\LOF	CLSTN3	0.0549451	0	FALSE	FALSE	inf	0.000105264
COAD	missense	CLUH	0.0769231	0.0075188	FALSE	FALSE	11	0.000213349
COAD	miss\LOF	CLUH	0.0842491	0.0075188	FALSE	FALSE	12.144	0.00156319
COAD	missense	CNGB1	0.0659341	0	FALSE	FALSE	inf	0.000141245
COAD	miss\LOF	CNGB1	0.0732601	0	FALSE	FALSE	inf	3.16665e-05
COAD	miss\LOF	CNNM1	0.0549451	0	FALSE	FALSE	inf	0.00324036
COAD	missense	COL12A1	0.124542	0.0300752	FALSE	FALSE	4.58787	4.22581e-06
COAD	miss\LOF	COL12A1	0.14652	0.0300752	FALSE	FALSE	5.53648	8.63534e-07
COAD	miss\LOF	COL1A1	0.0659341	0	TRUE	FALSE	inf	0.000203007
COAD	LOF	COL5A1	0.0586081	0	FALSE	FALSE	inf	0.00175728
COAD	miss\LOF	COL5A1	0.142857	0.037594	FALSE	FALSE	4.26667	0.000164444
COAD	miss\LOF	COL6A3	0.161172	0.0601504	FALSE	FALSE	3.00218	0.000636903
COAD	missense	COL6A6	0.10989	0.0150376	FALSE	FALSE	8.08642	0.000636577
COAD	miss\LOF	COL6A6	0.124542	0.0225564	FALSE	FALSE	6.16457	0.00299615
COAD	missense	COL7A1	0.10989	0.0075188	FALSE	FALSE	16.2963	2.78307e-05
COAD	miss\LOF	COL7A1	0.139194	0.0225564	FALSE	FALSE	7.00709	1.84628e-06
COAD	synonymous	CRB1	0.0769231	0.0075188	FALSE	FALSE	11	0.00405884
COAD	miss\LOF	CTNNA1	0.0659341	0	FALSE	FALSE	inf	0.00076907
COAD	miss\LOF	CTTNBP2	0.0769231	0.0075188	FALSE	FALSE	11	9.80264e-05
COAD	missense	CTTNBP2	0.0732601	0	FALSE	FALSE	inf	0.000809916
COAD	missense	CUX2	0.0879121	0.0150376	FALSE	FALSE	6.31325	0.00299615
COAD	miss\LOF	CUX2	0.106227	0.0225564	FALSE	FALSE	5.15027	0.000604955
COAD	synonymous	DCAF4L1	0.0842491	0.0075188	FALSE	FALSE	12.144	3.16665e-05
COAD	synonymous	DCHS2	0.0915751	0.0150376	FALSE	FALSE	6.60282	4.8636e-05
COAD	missense	DCST2	0.0549451	0	FALSE	FALSE	inf	0.000169335
COAD	miss\LOF	DCST2	0.0549451	0	FALSE	FALSE	inf	5.90081e-05
COAD	synonymous	DDX39B	0.0695971	0	FALSE	FALSE	inf	0.000375058
COAD	miss\LOF	DENND4B	0.0915751	0.0075188	FALSE	FALSE	13.3065	3.22156e-05
COAD	missense	DFFA	0	0.037594	FALSE	FALSE	0	0.000719453
COAD	miss\LOF	DFFA	0	0.037594	FALSE	FALSE	0	0.000138886
COAD	missense	DGKD	0.0549451	0	FALSE	FALSE	inf	0.00341653
COAD	miss\LOF	DGKD	0.0586081	0	FALSE	FALSE	inf	0.000739468
COAD	miss\LOF	DIDO1	0.102564	0.0150376	FALSE	FALSE	7.48571	0.000148308
COAD	miss\LOF	DMXL2	0.102564	0.0150376	FALSE	FALSE	7.48571	0.00116532
COAD	miss\LOF	DNAH1	0.150183	0.0225564	FALSE	FALSE	7.65805	0.00335899
COAD	missense	DNAH1	0.142857	0.0150376	FALSE	FALSE	10.9167	0.0019252
COAD	LOF	DNAH11	0.0805861	0.0075188	FALSE	FALSE	11.5697	0.00175728
COAD	missense	DNAH17	0.131868	0.037594	FALSE	FALSE	3.88861	0.00324036
COAD	missense	DNAH2	0.117216	0.0225564	FALSE	FALSE	5.7538	0.00354286
COAD	miss\LOF	DNAH2	0.139194	0.037594	FALSE	FALSE	4.13957	0.00354286
COAD	miss\LOF	DNAH3	0.139194	0.0451128	FALSE	FALSE	3.4227	0.0032046
COAD	missense	DNAH6	0.0952381	0.0075188	FALSE	FALSE	13.8947	0.000677623
COAD	miss\LOF	DNAH6	0.117216	0.0150376	FALSE	FALSE	8.6971	4.88116e-05
COAD	missense	DNAH9	0.117216	0.0150376	FALSE	FALSE	8.6971	0.00324036
COAD	miss\LOF	DNAH9	0.14652	0.0300752	FALSE	FALSE	5.53648	0.000169335
COAD	synonymous	DNHD1	0.0842491	0	FALSE	FALSE	inf	0.00116666
COAD	missense	DNHD1	0.120879	0.0300752	FALSE	FALSE	4.43438	6.48877e-05
COAD	miss\LOF	DNHD1	0.139194	0.037594	FALSE	FALSE	4.13957	0.00324036
COAD	LOF	DOCK3	0.0622711	0	FALSE	FALSE	inf	0.00158889
COAD	synonymous	DOCK4	0.0622711	0	FALSE	FALSE	inf	0.00273176
COAD	missense	DSCAML1	0.113553	0.0225564	FALSE	FALSE	5.55096	0.00116597
COAD	miss\LOF	DSCAML1	0.139194	0.0300752	FALSE	FALSE	5.21489	0.00359035
COAD	miss\LOF	DST	0.142857	0.0451128	FALSE	FALSE	3.52778	0.0019252
COAD	missense	DUOX2	0.0549451	0	FALSE	FALSE	inf	8.1537e-05
COAD	miss\LOF	DUOX2	0.0659341	0	FALSE	FALSE	inf	0.00116666
COAD	miss\LOF	DUSP27	0.0622711	0	FALSE	FALSE	inf	9.62619e-06
COAD	missense	DYNC1H1	0.106227	0.0075188	FALSE	FALSE	15.6885	1.84628e-06
COAD	miss\LOF	DYNC1H1	0.120879	0.0075188	FALSE	FALSE	18.15	0.00116532
COAD	synonymous	DYRK2	0.0952381	0.0075188	FALSE	FALSE	13.8947	0.000719453
COAD	missense	DYSF	0.0915751	0.0150376	FALSE	FALSE	6.60282	0.0033695
COAD	miss\LOF	DYSF	0.120879	0.0225564	FALSE	FALSE	5.95833	0.0032046
COAD	missense	ECE2	0.0586081	0	FALSE	FALSE	inf	0.000448128
COAD	miss\LOF	ECE2	0.0622711	0	FALSE	FALSE	inf	0.0019252
COAD	synonymous	EHMT1	0.0549451	0	FALSE	FALSE	inf	0.00116532
COAD	miss\LOF	EIF4G1	0.0622711	0	FALSE	FALSE	inf	0.00116666
COAD	miss\LOF	EP300	0.0659341	0	TRUE	FALSE	inf	4.88116e-05
COAD	missense	EP400	0.0952381	0.0150376	FALSE	FALSE	6.89474	0.000148308
COAD	miss\LOF	EPHA2	0.0659341	0	FALSE	FALSE	inf	0.00324036
COAD	miss\LOF	EPS8L1	0.0622711	0	FALSE	FALSE	inf	0.0019252
COAD	miss\LOF	ERICH3	0.0915751	0.0150376	FALSE	FALSE	6.60282	2.03755e-07
COAD	miss\LOF	EVC	0.0769231	0.0075188	FALSE	FALSE	11	0.000739468
COAD	missense	EVC2	0.0915751	0.0150376	FALSE	FALSE	6.60282	0.00040045
COAD	miss\LOF	EVC2	0.113553	0.0150376	FALSE	FALSE	8.3905	0.00155134
COAD	synonymous	FAM46C	0.0769231	0.0075188	FALSE	FALSE	11	0.000148308
COAD	missense	FAM47B	0.0659341	0	FALSE	FALSE	inf	2.46029e-06
COAD	miss\LOF	FAM47B	0.0659341	0	FALSE	FALSE	inf	8.34277e-07
COAD	miss\LOF	FASN	0.106227	0.0225564	FALSE	FALSE	5.15027	0.00175198
COAD	missense	FAT1	0.120879	0.0300752	TRUE	TRUE	4.43438	0.000739468
COAD	miss\LOF	FAT1	0.14652	0.037594	TRUE	TRUE	4.39485	0.000914442
COAD	synonymous	FAT2	0.0549451	0	FALSE	FALSE	inf	2.41715e-05
COAD	missense	FAT4	0.245421	0.105263	TRUE	FALSE	2.76456	4.50631e-05
COAD	miss\LOF	FAT4	0.271062	0.12782	TRUE	FALSE	2.53739	0.000854803
COAD	missense	FBN3	0.0989011	0.0225564	FALSE	FALSE	4.7561	0.0033695
COAD	miss\LOF	FBN3	0.117216	0.0225564	FALSE	FALSE	5.7538	0.00324036
COAD	miss\LOF	FBXW7	0.172161	0.0601504	TRUE	FALSE	3.24945	0.00324036
COAD	synonymous	FLNB	0.0549451	0	FALSE	FALSE	inf	0.00116532
COAD	missense	FLNC	0.113553	0.0300752	FALSE	FALSE	4.1312	0.00341653
COAD	miss\LOF	FLNC	0.128205	0.037594	FALSE	FALSE	3.76471	0.0032046
COAD	missense	FRAS1	0.120879	0.0150376	FALSE	FALSE	9.00625	0.00097933
COAD	miss\LOF	FRAS1	0.131868	0.0150376	FALSE	FALSE	9.94937	0.000233669
COAD	miss\LOF	FRMD4A	0.0659341	0	FALSE	FALSE	inf	5.34583e-05
COAD	missense	FRY	0.106227	0.0225564	FALSE	FALSE	5.15027	0.00076907
COAD	miss\LOF	FRY	0.131868	0.0300752	FALSE	FALSE	4.89873	0.00324036
COAD	miss\LOF	GAPVD1	0.0586081	0	FALSE	FALSE	inf	0.00116532
COAD	miss\LOF	GATA3	0.0549451	0	TRUE	FALSE	inf	4.8636e-05
COAD	missense	GCN1L1	0.0769231	0	FALSE	FALSE	inf	2.78307e-05
COAD	miss\LOF	GCN1L1	0.102564	0.0075188	FALSE	FALSE	15.0857	0.000240779
COAD	synonymous	GCNT1	0.0805861	0	FALSE	FALSE	inf	0.00076907
COAD	synonymous	GGPS1	0.0732601	0	FALSE	FALSE	inf	0.0036308
COAD	missense	GIGYF1	0.0549451	0	FALSE	FALSE	inf	0.000739468
COAD	miss\LOF	GIGYF1	0.0659341	0	FALSE	FALSE	inf	0.000278118
COAD	miss\LOF	GLB1L2	0.0549451	0	FALSE	FALSE	inf	0.00324036
COAD	synonymous	GLI3	0.0732601	0	FALSE	FALSE	inf	0.00324036
COAD	missense	GPR179	0.0732601	0.0075188	FALSE	FALSE	10.4348	0.00116666
COAD	miss\LOF	GPR179	0.0805861	0.0075188	FALSE	FALSE	11.5697	0.00116532
COAD	miss\LOF	HCN4	0.0769231	0.0075188	FALSE	FALSE	11	0.00335899
COAD	miss\LOF	HDAC5	0.0549451	0	FALSE	FALSE	inf	0.00324036
COAD	miss\LOF	HDLBP	0.0769231	0.0075188	FALSE	FALSE	11	0.00158889
COAD	miss\LOF	HECW2	0.0732601	0.0075188	FALSE	FALSE	10.4348	0.000240779
COAD	synonymous	HERC2	0.0732601	0	FALSE	FALSE	inf	0.000138886
COAD	missense	HERC2	0.120879	0.0150376	FALSE	FALSE	9.00625	0.00116666
COAD	miss\LOF	HERC2	0.142857	0.0150376	FALSE	FALSE	10.9167	0.00324036
COAD	missense	HTR1B	0.0549451	0	FALSE	FALSE	inf	0.00247969
COAD	miss\LOF	HTR1B	0.0549451	0	FALSE	FALSE	inf	0.0032046
COAD	miss\LOF	HUWE1	0.120879	0.0150376	FALSE	FALSE	9.00625	0.00040045
COAD	missense	HUWE1	0.120879	0.0075188	FALSE	FALSE	18.15	0.000148308
COAD	miss\LOF	ICE1	0.0769231	0.0075188	FALSE	FALSE	11	4.8636e-05
COAD	missense	IFT172	0.0549451	0	FALSE	FALSE	inf	9.80264e-05
COAD	miss\LOF	IFT172	0.0732601	0	FALSE	FALSE	inf	9.59867e-06
COAD	miss\LOF	IGF2R	0.120879	0.0300752	FALSE	FALSE	4.43438	0.00122928
COAD	miss\LOF	IGSF3	0.0622711	0	FALSE	FALSE	inf	0.00335899
COAD	miss\LOF	IKBKAP	0.0732601	0	FALSE	FALSE	inf	0.00122928
COAD	miss\LOF	IQCA1	0.0732601	0.0075188	FALSE	FALSE	10.4348	0.00335899
COAD	miss\LOF	ITGAL	0.0622711	0	FALSE	FALSE	inf	0.000138886
COAD	missense	ITPR3	0.102564	0.0075188	FALSE	FALSE	15.0857	0.000448128
COAD	miss\LOF	ITPR3	0.113553	0.0150376	FALSE	FALSE	8.3905	0.0019252
COAD	miss\LOF	JAG2	0.0659341	0	FALSE	FALSE	inf	0.00040045
COAD	miss\LOF	KANSL1	0.106227	0.0150376	FALSE	FALSE	7.78484	0.000857976
COAD	miss\LOF	KAT6B	0.0659341	0	TRUE	FALSE	inf	0.00299615
COAD	missense	KIAA1109	0.150183	0.0526316	FALSE	FALSE	3.18103	0.000677623
COAD	missense	KIAA1217	0.0695971	0	FALSE	FALSE	inf	0.0033695
COAD	miss\LOF	KIAA1217	0.0952381	0	FALSE	FALSE	inf	0.00324036
COAD	synonymous	KIAA1456	0.124542	0.0300752	FALSE	FALSE	4.58787	0.0019252
COAD	miss\LOF	KIAA1549	0.0952381	0.0075188	FALSE	FALSE	13.8947	0.00116532
COAD	miss\LOF	KIF13A	0.0769231	0.0075188	FALSE	FALSE	11	0.00116666
COAD	synonymous	KIF1B	0.0769231	0.0075188	FALSE	FALSE	11	0.000448128
COAD	missense	KIF21B	0.0622711	0	FALSE	FALSE	inf	0.0012341
COAD	miss\LOF	KIF21B	0.0769231	0	FALSE	FALSE	inf	0.00196369
COAD	miss\LOF	KIF26A	0.0842491	0.0075188	FALSE	FALSE	12.144	0.000677623
COAD	missense	KMT2B	0.113553	0.0300752	FALSE	FALSE	4.1312	0.000238592
COAD	miss\LOF	KMT2B	0.157509	0.0451128	FALSE	FALSE	3.95725	0.00116666
COAD	synonymous	KMT2C	0.0586081	0	TRUE	FALSE	inf	0.000238592
COAD	LOF	KMT2D	0.0989011	0.0075188	TRUE	FALSE	14.4878	0.000857976
COAD	miss\LOF	KMT2D	0.186813	0.0451128	TRUE	FALSE	4.86261	0.00175728
COAD	synonymous	LAMA1	0.0769231	0	FALSE	FALSE	inf	2.98236e-05
COAD	missense	LAMA1	0.135531	0.037594	FALSE	FALSE	4.01356	0.00116666
COAD	miss\LOF	LAMA1	0.153846	0.037594	FALSE	FALSE	4.65455	0.0019252
COAD	miss\LOF	LAMA2	0.128205	0.037594	FALSE	FALSE	3.76471	0.00116532
COAD	miss\LOF	LAMA3	0.0952381	0.0150376	FALSE	FALSE	6.89474	0.000719453
COAD	miss\LOF	LAMA5	0.113553	0.0225564	FALSE	FALSE	5.55096	0.00335899
COAD	LOF	LARP4B	0.0769231	0	FALSE	FALSE	inf	0.00037163
COAD	miss\LOF	LARP4B	0.0989011	0	FALSE	FALSE	inf	4.75303e-07
COAD	synonymous	LIAS	0.0549451	0	FALSE	FALSE	inf	8.35873e-07
COAD	missense	LMO7	0.0586081	0	FALSE	FALSE	inf	0.00203143
COAD	miss\LOF	LMO7	0.0622711	0	FALSE	FALSE	inf	0.00270359
COAD	missense	LOXHD1	0.0842491	0.0075188	FALSE	FALSE	12.144	0.000278118
COAD	miss\LOF	LOXHD1	0.0952381	0.0150376	FALSE	FALSE	6.89474	0.000233669
COAD	missense	LRFN2	0.0549451	0	FALSE	FALSE	inf	4.02109e-05
COAD	miss\LOF	LRFN2	0.0586081	0	FALSE	FALSE	inf	0.000141245
COAD	missense	LRP1	0.131868	0.0225564	FALSE	FALSE	6.58228	0.00324036
COAD	miss\LOF	LRP1	0.142857	0.0300752	FALSE	FALSE	5.375	0.0033695
COAD	missense	LRRC16A	0.0549451	0	FALSE	FALSE	inf	0.00040045
COAD	miss\LOF	LRRC16A	0.0622711	0	FALSE	FALSE	inf	0.00324036
COAD	miss\LOF	LRRCC1	0.0622711	0	FALSE	FALSE	inf	0.00341653
COAD	miss\LOF	LRRK1	0.0842491	0.0075188	FALSE	FALSE	12.144	0.00116666
COAD	synonymous	LRRN3	0.0586081	0	FALSE	FALSE	inf	0.0032046
COAD	miss\LOF	LTBP2	0.0952381	0.0075188	FALSE	FALSE	13.8947	0.000138886
COAD	miss\LOF	LYST	0.0915751	0.0150376	FALSE	FALSE	6.60282	9.59867e-06
COAD	miss\LOF	MAP1A	0.0915751	0.0150376	FALSE	FALSE	6.60282	0.00122671
COAD	miss\LOF	MAST4	0.0805861	0.0075188	FALSE	FALSE	11.5697	0.00116532
COAD	miss\LOF	MBD5	0.0695971	0	FALSE	FALSE	inf	0.000719453
COAD	LOF	MECOM	0.0549451	0	TRUE	FALSE	inf	0.00158889
COAD	miss\LOF	MEGF8	0.117216	0.0150376	FALSE	FALSE	8.6971	0.00076907
COAD	synonymous	MEIS1	0.0659341	0	FALSE	FALSE	inf	6.07373e-05
COAD	miss\LOF	MGA	0.106227	0.0225564	FALSE	FALSE	5.15027	0.00392728
COAD	miss\LOF	MKI67	0.0989011	0.0225564	FALSE	FALSE	4.7561	0.00110889
COAD	miss\LOF	MN1	0.0586081	0	TRUE	FALSE	inf	0.00175728
COAD	missense	MROH2B	0.0586081	0	FALSE	FALSE	inf	0.000448128
COAD	miss\LOF	MROH2B	0.0695971	0	FALSE	FALSE	inf	0.00392728
COAD	miss\LOF	MTOR	0.113553	0.0300752	TRUE	FALSE	4.1312	0.00420259
COAD	miss\LOF	MUC16	0.32967	0.180451	FALSE	FALSE	2.23361	0.00359035
COAD	synonymous	MUC2	0.120879	0.0150376	FALSE	FALSE	9.00625	0.000677623
COAD	missense	MUC5B	0.142857	0.0300752	FALSE	FALSE	5.375	0.0019252
COAD	miss\LOF	MUC5B	0.164835	0.037594	FALSE	FALSE	5.05263	0.000719453
COAD	miss\LOF	MUC6	0.0842491	0.0075188	FALSE	FALSE	12.144	0.00175728
COAD	LOF	MVK	0.0549451	0	FALSE	FALSE	inf	4.8636e-05
COAD	miss\LOF	MVK	0.0695971	0	FALSE	FALSE	inf	9.62619e-06
COAD	missense	MXRA5	0.102564	0.0225564	FALSE	FALSE	4.95238	0.00324036
COAD	miss\LOF	MXRA5	0.10989	0.0225564	FALSE	FALSE	5.34979	0.00324036
COAD	missense	MYH1	0.0622711	0	FALSE	FALSE	inf	0.0033695
COAD	miss\LOF	MYH1	0.0769231	0	FALSE	FALSE	inf	0.00116666
COAD	missense	MYH7B	0.0622711	0	FALSE	FALSE	inf	0.0019252
COAD	missense	MYH9	0.0952381	0.0150376	TRUE	FALSE	6.89474	0.000719453
COAD	miss\LOF	MYH9	0.117216	0.0225564	TRUE	FALSE	5.7538	4.88116e-05
COAD	synonymous	MYO15A	0.0549451	0	FALSE	FALSE	inf	0.00335899
COAD	miss\LOF	MYO18A	0.0769231	0.0075188	FALSE	FALSE	11	0.000997393
COAD	missense	MYO3A	0.0842491	0.0075188	FALSE	FALSE	12.144	0.000375058
COAD	miss\LOF	MYO3A	0.113553	0.0150376	FALSE	FALSE	8.3905	9.76635e-05
COAD	missense	MYT1L	0.0659341	0	FALSE	FALSE	inf	0.000213349
COAD	miss\LOF	MYT1L	0.0769231	0	FALSE	FALSE	inf	0.00392728
COAD	missense	NAV2	0.102564	0.0150376	FALSE	FALSE	7.48571	0.00158889
COAD	miss\LOF	NBEA	0.139194	0.0451128	FALSE	FALSE	3.4227	4.8636e-05
COAD	missense	NBEAL1	0.0586081	0	FALSE	FALSE	inf	0.00122671
COAD	missense	NCKAP5L	0.0586081	0	FALSE	FALSE	inf	0.000138886
COAD	miss\LOF	NCKAP5L	0.0695971	0	FALSE	FALSE	inf	0.00477152
COAD	synonymous	NCOR2	0.0659341	0	TRUE	FALSE	inf	0.00335899
COAD	miss\LOF	NCOR2	0.120879	0.0225564	TRUE	FALSE	5.95833	0.000438844
COAD	missense	NEB	0.161172	0.0601504	FALSE	FALSE	3.00218	6.48877e-05
COAD	synonymous	NEB	0.131868	0.0300752	FALSE	FALSE	4.89873	0.00247969
COAD	miss\LOF	NEB	0.179487	0.0601504	FALSE	FALSE	3.41797	0.0032046
COAD	miss\LOF	NHSL1	0.0549451	0	FALSE	FALSE	inf	0.0033695
COAD	miss\LOF	NLRC5	0.102564	0.0150376	FALSE	FALSE	7.48571	0.000997393
COAD	miss\LOF	NOL6	0.0879121	0.0075188	FALSE	FALSE	12.7229	0.00230865
COAD	synonymous	NPAP1	0.142857	0.037594	FALSE	FALSE	4.26667	0.00120357
COAD	miss\LOF	NYNRIN	0.0732601	0.0075188	FALSE	FALSE	10.4348	0.00341653
COAD	missense	PCDH20	0.0659341	0	FALSE	FALSE	inf	0.00392728
COAD	miss\LOF	PCDH20	0.0769231	0	FALSE	FALSE	inf	0.00341653
COAD	missense	PCDHA8	0.0842491	0	FALSE	FALSE	inf	0.00435337
COAD	miss\LOF	PCDHA8	0.0842491	0	FALSE	FALSE	inf	0.000604955
COAD	miss\LOF	PCDHGA1	0.0549451	0	FALSE	FALSE	inf	0.000164444
COAD	missense	PCLO	0.175824	0.0601504	FALSE	FALSE	3.33333	5.34583e-05
COAD	miss\LOF	PCLO	0.212454	0.075188	FALSE	FALSE	3.31814	3.22156e-05
COAD	miss\LOF	PCNT	0.0989011	0.0225564	FALSE	FALSE	4.7561	2.98236e-05
COAD	missense	PCNXL2	0.0549451	0	FALSE	FALSE	inf	1.22609e-05
COAD	miss\LOF	PCNXL2	0.0769231	0	FALSE	FALSE	inf	6.83388e-06
COAD	miss\LOF	PCNXL3	0.0659341	0	FALSE	FALSE	inf	0.00324036
COAD	miss\LOF	PDS5B	0.0659341	0	FALSE	FALSE	inf	0.00116666
COAD	synonymous	PDZD2	0.0659341	0	FALSE	FALSE	inf	0.00335899
COAD	missense	PDZD2	0.0842491	0.0075188	FALSE	FALSE	12.144	0.00122671
COAD	miss\LOF	PDZD2	0.117216	0.0225564	FALSE	FALSE	5.7538	3.5915e-05
COAD	miss\LOF	PELP1	0.0549451	0	FALSE	FALSE	inf	0.00175728
COAD	missense	PER3	0.0622711	0	FALSE	FALSE	inf	0.00122671
COAD	miss\LOF	PFKP	0.0622711	0	FALSE	FALSE	inf	0.00341653
COAD	missense	PKD1	0.0915751	0.0150376	FALSE	FALSE	6.60282	0.00341653
COAD	miss\LOF	PKD1	0.0952381	0.0150376	FALSE	FALSE	6.89474	0.00034924
COAD	miss\LOF	PLEKHA6	0.0915751	0.0150376	FALSE	FALSE	6.60282	0.00365117
COAD	missense	PLXNA1	0.0989011	0.0075188	FALSE	FALSE	14.4878	0.0020232
COAD	miss\LOF	PLXNA1	0.113553	0.0075188	FALSE	FALSE	16.9091	0.00433691
COAD	missense	PLXNB1	0.0695971	0	FALSE	FALSE	inf	0.000438844
COAD	miss\LOF	PLXNB1	0.0842491	0	FALSE	FALSE	inf	0.000857976
COAD	missense	PLXND1	0.0805861	0.0075188	FALSE	FALSE	11.5697	0.000164444
COAD	miss\LOF	PLXND1	0.10989	0.0075188	FALSE	FALSE	16.2963	3.53115e-05
COAD	miss\LOF	PNISR	0.0659341	0	FALSE	FALSE	inf	1.44871e-06
COAD	miss\LOF	POLD1	0.0879121	0.0075188	TRUE	TRUE	12.7229	0.0033695
COAD	miss\LOF	POP1	0.0549451	0	FALSE	FALSE	inf	0.000274046
COAD	synonymous	POU3F2	0.113553	0.0300752	FALSE	FALSE	4.1312	0.000274046
COAD	miss\LOF	PPP6R2	0.0695971	0	FALSE	FALSE	inf	5.90081e-05
COAD	missense	PRDM16	0.0622711	0	TRUE	FALSE	inf	0.00341653
COAD	miss\LOF	PRDM16	0.0695971	0	TRUE	FALSE	inf	0.00122671
COAD	missense	PRDM9	0.0769231	0.0075188	FALSE	FALSE	11	1.22609e-05
COAD	miss\LOF	PRDM9	0.0879121	0.0150376	FALSE	FALSE	6.31325	0.00299615
COAD	missense	PRKDC	0.0879121	0	FALSE	FALSE	inf	2.98236e-05
COAD	miss\LOF	PRKDC	0.139194	0.0150376	FALSE	FALSE	10.5915	0.00122671
COAD	miss\LOF	PTK2B	0.0586081	0	FALSE	FALSE	inf	9.76635e-05
COAD	miss\LOF	PTPN14	0.0732601	0	FALSE	FALSE	inf	0.000804802
COAD	miss\LOF	PTPN23	0.0586081	0	FALSE	FALSE	inf	0.00175198
COAD	miss\LOF	PTPRN	0.0586081	0	FALSE	FALSE	inf	0.00208704
COAD	LOF	PXDN	0.0549451	0	FALSE	FALSE	inf	1.6209e-05
COAD	miss\LOF	PXDN	0.117216	0.0300752	FALSE	FALSE	4.28216	3.13947e-06
COAD	miss\LOF	RAD51AP2	0.0732601	0.0075188	FALSE	FALSE	10.4348	5.83429e-06
COAD	synonymous	RAG1	0.113553	0.0225564	FALSE	FALSE	5.55096	2.21194e-05
COAD	missense	RAI1	0.0586081	0	FALSE	FALSE	inf	0.00156963
COAD	miss\LOF	RAI1	0.0842491	0.0075188	FALSE	FALSE	12.144	0.000636903
COAD	missense	RASGRF1	0.0549451	0	FALSE	FALSE	inf	2.98236e-05
COAD	miss\LOF	RASGRF1	0.0622711	0	FALSE	FALSE	inf	0.00122928
COAD	miss\LOF	RAVER1	0.0549451	0	FALSE	FALSE	inf	4.8636e-05
COAD	synonymous	RBM15B	0.0732601	0.0075188	FALSE	FALSE	10.4348	2.78307e-05
COAD	synonymous	RGS12	0.0549451	0	FALSE	FALSE	inf	0.00203143
COAD	miss\LOF	RIF1	0.102564	0.0075188	FALSE	FALSE	15.0857	5.44199e-06
COAD	miss\LOF	RNF213	0.131868	0.037594	TRUE	FALSE	3.88861	5.44199e-06
COAD	synonymous	ROBO3	0.0622711	0	FALSE	FALSE	inf	0.000809916
COAD	miss\LOF	ROBO3	0.0659341	0	FALSE	FALSE	inf	0.0033695
COAD	miss\LOF	SAFB2	0.0695971	0	FALSE	FALSE	inf	0.00076907
COAD	synonymous	SCN8A	0.0549451	0	FALSE	FALSE	inf	0.000164444
COAD	miss\LOF	SDK2	0.106227	0.0225564	FALSE	FALSE	5.15027	0.00116532
COAD	miss\LOF	SETD1A	0.0732601	0.0075188	FALSE	FALSE	10.4348	0.000238592
COAD	LOF	SETD1B	0.102564	0.0075188	FALSE	FALSE	15.0857	8.1537e-05
COAD	miss\LOF	SETD1B	0.153846	0.0150376	FALSE	FALSE	11.9091	0.00019861
COAD	miss\LOF	SH3BP4	0.0622711	0	FALSE	FALSE	inf	0.000840148
COAD	miss\LOF	SHANK2	0.0952381	0.0150376	FALSE	FALSE	6.89474	0.000997393
COAD	missense	SHANK2	0.0879121	0.0075188	FALSE	FALSE	12.7229	0.00112468
COAD	miss\LOF	SLC12A9	0.0586081	0	FALSE	FALSE	inf	0.00157474
COAD	synonymous	SLC18A3	0.0549451	0	FALSE	FALSE	inf	0.000417864
COAD	synonymous	SLC5A3	0.113553	0.0300752	FALSE	FALSE	4.1312	0.000857976
COAD	synonymous	SLITRK5	0.0915751	0.0150376	FALSE	FALSE	6.60282	0.000448128
COAD	miss\LOF	SMARCA4	0.0732601	0.0075188	TRUE	FALSE	10.4348	3.13947e-06
COAD	miss\LOF	SMCHD1	0.0732601	0	FALSE	FALSE	inf	3.46856e-07
COAD	miss\LOF	SMTN	0.0769231	0.0075188	FALSE	FALSE	11	0.00324036
COAD	synonymous	SOCS6	0.0952381	0.0150376	FALSE	FALSE	6.89474	0.000677623
COAD	synonymous	SOX11	0.223443	0.0977444	FALSE	FALSE	2.65602	0.00335899
COAD	synonymous	SOX4	0.117216	0.0225564	FALSE	FALSE	5.7538	0.000238592
COAD	miss\LOF	SPEG	0.10989	0.0225564	FALSE	FALSE	5.34979	0.00175728
COAD	miss\LOF	SPEN	0.106227	0.0225564	TRUE	FALSE	5.15027	0.00175728
COAD	synonymous	SPTAN1	0.0586081	0	FALSE	FALSE	inf	0.00324036
COAD	miss\LOF	SRCAP	0.120879	0.0300752	FALSE	FALSE	4.43438	0.000677623
COAD	miss\LOF	SRCIN1	0.0586081	0	FALSE	FALSE	inf	0.00156963
COAD	miss\LOF	SSPO	0.150183	0.0451128	FALSE	FALSE	3.74066	0.000174882
COAD	miss\LOF	STAT1	0.0549451	0	FALSE	FALSE	inf	4.54698e-05
COAD	miss\LOF	SVIL	0.102564	0.0225564	FALSE	FALSE	4.95238	9.07131e-06
COAD	missense	SYNE2	0.106227	0.0225564	FALSE	FALSE	5.15027	0.00341653
COAD	miss\LOF	SYNE2	0.142857	0.0451128	FALSE	FALSE	3.52778	5.90081e-05
COAD	synonymous	SYNPO2	0.0586081	0	FALSE	FALSE	inf	1.22609e-05
COAD	miss\LOF	TBC1D9B	0.0622711	0	FALSE	FALSE	inf	0.0033695
COAD	missense	TENM1	0.106227	0.0150376	FALSE	FALSE	7.78484	0.000203007
COAD	miss\LOF	TENM1	0.135531	0.0300752	FALSE	FALSE	5.05614	0.00175728
COAD	miss\LOF	TENM4	0.124542	0.037594	FALSE	FALSE	3.64184	0.00156963
COAD	miss\LOF	TEP1	0.0805861	0.0075188	FALSE	FALSE	11.5697	0.000636903
COAD	missense	TET3	0.0549451	0	FALSE	FALSE	inf	0.000278655
COAD	miss\LOF	TET3	0.0989011	0	FALSE	FALSE	inf	2.41715e-05
COAD	missense	TIAM2	0.0732601	0.0075188	FALSE	FALSE	10.4348	0.00420259
COAD	miss\LOF	TIAM2	0.0769231	0.0075188	FALSE	FALSE	11	0.00116532
COAD	miss\LOF	TICAM1	0.0549451	0	FALSE	FALSE	inf	0.00341653
COAD	missense	TMEM132E	0.0622711	0	FALSE	FALSE	inf	4.8636e-05
COAD	miss\LOF	TMEM132E	0.0622711	0	FALSE	FALSE	inf	9.59867e-06
COAD	missense	TNRC18	0.0586081	0	FALSE	FALSE	inf	0.0019252
COAD	miss\LOF	TNRC18	0.0659341	0	FALSE	FALSE	inf	0.0032046
COAD	miss\LOF	TOP2B	0.0915751	0.0075188	FALSE	FALSE	13.3065	0.00040045
COAD	miss\LOF	TP53	0.380952	0.639098	TRUE	TRUE	0.347511	0.000148308
COAD	missense	TP53	0.282051	0.511278	TRUE	TRUE	0.375525	0.00335899
COAD	missense	TRANK1	0.0622711	0	FALSE	FALSE	inf	3.13947e-06
COAD	miss\LOF	TRANK1	0.0732601	0	FALSE	FALSE	inf	1.10777e-06
COAD	miss\LOF	TRIM42	0.0622711	0	FALSE	FALSE	inf	0.000448128
COAD	missense	TRIO	0.0659341	0	FALSE	FALSE	inf	0.000677623
COAD	miss\LOF	TRIO	0.0952381	0.0075188	FALSE	FALSE	13.8947	5.90081e-05
COAD	missense	TRIP12	0.0549451	0	FALSE	FALSE	inf	1.13154e-06
COAD	miss\LOF	TRIP12	0.0915751	0	FALSE	FALSE	inf	2.35474e-08
COAD	synonymous	TRPM3	0.0586081	0	FALSE	FALSE	inf	0.00158889
COAD	missense	TRPS1	0.120879	0.0300752	FALSE	FALSE	4.43438	0.000997393
COAD	miss\LOF	TRPS1	0.135531	0.037594	FALSE	FALSE	4.01356	0.000697346
COAD	missense	TRRAP	0.117216	0.0300752	TRUE	FALSE	4.28216	0.00341653
COAD	miss\LOF	TRRAP	0.139194	0.0451128	TRUE	FALSE	3.4227	0.000677623
COAD	miss\LOF	TSHZ2	0.0879121	0.0150376	FALSE	FALSE	6.31325	0.000240779
COAD	missense	TTC28	0.0805861	0.0075188	FALSE	FALSE	11.5697	0.000448128
COAD	miss\LOF	TTC28	0.0989011	0.0075188	FALSE	FALSE	14.4878	0.000274046
COAD	LOF	TTN	0.208791	0.075188	FALSE	FALSE	3.24583	0.000164444
COAD	synonymous	TTN	0.369963	0.210526	FALSE	FALSE	2.20203	0.000164444
COAD	miss\LOF	TULP4	0.0915751	0.0150376	FALSE	FALSE	6.60282	2.21194e-05
COAD	missense	UBR4	0.0989011	0.0225564	FALSE	FALSE	4.7561	0.000190038
COAD	missense	UNC80	0.128205	0.037594	FALSE	FALSE	3.76471	0.000631116
COAD	miss\LOF	UNC80	0.14652	0.0451128	FALSE	FALSE	3.63376	0.00112468
COAD	miss\LOF	USP19	0.0549451	0	FALSE	FALSE	inf	0.000438844
COAD	miss\LOF	USP43	0.0586081	0	FALSE	FALSE	inf	5.24006e-05
COAD	miss\LOF	VPS13B	0.150183	0.0451128	FALSE	FALSE	3.74066	0.00076907
COAD	missense	VPS13B	0.139194	0.0150376	FALSE	FALSE	10.5915	0.000274046
COAD	miss\LOF	VRTN	0.0549451	0	FALSE	FALSE	inf	0.000636903
COAD	miss\LOF	WDFY3	0.0952381	0.0075188	FALSE	FALSE	13.8947	0.000636903
COAD	miss\LOF	WDFY4	0.117216	0.0225564	FALSE	FALSE	5.7538	0.00116772
COAD	synonymous	WDR33	0.0622711	0	FALSE	FALSE	inf	2.75423e-05
COAD	miss\LOF	WDR49	0.0549451	0	FALSE	FALSE	inf	3.73422e-06
COAD	missense	WDR7	0.0549451	0	FALSE	FALSE	inf	0.00341653
COAD	miss\LOF	WNK2	0.0805861	0.0075188	FALSE	FALSE	11.5697	0.00359035
COAD	missense	WWC3	0.0842491	0.0075188	FALSE	FALSE	12.144	0.000677623
COAD	miss\LOF	WWC3	0.0842491	0.0075188	FALSE	FALSE	12.144	0.00335899
COAD	miss\LOF	XPR1	0.0549451	0	FALSE	FALSE	inf	0.000604955
COAD	LOF	XYLT2	0.0769231	0.0075188	FALSE	FALSE	11	0.000804802
COAD	miss\LOF	XYLT2	0.0989011	0.0075188	FALSE	FALSE	14.4878	0.00175198
COAD	synonymous	ZBTB18	0.0879121	0.0075188	FALSE	FALSE	12.7229	0.00324036
COAD	miss\LOF	ZBTB20	0.0989011	0.0225564	FALSE	FALSE	4.7561	0.00405884
COAD	missense	ZBTB46	0.0549451	0	FALSE	FALSE	inf	0.0019252
COAD	miss\LOF	ZBTB46	0.0586081	0	FALSE	FALSE	inf	0.00324036
COAD	missense	ZFHX3	0.142857	0.0300752	TRUE	FALSE	5.375	0.00324036
COAD	miss\LOF	ZFHX3	0.172161	0.0300752	TRUE	FALSE	6.70686	0.000240779
COAD	missense	ZFYVE26	0.0732601	0.0075188	FALSE	FALSE	10.4348	0.000240779
COAD	miss\LOF	ZFYVE26	0.0879121	0.0075188	FALSE	FALSE	12.7229	0.000238592
COAD	miss\LOF	ZMYM3	0.0586081	0	FALSE	FALSE	inf	0.00324036
COAD	synonymous	ZNF407	0.0695971	0	FALSE	FALSE	inf	0.00341653
COAD	LOF	ZNF469	0.0622711	0	FALSE	FALSE	inf	0.00358172
COAD	miss\LOF	ZNF469	0.120879	0.0225564	FALSE	FALSE	5.95833	0.0019252
COAD	miss\LOF	ZNF518A	0.0622711	0	FALSE	FALSE	inf	0.000240779
COAD	missense	ZNF536	0.117216	0.0150376	FALSE	FALSE	8.6971	0.0033695
COAD	miss\LOF	ZNF536	0.131868	0.0150376	FALSE	FALSE	9.94937	0.000739468
COAD	miss\LOF	ZNF540	0.0622711	0	FALSE	FALSE	inf	0.00116532
COAD	miss\LOF	ZNF862	0.0695971	0	FALSE	FALSE	inf	0.00040045
COAD	miss\LOF	ZNFX1	0.0732601	0.0075188	FALSE	FALSE	10.4348	4.8636e-05
COAD	miss\LOF	ZSWIM8	0.0622711	0	FALSE	FALSE	inf	2.21194e-05
COAD	miss\LOF	ZZEF1	0.0879121	0.0150376	FALSE	FALSE	6.31325	0.00116666
ESCA	missense	CDKN2A	0.0806452	0	TRUE	TRUE	inf	0.00122671
ESCA	synonymous	DOCK8	0.0806452	0	FALSE	FALSE	inf	0.000857976
ESCA	synonymous	GRID1	0.0967742	0	FALSE	FALSE	inf	0.000274046
ESCA	synonymous	RAB14	0.0806452	0	FALSE	FALSE	inf	6.07373e-05
ESCA	miss\LOF	SYNJ1	0.0967742	0	FALSE	FALSE	inf	2.0703e-05
GBM	miss\LOF	TLL2	0.00411523	0.0444444	FALSE	FALSE	0.088843	0.00175198
HNSC	missense	CASP8	0.0825397	0	TRUE	FALSE	inf	0.00324036
HNSC	miss\LOF	CASP8	0.142857	0.0194805	TRUE	FALSE	8.38889	2.21194e-05
HNSC	miss\LOF	COL11A1	0.0571429	0.142857	FALSE	FALSE	0.363636	0.000193269
HNSC	synonymous	DMD	0.00952381	0.0714286	FALSE	FALSE	0.125	2.80594e-07
HNSC	miss\LOF	HRAS	0.0761905	0.012987	TRUE	TRUE	6.26804	0.00433691
HNSC	missense	KCNQ3	0.00634921	0.0519481	FALSE	FALSE	0.116613	0.000164444
HNSC	miss\LOF	KCNQ3	0.00634921	0.0519481	FALSE	FALSE	0.116613	0.00122928
HNSC	miss\LOF	LAMA2	0.047619	0.123377	FALSE	FALSE	0.355263	0.000278118
HNSC	synonymous	NCAM2	0	0.0454545	FALSE	FALSE	0	0.000169335
HNSC	missense	PRKD1	0.0031746	0.0584416	FALSE	FALSE	0.0513093	0.000238592
HNSC	miss\LOF	PRKD1	0.00634921	0.0584416	FALSE	FALSE	0.102946	2.98236e-05
HNSC	missense	RNF40	0	0.038961	FALSE	FALSE	0	0.000719453
HNSC	miss\LOF	RNF40	0	0.038961	FALSE	FALSE	0	0.00392728
HNSC	synonymous	SLC25A51P1	0.00952381	0.0584416	FALSE	FALSE	0.154915	0.00359035
HNSC	miss\LOF	TP53	0.634921	0.766234	TRUE	TRUE	0.530582	0.0033695
KIRC	missense	CEP152	0	0.046875	FALSE	FALSE	0	0.000102608
KIRC	miss\LOF	CEP152	0	0.046875	FALSE	FALSE	0	0.000213349
KIRC	missense	FAM71B	0	0.046875	FALSE	FALSE	0	0.00122671
KIRC	miss\LOF	FAM71B	0	0.046875	FALSE	FALSE	0	0.000448128
KIRC	miss\LOF	GUSB	0	0.046875	FALSE	FALSE	0	0.00405884
KIRC	miss\LOF	LIPE	0.00240964	0.0625	FALSE	FALSE	0.0362319	0.000719453
KIRC	missense	SLIT1	0	0.046875	FALSE	FALSE	0	0.000238592
KIRC	miss\LOF	SLIT1	0	0.046875	FALSE	FALSE	0	0.00359035
LGG	miss\LOF	ATRX	0.270777	0.529915	TRUE	FALSE	0.3294	0.00359035
LGG	LOF	ATRX	0.225201	0.470085	TRUE	FALSE	0.32765	0.00116532
LGG	LOF	CIC	0.126005	0	TRUE	FALSE	inf	0.00158889
LGG	missense	CIC	0.13941	0	TRUE	FALSE	inf	0.00040045
LGG	miss\LOF	CIC	0.252011	0	TRUE	FALSE	inf	0.00324036
LGG	LOF	FUBP1	0.10992	0.00854701	TRUE	FALSE	14.3253	0.00405884
LGG	miss\LOF	FUBP1	0.10992	0.00854701	TRUE	FALSE	14.3253	0.000636903
LGG	missense	NEU2	0	0.034188	FALSE	FALSE	0	0.000240779
LGG	missense	THSD7B	0	0.042735	FALSE	FALSE	0	4.88116e-05
LGG	miss\LOF	THSD7B	0.00268097	0.042735	FALSE	FALSE	0.0602151	0.000240779
LGG	miss\LOF	TP53	0.367292	0.735043	TRUE	TRUE	0.209253	0.0032046
LGG	missense	TP53	0.321716	0.606838	TRUE	TRUE	0.307298	0.00122671
LIHC	missense	B4GALNT3	0	0.0512821	FALSE	FALSE	0	0.00116532
LIHC	miss\LOF	CPAMD8	0.00497512	0.0598291	FALSE	FALSE	0.0785714	0.00335899
LIHC	synonymous	DPCR1	0	0.0512821	FALSE	FALSE	0	0.000278118
LIHC	miss\LOF	EYS	0.0248756	0.111111	FALSE	FALSE	0.204082	2.21194e-05
LIHC	miss\LOF	FANCM	0.00497512	0.0854701	FALSE	FALSE	0.0535	0.00116532
LIHC	missense	FANCM	0.00497512	0.0683761	FALSE	FALSE	0.068125	0.000719453
LIHC	synonymous	SIGLEC1	0.00497512	0.0598291	FALSE	FALSE	0.0785714	0.000201935
LIHC	synonymous	ZNF536	0.00497512	0.0598291	FALSE	FALSE	0.0785714	0.000201935
LUAD	miss\LOF	ACTN2	0.029703	0.107011	FALSE	FALSE	0.255454	8.1537e-05
LUAD	missense	ACTN2	0.029703	0.103321	FALSE	FALSE	0.265671	0.00358172
LUAD	miss\LOF	ADAMTS19	0.0148515	0.0774908	FALSE	FALSE	0.179469	0.00359035
LUAD	missense	ADAMTS19	0.00990099	0.0701107	FALSE	FALSE	0.132632	0.00335899
LUAD	missense	ANO3	0.0049505	0.0590406	FALSE	FALSE	0.079291	0.000138886
LUAD	miss\LOF	APOB	0.113861	0.221402	FALSE	FALSE	0.451862	3.5915e-05
LUAD	missense	APOB	0.10396	0.210332	FALSE	FALSE	0.435592	0.00341653
LUAD	miss\LOF	ATP8B3	0	0.0479705	FALSE	FALSE	0	0.000274046
LUAD	miss\LOF	BHLHB9	0	0.0442804	FALSE	FALSE	0	0.00324036
LUAD	missense	BHLHB9	0	0.0405904	FALSE	FALSE	0	0.000719453
LUAD	missense	CCER1	0	0.0553506	FALSE	FALSE	0	0.00324036
LUAD	miss\LOF	CCER1	0.0049505	0.0590406	FALSE	FALSE	0.079291	0.00341653
LUAD	missense	CDH18	0.039604	0.114391	FALSE	FALSE	0.319255	0.0019252
LUAD	missense	CHD6	0.0148515	0.0738007	FALSE	FALSE	0.189196	0.00324036
LUAD	LOF	CSMD3	0.049505	0.147601	FALSE	FALSE	0.300781	0.000719453
LUAD	synonymous	CSMD3	0.0643564	0.151292	FALSE	FALSE	0.385856	0.00324036
LUAD	miss\LOF	DMD	0.0891089	0.188192	FALSE	FALSE	0.421995	0.00324036
LUAD	synonymous	DST	0.0742574	0.166052	FALSE	FALSE	0.402852	0.00116666
LUAD	missense	FAM135B	0.0693069	0.169742	FALSE	FALSE	0.364246	0.000148308
LUAD	miss\LOF	FAM135B	0.0891089	0.180812	FALSE	FALSE	0.443212	2.78307e-05
LUAD	missense	FAT2	0.029703	0.095941	FALSE	FALSE	0.288462	0.00116666
LUAD	miss\LOF	GRIA4	0.00990099	0.0627306	FALSE	FALSE	0.149412	0.000677623
LUAD	missense	GRIA4	0.0049505	0.0553506	FALSE	FALSE	0.0849088	0.000677623
LUAD	missense	INSRR	0.0247525	0.0885609	FALSE	FALSE	0.26121	0.000238592
LUAD	miss\LOF	IQUB	0	0.0405904	FALSE	FALSE	0	0.0011503
LUAD	miss\LOF	ITGA4	0.019802	0.0885609	FALSE	FALSE	0.207912	0.000164444
LUAD	missense	ITGA4	0.0148515	0.0811808	FALSE	FALSE	0.170626	0.00323849
LUAD	miss\LOF	KCNB2	0.0247525	0.107011	FALSE	FALSE	0.211798	0.000732464
LUAD	missense	KCNB2	0.0247525	0.103321	FALSE	FALSE	0.220268	0.000677623
LUAD	miss\LOF	KNTC1	0	0.0590406	FALSE	FALSE	0	0.000240779
LUAD	missense	KNTC1	0	0.0553506	FALSE	FALSE	0	2.29269e-05
LUAD	miss\LOF	LRFN2	0.0148515	0.0701107	FALSE	FALSE	0.199947	0.000857976
LUAD	missense	LRP1B	0.207921	0.346863	TRUE	FALSE	0.494282	0.00040045
LUAD	miss\LOF	LRP1B	0.242574	0.369004	TRUE	FALSE	0.547647	0.000854803
LUAD	synonymous	MYO18B	0.00990099	0.0701107	FALSE	FALSE	0.132632	0.00076907
LUAD	miss\LOF	NAV3	0.133663	0.243542	FALSE	FALSE	0.479221	1.83037e-05
LUAD	miss\LOF	OR10X1	0.00990099	0.0664207	FALSE	FALSE	0.140556	0.000851165
LUAD	miss\LOF	OR56A4	0.00990099	0.0627306	FALSE	FALSE	0.149412	8.34277e-07
LUAD	miss\LOF	OR8K1	0.0049505	0.0553506	FALSE	FALSE	0.0849088	2.68241e-07
LUAD	missense	OR8K1	0.0049505	0.0516605	FALSE	FALSE	0.0913291	2.97822e-08
LUAD	missense	PEG3	0.0693069	0.158672	FALSE	FALSE	0.394854	0.00026763
LUAD	synonymous	RIMS2	0.0247525	0.099631	FALSE	FALSE	0.229366	0.00155321
LUAD	synonymous	RYR2	0.0990099	0.199262	FALSE	FALSE	0.441595	0.00358172
LUAD	miss\LOF	SALL1	0.0346535	0.107011	FALSE	FALSE	0.299558	0.00324036
LUAD	miss\LOF	ST6GAL2	0.00990099	0.118081	FALSE	FALSE	0.0746875	0.0026572
LUAD	missense	ST6GAL2	0.00990099	0.114391	FALSE	FALSE	0.0774194	9.07798e-08
LUAD	miss\LOF	SULT1E1	0	0.0442804	FALSE	FALSE	0	9.59557e-09
LUAD	missense	SYNRG	0	0.0405904	FALSE	FALSE	0	0.00116666
LUAD	miss\LOF	TP53	0.366337	0.590406	TRUE	TRUE	0.401074	0.00116532
LUAD	missense	TP53	0.222772	0.354244	TRUE	TRUE	0.522492	0.000739468
LUAD	missense	TRIM51	0.0148515	0.0738007	FALSE	FALSE	0.189196	0.00116666
LUAD	miss\LOF	TTN	0.366337	0.516605	FALSE	FALSE	0.54096	0.00116532
LUAD	missense	TTN	0.351485	0.490775	FALSE	FALSE	0.56236	0.00324036
LUAD	miss\LOF	UGT2B15	0	0.0442804	FALSE	FALSE	0	0.00116532
LUAD	missense	UGT2B15	0	0.0405904	FALSE	FALSE	0	0.000148308
LUAD	synonymous	XIRP2	0.0643564	0.162362	FALSE	FALSE	0.354858	4.8636e-05
LUAD	miss\LOF	ZFC3H1	0.0049505	0.0590406	FALSE	FALSE	0.079291	9.62619e-06
LUAD	missense	ZFC3H1	0	0.0479705	FALSE	FALSE	0	0.0019252
LUSC	missense	ADAMTS16	0.0353982	0.104545	FALSE	FALSE	0.31432	0.00324036
LUSC	miss\LOF	ANO8	0	0.0363636	FALSE	FALSE	0	0.0019252
LUSC	missense	ARMCX2	0.039823	0	FALSE	FALSE	inf	0.000719453
LUSC	miss\LOF	ARMCX2	0.039823	0	FALSE	FALSE	inf	0.0033695
LUSC	missense	BRAF	0.00442478	0.05	TRUE	FALSE	0.0844444	9.71773e-05
LUSC	miss\LOF	CACNA1B	0.0132743	0.0727273	FALSE	FALSE	0.171525	0.00358172
LUSC	miss\LOF	CDHR3	0	0.0454545	FALSE	FALSE	0	5.91454e-07
LUSC	missense	CDHR3	0	0.0363636	FALSE	FALSE	0	8.63534e-07
LUSC	miss\LOF	CNGA4	0.00442478	0.0545455	FALSE	FALSE	0.077037	0.000677623
LUSC	missense	CNGA4	0	0.05	FALSE	FALSE	0	0.00335899
LUSC	miss\LOF	CNTNAP5	0.10177	0.204545	FALSE	FALSE	0.440613	0.00040045
LUSC	miss\LOF	CSF1R	0	0.0409091	FALSE	FALSE	0	1.22609e-05
LUSC	miss\LOF	ERBB4	0.0442478	0.127273	TRUE	TRUE	0.329218	6.83388e-06
LUSC	synonymous	ESRRG	0	0.0454545	FALSE	FALSE	0	0.000604955
LUSC	miss\LOF	FAM160A2	0	0.0409091	FALSE	FALSE	0	0.000164444
LUSC	missense	FAM160A2	0	0.0363636	FALSE	FALSE	0	0.000438844
LUSC	miss\LOF	FAM21A	0.00442478	0.05	FALSE	FALSE	0.0844444	0.00122928
LUSC	missense	FAT3	0.0884956	0.195455	FALSE	FALSE	0.399639	4.02109e-05
LUSC	miss\LOF	GPATCH2	0.00442478	0.05	FALSE	FALSE	0.0844444	8.7923e-06
LUSC	missense	KCNJ2	0	0.0363636	FALSE	FALSE	0	0.00359035
LUSC	miss\LOF	KCNJ2	0	0.0363636	FALSE	FALSE	0	0.00324036
LUSC	miss\LOF	KIR3DX1	0.0530973	0.00454545	FALSE	FALSE	12.2804	0.0032046
LUSC	miss\LOF	KIZ	0	0.0363636	FALSE	FALSE	0	0.00122671
LUSC	missense	NLRP1	0	0.0363636	FALSE	FALSE	0	0.00324036
LUSC	miss\LOF	NLRP1	0	0.0363636	FALSE	FALSE	0	0.000739468
LUSC	missense	NLRP3	0.0309735	0.1	FALSE	FALSE	0.287671	0.000448128
LUSC	missense	OR13F1	0	0.0363636	FALSE	FALSE	0	0.00116532
LUSC	miss\LOF	OR13F1	0	0.0363636	FALSE	FALSE	0	0.000169335
LUSC	missense	OR2G2	0.0132743	0.0727273	FALSE	FALSE	0.171525	1.6209e-05
LUSC	missense	OR6C65	0	0.0363636	FALSE	FALSE	0	0.0020232
LUSC	miss\LOF	OR6C65	0	0.0363636	FALSE	FALSE	0	0.000240779
LUSC	missense	PNPLA6	0	0.0409091	FALSE	FALSE	0	1.03678e-06
LUSC	miss\LOF	PNPLA6	0	0.0409091	FALSE	FALSE	0	1.42235e-06
LUSC	missense	POU6F2	0.00442478	0.05	FALSE	FALSE	0.0844444	6.29487e-06
LUSC	miss\LOF	PRAMEF1	0	0.0363636	FALSE	FALSE	0	0.0049159
LUSC	synonymous	PTCHD3	0	0.0363636	FALSE	FALSE	0	0.000604955
LUSC	miss\LOF	RAG1	0.00884956	0.0590909	FALSE	FALSE	0.14217	9.62619e-06
LUSC	missense	SNTG2	0.00442478	0.0590909	FALSE	FALSE	0.0707692	0.000116188
LUSC	miss\LOF	SNTG2	0.00442478	0.0590909	FALSE	FALSE	0.0707692	7.85603e-07
LUSC	missense	SYNJ2	0	0.0409091	FALSE	FALSE	0	0.0019252
LUSC	miss\LOF	SYNJ2	0	0.0409091	FALSE	FALSE	0	0.0019252
LUSC	missense	TLL1	0.00442478	0.0545455	FALSE	FALSE	0.077037	0.000739468
LUSC	missense	TTN	0.60177	0.768182	FALSE	FALSE	0.456016	0.000274046
LUSC	miss\LOF	TTN	0.632743	0.786364	FALSE	FALSE	0.468069	0.00116666
LUSC	synonymous	TTN	0.389381	0.527273	FALSE	FALSE	0.576686	0.000278118
OV	miss\LOF	CES3	0.0306122	0	FALSE	FALSE	inf	4.88116e-05
OV	missense	DMD	0.0459184	0.00619195	FALSE	FALSE	7.7246	0.000240779
OV	miss\LOF	DMD	0.0663265	0.00928793	FALSE	FALSE	7.57741	0.0032046
OV	missense	HMCN1	0.102041	0.0247678	FALSE	FALSE	4.47443	0.000719453
OV	miss\LOF	HMCN1	0.112245	0.0340557	FALSE	FALSE	3.58621	2.98236e-05
OV	miss\LOF	LAIR1	0.0306122	0	FALSE	FALSE	inf	0.000417864
OV	missense	LRRK2	0.00510204	0.0371517	FALSE	FALSE	0	0.00358172
OV	miss\LOF	NYNRIN	0.0306122	0	FALSE	FALSE	inf	0.0019252
OV	missense	PLEKHG1	0.00510204	0.0371517	FALSE	FALSE	0	0.000148308
OV	miss\LOF	RIMBP2	0.0459184	0.00309598	FALSE	FALSE	15.4973	0.00358172
OV	missense	SLC45A4	0.0306122	0	FALSE	FALSE	inf	0.00122671
OV	miss\LOF	SLC45A4	0.0306122	0	FALSE	FALSE	inf	0.000138886
OV	missense	TUBGCP6	0.0306122	0	FALSE	FALSE	inf	6.07373e-05
OV	missense	ZZEF1	0.0357143	0	FALSE	FALSE	inf	0.00116532
PAAD	missense	KRAS	0.686441	0.885246	TRUE	FALSE	0.283784	0.000238592
PAAD	miss\LOF	KRAS	0.686441	0.885246	TRUE	FALSE	0.283784	0.00324036
PAAD	miss\LOF	TP53	0.474576	0.885246	TRUE	TRUE	0.117085	0.00175198
PAAD	missense	TP53	0.279661	0.606557	TRUE	TRUE	0.251828	0.00116666
PRAD	miss\LOF	TP53	0.0735294	0.179487	TRUE	TRUE	0.362812	0.00116532
PRAD	LOF	TP53	0.0183824	0.0769231	TRUE	TRUE	0.224719	0.0019252
SARC	miss\LOF	ATRX	0.0163934	0.206452	TRUE	FALSE	0.0640625	0.00358172
SARC	LOF	ATRX	0.0163934	0.180645	TRUE	FALSE	0.0755952	0.00341653
SKCM	missense	A2M	0.0276498	0.0947867	FALSE	FALSE	0.271564	0.00175728
SKCM	missense	ADCY9	0	0.042654	FALSE	FALSE	0	0.000233544
SKCM	missense	ARMC9	0.0414747	0	FALSE	FALSE	inf	0.000298512
SKCM	miss\LOF	ARMC9	0.0414747	0	FALSE	FALSE	inf	5.44199e-06
SKCM	synonymous	BTNL8	0.101382	0.028436	FALSE	FALSE	3.8547	7.34413e-06
SKCM	synonymous	CCHCR1	0	0.0379147	FALSE	FALSE	0	0.000726469
SKCM	synonymous	CD207	0.0460829	0	FALSE	FALSE	inf	0.00341653
SKCM	synonymous	CPNE5	0.0552995	0	FALSE	FALSE	inf	0.000883826
SKCM	missense	DPYSL3	0.0414747	0	FALSE	FALSE	inf	2.78307e-05
SKCM	synonymous	DRD3	0	0.0379147	FALSE	FALSE	0	8.19803e-07
SKCM	synonymous	FAT1	0.101382	0.028436	TRUE	TRUE	3.8547	8.97181e-08
SKCM	synonymous	GABRG3	0.0599078	0.00473934	FALSE	FALSE	13.3824	0.00324036
SKCM	synonymous	GPX5	0.0552995	0.00473934	FALSE	FALSE	12.2927	0.00324036
SKCM	synonymous	GRIA1	0.129032	0.0379147	FALSE	FALSE	3.75926	0.00116666
SKCM	missense	GRIK4	0.078341	0.00947867	FALSE	FALSE	8.8825	0.000857976
SKCM	miss\LOF	GRIK4	0.0921659	0.014218	FALSE	FALSE	7.03892	0.00359035
SKCM	miss\LOF	HELZ2	0.0967742	0.028436	FALSE	FALSE	3.66071	0.0032046
SKCM	missense	HELZ2	0.0921659	0.0236967	FALSE	FALSE	4.18274	0.000719453
SKCM	synonymous	ING3	0.0691244	0.00947867	FALSE	FALSE	7.7599	0.000238592
SKCM	synonymous	LETM1	0.0552995	0.00473934	FALSE	FALSE	12.2927	0.00116666
SKCM	miss\LOF	MECOM	0.235023	0.123223	TRUE	FALSE	2.18605	9.71773e-05
SKCM	missense	MECOM	0.230415	0.118483	TRUE	FALSE	2.22754	0.00358172
SKCM	miss\LOF	MUC16	0.737327	0.587678	FALSE	FALSE	1.98545	0.00335899
SKCM	missense	MUC16	0.737327	0.57346	FALSE	FALSE	2.06467	0.000604955
SKCM	missense	NUP205	0.00460829	0.0663507	FALSE	FALSE	0.0651455	5.74418e-07
SKCM	miss\LOF	NUP205	0.00921659	0.0663507	FALSE	FALSE	0.130897	9.83768e-05
SKCM	synonymous	OR13C5	0.0737327	0.014218	FALSE	FALSE	5.51907	0.00358172
SKCM	synonymous	OR52K1	0.0552995	0.00473934	FALSE	FALSE	12.2927	0.00116666
SKCM	missense	OR8G1	0.00460829	0.0521327	FALSE	FALSE	0.0841751	0.00158889
SKCM	miss\LOF	OR8G1	0.00460829	0.0521327	FALSE	FALSE	0.0841751	0.000299873
SKCM	miss\LOF	OTC	0.0506912	0	FALSE	FALSE	inf	1.06171e-05
SKCM	missense	PIKFYVE	0.078341	0.014218	FALSE	FALSE	5.89333	0.00335899
SKCM	synonymous	RASSF6	0.0414747	0	FALSE	FALSE	inf	5.24006e-05
SKCM	miss\LOF	SIGLEC7	0.0368664	0.109005	FALSE	FALSE	0.312877	6.79745e-06
SKCM	missense	TMEM175	0.0460829	0	FALSE	FALSE	inf	0.00324036
SKCM	miss\LOF	TMEM175	0.0506912	0	FALSE	FALSE	inf	0.00175198
SKCM	miss\LOF	USH2A	0.368664	0.227488	FALSE	FALSE	1.98297	0.0032046
SKCM	missense	USH2A	0.354839	0.21327	FALSE	FALSE	2.02889	2.78307e-05
SKCM	miss\LOF	USP33	0.00460829	0.056872	FALSE	FALSE	0.0767747	1.84628e-06
SKCM	missense	ZNF420	0	0.042654	FALSE	FALSE	0	0.00122671
SKCM	missense	ZNF79	0	0.042654	FALSE	FALSE	0	0.0033695
SKCM	miss\LOF	ZNF79	0	0.042654	FALSE	FALSE	0	0.000164444
STAD	missense	ABCA12	0.119403	0.0408163	FALSE	FALSE	3.64165	3.9834e-06
STAD	missense	ABCA2	0.104478	0.0102041	FALSE	FALSE	22.6333	0.00341653
STAD	miss\LOF	ABCA2	0.119403	0.0153061	FALSE	FALSE	8.72316	0.00116532
STAD	synonymous	ABCA3	0.0547264	0.00510204	FALSE	FALSE	inf	1.10255e-05
STAD	miss\LOF	ABCA4	0.0845771	0.0102041	FALSE	FALSE	17.9239	0.000417864
STAD	missense	ABCA4	0.079602	0.0102041	FALSE	FALSE	16.7784	0.00116666
STAD	synonymous	ABCA4	0.0547264	0.00510204	FALSE	FALSE	inf	0.00176243
STAD	miss\LOF	ABCB6	0.0497512	0.00510204	FALSE	FALSE	inf	0.000274046
STAD	miss\LOF	ABCC12	0.079602	0.0102041	FALSE	FALSE	16.7784	0.000375058
STAD	missense	ABCC12	0.0646766	0.0102041	FALSE	FALSE	13.4149	0.00324036
STAD	miss\LOF	ABCC3	0.0646766	0.00510204	FALSE	FALSE	inf	0.00158889
STAD	missense	ABCC3	0.0497512	0.00510204	FALSE	FALSE	inf	0.00076907
STAD	miss\LOF	ABCC4	0.0945274	0.0204082	FALSE	FALSE	6.68132	0.00116666
STAD	missense	ABCC4	0.0597015	0.0102041	FALSE	FALSE	12.3175	0.00116666
STAD	miss\LOF	ABCC6	0.0696517	0.0102041	FALSE	FALSE	14.5241	0.00341653
STAD	missense	ABCC6	0.0597015	0.0102041	FALSE	FALSE	12.3175	0.00324036
STAD	miss\LOF	ABCF3	0.0497512	0.00510204	FALSE	FALSE	inf	0.00341653
STAD	miss\LOF	ABL1	0.0447761	0.00510204	TRUE	FALSE	inf	0.0032046
STAD	synonymous	ACACB	0.0497512	0	FALSE	FALSE	inf	0.000274046
STAD	miss\LOF	ACAD10	0.0547264	0	FALSE	FALSE	inf	2.0703e-05
STAD	miss\LOF	ACIN1	0.079602	0.0153061	FALSE	FALSE	5.56396	0.000719453
STAD	missense	ACSS1	0.0547264	0.00510204	FALSE	FALSE	inf	0.000719453
STAD	miss\LOF	ACSS1	0.0597015	0.0102041	FALSE	FALSE	12.3175	0.00122671
STAD	miss\LOF	ACTN4	0.0547264	0.00510204	FALSE	FALSE	inf	0.0033695
STAD	missense	ACTN4	0.0497512	0.00510204	FALSE	FALSE	inf	0.00122671
STAD	miss\LOF	ACVR2A	0.18408	0.0306122	TRUE	FALSE	7.14431	0.000274046
STAD	LOF	ACVR2A	0.169154	0.0255102	TRUE	FALSE	7.77725	0.00116666
STAD	miss\LOF	ADAM28	0.0497512	0.00510204	FALSE	FALSE	inf	0.0033695
STAD	LOF	ADAM30	0.0447761	0.00510204	FALSE	FALSE	inf	0.000148308
STAD	miss\LOF	ADAM7	0.0497512	0.00510204	FALSE	FALSE	inf	0.000448128
STAD	missense	ADAMTS13	0.0746269	0.00510204	FALSE	FALSE	inf	0.000278118
STAD	miss\LOF	ADAMTS13	0.079602	0.0102041	FALSE	FALSE	16.7784	0.00122928
STAD	miss\LOF	ADAMTS6	0.0497512	0.00510204	FALSE	FALSE	inf	0.000169335
STAD	miss\LOF	ADAMTS9	0.0995025	0.0204082	FALSE	FALSE	7.07182	6.07373e-05
STAD	missense	ADAMTS9	0.079602	0.0204082	FALSE	FALSE	5.53514	0.00324036
STAD	synonymous	ADAMTSL1	0.0547264	0.00510204	FALSE	FALSE	inf	0.00175728
STAD	miss\LOF	ADAR	0.0597015	0.0102041	FALSE	FALSE	12.3175	9.80264e-05
STAD	missense	ADCY1	0.0746269	0.00510204	FALSE	FALSE	inf	2.0703e-05
STAD	miss\LOF	ADCY1	0.0746269	0.0102041	FALSE	FALSE	14.6022	0.00341653
STAD	synonymous	ADCY1	0.0497512	0	FALSE	FALSE	inf	0.00341653
STAD	miss\LOF	ADCY6	0.0696517	0.0102041	FALSE	FALSE	14.5241	0.00116666
STAD	missense	ADCY8	0.124378	0.0255102	FALSE	FALSE	5.42614	0.00040045
STAD	miss\LOF	ADCY8	0.129353	0.0357143	FALSE	FALSE	4.01143	0.0019252
STAD	miss\LOF	ADCY9	0.0597015	0.00510204	FALSE	FALSE	inf	0.00359035
STAD	missense	ADCY9	0.0547264	0.00510204	FALSE	FALSE	inf	4.88116e-05
STAD	missense	ADD2	0.0497512	0.00510204	FALSE	FALSE	inf	0.0032046
STAD	miss\LOF	ADD2	0.0497512	0.00510204	FALSE	FALSE	inf	0.00341653
STAD	miss\LOF	ADGRB2	0.0646766	0.00510204	FALSE	FALSE	inf	0.0011503
STAD	missense	ADGRB2	0.0497512	0.00510204	FALSE	FALSE	inf	1.47297e-06
STAD	miss\LOF	ADGRL3	0.104478	0.0204082	FALSE	FALSE	7.46667	1.44871e-06
STAD	missense	ADGRL3	0.0945274	0.0153061	FALSE	FALSE	6.71612	1.59419e-07
STAD	missense	ADNP	0.0447761	0.00510204	FALSE	FALSE	inf	0.00122671
STAD	miss\LOF	ADNP2	0.0746269	0.0102041	FALSE	FALSE	14.6022	9.07131e-06
STAD	LOF	ADNP2	0.0497512	0	FALSE	FALSE	inf	1.10085e-06
STAD	miss\LOF	ADRBK1	0.0447761	0	FALSE	FALSE	inf	2.52067e-08
STAD	miss\LOF	AFF1	0.0547264	0.00510204	TRUE	FALSE	inf	5.68286e-06
STAD	synonymous	AFF2	0.0497512	0	FALSE	FALSE	inf	4.49529e-05
STAD	miss\LOF	AFTPH	0.0447761	0.00510204	FALSE	FALSE	inf	0.00156963
STAD	miss\LOF	AGAP1	0.109453	0.0204082	FALSE	FALSE	7.86592	0.0040765
STAD	missense	AGAP1	0.079602	0.0102041	FALSE	FALSE	16.7784	0.000298512
STAD	missense	AGAP5	0.0447761	0.00510204	FALSE	FALSE	inf	2.91268e-05
STAD	miss\LOF	AGAP5	0.0447761	0.00510204	FALSE	FALSE	inf	4.01833e-06
STAD	missense	AGO1	0.0646766	0	FALSE	FALSE	inf	0.00158889
STAD	miss\LOF	AGO1	0.0646766	0	FALSE	FALSE	inf	0.00097933
STAD	missense	AGO2	0.0447761	0	FALSE	FALSE	inf	0.00116666
STAD	synonymous	AGO2	0.0447761	0.00510204	FALSE	FALSE	inf	0.000719453
STAD	miss\LOF	AHCTF1	0.0895522	0.0204082	FALSE	FALSE	6.29508	9.71773e-05
STAD	miss\LOF	AHDC1	0.079602	0.00510204	FALSE	FALSE	inf	0.000416004
STAD	missense	AHDC1	0.0547264	0.00510204	FALSE	FALSE	inf	0.000677623
STAD	miss\LOF	AHI1	0.0547264	0	FALSE	FALSE	inf	0.000148308
STAD	miss\LOF	AHNAK	0.164179	0.0408163	FALSE	FALSE	5.27551	0.000448128
STAD	missense	AHNAK	0.129353	0.0408163	FALSE	FALSE	3.9902	0.00175728
STAD	miss\LOF	AHNAK2	0.218905	0.0867347	FALSE	FALSE	2.95092	0.000148308
STAD	missense	AHNAK2	0.199005	0.0867347	FALSE	FALSE	2.616	9.76635e-05
STAD	LOF	AHNAK2	0.0447761	0	FALSE	FALSE	inf	0.000416004
STAD	miss\LOF	AK9	0.0746269	0	FALSE	FALSE	inf	0.00116597
STAD	missense	AK9	0.0447761	0	FALSE	FALSE	inf	0.000467053
STAD	miss\LOF	AKAP17A	0.0447761	0.00510204	FALSE	FALSE	inf	0.00358172
STAD	miss\LOF	AKAP9	0.164179	0.0714286	FALSE	FALSE	2.55357	8.1537e-05
STAD	miss\LOF	ALDH18A1	0.0597015	0.00510204	FALSE	FALSE	inf	2.78307e-05
STAD	missense	ALDH18A1	0.0447761	0	FALSE	FALSE	inf	0.000677623
STAD	miss\LOF	ALDH1B1	0.0447761	0	FALSE	FALSE	inf	0.000240779
STAD	miss\LOF	ALDH3A1	0.0497512	0	FALSE	FALSE	inf	0.00116666
STAD	miss\LOF	ALDOC	0.0447761	0	FALSE	FALSE	inf	0.0032046
STAD	miss\LOF	ALG10B	0.0497512	0.00510204	FALSE	FALSE	inf	0.000857976
STAD	miss\LOF	ALOX12B	0.0547264	0.00510204	FALSE	FALSE	inf	0.00359035
STAD	missense	ALOX12B	0.0447761	0.00510204	FALSE	FALSE	inf	0.00122671
STAD	miss\LOF	ALPK1	0.0746269	0	FALSE	FALSE	inf	0.00076907
STAD	missense	ALPK1	0.0447761	0	FALSE	FALSE	inf	0.00415226
STAD	miss\LOF	ALPK2	0.104478	0.00510204	FALSE	FALSE	inf	0.00449924
STAD	missense	ALPK2	0.0696517	0.00510204	FALSE	FALSE	inf	5.24006e-05
STAD	LOF	ALPK2	0.0447761	0	FALSE	FALSE	inf	3.16665e-05
STAD	synonymous	ALPP	0.0497512	0	FALSE	FALSE	inf	1.3759e-06
STAD	miss\LOF	AMBRA1	0.0845771	0.00510204	FALSE	FALSE	inf	0.000108556
STAD	missense	AMBRA1	0.0597015	0.00510204	FALSE	FALSE	inf	0.000719453
STAD	miss\LOF	ANAPC1	0.0497512	0.00510204	FALSE	FALSE	inf	0.000274046
STAD	miss\LOF	ANGPT1	0.0447761	0.00510204	FALSE	FALSE	inf	0.000164444
STAD	synonymous	ANK1	0.0895522	0.0204082	FALSE	FALSE	6.29508	8.63534e-07
STAD	missense	ANK3	0.174129	0.0408163	FALSE	FALSE	5.66265	0.000719453
STAD	miss\LOF	ANK3	0.199005	0.0612245	FALSE	FALSE	3.80952	0.00040045
STAD	miss\LOF	ANKFY1	0.0746269	0	FALSE	FALSE	inf	0.00116532
STAD	missense	ANKFY1	0.0597015	0	FALSE	FALSE	inf	0.000739468
STAD	synonymous	ANKH	0.0497512	0.00510204	FALSE	FALSE	inf	7.48298e-05
STAD	miss\LOF	ANKHD1-EIF4EBP3	0.0746269	0.00510204	FALSE	FALSE	inf	4.54698e-05
STAD	missense	ANKHD1-EIF4EBP3	0.0597015	0	FALSE	FALSE	inf	0.000238592
STAD	miss\LOF	ANKIB1	0.0447761	0	FALSE	FALSE	inf	9.62619e-06
STAD	miss\LOF	ANKMY1	0.0547264	0.00510204	FALSE	FALSE	inf	0.000148308
STAD	missense	ANKMY1	0.0447761	0.00510204	FALSE	FALSE	inf	0.00341653
STAD	miss\LOF	ANKRD11	0.129353	0.0459184	FALSE	FALSE	3.08698	0.00122928
STAD	missense	ANKRD11	0.104478	0.0306122	FALSE	FALSE	3.69444	0.00116666
STAD	miss\LOF	ANKRD12	0.0845771	0.0102041	FALSE	FALSE	17.9239	4.8636e-05
STAD	synonymous	ANKRD20A9P	0.0597015	0.0102041	FALSE	FALSE	12.3175	1.03678e-06
STAD	miss\LOF	ANKRD26	0.0895522	0.00510204	FALSE	FALSE	inf	0.00299615
STAD	LOF	ANKRD26	0.0547264	0	FALSE	FALSE	inf	0.00040045
STAD	miss\LOF	ANKRD28	0.0547264	0.00510204	FALSE	FALSE	inf	5.28835e-06
STAD	miss\LOF	ANKRD34A	0.0447761	0	FALSE	FALSE	inf	0.000854803
STAD	miss\LOF	ANKRD42	0.0447761	0	FALSE	FALSE	inf	0.0033695
STAD	miss\LOF	ANKRD55	0.0447761	0	FALSE	FALSE	inf	0.0017444
STAD	miss\LOF	ANO9	0.0497512	0.00510204	FALSE	FALSE	inf	7.37144e-05
STAD	miss\LOF	AOC1	0.0646766	0.00510204	FALSE	FALSE	inf	0.00335899
STAD	synonymous	AOC4P	0.0547264	0.00510204	FALSE	FALSE	inf	0.000164444
STAD	synonymous	AP1B1	0.0547264	0.00510204	FALSE	FALSE	inf	6.07373e-05
STAD	miss\LOF	AP1B1	0.0497512	0.00510204	FALSE	FALSE	inf	0.000857976
STAD	missense	AP1B1	0.0447761	0	FALSE	FALSE	inf	1.6209e-05
STAD	miss\LOF	AP3B1	0.0746269	0.0102041	FALSE	FALSE	14.6022	3.53115e-05
STAD	LOF	AP3B1	0.0497512	0.00510204	FALSE	FALSE	inf	0.00341653
STAD	miss\LOF	AP3M2	0.0547264	0.00510204	FALSE	FALSE	inf	1.8844e-05
STAD	missense	AP4E1	0.0497512	0.00510204	FALSE	FALSE	inf	4.12782e-06
STAD	miss\LOF	AP5Z1	0.0447761	0.00510204	FALSE	FALSE	inf	0.0033695
STAD	miss\LOF	ARFGAP2	0.0497512	0.00510204	FALSE	FALSE	inf	0.000138886
STAD	missense	ARFGEF1	0.0597015	0.00510204	FALSE	FALSE	inf	0.000726469
STAD	miss\LOF	ARFGEF1	0.079602	0.0153061	FALSE	FALSE	5.56396	0.000116188
STAD	missense	ARFGEF2	0.0995025	0.0204082	FALSE	FALSE	7.07182	0.00335899
STAD	miss\LOF	ARFGEF2	0.109453	0.0255102	FALSE	FALSE	4.69497	0.000448128
STAD	synonymous	ARFGEF3	0.0447761	0.00510204	FALSE	FALSE	inf	0.000138886
STAD	miss\LOF	ARHGAP17	0.0447761	0	FALSE	FALSE	inf	2.78307e-05
STAD	missense	ARHGAP30	0.0547264	0.00510204	FALSE	FALSE	inf	0.00358172
STAD	miss\LOF	ARHGAP30	0.079602	0.0153061	FALSE	FALSE	5.56396	0.00324036
STAD	synonymous	ARHGAP32	0.0547264	0	FALSE	FALSE	inf	0.00324036
STAD	miss\LOF	ARHGAP33	0.0945274	0.0204082	FALSE	FALSE	6.68132	0.0019252
STAD	miss\LOF	ARHGAP5	0.104478	0.0204082	FALSE	FALSE	7.46667	6.07373e-05
STAD	miss\LOF	ARHGEF10L	0.0646766	0.00510204	FALSE	FALSE	inf	0.00335899
STAD	missense	ARHGEF10L	0.0497512	0.00510204	FALSE	FALSE	inf	0.00122671
STAD	miss\LOF	ARHGEF11	0.0746269	0.00510204	FALSE	FALSE	inf	2.78307e-05
STAD	missense	ARHGEF11	0.0497512	0.00510204	FALSE	FALSE	inf	1.03678e-06
STAD	miss\LOF	ARHGEF12	0.0497512	0	TRUE	FALSE	inf	9.07131e-06
STAD	missense	ARHGEF12	0.0447761	0	TRUE	FALSE	inf	0.000448128
STAD	missense	ARHGEF15	0.0746269	0	FALSE	FALSE	inf	3.5915e-05
STAD	miss\LOF	ARHGEF15	0.0845771	0.0153061	FALSE	FALSE	5.94384	0.00335899
STAD	synonymous	ARHGEF15	0.0447761	0.00510204	FALSE	FALSE	inf	0.00178551
STAD	miss\LOF	ARHGEF18	0.0547264	0.00510204	FALSE	FALSE	inf	0.00243873
STAD	missense	ARHGEF18	0.0497512	0.00510204	FALSE	FALSE	inf	0.00358172
STAD	miss\LOF	ARHGEF2	0.0597015	0.00510204	FALSE	FALSE	inf	0.00324036
STAD	missense	ARHGEF2	0.0497512	0.00510204	FALSE	FALSE	inf	0.00335899
STAD	missense	ARHGEF4	0.0447761	0	FALSE	FALSE	inf	0.00076907
STAD	miss\LOF	ARHGEF4	0.0447761	0	FALSE	FALSE	inf	0.00076907
STAD	miss\LOF	ARHGEF40	0.0845771	0	FALSE	FALSE	inf	0.00335899
STAD	missense	ARHGEF40	0.0696517	0	FALSE	FALSE	inf	0.00114335
STAD	miss\LOF	ARID1A	0.383085	0.112245	TRUE	FALSE	4.91129	0.00116532
STAD	LOF	ARID1A	0.338308	0.102041	TRUE	FALSE	4.49925	0.00358172
STAD	missense	ARID1A	0.104478	0.0102041	TRUE	FALSE	22.6333	4.8636e-05
STAD	miss\LOF	ARID1B	0.104478	0.0255102	TRUE	FALSE	4.45667	9.59867e-06
STAD	missense	ARNT2	0.0646766	0	FALSE	FALSE	inf	0.00122671
STAD	miss\LOF	ARNT2	0.0646766	0	FALSE	FALSE	inf	0.00122671
STAD	LOF	ARSJ	0.0497512	0	FALSE	FALSE	inf	0.000164444
STAD	synonymous	ASPM	0.0447761	0.00510204	FALSE	FALSE	inf	0.00324036
STAD	miss\LOF	ASTE1	0.0597015	0.0102041	FALSE	FALSE	12.3175	0.00116532
STAD	miss\LOF	ASXL1	0.0845771	0.0204082	TRUE	FALSE	5.91304	0.0019252
STAD	miss\LOF	ASXL2	0.0696517	0.00510204	FALSE	FALSE	inf	0.000148308
STAD	missense	ASXL2	0.0447761	0.00510204	FALSE	FALSE	inf	9.62619e-06
STAD	miss\LOF	ASXL3	0.114428	0.0255102	FALSE	FALSE	4.93596	0.00040045
STAD	miss\LOF	ATAD2	0.0845771	0.0204082	FALSE	FALSE	5.91304	6.07373e-05
STAD	miss\LOF	ATG2A	0.079602	0.0204082	FALSE	FALSE	5.53514	5.34583e-05
STAD	missense	ATG9A	0.0447761	0.00510204	FALSE	FALSE	inf	0.00172084
STAD	synonymous	ATP11A	0.0497512	0.00510204	FALSE	FALSE	inf	0.00335899
STAD	miss\LOF	ATP11B	0.0497512	0.00510204	FALSE	FALSE	inf	0.000278118
STAD	miss\LOF	ATP1A4	0.0845771	0.0204082	FALSE	FALSE	5.91304	0.00247969
STAD	missense	ATP4A	0.079602	0.0204082	FALSE	FALSE	5.53514	0.000739468
STAD	miss\LOF	ATP4A	0.079602	0.0204082	FALSE	FALSE	5.53514	6.07373e-05
STAD	miss\LOF	ATP6V1B1	0.0597015	0.00510204	FALSE	FALSE	inf	1.6209e-05
STAD	miss\LOF	ATP8B3	0.0547264	0.00510204	FALSE	FALSE	inf	5.44199e-06
STAD	missense	ATP8B3	0.0497512	0.00510204	FALSE	FALSE	inf	0.00116532
STAD	miss\LOF	ATP9A	0.079602	0.00510204	FALSE	FALSE	inf	0.00040045
STAD	missense	ATP9A	0.0497512	0.00510204	FALSE	FALSE	inf	4.8636e-05
STAD	missense	ATP9B	0.0547264	0	FALSE	FALSE	inf	0.00328253
STAD	miss\LOF	ATP9B	0.0547264	0	FALSE	FALSE	inf	0.00175728
STAD	miss\LOF	ATXN2L	0.0945274	0.0153061	FALSE	FALSE	6.71612	0.00116532
STAD	missense	ATXN2L	0.0497512	0.00510204	FALSE	FALSE	inf	0.000148308
STAD	LOF	AXIN2	0.0447761	0.00510204	TRUE	TRUE	inf	9.59867e-06
STAD	LOF	B2M	0.0497512	0	TRUE	FALSE	inf	3.53115e-05
STAD	miss\LOF	B2M	0.0497512	0	TRUE	FALSE	inf	8.1537e-05
STAD	synonymous	B4GALT5	0.0497512	0	FALSE	FALSE	inf	0.00335899
STAD	miss\LOF	BACH2	0.0597015	0.00510204	FALSE	FALSE	inf	0.00335899
STAD	missense	BACH2	0.0497512	0.00510204	FALSE	FALSE	inf	0.00324036
STAD	miss\LOF	BAHD1	0.0597015	0	FALSE	FALSE	inf	0.00341653
STAD	miss\LOF	BAP1	0.0547264	0.00510204	TRUE	TRUE	inf	0.00341653
STAD	missense	BAP1	0.0497512	0	TRUE	TRUE	inf	0.000203007
STAD	LOF	BAZ1A	0.0447761	0.00510204	FALSE	FALSE	inf	0.00116532
STAD	miss\LOF	BAZ2A	0.0646766	0.00510204	FALSE	FALSE	inf	0.0033695
STAD	missense	BAZ2A	0.0547264	0.00510204	FALSE	FALSE	inf	0.000448128
STAD	miss\LOF	BBS12	0.0497512	0.00510204	FALSE	FALSE	inf	0.0019252
STAD	missense	BCAN	0.0497512	0.00510204	FALSE	FALSE	inf	0.00116666
STAD	miss\LOF	BCAN	0.0497512	0.00510204	FALSE	FALSE	inf	0.000857976
STAD	miss\LOF	BCAS1	0.0497512	0	FALSE	FALSE	inf	0.00341653
STAD	synonymous	BCL11B	0.0447761	0	TRUE	FALSE	inf	0.000636903
STAD	missense	BCL6	0.0447761	0.00510204	TRUE	FALSE	inf	0.000233669
STAD	miss\LOF	BCL6	0.0447761	0.00510204	TRUE	FALSE	inf	0.0032046
STAD	miss\LOF	BCL9	0.079602	0.0204082	TRUE	FALSE	5.53514	0.000857976
STAD	miss\LOF	BCL9L	0.0845771	0.0204082	TRUE	FALSE	5.91304	0.00175728
STAD	LOF	BCOR	0.0945274	0.0102041	TRUE	FALSE	20.2527	0.00358172
STAD	miss\LOF	BCOR	0.119403	0.0255102	TRUE	FALSE	5.17966	2.78307e-05
STAD	missense	BCORL1	0.0547264	0.00510204	TRUE	FALSE	inf	0.00156963
STAD	synonymous	BCR	0.0597015	0.00510204	TRUE	FALSE	inf	0.00116532
STAD	miss\LOF	BCR	0.0547264	0.00510204	TRUE	FALSE	inf	0.000238592
STAD	missense	BCR	0.0447761	0.00510204	TRUE	FALSE	inf	0.000278118
STAD	miss\LOF	BDP1	0.104478	0.0102041	FALSE	FALSE	22.6333	0.00324036
STAD	missense	BDP1	0.0646766	0.00510204	FALSE	FALSE	inf	0.00324036
STAD	LOF	BDP1	0.0497512	0.00510204	FALSE	FALSE	inf	0.00116532
STAD	miss\LOF	BEND3	0.0447761	0.00510204	FALSE	FALSE	inf	0.00116666
STAD	synonymous	BLOC1S5-TXNDC5	0.0497512	0.00510204	FALSE	FALSE	inf	0.000238592
STAD	synonymous	BMP6	0.0497512	0.00510204	FALSE	FALSE	inf	0.00116532
STAD	miss\LOF	BMP6	0.0447761	0	FALSE	FALSE	inf	0.00040045
STAD	miss\LOF	BMPR2	0.109453	0.0102041	FALSE	FALSE	23.8436	0.000804802
STAD	LOF	BMPR2	0.079602	0.0102041	FALSE	FALSE	16.7784	0.00175728
STAD	missense	BMPR2	0.0447761	0	FALSE	FALSE	inf	0.00097933
STAD	miss\LOF	BNC1	0.0497512	0	FALSE	FALSE	inf	0.00335899
STAD	missense	BNC1	0.0447761	0	FALSE	FALSE	inf	0.00335899
STAD	miss\LOF	BOC	0.0746269	0.0102041	FALSE	FALSE	14.6022	0.000719453
STAD	missense	BOC	0.0597015	0.0102041	FALSE	FALSE	12.3175	0.00324036
STAD	missense	BOD1L1	0.0895522	0.0204082	FALSE	FALSE	6.29508	0.000857976
STAD	miss\LOF	BRAT1	0.0646766	0.0102041	FALSE	FALSE	13.4149	0.0019252
STAD	missense	BRCA1	0.0447761	0.00510204	TRUE	TRUE	inf	0.00335899
STAD	miss\LOF	BRCA2	0.139303	0.0408163	TRUE	TRUE	4.34682	0.000448128
STAD	synonymous	BRCA2	0.0447761	0.00510204	TRUE	TRUE	inf	0.00175728
STAD	missense	BRD1	0.079602	0.0102041	FALSE	FALSE	16.7784	0.000141245
STAD	miss\LOF	BRD1	0.0895522	0.0153061	FALSE	FALSE	6.32787	0.00359035
STAD	miss\LOF	BRD4	0.0597015	0	TRUE	FALSE	inf	0.00324036
STAD	missense	BRD4	0.0547264	0	TRUE	FALSE	inf	0.00341653
STAD	synonymous	BRD4	0.0447761	0.00510204	TRUE	FALSE	inf	0.000274046
STAD	miss\LOF	BRWD1	0.124378	0.0204082	FALSE	FALSE	9.09091	0.000636903
STAD	LOF	BRWD1	0.079602	0.0102041	FALSE	FALSE	16.7784	0.00116532
STAD	miss\LOF	BSN	0.149254	0.0306122	FALSE	FALSE	5.37037	0.000240779
STAD	missense	BSN	0.124378	0.0306122	FALSE	FALSE	4.49811	0.000148308
STAD	LOF	BSN	0.0497512	0	FALSE	FALSE	inf	0.0019252
STAD	synonymous	BTAF1	0.0497512	0.00510204	FALSE	FALSE	inf	0.000677623
STAD	miss\LOF	BTBD7	0.0895522	0.0102041	FALSE	FALSE	19.082	0.000278118
STAD	LOF	BTBD7	0.0447761	0	FALSE	FALSE	inf	0.00116532
STAD	miss\LOF	BTRC	0.0497512	0.00510204	FALSE	FALSE	inf	0.00040045
STAD	miss\LOF	C10orf12	0.0547264	0.00510204	FALSE	FALSE	inf	0.0019252
STAD	miss\LOF	C15orf39	0.0547264	0.00510204	FALSE	FALSE	inf	0.00116532
STAD	miss\LOF	C17orf74	0.0447761	0.00510204	FALSE	FALSE	inf	0.00247969
STAD	miss\LOF	C19orf57	0.0447761	0.00510204	FALSE	FALSE	inf	0.000169335
STAD	miss\LOF	C20orf194	0.0497512	0	FALSE	FALSE	inf	8.8085e-06
STAD	miss\LOF	C5	0.0447761	0.00510204	FALSE	FALSE	inf	6.68499e-06
STAD	LOF	C5orf42	0.0597015	0.0102041	FALSE	FALSE	12.3175	0.00116666
STAD	miss\LOF	C6orf165	0.0497512	0.00510204	FALSE	FALSE	inf	0.00122928
STAD	LOF	C7orf50	0.0447761	0.00510204	FALSE	FALSE	inf	0.00324036
STAD	synonymous	CABIN1	0.0497512	0.00510204	FALSE	FALSE	inf	0.00392728
STAD	missense	CACHD1	0.0547264	0.00510204	FALSE	FALSE	inf	0.00324036
STAD	synonymous	CACNA1A	0.0597015	0.00510204	FALSE	FALSE	inf	0.00341653
STAD	missense	CACNA1D	0.0995025	0.0204082	TRUE	FALSE	7.07182	0.0019252
STAD	miss\LOF	CACNA1E	0.154229	0.0510204	FALSE	FALSE	3.39176	0.00225318
STAD	missense	CACNA1E	0.139303	0.0459184	FALSE	FALSE	3.36288	0.00248898
STAD	miss\LOF	CACTIN	0.0646766	0.00510204	FALSE	FALSE	inf	2.21194e-05
STAD	missense	CACTIN	0.0597015	0.00510204	FALSE	FALSE	inf	4.09624e-06
STAD	miss\LOF	CADPS2	0.0497512	0.00510204	FALSE	FALSE	inf	6.04935e-08
STAD	miss\LOF	CAMSAP2	0.079602	0.0153061	FALSE	FALSE	5.56396	8.1537e-05
STAD	miss\LOF	CAMSAP3	0.0746269	0.00510204	FALSE	FALSE	inf	4.88116e-05
STAD	miss\LOF	CAMTA2	0.079602	0.0153061	FALSE	FALSE	5.56396	0.00040045
STAD	missense	CAND2	0.0696517	0	FALSE	FALSE	inf	0.00116532
STAD	miss\LOF	CAND2	0.0696517	0.00510204	FALSE	FALSE	inf	0.00122928
STAD	miss\LOF	CARD11	0.109453	0.0204082	TRUE	FALSE	7.86592	4.8636e-05
STAD	miss\LOF	CASD1	0.0746269	0.0102041	FALSE	FALSE	14.6022	0.00116532
STAD	miss\LOF	CASP5	0.0597015	0.0102041	FALSE	FALSE	12.3175	0.000719453
STAD	LOF	CASP5	0.0447761	0	FALSE	FALSE	inf	6.07373e-05
STAD	synonymous	CASP7	0.0447761	0.00510204	FALSE	FALSE	inf	2.21194e-05
STAD	miss\LOF	CASP8	0.0646766	0.00510204	TRUE	FALSE	inf	0.00354286
STAD	missense	CASR	0.0547264	0.00510204	FALSE	FALSE	inf	0.00122928
STAD	synonymous	CASZ1	0.079602	0.0204082	FALSE	FALSE	5.53514	0.00247969
STAD	miss\LOF	CCAR2	0.0845771	0	FALSE	FALSE	inf	9.80264e-05
STAD	missense	CCAR2	0.0497512	0	FALSE	FALSE	inf	4.8636e-05
STAD	miss\LOF	CCDC108	0.0895522	0.00510204	FALSE	FALSE	inf	1.6209e-05
STAD	missense	CCDC108	0.0547264	0	FALSE	FALSE	inf	0.000138886
STAD	miss\LOF	CCDC110	0.0497512	0.00510204	FALSE	FALSE	inf	9.80264e-05
STAD	miss\LOF	CCDC141	0.0597015	0.0102041	FALSE	FALSE	12.3175	0.000278655
STAD	miss\LOF	CCDC146	0.0447761	0.00510204	FALSE	FALSE	inf	0.000220339
STAD	miss\LOF	CCDC170	0.0547264	0.00510204	FALSE	FALSE	inf	5.90081e-05
STAD	missense	CCDC170	0.0447761	0	FALSE	FALSE	inf	7.33111e-06
STAD	LOF	CCDC178	0.0447761	0.00510204	FALSE	FALSE	inf	0.000164444
STAD	missense	CCDC40	0.079602	0.0204082	FALSE	FALSE	5.53514	0.00335899
STAD	miss\LOF	CCDC40	0.079602	0.0204082	FALSE	FALSE	5.53514	0.0033695
STAD	miss\LOF	CCDC73	0.0945274	0.0102041	FALSE	FALSE	20.2527	0.00076907
STAD	LOF	CCDC73	0.0597015	0.00510204	FALSE	FALSE	inf	0.00116532
STAD	miss\LOF	CCDC88A	0.079602	0.0102041	FALSE	FALSE	16.7784	0.00324036
STAD	LOF	CCDC88A	0.0447761	0	FALSE	FALSE	inf	0.00341653
STAD	miss\LOF	CCDC97	0.0497512	0.00510204	FALSE	FALSE	inf	0.00175728
STAD	missense	CCDC97	0.0447761	0.00510204	FALSE	FALSE	inf	0.000417864
STAD	synonymous	CCNJL	0.0547264	0	FALSE	FALSE	inf	0.0036308
STAD	miss\LOF	CCNL2	0.0497512	0.00510204	FALSE	FALSE	inf	0.000636903
STAD	miss\LOF	CD163L1	0.0845771	0.0204082	FALSE	FALSE	5.91304	1.6209e-05
STAD	miss\LOF	CDAN1	0.0547264	0	FALSE	FALSE	inf	0.000438844
STAD	synonymous	CDC14C	0.0597015	0.0102041	FALSE	FALSE	12.3175	0.00034924
STAD	synonymous	CDC20	0.0447761	0.00510204	FALSE	FALSE	inf	0.0010646
STAD	synonymous	CDC42BPG	0.0447761	0	FALSE	FALSE	inf	0.00359035
STAD	miss\LOF	CDC42BPG	0.079602	0.0204082	FALSE	FALSE	5.53514	0.00392728
STAD	miss\LOF	CDH1	0.139303	0.0459184	TRUE	TRUE	3.36288	6.07373e-05
STAD	LOF	CDH10	0.0646766	0.00510204	FALSE	FALSE	inf	2.0703e-05
STAD	miss\LOF	CDH10	0.134328	0.0357143	FALSE	FALSE	4.18966	0.0033695
STAD	miss\LOF	CDH20	0.0696517	0.0102041	FALSE	FALSE	14.5241	0.00122928
STAD	missense	CDH20	0.0597015	0.0102041	FALSE	FALSE	12.3175	0.000719453
STAD	miss\LOF	CDH24	0.0646766	0.0102041	FALSE	FALSE	13.4149	0.00341653
STAD	miss\LOF	CDH3	0.0597015	0.00510204	FALSE	FALSE	inf	0.00122671
STAD	missense	CDH3	0.0547264	0	FALSE	FALSE	inf	0.000148308
STAD	miss\LOF	CDH4	0.0945274	0.0102041	FALSE	FALSE	20.2527	0.00358172
STAD	missense	CDH4	0.0845771	0.0102041	FALSE	FALSE	17.9239	0.000240779
STAD	miss\LOF	CDH5	0.0547264	0.00510204	FALSE	FALSE	inf	0.00247969
STAD	missense	CDH5	0.0447761	0.00510204	FALSE	FALSE	inf	0.00270794
STAD	missense	CDHR2	0.0646766	0.00510204	FALSE	FALSE	inf	0.00116666
STAD	miss\LOF	CDHR2	0.0895522	0.0153061	FALSE	FALSE	6.32787	0.000169335
STAD	miss\LOF	CDK5RAP2	0.0945274	0.0102041	FALSE	FALSE	20.2527	5.90081e-05
STAD	missense	CDK5RAP2	0.079602	0.0102041	FALSE	FALSE	16.7784	0.00341653
STAD	miss\LOF	CDYL	0.0447761	0.00510204	FALSE	FALSE	inf	0.000274046
STAD	miss\LOF	CECR2	0.0646766	0.0102041	FALSE	FALSE	13.4149	1.99502e-05
STAD	missense	CECR2	0.0497512	0.00510204	FALSE	FALSE	inf	4.91572e-07
STAD	miss\LOF	CELSR1	0.164179	0.0255102	FALSE	FALSE	7.50357	0.00116666
STAD	missense	CELSR1	0.119403	0.0153061	FALSE	FALSE	8.72316	0.00116532
STAD	LOF	CELSR1	0.0696517	0.0102041	FALSE	FALSE	14.5241	0.000448128
STAD	miss\LOF	CELSR2	0.129353	0.0357143	FALSE	FALSE	4.01143	0.00335899
STAD	missense	CELSR2	0.119403	0.0357143	FALSE	FALSE	3.66102	0.000278118
STAD	missense	CELSR3	0.154229	0.0204082	FALSE	FALSE	11.6706	0.000240779
STAD	miss\LOF	CELSR3	0.18408	0.0306122	FALSE	FALSE	7.14431	0.000148308
STAD	synonymous	CELSR3	0.0547264	0	FALSE	FALSE	inf	0.000719453
STAD	miss\LOF	CENPC	0.0646766	0.00510204	FALSE	FALSE	inf	0.000857976
STAD	LOF	CENPC	0.0547264	0.00510204	FALSE	FALSE	inf	0.0036308
STAD	synonymous	CENPF	0.079602	0.0102041	FALSE	FALSE	16.7784	0.0032046
STAD	missense	CENPJ	0.0597015	0	FALSE	FALSE	inf	0.000148308
STAD	miss\LOF	CENPJ	0.0597015	0.00510204	FALSE	FALSE	inf	2.98236e-05
STAD	miss\LOF	CEP120	0.0547264	0.00510204	FALSE	FALSE	inf	0.000677623
STAD	miss\LOF	CEP126	0.0746269	0.00510204	FALSE	FALSE	inf	0.000164444
STAD	missense	CEP126	0.0497512	0.00510204	FALSE	FALSE	inf	0.000375058
STAD	miss\LOF	CEP135	0.0447761	0.00510204	FALSE	FALSE	inf	0.000854803
STAD	miss\LOF	CEP164	0.0597015	0.00510204	FALSE	FALSE	inf	6.07373e-05
STAD	missense	CEP170B	0.0547264	0	FALSE	FALSE	inf	1.47297e-06
STAD	miss\LOF	CEP170B	0.0547264	0	FALSE	FALSE	inf	2.86636e-07
STAD	miss\LOF	CEP250	0.104478	0.0255102	FALSE	FALSE	4.45667	0.000636577
STAD	missense	CEP250	0.0845771	0.0204082	FALSE	FALSE	5.91304	0.00122928
STAD	LOF	CEP290	0.0497512	0.00510204	FALSE	FALSE	inf	0.000240779
STAD	miss\LOF	CEP95	0.0547264	0.00510204	FALSE	FALSE	inf	0.000278118
STAD	miss\LOF	CFAP46	0.0597015	0.0102041	FALSE	FALSE	12.3175	0.0032046
STAD	miss\LOF	CFTR	0.079602	0.0102041	FALSE	FALSE	16.7784	0.00394963
STAD	missense	CHAF1A	0.0447761	0.00510204	FALSE	FALSE	inf	0.00420259
STAD	miss\LOF	CHAF1A	0.0447761	0.00510204	FALSE	FALSE	inf	0.00431674
STAD	synonymous	CHD1	0.0547264	0.00510204	FALSE	FALSE	inf	0.00247969
STAD	miss\LOF	CHD4	0.134328	0.0357143	TRUE	FALSE	4.18966	0.00341653
STAD	LOF	CHD4	0.0547264	0	TRUE	FALSE	inf	0.000719453
STAD	miss\LOF	CHD6	0.114428	0.0357143	FALSE	FALSE	3.48876	0.000190038
STAD	miss\LOF	CHD7	0.134328	0.0357143	FALSE	FALSE	4.18966	0.00324036
STAD	missense	CHD7	0.114428	0.0255102	FALSE	FALSE	4.93596	0.00097933
STAD	miss\LOF	CHPF2	0.0646766	0.0102041	FALSE	FALSE	13.4149	0.000164444
STAD	miss\LOF	CHRM3	0.0547264	0.00510204	FALSE	FALSE	inf	5.24006e-05
STAD	miss\LOF	CHRNA6	0.0447761	0.00510204	FALSE	FALSE	inf	4.8636e-05
STAD	miss\LOF	CHST15	0.0497512	0.00510204	FALSE	FALSE	inf	1.6209e-05
STAD	miss\LOF	CHST2	0.0597015	0	FALSE	FALSE	inf	5.90081e-05
STAD	missense	CHST2	0.0497512	0	FALSE	FALSE	inf	0.000238592
STAD	synonymous	CHSY3	0.0547264	0.00510204	FALSE	FALSE	inf	0.000238592
STAD	miss\LOF	CHSY3	0.0597015	0.0102041	FALSE	FALSE	12.3175	0.000148308
STAD	miss\LOF	CIC	0.124378	0.0204082	TRUE	FALSE	9.09091	0.00119968
STAD	LOF	CIC	0.0746269	0.0102041	TRUE	FALSE	14.6022	0.000274046
STAD	missense	CIT	0.079602	0.0102041	FALSE	FALSE	16.7784	9.59867e-06
STAD	miss\LOF	CIT	0.0895522	0.0153061	FALSE	FALSE	6.32787	5.90081e-05
STAD	miss\LOF	CLCA4	0.0597015	0.0102041	FALSE	FALSE	12.3175	0.000203007
STAD	miss\LOF	CLCN2	0.0497512	0	FALSE	FALSE	inf	0.00175728
STAD	miss\LOF	CLCN3	0.079602	0.00510204	FALSE	FALSE	inf	0.00158889
STAD	LOF	CLCN3	0.0447761	0	FALSE	FALSE	inf	0.00097933
STAD	miss\LOF	CLCN6	0.0497512	0	FALSE	FALSE	inf	9.76635e-05
STAD	miss\LOF	CLCNKB	0.0597015	0.0102041	FALSE	FALSE	12.3175	0.00175728
STAD	miss\LOF	CLEC16A	0.0547264	0.00510204	FALSE	FALSE	inf	4.88116e-05
STAD	synonymous	CLK2P1	0.0447761	0.00510204	FALSE	FALSE	inf	1.6209e-05
STAD	miss\LOF	CLK3	0.0597015	0.00510204	FALSE	FALSE	inf	5.44199e-06
STAD	missense	CLK3	0.0447761	0.00510204	FALSE	FALSE	inf	0.00175198
STAD	miss\LOF	CLMN	0.0646766	0	FALSE	FALSE	inf	0.00358172
STAD	miss\LOF	CLSPN	0.0447761	0	FALSE	FALSE	inf	0.000604955
STAD	miss\LOF	CLSTN1	0.0447761	0.00510204	FALSE	FALSE	inf	0.000146443
STAD	miss\LOF	CLUH	0.0696517	0.0102041	FALSE	FALSE	14.5241	9.71773e-05
STAD	LOF	CMYA5	0.0447761	0	FALSE	FALSE	inf	0.00204611
STAD	miss\LOF	CNGB1	0.0845771	0.00510204	FALSE	FALSE	inf	0.00359035
STAD	missense	CNGB1	0.0646766	0.00510204	FALSE	FALSE	inf	2.78307e-05
STAD	miss\LOF	CNNM4	0.0497512	0.00510204	FALSE	FALSE	inf	3.13947e-06
STAD	miss\LOF	CNOT1	0.0995025	0.0255102	FALSE	FALSE	4.22099	3.13947e-06
STAD	missense	CNOT2	0.0646766	0	FALSE	FALSE	inf	1.22609e-05
STAD	miss\LOF	CNOT2	0.0646766	0.00510204	FALSE	FALSE	inf	0.000857976
STAD	miss\LOF	CNOT6	0.0447761	0.00510204	FALSE	FALSE	inf	0.00175728
STAD	miss\LOF	CNTLN	0.124378	0.0306122	FALSE	FALSE	4.49811	0.00354286
STAD	LOF	CNTLN	0.0646766	0.0102041	FALSE	FALSE	13.4149	0.00354286
STAD	missense	CNTN2	0.0547264	0.00510204	FALSE	FALSE	inf	0.00122928
STAD	miss\LOF	CNTN2	0.0547264	0.00510204	FALSE	FALSE	inf	0.000164444
STAD	LOF	CNTN6	0.079602	0.0102041	FALSE	FALSE	16.7784	0.000417864
STAD	miss\LOF	COG8	0.0447761	0	FALSE	FALSE	inf	0.00175728
STAD	synonymous	COL11A2	0.0547264	0.00510204	FALSE	FALSE	inf	8.1537e-05
STAD	miss\LOF	COL11A2	0.0646766	0.0102041	FALSE	FALSE	13.4149	2.78307e-05
STAD	miss\LOF	COL12A1	0.19403	0.0867347	FALSE	FALSE	2.53486	0.00116666
STAD	synonymous	COL16A1	0.0597015	0.0102041	FALSE	FALSE	12.3175	0.00040045
STAD	miss\LOF	COL18A1	0.0447761	0.00510204	FALSE	FALSE	inf	0.000719453
STAD	miss\LOF	COL20A1	0.079602	0.0153061	FALSE	FALSE	5.56396	0.00158889
STAD	miss\LOF	COL4A5	0.0696517	0.00510204	FALSE	FALSE	inf	0.000604955
STAD	missense	COL4A5	0.0646766	0.00510204	FALSE	FALSE	inf	1.84829e-06
STAD	missense	COL5A2	0.0696517	0.0102041	FALSE	FALSE	14.5241	2.03755e-07
STAD	miss\LOF	COL5A2	0.0845771	0.0204082	FALSE	FALSE	5.91304	0.0032046
STAD	LOF	COL5A3	0.0447761	0.00510204	FALSE	FALSE	inf	0.00341653
STAD	miss\LOF	COL6A1	0.0447761	0.00510204	FALSE	FALSE	inf	0.00116666
STAD	miss\LOF	COL6A3	0.154229	0.0612245	FALSE	FALSE	2.79608	0.00358172
STAD	LOF	COL7A1	0.0597015	0.00510204	FALSE	FALSE	inf	0.00358172
STAD	miss\LOF	COL7A1	0.134328	0.0357143	FALSE	FALSE	4.18966	0.000164444
STAD	missense	COLGALT1	0.0547264	0	FALSE	FALSE	inf	1.0923e-05
STAD	miss\LOF	COLGALT1	0.0547264	0	FALSE	FALSE	inf	9.77695e-05
STAD	miss\LOF	COPB2	0.0497512	0.00510204	FALSE	FALSE	inf	0.00341653
STAD	missense	COPB2	0.0447761	0.00510204	FALSE	FALSE	inf	0.00112468
STAD	synonymous	COX20	0.0497512	0	FALSE	FALSE	inf	0.000739468
STAD	miss\LOF	CPEB2	0.079602	0	FALSE	FALSE	inf	0.000677623
STAD	synonymous	CPEB4	0.0597015	0.00510204	FALSE	FALSE	inf	2.98236e-05
STAD	missense	CPSF1	0.0597015	0.0102041	FALSE	FALSE	12.3175	6.07373e-05
STAD	miss\LOF	CPSF1	0.079602	0.0204082	FALSE	FALSE	5.53514	0.000138886
STAD	miss\LOF	CPT1B	0.0447761	0.00510204	FALSE	FALSE	inf	8.1537e-05
STAD	miss\LOF	CPVL	0.0447761	0	FALSE	FALSE	inf	2.78307e-05
STAD	miss\LOF	CPXM2	0.0995025	0.0153061	FALSE	FALSE	7.10866	0.00247969
STAD	missense	CPXM2	0.0845771	0.0153061	FALSE	FALSE	5.94384	3.56273e-10
STAD	miss\LOF	CREBBP	0.134328	0.0306122	TRUE	FALSE	4.91379	1.45034e-08
STAD	LOF	CREBBP	0.0597015	0.0102041	TRUE	FALSE	12.3175	6.91236e-06
STAD	missense	CSF1R	0.0447761	0.00510204	FALSE	FALSE	inf	0.000233544
STAD	missense	CSF2RA	0.0497512	0.00510204	FALSE	FALSE	inf	9.39316e-22
STAD	miss\LOF	CSF2RA	0.0497512	0.00510204	FALSE	FALSE	inf	2.89337e-24
STAD	missense	CSF2RB	0.0447761	0	FALSE	FALSE	inf	0.00182785
STAD	miss\LOF	CSF2RB	0.0447761	0	FALSE	FALSE	inf	0.00341653
STAD	missense	CSMD1	0.228856	0.0969388	FALSE	FALSE	2.76469	0.00336097
STAD	miss\LOF	CSRP2BP	0.0547264	0	FALSE	FALSE	inf	0.000693135
STAD	miss\LOF	CSTF3	0.0646766	0.0102041	FALSE	FALSE	13.4149	8.57927e-05
STAD	synonymous	CTBP2	0.0646766	0.0102041	FALSE	FALSE	13.4149	7.33111e-06
STAD	miss\LOF	CTCF	0.109453	0.0102041	TRUE	FALSE	23.8436	0.000274046
STAD	LOF	CTCF	0.0696517	0.0102041	TRUE	FALSE	14.5241	0.000141245
STAD	synonymous	CTD-2066L21.3	0.0447761	0.00510204	FALSE	FALSE	inf	4.12782e-06
STAD	miss\LOF	CTDP1	0.0447761	0.00510204	FALSE	FALSE	inf	0.000240779
STAD	miss\LOF	CTNNA1	0.0696517	0	FALSE	FALSE	inf	0.000739468
STAD	missense	CTNNA1	0.0497512	0	FALSE	FALSE	inf	0.000233669
STAD	miss\LOF	CTR9	0.0497512	0	FALSE	FALSE	inf	0.0033695
STAD	miss\LOF	CTSC	0.0597015	0.00510204	FALSE	FALSE	inf	0.000278118
STAD	miss\LOF	CTTNBP2	0.0646766	0.0102041	FALSE	FALSE	13.4149	4.45289e-06
STAD	miss\LOF	CUEDC1	0.0447761	0	FALSE	FALSE	inf	1.37836e-06
STAD	miss\LOF	CUL5	0.0547264	0	FALSE	FALSE	inf	0.000636903
STAD	miss\LOF	CUL7	0.0845771	0.0153061	FALSE	FALSE	5.94384	2.78307e-05
STAD	miss\LOF	CUX1	0.109453	0.0153061	TRUE	FALSE	7.90689	3.04264e-08
STAD	LOF	CUX1	0.0497512	0.00510204	TRUE	FALSE	inf	0.000677623
STAD	missense	CUX1	0.0597015	0.0102041	TRUE	FALSE	12.3175	0.00040045
STAD	synonymous	CXADRP3	0.0646766	0.0102041	FALSE	FALSE	13.4149	0.0019252
STAD	miss\LOF	CYC1	0.0447761	0.00510204	FALSE	FALSE	inf	0.0033695
STAD	miss\LOF	CYLD	0.0597015	0	TRUE	TRUE	inf	0.0032046
STAD	missense	CYLD	0.0497512	0	TRUE	TRUE	inf	0.0032046
STAD	miss\LOF	CYP26A1	0.0646766	0.00510204	FALSE	FALSE	inf	0.0019252
STAD	missense	CYP26A1	0.0597015	0.00510204	FALSE	FALSE	inf	0.00040045
STAD	miss\LOF	CYP4F11	0.0447761	0.00510204	FALSE	FALSE	inf	4.8636e-05
STAD	missense	CYP4F22	0.0547264	0	FALSE	FALSE	inf	2.78307e-05
STAD	miss\LOF	CYP4F22	0.0547264	0	FALSE	FALSE	inf	5.83429e-06
STAD	miss\LOF	CYP51A1	0.0547264	0.00510204	FALSE	FALSE	inf	0.0019252
STAD	missense	DAG1	0.0547264	0.00510204	FALSE	FALSE	inf	1.84829e-06
STAD	miss\LOF	DAZAP1	0.0447761	0.00510204	FALSE	FALSE	inf	0.00361135
STAD	missense	DCAF11	0.0447761	0	FALSE	FALSE	inf	0.00361135
STAD	miss\LOF	DCAF11	0.0447761	0	FALSE	FALSE	inf	0.00341653
STAD	miss\LOF	DCAF4L1	0.0447761	0.00510204	FALSE	FALSE	inf	0.00341653
STAD	miss\LOF	DCAF4L2	0.0696517	0.00510204	FALSE	FALSE	inf	0.003622
STAD	missense	DCAF4L2	0.0597015	0.00510204	FALSE	FALSE	inf	0.003622
STAD	miss\LOF	DCAF5	0.0447761	0.00510204	FALSE	FALSE	inf	0.0033695
STAD	missense	DCAF8L1	0.0447761	0	FALSE	FALSE	inf	0.00122671
STAD	miss\LOF	DCAF8L1	0.0447761	0	FALSE	FALSE	inf	0.000739468
STAD	LOF	DCHS1	0.0447761	0.00510204	FALSE	FALSE	inf	0.0019252
STAD	miss\LOF	DCLK3	0.0447761	0.00510204	FALSE	FALSE	inf	0.00392728
STAD	miss\LOF	DCST2	0.0547264	0.00510204	FALSE	FALSE	inf	0.00040045
STAD	missense	DCST2	0.0447761	0.00510204	FALSE	FALSE	inf	0.000201935
STAD	miss\LOF	DCT	0.0646766	0.0102041	FALSE	FALSE	13.4149	0.000201935
STAD	missense	DCT	0.0447761	0.00510204	FALSE	FALSE	inf	0.000677623
STAD	miss\LOF	DDC	0.0497512	0.00510204	FALSE	FALSE	inf	0.00040045
STAD	miss\LOF	DDX10	0.0746269	0.0102041	TRUE	FALSE	14.6022	0.00116666
STAD	LOF	DDX10	0.0547264	0	TRUE	FALSE	inf	0.000719453
STAD	miss\LOF	DDX17	0.0597015	0.00510204	FALSE	FALSE	inf	0.00116666
STAD	miss\LOF	DDX39B	0.0547264	0	FALSE	FALSE	inf	0.000238592
STAD	LOF	DDX39B	0.0497512	0	FALSE	FALSE	inf	8.1537e-05
STAD	synonymous	DDX47	0.0945274	0	FALSE	FALSE	inf	9.59867e-06
STAD	miss\LOF	DDX50	0.0547264	0.00510204	FALSE	FALSE	inf	3.53115e-05
STAD	miss\LOF	DDX60	0.0646766	0.0102041	FALSE	FALSE	13.4149	0.00324036
STAD	miss\LOF	DENND1C	0.0597015	0.0102041	FALSE	FALSE	12.3175	0.0019252
STAD	miss\LOF	DENND3	0.0895522	0.0102041	FALSE	FALSE	19.082	0.000677623
STAD	missense	DENND3	0.0845771	0.0102041	FALSE	FALSE	17.9239	0.00324036
STAD	synonymous	DENND3	0.0547264	0.00510204	FALSE	FALSE	inf	0.00341653
STAD	miss\LOF	DENND4B	0.079602	0.0102041	FALSE	FALSE	16.7784	0.000677623
STAD	missense	DENND4B	0.0646766	0.0102041	FALSE	FALSE	13.4149	0.00324036
STAD	miss\LOF	DENND5A	0.0696517	0.00510204	FALSE	FALSE	inf	0.00324036
STAD	missense	DENND5A	0.0547264	0.00510204	FALSE	FALSE	inf	0.00324036
STAD	miss\LOF	DEPDC5	0.079602	0.0102041	FALSE	FALSE	16.7784	0.0019252
STAD	missense	DEPDC5	0.0597015	0.0102041	FALSE	FALSE	12.3175	0.00116666
STAD	missense	DGCR2	0.0497512	0.00510204	FALSE	FALSE	inf	0.00175198
STAD	miss\LOF	DGCR8	0.0597015	0.0102041	FALSE	FALSE	12.3175	0.00341653
STAD	miss\LOF	DGKK	0.0547264	0	FALSE	FALSE	inf	0.0019252
STAD	missense	DGKK	0.0497512	0	FALSE	FALSE	inf	8.1537e-05
STAD	LOF	DHX16	0.0447761	0.00510204	FALSE	FALSE	inf	0.000278118
STAD	miss\LOF	DHX29	0.0597015	0	FALSE	FALSE	inf	2.78307e-05
STAD	miss\LOF	DHX34	0.0646766	0	FALSE	FALSE	inf	0.00116666
STAD	missense	DHX34	0.0597015	0	FALSE	FALSE	inf	0.00405884
STAD	miss\LOF	DHX36	0.0945274	0.00510204	FALSE	FALSE	inf	0.00324036
STAD	missense	DHX36	0.0646766	0	FALSE	FALSE	inf	0.00324036
STAD	miss\LOF	DHX38	0.0547264	0	FALSE	FALSE	inf	0.0033695
STAD	missense	DHX38	0.0497512	0	FALSE	FALSE	inf	0.00040045
STAD	missense	DICER1	0.0447761	0.00510204	TRUE	TRUE	inf	0.00040045
STAD	miss\LOF	DICER1	0.0447761	0.00510204	TRUE	TRUE	inf	0.00324036
STAD	miss\LOF	DIP2B	0.0597015	0.0102041	FALSE	FALSE	12.3175	0.00341653
STAD	miss\LOF	DIS3L2	0.0646766	0	FALSE	FALSE	inf	2.98236e-05
STAD	missense	DIS3L2	0.0497512	0	FALSE	FALSE	inf	0.00324036
STAD	synonymous	DISP1	0.0597015	0.0102041	FALSE	FALSE	12.3175	0.000719453
STAD	miss\LOF	DLEC1	0.0995025	0.00510204	FALSE	FALSE	inf	0.00430473
STAD	missense	DLEC1	0.0746269	0	FALSE	FALSE	inf	0.00040045
STAD	miss\LOF	DLG3	0.0497512	0.00510204	FALSE	FALSE	inf	0.000171158
STAD	miss\LOF	DLGAP4	0.079602	0.0204082	FALSE	FALSE	5.53514	2.50505e-05
STAD	miss\LOF	DMPK	0.0447761	0	FALSE	FALSE	inf	0.00335899
STAD	miss\LOF	DNAH1	0.144279	0.0408163	FALSE	FALSE	4.52824	0.00041769
STAD	missense	DNAH1	0.124378	0.0357143	FALSE	FALSE	3.83523	6.74225e-05
STAD	miss\LOF	DNAH10	0.149254	0.0408163	FALSE	FALSE	4.55472	4.50631e-05
STAD	LOF	DNAH10	0.0447761	0.00510204	FALSE	FALSE	inf	1.37836e-06
STAD	missense	DNAH10	0.114428	0.0357143	FALSE	FALSE	3.48876	2.17747e-07
STAD	miss\LOF	DNAH2	0.129353	0.0459184	FALSE	FALSE	3.08698	0.0032046
STAD	miss\LOF	DNAH3	0.169154	0.0663265	FALSE	FALSE	2.86596	0.0032046
STAD	missense	DNAH3	0.154229	0.0612245	FALSE	FALSE	2.79608	0.00324036
STAD	synonymous	DNAH8	0.129353	0.0408163	FALSE	FALSE	3.9902	0.0033695
STAD	LOF	DNAH8	0.0497512	0	FALSE	FALSE	inf	0.00158889
STAD	miss\LOF	DNAH8	0.139303	0.0510204	FALSE	FALSE	3.0104	0.0019252
STAD	miss\LOF	DNAJC1	0.0497512	0.00510204	FALSE	FALSE	inf	0.000238592
STAD	miss\LOF	DNHD1	0.0696517	0.00510204	FALSE	FALSE	inf	0.00359035
STAD	missense	DNHD1	0.0497512	0	FALSE	FALSE	inf	8.1537e-05
STAD	missense	DNMBP	0.0597015	0.0102041	FALSE	FALSE	12.3175	0.000274046
STAD	miss\LOF	DNMBP	0.0597015	0.0102041	FALSE	FALSE	12.3175	0.000629512
STAD	missense	DNMT1	0.0597015	0.00510204	FALSE	FALSE	inf	9.1806e-08
STAD	miss\LOF	DNMT1	0.0597015	0.00510204	FALSE	FALSE	inf	2.35474e-08
STAD	LOF	DOCK10	0.0497512	0	FALSE	FALSE	inf	0.00299615
STAD	LOF	DOCK3	0.129353	0.0102041	FALSE	FALSE	28.8229	0.0019252
STAD	miss\LOF	DOCK3	0.179104	0.0255102	FALSE	FALSE	8.33455	0.000240779
STAD	synonymous	DOCK4	0.0597015	0.0102041	FALSE	FALSE	12.3175	0.000233544
STAD	miss\LOF	DOCK5	0.0845771	0.0102041	FALSE	FALSE	17.9239	3.16665e-05
STAD	missense	DOCK5	0.0646766	0.0102041	FALSE	FALSE	13.4149	7.33111e-06
STAD	miss\LOF	DOCK8	0.079602	0.0204082	FALSE	FALSE	5.53514	1.6209e-05
STAD	miss\LOF	DOCK9	0.0597015	0.0102041	FALSE	FALSE	12.3175	0.00205951
STAD	miss\LOF	DOT1L	0.0696517	0	FALSE	FALSE	inf	0.00118488
STAD	synonymous	DOT1L	0.0646766	0.00510204	FALSE	FALSE	inf	0.00110889
STAD	missense	DOT1L	0.0497512	0	FALSE	FALSE	inf	9.83768e-05
STAD	miss\LOF	DPYSL3	0.0696517	0.00510204	FALSE	FALSE	inf	0.00359035
STAD	miss\LOF	DRD5	0.0597015	0.00510204	FALSE	FALSE	inf	0.00341653
STAD	missense	DRD5	0.0547264	0.00510204	FALSE	FALSE	inf	0.00270794
STAD	miss\LOF	DROSHA	0.0497512	0	TRUE	FALSE	inf	0.000613966
STAD	miss\LOF	DSCAML1	0.139303	0.0408163	FALSE	FALSE	4.34682	0.00335899
STAD	missense	DSCAML1	0.114428	0.0357143	FALSE	FALSE	3.48876	1.1279e-05
STAD	LOF	DST	0.079602	0.0102041	FALSE	FALSE	16.7784	1.10085e-06
STAD	miss\LOF	DUSP16	0.0447761	0.00510204	FALSE	FALSE	inf	0.00324036
STAD	miss\LOF	DYNC1H1	0.129353	0.0408163	FALSE	FALSE	3.9902	0.00205951
STAD	missense	EDC4	0.0447761	0.00510204	FALSE	FALSE	inf	0.00158889
STAD	miss\LOF	EDC4	0.0447761	0.00510204	FALSE	FALSE	inf	0.000636903
STAD	synonymous	EDIL3	0.0547264	0	FALSE	FALSE	inf	4.02109e-05
STAD	miss\LOF	EDRF1	0.0696517	0.0102041	FALSE	FALSE	14.5241	0.00341653
STAD	synonymous	EFCAB6	0.0497512	0	FALSE	FALSE	inf	5.83429e-06
STAD	miss\LOF	EFEMP2	0.0447761	0	FALSE	FALSE	inf	3.46457e-08
STAD	LOF	EFNB3	0.0547264	0.00510204	FALSE	FALSE	inf	0.00116666
STAD	miss\LOF	EFTUD1	0.0447761	0	FALSE	FALSE	inf	0.0032046
STAD	miss\LOF	EFTUD2	0.0497512	0.00510204	FALSE	FALSE	inf	1.6209e-05
STAD	missense	EFTUD2	0.0447761	0.00510204	FALSE	FALSE	inf	1.47297e-06
STAD	synonymous	EGF	0.0447761	0.00510204	FALSE	FALSE	inf	0.00324036
STAD	synonymous	EGFR	0.0447761	0.00510204	TRUE	TRUE	inf	0.00324036
STAD	miss\LOF	EHD2	0.0547264	0	FALSE	FALSE	inf	5.83429e-06
STAD	missense	EHD2	0.0447761	0	FALSE	FALSE	inf	0.00040045
STAD	miss\LOF	EIF2B5	0.0447761	0	FALSE	FALSE	inf	4.88116e-05
STAD	LOF	EIF3J	0.0497512	0	FALSE	FALSE	inf	0.0019252
STAD	miss\LOF	EIF3J	0.0497512	0.00510204	FALSE	FALSE	inf	0.0032046
STAD	miss\LOF	EIF5B	0.109453	0.0153061	FALSE	FALSE	7.90689	0.000448128
STAD	LOF	EIF5B	0.0746269	0.0102041	FALSE	FALSE	14.6022	1.22609e-05
STAD	missense	EIF5B	0.0447761	0.00510204	FALSE	FALSE	inf	0.00116666
STAD	miss\LOF	ELL2	0.0597015	0.0102041	FALSE	FALSE	12.3175	0.00122671
STAD	miss\LOF	ELMSAN1	0.0746269	0.0102041	FALSE	FALSE	14.6022	0.000677623
STAD	miss\LOF	EMILIN3	0.0447761	0.00510204	FALSE	FALSE	inf	0.000719453
STAD	miss\LOF	EML5	0.0746269	0.00510204	FALSE	FALSE	inf	4.8636e-05
STAD	miss\LOF	ENPP3	0.0447761	0.00510204	FALSE	FALSE	inf	0.00365117
STAD	miss\LOF	ENTPD4	0.0597015	0.00510204	FALSE	FALSE	inf	0.000739468
STAD	missense	ENTPD4	0.0547264	0.00510204	FALSE	FALSE	inf	0.000278118
STAD	miss\LOF	EP300	0.0995025	0.0102041	TRUE	FALSE	21.4365	0.000141245
STAD	missense	EP300	0.0746269	0.0102041	TRUE	FALSE	14.6022	0.000171158
STAD	missense	EP400	0.144279	0.0204082	FALSE	FALSE	10.7907	0.00324036
STAD	miss\LOF	EP400	0.154229	0.0306122	FALSE	FALSE	5.77451	0.00156963
STAD	synonymous	EP400	0.0597015	0.0102041	FALSE	FALSE	12.3175	0.00324036
STAD	miss\LOF	EPB41	0.0547264	0.00510204	FALSE	FALSE	inf	0.000448128
STAD	miss\LOF	EPB41L1	0.0497512	0	FALSE	FALSE	inf	0.00359035
STAD	miss\LOF	EPB41L5	0.0547264	0.00510204	FALSE	FALSE	inf	0.00116666
STAD	miss\LOF	EPHA2	0.114428	0.0306122	FALSE	FALSE	4.09176	0.000677623
STAD	synonymous	EPHA8	0.0447761	0.00510204	FALSE	FALSE	inf	0.00324036
STAD	miss\LOF	EPPK1	0.0895522	0.0204082	FALSE	FALSE	6.29508	0.00076907
STAD	miss\LOF	EPS8L3	0.0497512	0.00510204	FALSE	FALSE	inf	0.0017444
STAD	miss\LOF	ERAP1	0.0497512	0.00510204	FALSE	FALSE	inf	3.13931e-06
STAD	missense	ERBB3	0.139303	0.0459184	TRUE	FALSE	3.36288	9.25759e-07
STAD	miss\LOF	ERBB3	0.139303	0.0459184	TRUE	FALSE	3.36288	0.00040045
STAD	miss\LOF	ERC1	0.0447761	0.00510204	TRUE	FALSE	inf	0.000138886
STAD	miss\LOF	ERF	0.0447761	0.00510204	FALSE	FALSE	inf	0.00392728
STAD	miss\LOF	ESCO2	0.0447761	0	FALSE	FALSE	inf	0.00270359
STAD	miss\LOF	ESRP1	0.079602	0.0153061	FALSE	FALSE	5.56396	0.000629512
STAD	miss\LOF	EVC	0.104478	0.0204082	FALSE	FALSE	7.46667	3.62501e-08
STAD	missense	EVC	0.0845771	0.0204082	FALSE	FALSE	5.91304	1.90442e-08
STAD	miss\LOF	EVI5	0.0447761	0.00510204	FALSE	FALSE	inf	0.00392728
STAD	missense	EVPL	0.0895522	0.0204082	FALSE	FALSE	6.29508	2.21194e-05
STAD	miss\LOF	EVPL	0.0895522	0.0204082	FALSE	FALSE	6.29508	1.1279e-05
STAD	miss\LOF	EXOSC10	0.0597015	0.00510204	FALSE	FALSE	inf	1.6209e-05
STAD	missense	EXT1	0.0696517	0.00510204	FALSE	TRUE	inf	2.46029e-06
STAD	miss\LOF	EXT1	0.0746269	0.0102041	FALSE	TRUE	14.6022	0.00175728
STAD	missense	EXTL3	0.0646766	0.00510204	FALSE	FALSE	inf	0.00392728
STAD	miss\LOF	EXTL3	0.0646766	0.0102041	FALSE	FALSE	13.4149	0.000169335
STAD	miss\LOF	F13B	0.0696517	0.0102041	FALSE	FALSE	14.5241	0.000375058
STAD	missense	F13B	0.0597015	0.0102041	FALSE	FALSE	12.3175	0.00175728
STAD	missense	F5	0.0746269	0.0102041	FALSE	FALSE	14.6022	0.00116666
STAD	miss\LOF	F7	0.0447761	0.00510204	FALSE	FALSE	inf	5.90081e-05
STAD	synonymous	FAM120A	0.0447761	0	FALSE	FALSE	inf	0.000146443
STAD	missense	FAM135A	0.0447761	0.00510204	FALSE	FALSE	inf	4.22581e-06
STAD	miss\LOF	FAM171A1	0.0696517	0.00510204	FALSE	FALSE	inf	1.99502e-05
STAD	missense	FAM171A1	0.0597015	0.00510204	FALSE	FALSE	inf	4.8636e-05
STAD	miss\LOF	FAM178A	0.0497512	0.00510204	FALSE	FALSE	inf	2.98236e-05
STAD	miss\LOF	FAM184A	0.079602	0.0204082	FALSE	FALSE	5.53514	0.00335899
STAD	missense	FAM21A	0.0597015	0.00510204	FALSE	FALSE	inf	0.00076907
STAD	miss\LOF	FAM21A	0.0895522	0.0204082	FALSE	FALSE	6.29508	0.00112468
STAD	miss\LOF	FAM47A	0.0447761	0.00510204	FALSE	FALSE	inf	0.000148308
STAD	missense	FAM91A1	0.0497512	0	FALSE	FALSE	inf	5.83429e-06
STAD	miss\LOF	FAM91A1	0.0497512	0.00510204	FALSE	FALSE	inf	0.000997393
STAD	miss\LOF	FAN1	0.0497512	0	FALSE	FALSE	inf	0.000233544
STAD	miss\LOF	FARP1	0.0646766	0.0102041	FALSE	FALSE	13.4149	0.0032046
STAD	missense	FASN	0.0646766	0.0102041	FALSE	FALSE	13.4149	8.1537e-05
STAD	miss\LOF	FASN	0.079602	0.0153061	FALSE	FALSE	5.56396	4.88116e-05
STAD	synonymous	FAT1	0.0845771	0.0153061	TRUE	TRUE	5.94384	0.000278118
STAD	miss\LOF	FAT1	0.134328	0.0459184	TRUE	TRUE	3.22414	6.07373e-05
STAD	synonymous	FAT2	0.0995025	0.0204082	FALSE	FALSE	7.07182	9.59867e-06
STAD	synonymous	FBN2	0.0447761	0.00510204	FALSE	FALSE	inf	0.00392728
STAD	synonymous	FBN3	0.079602	0.0102041	FALSE	FALSE	16.7784	0.00122671
STAD	miss\LOF	FBN3	0.114428	0.0357143	FALSE	FALSE	3.48876	0.00205951
STAD	miss\LOF	FBXL13	0.0447761	0	FALSE	FALSE	inf	0.000739468
STAD	miss\LOF	FBXO10	0.0497512	0.00510204	FALSE	FALSE	inf	5.90081e-05
STAD	missense	FBXO10	0.0447761	0.00510204	FALSE	FALSE	inf	0.00392728
STAD	miss\LOF	FBXO31	0.0447761	0.00510204	FALSE	FALSE	inf	0.000677623
STAD	LOF	FBXO34	0.0447761	0.00510204	FALSE	FALSE	inf	0.000138886
STAD	miss\LOF	FBXO41	0.0447761	0.00510204	FALSE	FALSE	inf	8.1537e-05
STAD	synonymous	FBXO48	0.0696517	0.00510204	FALSE	FALSE	inf	0.000739468
STAD	miss\LOF	FBXW7	0.149254	0.0204082	TRUE	FALSE	10.8538	6.07373e-05
STAD	missense	FBXW7	0.109453	0.0102041	TRUE	FALSE	23.8436	0.00158889
STAD	synonymous	FCGBP	0.0845771	0.0204082	FALSE	FALSE	5.91304	0.000604955
STAD	miss\LOF	FCGBP	0.139303	0.0510204	FALSE	FALSE	3.0104	0.000732464
STAD	missense	FCGBP	0.129353	0.0459184	FALSE	FALSE	3.08698	7.34413e-06
STAD	miss\LOF	FER	0.0597015	0.00510204	FALSE	FALSE	inf	4.22581e-06
STAD	miss\LOF	FES	0.0696517	0.0102041	TRUE	FALSE	14.5241	1.47297e-06
STAD	missense	FES	0.0547264	0	TRUE	FALSE	inf	0.000739468
STAD	miss\LOF	FEZF2	0.0497512	0.00510204	FALSE	FALSE	inf	3.53115e-05
STAD	synonymous	FGFR1OP	0.0845771	0	TRUE	FALSE	inf	0.00076907
STAD	synonymous	FGG	0.0497512	0	FALSE	FALSE	inf	9.80264e-05
STAD	miss\LOF	FHDC1	0.0696517	0	FALSE	FALSE	inf	0.00324036
STAD	miss\LOF	FHOD1	0.0547264	0	FALSE	FALSE	inf	0.000238592
STAD	missense	FHOD1	0.0497512	0	FALSE	FALSE	inf	8.1537e-05
STAD	LOF	FHOD3	0.0696517	0.0102041	FALSE	FALSE	14.5241	0.00365117
STAD	miss\LOF	FIGNL1	0.0497512	0.00510204	FALSE	FALSE	inf	0.00365117
STAD	synonymous	FILIP1	0.0447761	0	FALSE	FALSE	inf	0.00341653
STAD	miss\LOF	FLII	0.0547264	0	FALSE	FALSE	inf	0.000164444
STAD	missense	FLII	0.0497512	0	FALSE	FALSE	inf	2.98236e-05
STAD	synonymous	FLT1	0.0447761	0.00510204	FALSE	FALSE	inf	0.00341653
STAD	miss\LOF	FMN1	0.0447761	0.00510204	FALSE	FALSE	inf	0.00116666
STAD	miss\LOF	FMNL3	0.0447761	0.00510204	FALSE	FALSE	inf	0.00116666
STAD	synonymous	FN1	0.0845771	0.0102041	FALSE	FALSE	17.9239	0.00116666
STAD	missense	FN1	0.0895522	0.0204082	FALSE	FALSE	6.29508	0.00341653
STAD	synonymous	FNBP1L	0.0547264	0	FALSE	FALSE	inf	0.000138886
STAD	miss\LOF	FNDC1	0.079602	0.0204082	FALSE	FALSE	5.53514	0.000138886
STAD	missense	FNDC3A	0.0497512	0	FALSE	FALSE	inf	4.8636e-05
STAD	miss\LOF	FNDC3A	0.0497512	0	FALSE	FALSE	inf	0.000417864
STAD	miss\LOF	FOCAD	0.0746269	0.00510204	FALSE	FALSE	inf	0.000677623
STAD	LOF	FOCAD	0.0447761	0	FALSE	FALSE	inf	2.78307e-05
STAD	miss\LOF	FOXM1	0.0597015	0	FALSE	FALSE	inf	0.00341653
STAD	miss\LOF	FOXP1	0.0497512	0	TRUE	FALSE	inf	0.00122671
STAD	missense	FOXP1	0.0447761	0	TRUE	FALSE	inf	0.00179393
STAD	miss\LOF	FOXRED1	0.0547264	0.00510204	FALSE	FALSE	inf	0.00112468
STAD	miss\LOF	FRMD4A	0.0497512	0.00510204	FALSE	FALSE	inf	1.47297e-06
STAD	missense	FRMPD1	0.079602	0	FALSE	FALSE	inf	0.00116532
STAD	miss\LOF	FRMPD1	0.079602	0	FALSE	FALSE	inf	0.000274046
STAD	miss\LOF	FRMPD2	0.0845771	0.0102041	FALSE	FALSE	17.9239	4.88116e-05
STAD	missense	FRMPD2	0.0696517	0.0102041	FALSE	FALSE	14.5241	0.00156963
STAD	miss\LOF	FSIP2	0.109453	0.0255102	FALSE	FALSE	4.69497	0.000604955
STAD	miss\LOF	FYB	0.0447761	0.00510204	FALSE	FALSE	inf	3.13947e-06
STAD	miss\LOF	GAA	0.0447761	0.00510204	FALSE	FALSE	inf	4.22581e-06
STAD	miss\LOF	GAL3ST1	0.0447761	0.00510204	FALSE	FALSE	inf	0.00040045
STAD	missense	GALR2	0.0497512	0.00510204	FALSE	FALSE	inf	0.00176243
STAD	miss\LOF	GALR2	0.0497512	0.00510204	FALSE	FALSE	inf	0.00392728
STAD	missense	GAS7	0.0447761	0.00510204	TRUE	FALSE	inf	0.00158889
STAD	miss\LOF	GAS7	0.0447761	0.00510204	TRUE	FALSE	inf	0.000876499
STAD	missense	GCC1	0.0497512	0.00510204	FALSE	FALSE	inf	0.000857976
STAD	miss\LOF	GCC1	0.0497512	0.00510204	FALSE	FALSE	inf	0.00175728
STAD	miss\LOF	GCC2	0.079602	0.00510204	FALSE	FALSE	inf	0.00324036
STAD	LOF	GCC2	0.0497512	0	FALSE	FALSE	inf	0.00116532
STAD	synonymous	GCNT2	0.0447761	0.00510204	FALSE	FALSE	inf	0.000233669
STAD	miss\LOF	GDF5	0.0497512	0.00510204	FALSE	FALSE	inf	0.000276657
STAD	miss\LOF	GEMIN5	0.0547264	0	FALSE	FALSE	inf	0.000146443
STAD	miss\LOF	GFM2	0.0447761	0.00510204	FALSE	FALSE	inf	2.29269e-05
STAD	miss\LOF	GFOD1	0.0547264	0.00510204	FALSE	FALSE	inf	0.00175728
STAD	missense	GFOD1	0.0497512	0.00510204	FALSE	FALSE	inf	4.88116e-05
STAD	miss\LOF	GIMAP8	0.0447761	0.00510204	FALSE	FALSE	inf	0.000169335
STAD	miss\LOF	GLB1L2	0.0497512	0.00510204	FALSE	FALSE	inf	0.000854803
STAD	miss\LOF	GLI1	0.0696517	0	FALSE	FALSE	inf	0.000854803
STAD	LOF	GLI3	0.0447761	0.00510204	FALSE	FALSE	inf	0.000719453
STAD	miss\LOF	GLTSCR1L	0.0597015	0.0102041	FALSE	FALSE	12.3175	0.00122671
STAD	missense	GMIP	0.0447761	0.00510204	FALSE	FALSE	inf	0.00116666
STAD	miss\LOF	GMIP	0.0447761	0.00510204	FALSE	FALSE	inf	0.00116666
STAD	miss\LOF	GNAZ	0.0597015	0.00510204	FALSE	FALSE	inf	0.000739468
STAD	miss\LOF	GNG12	0.0497512	0	FALSE	FALSE	inf	5.34583e-05
STAD	LOF	GNG12	0.0447761	0	FALSE	FALSE	inf	4.15354e-06
STAD	miss\LOF	GOLGB1	0.109453	0.0255102	FALSE	FALSE	4.69497	0.00341653
STAD	missense	GOLGB1	0.0895522	0.0153061	FALSE	FALSE	6.32787	0.000238592
STAD	miss\LOF	GON4L	0.0696517	0.00510204	FALSE	FALSE	inf	0.00116532
STAD	miss\LOF	GPR137	0.0497512	0.00510204	FALSE	FALSE	inf	0.00392728
STAD	miss\LOF	GPR158	0.114428	0.0153061	FALSE	FALSE	8.31273	0.000169335
STAD	missense	GPR158	0.0895522	0.0153061	FALSE	FALSE	6.32787	3.22156e-05
STAD	miss\LOF	GPRIN1	0.0447761	0	FALSE	FALSE	inf	5.32043e-07
STAD	miss\LOF	GRID1	0.0895522	0.0153061	FALSE	FALSE	6.32787	9.91453e-07
STAD	missense	GRID1	0.079602	0.0153061	FALSE	FALSE	5.56396	0.000214558
STAD	miss\LOF	GRIN2A	0.0945274	0.0204082	TRUE	FALSE	6.68132	0.000650539
STAD	missense	GRIN2A	0.079602	0.0204082	TRUE	FALSE	5.53514	0.000240779
STAD	missense	GRIN2B	0.079602	0.0153061	FALSE	FALSE	5.56396	2.69074e-07
STAD	miss\LOF	GRIN2B	0.079602	0.0153061	FALSE	FALSE	5.56396	1.623e-08
STAD	miss\LOF	GRIP1	0.0845771	0.0204082	FALSE	FALSE	5.91304	4.86223e-10
STAD	miss\LOF	GTF3C1	0.149254	0.0306122	FALSE	FALSE	5.37037	2.49155e-05
STAD	LOF	GTF3C1	0.0597015	0.00510204	FALSE	FALSE	inf	0.00116532
STAD	missense	GTF3C1	0.0995025	0.0255102	FALSE	FALSE	4.22099	5.83429e-06
STAD	miss\LOF	GUCY2C	0.0646766	0.0102041	FALSE	FALSE	13.4149	0.00405884
STAD	miss\LOF	GUSB	0.0447761	0.00510204	FALSE	FALSE	inf	0.000274046
STAD	miss\LOF	GXYLT1	0.0696517	0.0102041	FALSE	FALSE	14.5241	0.000636903
STAD	LOF	GXYLT1	0.0597015	0.0102041	FALSE	FALSE	12.3175	0.000631116
STAD	miss\LOF	HARS	0.0447761	0	FALSE	FALSE	inf	0.00175728
STAD	missense	HCFC1	0.0646766	0.0102041	FALSE	FALSE	13.4149	0.0020232
STAD	miss\LOF	HCFC1	0.0646766	0.0102041	FALSE	FALSE	13.4149	0.0032046
STAD	missense	HCN2	0.0447761	0	FALSE	FALSE	inf	9.80264e-05
STAD	miss\LOF	HCN2	0.0447761	0.00510204	FALSE	FALSE	inf	0.000138886
STAD	missense	HDAC4	0.0845771	0	FALSE	FALSE	inf	0.00324036
STAD	miss\LOF	HDAC4	0.114428	0.0153061	FALSE	FALSE	8.31273	0.000278118
STAD	missense	HDAC6	0.0447761	0	FALSE	FALSE	inf	0.000739468
STAD	miss\LOF	HDAC6	0.0447761	0	FALSE	FALSE	inf	0.000278118
STAD	miss\LOF	HDAC7	0.0547264	0.00510204	FALSE	FALSE	inf	0.000677623
STAD	missense	HDAC7	0.0447761	0.00510204	FALSE	FALSE	inf	0.000719453
STAD	synonymous	HDLBP	0.0497512	0.00510204	FALSE	FALSE	inf	0.00341653
STAD	synonymous	HECTD1	0.0447761	0	FALSE	FALSE	inf	0.000240779
STAD	miss\LOF	HECTD3	0.0497512	0.00510204	FALSE	FALSE	inf	9.59867e-06
STAD	miss\LOF	HECTD4	0.169154	0.0204082	FALSE	FALSE	13.0299	0.00335899
STAD	missense	HECTD4	0.144279	0.0153061	FALSE	FALSE	10.8469	0.00359035
STAD	synonymous	HECTD4	0.0497512	0	FALSE	FALSE	inf	0.00116666
STAD	miss\LOF	HEG1	0.0447761	0.00510204	FALSE	FALSE	inf	0.00116532
STAD	miss\LOF	HELLS	0.0497512	0	FALSE	FALSE	inf	0.00118861
STAD	miss\LOF	HELZ2	0.0945274	0.00510204	FALSE	FALSE	inf	0.000148308
STAD	missense	HELZ2	0.0895522	0.00510204	FALSE	FALSE	inf	0.00392728
STAD	LOF	HERC1	0.0447761	0.00510204	FALSE	FALSE	inf	0.00097933
STAD	miss\LOF	HERC1	0.114428	0.0408163	FALSE	FALSE	3.4703	0.00341653
STAD	miss\LOF	HERC2	0.174129	0.0408163	FALSE	FALSE	5.66265	0.00116532
STAD	missense	HERC2	0.154229	0.0306122	FALSE	FALSE	5.77451	0.00175198
STAD	synonymous	HERC2	0.114428	0.0204082	FALSE	FALSE	8.26966	0.00175198
STAD	synonymous	HERC2P2	0.0497512	0.00510204	FALSE	FALSE	inf	0.00341653
STAD	miss\LOF	HGFAC	0.0597015	0.00510204	FALSE	FALSE	inf	0.000240779
STAD	missense	HGFAC	0.0447761	0.00510204	FALSE	FALSE	inf	0.0019252
STAD	synonymous	HHIP	0.0845771	0.0102041	FALSE	FALSE	17.9239	0.000697346
STAD	miss\LOF	HIC2	0.0646766	0.0102041	FALSE	FALSE	13.4149	0.00341653
STAD	missense	HIP1R	0.0447761	0.00510204	FALSE	FALSE	inf	0.00228342
STAD	miss\LOF	HIPK4	0.0696517	0	FALSE	FALSE	inf	0.00116666
STAD	missense	HIPK4	0.0646766	0	FALSE	FALSE	inf	0.00335899
STAD	missense	HK1	0.0597015	0.0102041	FALSE	FALSE	12.3175	0.00324036
STAD	miss\LOF	HLA-A	0.0597015	0.00510204	TRUE	FALSE	inf	0.00175198
STAD	miss\LOF	HLA-B	0.0995025	0.0204082	FALSE	FALSE	7.07182	0.00116666
STAD	LOF	HMCN1	0.114428	0.0306122	FALSE	FALSE	4.09176	0.00122928
STAD	miss\LOF	HMCN1	0.253731	0.137755	FALSE	FALSE	2.21	0.000148308
STAD	miss\LOF	HMHA1	0.0597015	0.00510204	FALSE	FALSE	inf	0.00324036
STAD	missense	HMHA1	0.0447761	0.00510204	FALSE	FALSE	inf	0.000233669
STAD	miss\LOF	HNRNPUL1	0.0696517	0.00510204	FALSE	FALSE	inf	0.000739468
STAD	missense	HNRNPUL1	0.0447761	0	FALSE	FALSE	inf	0.000164444
STAD	synonymous	HOXA2	0.0547264	0	FALSE	FALSE	inf	0.000417864
STAD	miss\LOF	HOXD8	0.0497512	0	FALSE	FALSE	inf	0.00175728
STAD	LOF	HOXD8	0.0447761	0	FALSE	FALSE	inf	0.000240779
STAD	miss\LOF	HPS5	0.0547264	0	FALSE	FALSE	inf	0.000148308
STAD	miss\LOF	HS1BP3	0.0497512	0.00510204	FALSE	FALSE	inf	2.0703e-05
STAD	missense	HS3ST2	0.0447761	0	FALSE	FALSE	inf	0.0019252
STAD	miss\LOF	HS3ST2	0.0447761	0	FALSE	FALSE	inf	0.00116532
STAD	miss\LOF	HSF4	0.0597015	0	FALSE	FALSE	inf	0.00116666
STAD	synonymous	HSPA1L	0.0497512	0.00510204	FALSE	FALSE	inf	0.000138886
STAD	miss\LOF	HSPA6	0.0497512	0.00510204	FALSE	FALSE	inf	0.00040045
STAD	missense	HSPA6	0.0447761	0.00510204	FALSE	FALSE	inf	0.000274046
STAD	synonymous	HSPG2	0.0845771	0.00510204	FALSE	FALSE	inf	2.78307e-05
STAD	missense	HTR1B	0.0497512	0.00510204	FALSE	FALSE	inf	5.90081e-05
STAD	LOF	HTR1F	0.0447761	0.00510204	FALSE	FALSE	inf	0.000416004
STAD	missense	HTR3A	0.0447761	0.00510204	FALSE	FALSE	inf	0.00324036
STAD	miss\LOF	HTR3A	0.0447761	0.00510204	FALSE	FALSE	inf	0.00324036
STAD	synonymous	HTR6	0.0447761	0.00510204	FALSE	FALSE	inf	0.000438844
STAD	synonymous	HUS1B	0.0447761	0.00510204	FALSE	FALSE	inf	0.00324036
STAD	miss\LOF	HUWE1	0.129353	0.0459184	FALSE	FALSE	3.08698	0.00324036
STAD	miss\LOF	IBTK	0.0746269	0.0102041	FALSE	FALSE	14.6022	0.00116666
STAD	miss\LOF	ICAM5	0.0646766	0	FALSE	FALSE	inf	0.00324036
STAD	missense	ICAM5	0.0547264	0	FALSE	FALSE	inf	0.00392728
STAD	miss\LOF	IFRD1	0.0597015	0	FALSE	FALSE	inf	0.00097933
STAD	LOF	IFRD1	0.0447761	0	FALSE	FALSE	inf	0.000857976
STAD	missense	IGSF3	0.0447761	0.00510204	FALSE	FALSE	inf	0.00175198
STAD	missense	IKBKAP	0.0447761	0	FALSE	FALSE	inf	0.0032046
STAD	synonymous	IL16	0.0447761	0.00510204	FALSE	FALSE	inf	0.0033695
STAD	miss\LOF	IL17RC	0.0497512	0.00510204	FALSE	FALSE	inf	0.00335899
STAD	LOF	IL7R	0.0497512	0	TRUE	FALSE	inf	0.00341653
STAD	miss\LOF	ILF3	0.0497512	0.00510204	FALSE	FALSE	inf	0.00341653
STAD	missense	INCENP	0.0497512	0	FALSE	FALSE	inf	0.00324036
STAD	miss\LOF	INCENP	0.0497512	0	FALSE	FALSE	inf	0.00359035
STAD	miss\LOF	INF2	0.0646766	0.00510204	FALSE	FALSE	inf	0.00335899
STAD	LOF	INF2	0.0447761	0	FALSE	FALSE	inf	0.00122928
STAD	miss\LOF	INO80D	0.0447761	0	FALSE	FALSE	inf	0.000448128
STAD	miss\LOF	INPP5F	0.0447761	0.00510204	FALSE	FALSE	inf	0.000203007
STAD	missense	INPPL1	0.0547264	0.00510204	FALSE	FALSE	inf	0.000857976
STAD	miss\LOF	INPPL1	0.0845771	0.0153061	FALSE	FALSE	5.94384	0.00076907
STAD	miss\LOF	INSC	0.0447761	0.00510204	FALSE	FALSE	inf	0.000274046
STAD	miss\LOF	INSM2	0.0547264	0	FALSE	FALSE	inf	3.13947e-06
STAD	miss\LOF	INTS1	0.0746269	0.00510204	FALSE	FALSE	inf	2.46029e-06
STAD	missense	INTS1	0.0547264	0.00510204	FALSE	FALSE	inf	4.77066e-07
STAD	miss\LOF	INTS2	0.0696517	0.00510204	FALSE	FALSE	inf	0.00175728
STAD	missense	INTS2	0.0447761	0.00510204	FALSE	FALSE	inf	0.00324036
STAD	miss\LOF	IPO11	0.0447761	0	FALSE	FALSE	inf	0.00122671
STAD	miss\LOF	IPO7	0.0547264	0.00510204	FALSE	FALSE	inf	0.000138886
STAD	missense	IPO7	0.0447761	0.00510204	FALSE	FALSE	inf	0.00040045
STAD	miss\LOF	IPO9	0.0497512	0	FALSE	FALSE	inf	0.000138886
STAD	missense	IPO9	0.0447761	0	FALSE	FALSE	inf	8.1537e-05
STAD	miss\LOF	IQSEC2	0.0447761	0.00510204	FALSE	FALSE	inf	0.00116532
STAD	miss\LOF	IRX4	0.0447761	0	FALSE	FALSE	inf	0.000677623
STAD	synonymous	IRX6	0.0447761	0	FALSE	FALSE	inf	0.0032046
STAD	synonymous	ISLR2	0.0597015	0	FALSE	FALSE	inf	0.00097933
STAD	miss\LOF	ISLR2	0.0447761	0	FALSE	FALSE	inf	0.00341653
STAD	miss\LOF	ISM2	0.0447761	0	FALSE	FALSE	inf	0.00116532
STAD	missense	ITFG1	0.0497512	0.00510204	FALSE	FALSE	inf	0.00175728
STAD	miss\LOF	ITFG1	0.0497512	0.00510204	FALSE	FALSE	inf	0.00175728
STAD	miss\LOF	ITGA9	0.0447761	0.00510204	FALSE	FALSE	inf	8.1537e-05
STAD	miss\LOF	ITGAD	0.0597015	0.0102041	FALSE	FALSE	12.3175	2.78307e-05
STAD	miss\LOF	ITGAE	0.0497512	0.00510204	FALSE	FALSE	inf	0.000677623
STAD	miss\LOF	ITGB1	0.0497512	0.00510204	FALSE	FALSE	inf	0.00175198
STAD	missense	ITGB1	0.0447761	0.00510204	FALSE	FALSE	inf	0.00040045
STAD	miss\LOF	ITGB4	0.079602	0.0204082	FALSE	FALSE	5.53514	0.000238592
STAD	miss\LOF	ITPR2	0.119403	0.0204082	FALSE	FALSE	8.67797	0.000138886
STAD	LOF	ITPR2	0.0696517	0.0102041	FALSE	FALSE	14.5241	0.000238592
STAD	missense	ITPR2	0.0696517	0.0102041	FALSE	FALSE	14.5241	2.78307e-05
STAD	synonymous	ITPR2	0.0447761	0.00510204	FALSE	FALSE	inf	0.00354286
STAD	missense	ITPR3	0.124378	0.0408163	FALSE	FALSE	3.81494	0.00392728
STAD	miss\LOF	ITPR3	0.134328	0.0459184	FALSE	FALSE	3.22414	0.0017444
STAD	missense	JAG2	0.0597015	0.0102041	FALSE	FALSE	12.3175	8.19803e-07
STAD	miss\LOF	JAK1	0.0945274	0.0102041	TRUE	FALSE	20.2527	0.00358172
STAD	LOF	JAK1	0.0646766	0.0102041	TRUE	FALSE	13.4149	1.38004e-06
STAD	miss\LOF	JAK2	0.0497512	0	TRUE	FALSE	inf	0.00341653
STAD	missense	JAKMIP2	0.0497512	0.00510204	FALSE	FALSE	inf	0.00359035
STAD	synonymous	JMJD1C	0.0497512	0.00510204	FALSE	FALSE	inf	0.00359035
STAD	synonymous	JMJD7-PLA2G4B	0.0447761	0.00510204	FALSE	FALSE	inf	0.00116666
STAD	miss\LOF	KALRN	0.104478	0.0306122	FALSE	FALSE	3.69444	0.0033695
STAD	miss\LOF	KANK1	0.0696517	0.0102041	FALSE	FALSE	14.5241	0.000448128
STAD	missense	KANK1	0.0597015	0.0102041	FALSE	FALSE	12.3175	0.0032046
STAD	miss\LOF	KANSL1	0.0895522	0.0102041	FALSE	FALSE	19.082	0.00122928
STAD	LOF	KANSL1	0.0646766	0.00510204	FALSE	FALSE	inf	0.00365117
STAD	miss\LOF	KANSL1L	0.0696517	0.0102041	FALSE	FALSE	14.5241	0.00392728
STAD	LOF	KANSL1L	0.0447761	0	FALSE	FALSE	inf	0.00156963
STAD	miss\LOF	KAT6A	0.134328	0.0306122	TRUE	FALSE	4.91379	0.000697346
STAD	missense	KAT6A	0.119403	0.0255102	TRUE	FALSE	5.17966	0.00205951
STAD	missense	KAT6B	0.0646766	0.0102041	TRUE	FALSE	13.4149	0.00392728
STAD	synonymous	KCNA1	0.0646766	0	FALSE	FALSE	inf	0.00392728
STAD	miss\LOF	KCNA6	0.0597015	0.0102041	FALSE	FALSE	12.3175	0.000739468
STAD	missense	KCNB1	0.0447761	0.00510204	FALSE	FALSE	inf	9.80264e-05
STAD	miss\LOF	KCNC4	0.0497512	0.00510204	FALSE	FALSE	inf	0.00324036
STAD	missense	KCNC4	0.0447761	0.00510204	FALSE	FALSE	inf	0.00324036
STAD	synonymous	KCNH1	0.0547264	0.00510204	FALSE	FALSE	inf	2.76633e-05
STAD	miss\LOF	KCNH1	0.0845771	0.0153061	FALSE	FALSE	5.94384	0.000350768
STAD	miss\LOF	KCNH3	0.0696517	0.0102041	FALSE	FALSE	14.5241	3.93424e-07
STAD	miss\LOF	KCNJ10	0.0547264	0	FALSE	FALSE	inf	7.41098e-08
STAD	miss\LOF	KCNJ3	0.079602	0.0204082	FALSE	FALSE	5.53514	0.000857976
STAD	miss\LOF	KCNJ4	0.0497512	0.00510204	FALSE	FALSE	inf	0.000636903
STAD	missense	KCNJ4	0.0447761	0.00510204	FALSE	FALSE	inf	5.24006e-05
STAD	miss\LOF	KCNJ6	0.0447761	0.00510204	FALSE	FALSE	inf	6.56389e-07
STAD	miss\LOF	KCNK10	0.0447761	0.00510204	FALSE	FALSE	inf	0.000417864
STAD	synonymous	KDM1B	0.0497512	0	FALSE	FALSE	inf	0.000857976
STAD	LOF	KDM2B	0.0447761	0.00510204	FALSE	FALSE	inf	0.00359035
STAD	miss\LOF	KDM5A	0.079602	0.0153061	TRUE	FALSE	5.56396	0.000636903
STAD	synonymous	KDM5C	0.0447761	0	TRUE	FALSE	inf	0.00341653
STAD	synonymous	KDM6B	0.0547264	0	FALSE	FALSE	inf	0.0019252
STAD	miss\LOF	KDM6B	0.0845771	0.0204082	FALSE	FALSE	5.91304	0.000274046
STAD	miss\LOF	KDM7A	0.0497512	0.00510204	FALSE	FALSE	inf	6.91236e-06
STAD	miss\LOF	KIAA0195	0.0995025	0.0153061	FALSE	FALSE	7.10866	0.000203007
STAD	missense	KIAA0195	0.0447761	0	FALSE	FALSE	inf	0.00175728
STAD	miss\LOF	KIAA0196	0.0597015	0.00510204	FALSE	FALSE	inf	0.00116597
STAD	missense	KIAA0196	0.0497512	0.00510204	FALSE	FALSE	inf	0.00158889
STAD	synonymous	KIAA0319	0.0547264	0.00510204	FALSE	FALSE	inf	0.000636903
STAD	miss\LOF	KIAA0556	0.0646766	0.0102041	FALSE	FALSE	13.4149	0.00359035
STAD	missense	KIAA0556	0.0497512	0.00510204	FALSE	FALSE	inf	0.000719453
STAD	missense	KIAA1109	0.119403	0.0255102	FALSE	FALSE	5.17966	0.00324036
STAD	miss\LOF	KIAA1109	0.144279	0.0459184	FALSE	FALSE	3.50323	0.0019252
STAD	synonymous	KIAA1109	0.0845771	0.0204082	FALSE	FALSE	5.91304	0.000719453
STAD	miss\LOF	KIAA1161	0.0746269	0	FALSE	FALSE	inf	0.00341653
STAD	missense	KIAA1161	0.0696517	0	FALSE	FALSE	inf	0.00116532
STAD	miss\LOF	KIAA1429	0.0945274	0.0153061	FALSE	FALSE	6.71612	0.00167214
STAD	missense	KIAA1429	0.0646766	0.0102041	FALSE	FALSE	13.4149	0.00321241
STAD	missense	KIAA1462	0.0895522	0.0102041	FALSE	FALSE	19.082	0.0032046
STAD	miss\LOF	KIAA1462	0.0995025	0.0153061	FALSE	FALSE	7.10866	0.000739468
STAD	miss\LOF	KIAA1468	0.0547264	0.00510204	FALSE	FALSE	inf	0.000278118
STAD	miss\LOF	KIAA2018	0.0845771	0.0153061	FALSE	FALSE	5.94384	9.80264e-05
STAD	miss\LOF	KIAA2026	0.0597015	0.0102041	FALSE	FALSE	12.3175	0.000238592
STAD	miss\LOF	KIDINS220	0.079602	0.0204082	FALSE	FALSE	5.53514	0.00156963
STAD	miss\LOF	KIF13A	0.079602	0.0102041	FALSE	FALSE	16.7784	3.5915e-05
STAD	missense	KIF13B	0.0447761	0.00510204	FALSE	FALSE	inf	0.00116666
STAD	miss\LOF	KIF1C	0.0597015	0	FALSE	FALSE	inf	0.00116666
STAD	missense	KIF1C	0.0497512	0	FALSE	FALSE	inf	0.000997393
STAD	synonymous	KIF21A	0.0447761	0.00510204	FALSE	FALSE	inf	0.000739468
STAD	miss\LOF	KIF5B	0.0497512	0	TRUE	FALSE	inf	0.00116666
STAD	missense	KIF6	0.0447761	0.00510204	FALSE	FALSE	inf	0.0019252
STAD	LOF	KIF7	0.0447761	0.00510204	FALSE	FALSE	inf	2.0703e-05
STAD	miss\LOF	KIFC2	0.0447761	0.00510204	FALSE	FALSE	inf	1.06171e-05
STAD	miss\LOF	KLC2	0.0646766	0.00510204	FALSE	FALSE	inf	1.786e-05
STAD	miss\LOF	KLF10	0.0497512	0	FALSE	FALSE	inf	0.000138886
STAD	LOF	KLF3	0.0845771	0.0102041	FALSE	FALSE	17.9239	0.00040045
STAD	miss\LOF	KLF3	0.104478	0.0204082	FALSE	FALSE	7.46667	0.00405884
STAD	miss\LOF	KLHDC7A	0.0597015	0.0102041	FALSE	FALSE	12.3175	0.00175728
STAD	miss\LOF	KLHL32	0.0447761	0	FALSE	FALSE	inf	0.00324036
STAD	miss\LOF	KMT2A	0.139303	0.0459184	TRUE	FALSE	3.36288	0.000719453
STAD	miss\LOF	KMT2B	0.159204	0.0204082	FALSE	FALSE	12.1183	0.00392728
STAD	missense	KMT2B	0.079602	0.00510204	FALSE	FALSE	inf	0.000238592
STAD	LOF	KMT2B	0.114428	0.0153061	FALSE	FALSE	8.31273	0.000148308
STAD	miss\LOF	KMT2C	0.199005	0.0561224	TRUE	FALSE	4.17843	0.00341653
STAD	LOF	KMT2C	0.114428	0.0255102	TRUE	FALSE	4.93596	0.000238592
STAD	missense	KMT2C	0.124378	0.0357143	TRUE	FALSE	3.83523	0.000278118
STAD	miss\LOF	KMT2D	0.283582	0.0510204	TRUE	FALSE	7.3625	0.00040045
STAD	LOF	KMT2D	0.189055	0.0204082	TRUE	FALSE	14.9202	0.00175728
STAD	missense	KMT2D	0.174129	0.0306122	TRUE	FALSE	6.67671	0.00358172
STAD	synonymous	KMT2D	0.0646766	0	TRUE	FALSE	inf	0.000138886
STAD	LOF	KMT2E	0.0646766	0.00510204	FALSE	FALSE	inf	0.000148308
STAD	miss\LOF	KMT2E	0.109453	0.0255102	FALSE	FALSE	4.69497	0.00392728
STAD	miss\LOF	KNTC1	0.079602	0.0153061	FALSE	FALSE	5.56396	0.00405884
STAD	missense	KRAS	0.139303	0.0459184	TRUE	FALSE	3.36288	0.000238592
STAD	miss\LOF	KRAS	0.139303	0.0459184	TRUE	FALSE	3.36288	0.0019252
STAD	miss\LOF	KRT23	0.0447761	0.00510204	FALSE	FALSE	inf	3.43145e-06
STAD	miss\LOF	KRT34	0.0447761	0.00510204	FALSE	FALSE	inf	0.000213349
STAD	miss\LOF	KRT73	0.0597015	0.0102041	FALSE	FALSE	12.3175	0.00358172
STAD	miss\LOF	KRTAP10-9	0.0447761	0.00510204	FALSE	FALSE	inf	0.0032046
STAD	miss\LOF	KSR2	0.079602	0.0204082	FALSE	FALSE	5.53514	0.000138886
STAD	synonymous	L1CAM	0.0447761	0.00510204	FALSE	FALSE	inf	0.00105901
STAD	missense	LAMA1	0.174129	0.0816327	FALSE	FALSE	2.53012	0.00273176
STAD	missense	LAMB1	0.0497512	0.00510204	FALSE	FALSE	inf	0.00097933
STAD	miss\LOF	LARP4B	0.129353	0.0306122	FALSE	FALSE	4.70476	0.000278118
STAD	LOF	LARP4B	0.114428	0.0255102	FALSE	FALSE	4.93596	0.00175198
STAD	miss\LOF	LARS2	0.0447761	0	FALSE	FALSE	inf	0.00358172
STAD	miss\LOF	LATS2	0.0597015	0.0102041	TRUE	FALSE	12.3175	0.00116666
STAD	miss\LOF	LCMT2	0.0447761	0.00510204	FALSE	FALSE	inf	0.000677623
STAD	synonymous	LDLRAD4	0.0447761	0	FALSE	FALSE	inf	0.00122671
STAD	synonymous	LENG8	0.0547264	0.00510204	FALSE	FALSE	inf	0.000233544
STAD	miss\LOF	LENG8	0.0547264	0.00510204	FALSE	FALSE	inf	0.00076135
STAD	missense	LENG8	0.0447761	0.00510204	FALSE	FALSE	inf	0.000146443
STAD	miss\LOF	LGR4	0.0447761	0.00510204	FALSE	FALSE	inf	6.20509e-08
STAD	synonymous	LHCGR	0.0746269	0.00510204	FALSE	FALSE	inf	0.000804802
STAD	miss\LOF	LHX9	0.0447761	0	FALSE	FALSE	inf	0.00299615
STAD	missense	LIFR	0.0447761	0.00510204	TRUE	FALSE	inf	0.00116666
STAD	miss\LOF	LIMCH1	0.0447761	0.00510204	FALSE	FALSE	inf	0.00040045
STAD	miss\LOF	LINGO4	0.0497512	0	FALSE	FALSE	inf	0.0011503
STAD	miss\LOF	LLGL1	0.0447761	0	FALSE	FALSE	inf	3.22156e-05
STAD	synonymous	LMNTD2	0.0646766	0.0102041	FALSE	FALSE	13.4149	1.3759e-06
STAD	synonymous	LMO7	0.0497512	0.00510204	FALSE	FALSE	inf	0.000719453
STAD	synonymous	LMTK2	0.0447761	0.00510204	FALSE	FALSE	inf	0.000677623
STAD	missense	LMX1A	0.0447761	0.00510204	FALSE	FALSE	inf	0.000138886
STAD	miss\LOF	LONP1	0.0497512	0.00510204	FALSE	FALSE	inf	0.00116666
STAD	missense	LONP1	0.0447761	0.00510204	FALSE	FALSE	inf	0.000278118
STAD	synonymous	LPIN2	0.0447761	0	FALSE	FALSE	inf	0.000233669
STAD	miss\LOF	LPO	0.0447761	0.00510204	FALSE	FALSE	inf	0.000732464
STAD	miss\LOF	LRBA	0.0995025	0.0204082	FALSE	FALSE	7.07182	0.00272833
STAD	synonymous	LRBA	0.0497512	0.00510204	FALSE	FALSE	inf	0.00122928
STAD	missense	LRFN3	0.0696517	0.0102041	FALSE	FALSE	14.5241	0.000556696
STAD	miss\LOF	LRFN3	0.079602	0.0153061	FALSE	FALSE	5.56396	0.000221072
STAD	missense	LRP1	0.139303	0.0306122	FALSE	FALSE	5.12524	0.00156319
STAD	miss\LOF	LRP1	0.144279	0.0357143	FALSE	FALSE	4.55233	0.00324036
STAD	miss\LOF	LRP2	0.179104	0.0408163	FALSE	FALSE	5.85974	0.00116666
STAD	missense	LRP2	0.159204	0.0357143	FALSE	FALSE	5.11243	0.00359035
STAD	synonymous	LRRC16B	0.0547264	0	FALSE	FALSE	inf	0.000164444
STAD	synonymous	LRRC2	0.0547264	0	FALSE	FALSE	inf	1.22609e-05
STAD	miss\LOF	LRRC3B	0.0447761	0	FALSE	FALSE	inf	0.000296817
STAD	miss\LOF	LRRC41	0.0547264	0.00510204	FALSE	FALSE	inf	0.00359035
STAD	missense	LRRC4B	0.0845771	0.0204082	FALSE	FALSE	5.91304	1.59812e-07
STAD	miss\LOF	LRRC4B	0.0845771	0.0204082	FALSE	FALSE	5.91304	2.17747e-07
STAD	miss\LOF	LRRCC1	0.0746269	0.00510204	FALSE	FALSE	inf	0.00324036
STAD	missense	LRRCC1	0.0447761	0.00510204	FALSE	FALSE	inf	0.0019252
STAD	synonymous	LRRIQ1	0.0497512	0.00510204	FALSE	FALSE	inf	0.000213349
STAD	miss\LOF	LRRK1	0.079602	0.0204082	FALSE	FALSE	5.53514	0.00114167
STAD	synonymous	LSM2	0.0746269	0	FALSE	FALSE	inf	0.000164444
STAD	miss\LOF	LSS	0.0447761	0	FALSE	FALSE	inf	0.000141245
STAD	synonymous	LTBP2	0.0597015	0.0102041	FALSE	FALSE	12.3175	0.000719453
STAD	miss\LOF	LTBP3	0.079602	0.00510204	FALSE	FALSE	inf	0.00156963
STAD	missense	LTBP3	0.0447761	0.00510204	FALSE	FALSE	inf	8.1537e-05
STAD	miss\LOF	LTN1	0.079602	0.0102041	FALSE	FALSE	16.7784	0.000416004
STAD	synonymous	LYST	0.0696517	0.00510204	FALSE	FALSE	inf	0.000854803
STAD	miss\LOF	MAB21L2	0.0447761	0.00510204	FALSE	FALSE	inf	0.00359035
STAD	missense	MACF1	0.129353	0.0255102	FALSE	FALSE	5.67543	0.00392728
STAD	miss\LOF	MACF1	0.149254	0.0357143	FALSE	FALSE	4.57895	0.00122671
STAD	miss\LOF	MAG	0.079602	0.0204082	FALSE	FALSE	5.53514	0.00158889
STAD	missense	MAGEL2	0.0497512	0.00510204	FALSE	FALSE	inf	0.00116666
STAD	miss\LOF	MAGEL2	0.0597015	0.0102041	FALSE	FALSE	12.3175	8.1537e-05
STAD	missense	MAGI1	0.0646766	0.00510204	FALSE	FALSE	inf	0.00122928
STAD	miss\LOF	MAGI1	0.0696517	0.0102041	FALSE	FALSE	14.5241	9.80264e-05
STAD	miss\LOF	MAGI3	0.0497512	0.00510204	FALSE	FALSE	inf	0.000677623
STAD	miss\LOF	MAN2B2	0.0845771	0.0102041	FALSE	FALSE	17.9239	0.00335899
STAD	missense	MAN2B2	0.079602	0.0102041	FALSE	FALSE	16.7784	0.00097933
STAD	miss\LOF	MAN2C1	0.0447761	0.00510204	FALSE	FALSE	inf	0.000636903
STAD	miss\LOF	MAP1A	0.0845771	0.0153061	FALSE	FALSE	5.94384	0.00122928
STAD	LOF	MAP2	0.0447761	0.00510204	FALSE	FALSE	inf	0.00420259
STAD	miss\LOF	MAP7D3	0.0746269	0	FALSE	FALSE	inf	0.00324036
STAD	missense	MAP7D3	0.0447761	0	FALSE	FALSE	inf	0.00405884
STAD	miss\LOF	MAPK15	0.0447761	0.00510204	FALSE	FALSE	inf	0.000233544
STAD	miss\LOF	MARK2	0.0696517	0.00510204	FALSE	FALSE	inf	0.000719453
STAD	missense	MARK2	0.0447761	0	FALSE	FALSE	inf	0.000148308
STAD	synonymous	MASP1	0.0945274	0.0153061	FALSE	FALSE	6.71612	0.00116532
STAD	miss\LOF	MASTL	0.0597015	0.0102041	FALSE	FALSE	12.3175	8.1537e-05
STAD	miss\LOF	MATK	0.0447761	0.00510204	FALSE	FALSE	inf	0.00116666
STAD	miss\LOF	MBD1	0.0497512	0.00510204	FALSE	FALSE	inf	0.000719453
STAD	miss\LOF	MBD3	0.0497512	0.00510204	FALSE	FALSE	inf	0.00324036
STAD	missense	MBD5	0.0646766	0.0102041	FALSE	FALSE	13.4149	1.54697e-05
STAD	miss\LOF	MBD5	0.079602	0.0153061	FALSE	FALSE	5.56396	0.000213349
STAD	miss\LOF	MBD6	0.104478	0.0102041	FALSE	FALSE	22.6333	0.00431674
STAD	LOF	MBD6	0.0746269	0.0102041	FALSE	FALSE	14.6022	3.5915e-05
STAD	miss\LOF	MBOAT1	0.0447761	0.00510204	FALSE	FALSE	inf	0.000299873
STAD	miss\LOF	MCF2L	0.0646766	0.0102041	FALSE	FALSE	13.4149	0.00040045
STAD	missense	MCF2L	0.0597015	0.0102041	FALSE	FALSE	12.3175	4.88116e-05
STAD	miss\LOF	MCF2L2	0.0547264	0.00510204	FALSE	FALSE	inf	8.7923e-06
STAD	missense	MCF2L2	0.0447761	0	FALSE	FALSE	inf	2.17747e-07
STAD	miss\LOF	MDC1	0.104478	0.0204082	FALSE	FALSE	7.46667	5.90812e-05
STAD	missense	MDC1	0.0845771	0.0204082	FALSE	FALSE	5.91304	0.000561593
STAD	missense	MDGA1	0.0597015	0.00510204	FALSE	FALSE	inf	0.00175198
STAD	miss\LOF	MDGA1	0.0597015	0.00510204	FALSE	FALSE	inf	6.07373e-05
STAD	miss\LOF	MDN1	0.18408	0.0561224	FALSE	FALSE	3.79435	4.54698e-05
STAD	LOF	MDN1	0.079602	0.0102041	FALSE	FALSE	16.7784	2.95295e-05
STAD	missense	MDN1	0.139303	0.0510204	FALSE	FALSE	3.0104	0.00175728
STAD	miss\LOF	MECOM	0.0447761	0.00510204	TRUE	FALSE	inf	1.8844e-05
STAD	miss\LOF	MED15	0.0597015	0.00510204	FALSE	FALSE	inf	7.37144e-05
STAD	miss\LOF	MED24	0.0597015	0	FALSE	FALSE	inf	0.00116532
STAD	missense	MED24	0.0447761	0	FALSE	FALSE	inf	0.00392728
STAD	miss\LOF	MEGF6	0.0547264	0.00510204	FALSE	FALSE	inf	0.000233669
STAD	missense	MEGF6	0.0497512	0.00510204	FALSE	FALSE	inf	0.00341653
STAD	miss\LOF	MEGF8	0.0995025	0.0204082	FALSE	FALSE	7.07182	0.0032046
STAD	LOF	MEGF8	0.0497512	0.00510204	FALSE	FALSE	inf	0.000238592
STAD	miss\LOF	MEI1	0.0447761	0.00510204	FALSE	FALSE	inf	5.49401e-05
STAD	missense	MEP1A	0.0447761	0	FALSE	FALSE	inf	0.00358172
STAD	miss\LOF	MEP1A	0.0447761	0	FALSE	FALSE	inf	0.00122928
STAD	miss\LOF	METTL17	0.0447761	0.00510204	FALSE	FALSE	inf	0.000375058
STAD	miss\LOF	MEX3A	0.0497512	0	FALSE	FALSE	inf	4.45289e-06
STAD	missense	MEX3A	0.0447761	0	FALSE	FALSE	inf	0.0019252
STAD	miss\LOF	MEX3B	0.0646766	0.0102041	FALSE	FALSE	13.4149	0.00392728
STAD	miss\LOF	MFHAS1	0.0447761	0	FALSE	FALSE	inf	0.0032046
STAD	miss\LOF	MGA	0.124378	0.0153061	FALSE	FALSE	9.13826	0.000719453
STAD	LOF	MGA	0.0646766	0.00510204	FALSE	FALSE	inf	0.0019252
STAD	miss\LOF	MGAM	0.0597015	0	FALSE	FALSE	inf	0.00122928
STAD	missense	MKI67	0.0895522	0.0204082	FALSE	FALSE	6.29508	0.00122928
STAD	miss\LOF	MKI67	0.104478	0.0255102	FALSE	FALSE	4.45667	0.00341653
STAD	miss\LOF	MLH3	0.0696517	0	FALSE	FALSE	inf	0.000719453
STAD	miss\LOF	MLLT4	0.079602	0.0153061	FALSE	FALSE	5.56396	0.00040045
STAD	miss\LOF	MMP9	0.0696517	0.0102041	FALSE	FALSE	14.5241	0.00335899
STAD	missense	MMP9	0.0497512	0.00510204	FALSE	FALSE	inf	0.00116532
STAD	miss\LOF	MN1	0.0696517	0.0102041	TRUE	FALSE	14.5241	0.00280259
STAD	miss\LOF	MOCOS	0.0497512	0.00510204	FALSE	FALSE	inf	2.78307e-05
STAD	missense	MOCOS	0.0447761	0.00510204	FALSE	FALSE	inf	0.00175728
STAD	miss\LOF	MON2	0.0646766	0.00510204	FALSE	FALSE	inf	0.00341653
STAD	LOF	MON2	0.0447761	0.00510204	FALSE	FALSE	inf	0.00040045
STAD	LOF	MORC1	0.0447761	0	FALSE	FALSE	inf	0.0033695
STAD	missense	MPP2	0.0497512	0	FALSE	FALSE	inf	0.00122928
STAD	miss\LOF	MPP2	0.0497512	0	FALSE	FALSE	inf	0.00324036
STAD	missense	MPRIP	0.0497512	0.00510204	FALSE	FALSE	inf	0.00341653
STAD	miss\LOF	MPRIP	0.0845771	0.0153061	FALSE	FALSE	5.94384	0.00405884
STAD	LOF	MRC1	0.0497512	0.00510204	FALSE	FALSE	inf	0.00156963
STAD	missense	MROH1	0.0696517	0.0102041	FALSE	FALSE	14.5241	0.000604955
STAD	miss\LOF	MSANTD4	0.0447761	0.00510204	FALSE	FALSE	inf	0.000857976
STAD	missense	MST1R	0.0646766	0.00510204	FALSE	FALSE	inf	0.00040045
STAD	miss\LOF	MST1R	0.079602	0.0102041	FALSE	FALSE	16.7784	0.00122928
STAD	miss\LOF	MTA1	0.0497512	0.00510204	FALSE	FALSE	inf	0.00392728
STAD	miss\LOF	MTCL1	0.104478	0.0102041	FALSE	FALSE	22.6333	0.00247969
STAD	missense	MTCL1	0.0895522	0.0102041	FALSE	FALSE	19.082	2.78307e-05
STAD	miss\LOF	MTIF2	0.0696517	0.00510204	FALSE	FALSE	inf	1.6209e-05
STAD	LOF	MTIF2	0.0497512	0.00510204	FALSE	FALSE	inf	4.8636e-05
STAD	missense	MTOR	0.0995025	0.0153061	TRUE	FALSE	7.10866	4.88116e-05
STAD	miss\LOF	MTOR	0.114428	0.0255102	TRUE	FALSE	4.93596	2.78307e-05
STAD	synonymous	MTUS1	0.0497512	0	FALSE	FALSE	inf	0.00116532
STAD	missense	MUC17	0.174129	0.0765306	FALSE	FALSE	2.54418	2.78307e-05
STAD	miss\LOF	MUC17	0.174129	0.0765306	FALSE	FALSE	2.54418	0.00040045
STAD	synonymous	MUC2	0.144279	0.0255102	FALSE	FALSE	6.4407	2.98236e-05
STAD	synonymous	MUC4	0.0597015	0.0102041	FALSE	FALSE	12.3175	0.000448128
STAD	missense	MUC5B	0.149254	0.0510204	FALSE	FALSE	3.15439	0.00324036
STAD	miss\LOF	MUC5B	0.159204	0.0663265	FALSE	FALSE	2.66545	0.00116532
STAD	synonymous	MUC6	0.0497512	0.00510204	FALSE	FALSE	inf	0.000238592
STAD	miss\LOF	MVK	0.0646766	0.00510204	FALSE	FALSE	inf	0.00247969
STAD	LOF	MVK	0.0447761	0.00510204	FALSE	FALSE	inf	0.00116666
STAD	miss\LOF	MXRA8	0.0646766	0.0102041	FALSE	FALSE	13.4149	0.00040045
STAD	miss\LOF	MYBL1	0.0597015	0.00510204	FALSE	FALSE	inf	0.000278118
STAD	LOF	MYBL1	0.0547264	0.00510204	FALSE	FALSE	inf	0.00341653
STAD	synonymous	MYBL2	0.0497512	0.00510204	FALSE	FALSE	inf	0.00116666
STAD	miss\LOF	MYBL2	0.0447761	0.00510204	FALSE	FALSE	inf	0.0019252
STAD	missense	MYH10	0.114428	0.0204082	FALSE	FALSE	8.26966	0.0032046
STAD	miss\LOF	MYH10	0.124378	0.0255102	FALSE	FALSE	5.42614	0.000739468
STAD	miss\LOF	MYH2	0.114428	0.0408163	FALSE	FALSE	3.4703	0.000857976
STAD	synonymous	MYH6	0.079602	0.0153061	FALSE	FALSE	5.56396	0.00122671
STAD	synonymous	MYH7	0.0447761	0	FALSE	FALSE	inf	0.00208704
STAD	miss\LOF	MYH9	0.114428	0.0408163	TRUE	FALSE	3.4703	4.8636e-05
STAD	synonymous	MYO10	0.0447761	0	FALSE	FALSE	inf	0.00324036
STAD	miss\LOF	MYO15A	0.154229	0.0459184	FALSE	FALSE	3.78889	0.00116666
STAD	miss\LOF	MYO18A	0.0646766	0.00510204	FALSE	FALSE	inf	0.000238592
STAD	missense	MYO18A	0.0547264	0.00510204	FALSE	FALSE	inf	0.00324036
STAD	miss\LOF	MYO19	0.0447761	0.00510204	FALSE	FALSE	inf	0.00247969
STAD	synonymous	MYO1F	0.0497512	0	FALSE	FALSE	inf	0.00156963
STAD	miss\LOF	MYO1F	0.079602	0.0204082	FALSE	FALSE	5.53514	0.000238592
STAD	LOF	MYO3A	0.0547264	0.00510204	FALSE	FALSE	inf	8.1537e-05
STAD	miss\LOF	MYO3A	0.109453	0.0306122	FALSE	FALSE	3.89199	0.0033695
STAD	miss\LOF	MYO3B	0.0597015	0.00510204	FALSE	FALSE	inf	0.00359035
STAD	missense	MYO3B	0.0547264	0.00510204	FALSE	FALSE	inf	0.000240779
STAD	missense	MYO5A	0.0646766	0.0102041	TRUE	FALSE	13.4149	0.000240779
STAD	miss\LOF	MYO5A	0.0845771	0.0204082	TRUE	FALSE	5.91304	0.00156963
STAD	miss\LOF	MYO5C	0.0845771	0.0102041	FALSE	FALSE	17.9239	0.00335899
STAD	missense	MYO5C	0.0597015	0.0102041	FALSE	FALSE	12.3175	0.000719453
STAD	miss\LOF	MYO6	0.0597015	0.0102041	FALSE	FALSE	12.3175	0.00359035
STAD	miss\LOF	MYO7A	0.0646766	0	FALSE	FALSE	inf	0.00324036
STAD	missense	MYO7A	0.0497512	0	FALSE	FALSE	inf	0.00341653
STAD	miss\LOF	MYO9B	0.0547264	0.00510204	FALSE	FALSE	inf	0.0019252
STAD	missense	MYO9B	0.0447761	0.00510204	FALSE	FALSE	inf	0.00324036
STAD	miss\LOF	MYOCD	0.0646766	0.0102041	FALSE	FALSE	13.4149	0.00122671
STAD	LOF	MYOCD	0.0447761	0	FALSE	FALSE	inf	0.00335899
STAD	miss\LOF	MYOF	0.104478	0.0204082	FALSE	FALSE	7.46667	0.00324036
STAD	missense	MYOF	0.079602	0.0153061	FALSE	FALSE	5.56396	0.0019252
STAD	miss\LOF	MYRIP	0.0447761	0.00510204	FALSE	FALSE	inf	0.000677623
STAD	missense	MZF1	0.0447761	0	FALSE	FALSE	inf	0.00335899
STAD	miss\LOF	NAALADL1	0.0497512	0.00510204	FALSE	FALSE	inf	0.00097933
STAD	miss\LOF	NADK	0.0447761	0.00510204	FALSE	FALSE	inf	0.000274046
STAD	LOF	NALCN	0.0447761	0.00510204	FALSE	FALSE	inf	0.0019252
STAD	synonymous	NARFL	0.0597015	0	FALSE	FALSE	inf	0.0033695
STAD	miss\LOF	NAV2	0.109453	0.0306122	FALSE	FALSE	3.89199	0.00116666
STAD	LOF	NBAS	0.0447761	0.00510204	FALSE	FALSE	inf	0.000719453
STAD	LOF	NBN	0.0497512	0	FALSE	TRUE	inf	0.00324036
STAD	miss\LOF	NBN	0.079602	0.0153061	FALSE	TRUE	5.56396	0.000719453
STAD	miss\LOF	NCAN	0.0945274	0.0204082	FALSE	FALSE	6.68132	0.0019252
STAD	miss\LOF	NCAPD3	0.0597015	0.00510204	FALSE	FALSE	inf	0.00040045
STAD	missense	NCAPD3	0.0447761	0.00510204	FALSE	FALSE	inf	0.00175198
STAD	miss\LOF	NCAPG2	0.0497512	0	FALSE	FALSE	inf	0.00247969
STAD	missense	NCAPG2	0.0447761	0	FALSE	FALSE	inf	0.000141245
STAD	miss\LOF	NCKAP1L	0.0547264	0	FALSE	FALSE	inf	0.00324036
STAD	missense	NCKAP1L	0.0447761	0	FALSE	FALSE	inf	0.000240779
STAD	miss\LOF	NCOA1	0.0696517	0.0102041	TRUE	FALSE	14.5241	0.00392728
STAD	missense	NCOA1	0.0597015	0.0102041	TRUE	FALSE	12.3175	0.000636903
STAD	miss\LOF	NCOR1	0.109453	0.0255102	TRUE	FALSE	4.69497	0.000169335
STAD	missense	NCOR1	0.079602	0.0204082	TRUE	FALSE	5.53514	9.80264e-05
STAD	miss\LOF	NCSTN	0.0547264	0.00510204	FALSE	FALSE	inf	0.00324036
STAD	synonymous	NEK1	0.0497512	0	FALSE	FALSE	inf	5.34583e-05
STAD	miss\LOF	NELFE	0.0597015	0	FALSE	FALSE	inf	3.16665e-05
STAD	missense	NELL2	0.0696517	0.00510204	FALSE	FALSE	inf	0.00116666
STAD	missense	NEO1	0.0447761	0.00510204	FALSE	FALSE	inf	0.000240779
STAD	synonymous	NEURL4	0.0497512	0	FALSE	FALSE	inf	8.1537e-05
STAD	miss\LOF	NEURL4	0.0597015	0.0102041	FALSE	FALSE	12.3175	0.00040045
STAD	missense	NF1	0.0995025	0.0204082	TRUE	TRUE	7.07182	0.000148308
STAD	miss\LOF	NF1	0.124378	0.0306122	TRUE	TRUE	4.49811	0.00110889
STAD	miss\LOF	NFATC1	0.0547264	0	FALSE	FALSE	inf	0.000719453
STAD	synonymous	NFATC1	0.0497512	0.00510204	FALSE	FALSE	inf	1.8844e-05
STAD	miss\LOF	NFE2L1	0.0646766	0.00510204	FALSE	FALSE	inf	4.54698e-05
STAD	LOF	NFE2L1	0.0447761	0	FALSE	FALSE	inf	0.00341653
STAD	miss\LOF	NHLRC1	0.0497512	0.00510204	FALSE	FALSE	inf	0.000240779
STAD	miss\LOF	NID2	0.0696517	0.00510204	FALSE	FALSE	inf	0.00076907
STAD	missense	NID2	0.0447761	0.00510204	FALSE	FALSE	inf	9.80264e-05
STAD	synonymous	NIN	0.0497512	0	TRUE	FALSE	inf	0.0019252
STAD	miss\LOF	NIPBL	0.164179	0.0510204	FALSE	FALSE	3.65357	0.00116532
STAD	LOF	NIPBL	0.0646766	0.0102041	FALSE	FALSE	13.4149	0.00040045
STAD	synonymous	NIPBL	0.079602	0.0153061	FALSE	FALSE	5.56396	0.00122671
STAD	synonymous	NISCH	0.0447761	0	FALSE	FALSE	inf	0.00359035
STAD	miss\LOF	NLGN3	0.0497512	0.00510204	FALSE	FALSE	inf	5.90081e-05
STAD	missense	NLGN3	0.0447761	0.00510204	FALSE	FALSE	inf	2.0703e-05
STAD	synonymous	NLGN4X	0.0597015	0.00510204	FALSE	FALSE	inf	2.21194e-05
STAD	miss\LOF	NLRP1	0.0497512	0.00510204	FALSE	FALSE	inf	0.0032046
STAD	miss\LOF	NLRP12	0.0646766	0.00510204	FALSE	FALSE	inf	0.00299615
STAD	missense	NLRP12	0.0547264	0.00510204	FALSE	FALSE	inf	0.00435337
STAD	miss\LOF	NLRP3	0.0746269	0.00510204	FALSE	FALSE	inf	0.000278118
STAD	missense	NLRP3	0.0646766	0.00510204	FALSE	FALSE	inf	2.78307e-05
STAD	synonymous	NLRP4	0.0447761	0.00510204	FALSE	FALSE	inf	3.16665e-05
STAD	miss\LOF	NLRP9	0.079602	0.0102041	FALSE	FALSE	16.7784	4.65894e-07
STAD	missense	NLRP9	0.0597015	0.0102041	FALSE	FALSE	12.3175	0.000164444
STAD	miss\LOF	NOBOX	0.0497512	0	FALSE	FALSE	inf	1.1279e-05
STAD	miss\LOF	NOC4L	0.0497512	0	FALSE	FALSE	inf	0.00122928
STAD	miss\LOF	NOL6	0.0895522	0.0153061	FALSE	FALSE	6.32787	0.0019252
STAD	missense	NOL6	0.0597015	0.0102041	FALSE	FALSE	12.3175	0.00175728
STAD	miss\LOF	NOL8	0.0447761	0.00510204	FALSE	FALSE	inf	0.00116666
STAD	miss\LOF	NOTCH1	0.104478	0.0204082	TRUE	FALSE	7.46667	0.000238592
STAD	missense	NOTCH1	0.0895522	0.0204082	TRUE	FALSE	6.29508	0.00335899
STAD	miss\LOF	NOTCH3	0.0845771	0.0204082	FALSE	FALSE	5.91304	0.00116666
STAD	miss\LOF	NOX5	0.0646766	0.0102041	FALSE	FALSE	13.4149	0.00341653
STAD	miss\LOF	NPAS2	0.0497512	0.00510204	FALSE	FALSE	inf	0.0019252
STAD	miss\LOF	NPC1	0.0597015	0.00510204	FALSE	FALSE	inf	0.000677623
STAD	missense	NPC1	0.0447761	0.00510204	FALSE	FALSE	inf	0.000238592
STAD	miss\LOF	NPC1L1	0.0646766	0.0102041	FALSE	FALSE	13.4149	0.00359035
STAD	miss\LOF	NR4A2	0.0497512	0.00510204	FALSE	FALSE	inf	0.00324036
STAD	synonymous	NRCAM	0.0447761	0.00510204	FALSE	FALSE	inf	0.0033695
STAD	miss\LOF	NRD1	0.0547264	0.00510204	FALSE	FALSE	inf	0.000240779
STAD	miss\LOF	NRIP1	0.0945274	0.0153061	FALSE	FALSE	6.71612	0.00341653
STAD	LOF	NRIP1	0.0447761	0.00510204	FALSE	FALSE	inf	0.000719453
STAD	miss\LOF	NRROS	0.0547264	0	FALSE	FALSE	inf	0.0033695
STAD	missense	NRROS	0.0447761	0	FALSE	FALSE	inf	0.00122928
STAD	miss\LOF	NRXN2	0.109453	0.0102041	FALSE	FALSE	23.8436	0.0019252
STAD	missense	NRXN2	0.0845771	0.0102041	FALSE	FALSE	17.9239	0.00040045
STAD	miss\LOF	NRXN3	0.119403	0.0357143	FALSE	FALSE	3.66102	0.000677623
STAD	miss\LOF	NSMF	0.0447761	0	FALSE	FALSE	inf	0.00040045
STAD	miss\LOF	NSRP1	0.0497512	0.00510204	FALSE	FALSE	inf	0.000677623
STAD	missense	NTN1	0.0447761	0.00510204	FALSE	FALSE	inf	0.000138886
STAD	miss\LOF	NTN1	0.0447761	0.00510204	FALSE	FALSE	inf	0.000739468
STAD	missense	NTNG2	0.0497512	0.00510204	FALSE	FALSE	inf	0.00341653
STAD	miss\LOF	NTNG2	0.0497512	0.00510204	FALSE	FALSE	inf	0.00324036
STAD	miss\LOF	NUP155	0.0597015	0.00510204	FALSE	FALSE	inf	0.00324036
STAD	missense	NUP155	0.0497512	0.00510204	FALSE	FALSE	inf	9.59867e-06
STAD	miss\LOF	NUP205	0.0845771	0.0153061	FALSE	FALSE	5.94384	0.000274046
STAD	missense	NUP210	0.0895522	0.00510204	FALSE	FALSE	inf	2.21194e-05
STAD	miss\LOF	NUP210	0.0995025	0.0153061	FALSE	FALSE	7.10866	0.0019252
STAD	miss\LOF	NUP214	0.0895522	0.0204082	TRUE	FALSE	6.29508	0.00324036
STAD	miss\LOF	NUTM1	0.0547264	0.00510204	TRUE	FALSE	inf	0.00341653
STAD	missense	NUTM1	0.0447761	0.00510204	TRUE	FALSE	inf	0.00341653
STAD	miss\LOF	NYAP2	0.0597015	0.0102041	FALSE	FALSE	12.3175	0.00324036
STAD	miss\LOF	OAS2	0.0547264	0.00510204	FALSE	FALSE	inf	0.00175728
STAD	synonymous	OBSCN	0.228856	0.0306122	FALSE	FALSE	9.39785	9.80264e-05
STAD	miss\LOF	OBSCN	0.283582	0.0918367	FALSE	FALSE	3.91435	3.5915e-05
STAD	missense	OBSCN	0.248756	0.0816327	FALSE	FALSE	3.97351	0.00324036
STAD	miss\LOF	OFD1	0.0447761	0.00510204	FALSE	FALSE	inf	0.000857976
STAD	miss\LOF	OGT	0.0447761	0	FALSE	FALSE	inf	0.000604955
STAD	synonymous	OIT3	0.0945274	0.00510204	FALSE	FALSE	inf	0.000417864
STAD	miss\LOF	OR2AK2	0.0497512	0.00510204	FALSE	FALSE	inf	0.000148308
STAD	missense	OR2AK2	0.0447761	0.00510204	FALSE	FALSE	inf	0.00394963
STAD	missense	OR52K1	0.0447761	0.00510204	FALSE	FALSE	inf	0.000117024
STAD	miss\LOF	OR52K1	0.0447761	0.00510204	FALSE	FALSE	inf	0.000723897
STAD	miss\LOF	OSBPL1A	0.0746269	0.0102041	FALSE	FALSE	14.6022	0.0018695
STAD	LOF	OSBPL1A	0.0447761	0.00510204	FALSE	FALSE	inf	0.00444715
STAD	miss\LOF	OSBPL7	0.0447761	0.00510204	FALSE	FALSE	inf	0.000274046
STAD	miss\LOF	OSMR	0.0497512	0.00510204	FALSE	FALSE	inf	0.0036887
STAD	synonymous	OTUD4	0.104478	0.00510204	FALSE	FALSE	inf	0.00161883
STAD	miss\LOF	OTUD7B	0.0547264	0	FALSE	FALSE	inf	1.44871e-06
STAD	missense	OTUD7B	0.0447761	0	FALSE	FALSE	inf	8.8085e-06
STAD	miss\LOF	OTX2	0.0447761	0	FALSE	FALSE	inf	4.77066e-07
STAD	missense	P3H2	0.0447761	0	FALSE	FALSE	inf	0.00034924
STAD	miss\LOF	P3H2	0.0447761	0	FALSE	FALSE	inf	0.000914442
STAD	miss\LOF	PAFAH1B1	0.0547264	0.00510204	FALSE	FALSE	inf	1.84829e-06
STAD	miss\LOF	PALB2	0.0547264	0.00510204	FALSE	TRUE	inf	2.86636e-07
STAD	miss\LOF	PALLD	0.0447761	0.00510204	FALSE	FALSE	inf	9.01016e-09
STAD	miss\LOF	PAPD7	0.0447761	0.00510204	FALSE	FALSE	inf	0.000821923
STAD	miss\LOF	PAPLN	0.079602	0.00510204	FALSE	FALSE	inf	0.00161967
STAD	missense	PAPLN	0.0746269	0.00510204	FALSE	FALSE	inf	2.41715e-05
STAD	miss\LOF	PARD3B	0.104478	0.0153061	FALSE	FALSE	7.50556	5.11134e-09
STAD	missense	PARD3B	0.0597015	0.00510204	FALSE	FALSE	inf	2.97822e-08
STAD	miss\LOF	PASK	0.0845771	0.0102041	FALSE	FALSE	17.9239	1.99502e-05
STAD	missense	PASK	0.0646766	0.00510204	FALSE	FALSE	inf	1.42235e-06
STAD	synonymous	PASK	0.0447761	0.00510204	FALSE	FALSE	inf	2.0703e-05
STAD	miss\LOF	PAX2	0.0597015	0.0102041	FALSE	FALSE	12.3175	5.24006e-05
STAD	synonymous	PAXBP1	0.0447761	0	FALSE	FALSE	inf	6.83388e-06
STAD	missense	PCDH10	0.164179	0.0612245	FALSE	FALSE	3.0119	0.00097933
STAD	miss\LOF	PCDH10	0.174129	0.0714286	FALSE	FALSE	2.74096	0.00176243
STAD	synonymous	PCDH7	0.0447761	0.00510204	FALSE	FALSE	inf	0.00110889
STAD	miss\LOF	PCDH9	0.104478	0.0255102	FALSE	FALSE	4.45667	0.00156963
STAD	synonymous	PCDHA13	0.079602	0.00510204	FALSE	FALSE	inf	0.000448128
STAD	miss\LOF	PCDHA2	0.0646766	0.0102041	FALSE	FALSE	13.4149	0.000604955
STAD	missense	PCDHA2	0.0597015	0.0102041	FALSE	FALSE	12.3175	0.00122928
STAD	synonymous	PCDHA2	0.0447761	0	FALSE	FALSE	inf	1.99502e-05
STAD	synonymous	PCDHA4	0.0845771	0.00510204	FALSE	FALSE	inf	6.83388e-06
STAD	missense	PCDHA5	0.0597015	0.0102041	FALSE	FALSE	12.3175	0.000677623
STAD	miss\LOF	PCDHA5	0.0597015	0.0102041	FALSE	FALSE	12.3175	0.000169335
STAD	missense	PCDHA8	0.109453	0.0255102	FALSE	FALSE	4.69497	1.6209e-05
STAD	miss\LOF	PCDHA8	0.109453	0.0255102	FALSE	FALSE	4.69497	0.00116666
STAD	miss\LOF	PCDHAC1	0.079602	0.0204082	FALSE	FALSE	5.53514	0.000278118
STAD	miss\LOF	PCDHB10	0.0597015	0.00510204	FALSE	FALSE	inf	2.78307e-05
STAD	missense	PCDHB10	0.0547264	0.00510204	FALSE	FALSE	inf	8.57927e-05
STAD	missense	PCDHB15	0.0746269	0.0102041	FALSE	FALSE	14.6022	0.000138886
STAD	miss\LOF	PCDHB15	0.079602	0.0153061	FALSE	FALSE	5.56396	0.00324036
STAD	miss\LOF	PCDHB3	0.079602	0.0204082	FALSE	FALSE	5.53514	0.0033695
STAD	miss\LOF	PCDHGA10	0.0497512	0	FALSE	FALSE	inf	0.00122928
STAD	missense	PCDHGA10	0.0447761	0	FALSE	FALSE	inf	0.000739468
STAD	miss\LOF	PCDHGA11	0.0597015	0.0102041	FALSE	FALSE	12.3175	3.53115e-05
STAD	synonymous	PCDHGA5	0.0497512	0.00510204	FALSE	FALSE	inf	0.00324036
STAD	miss\LOF	PCED1B	0.0696517	0.00510204	FALSE	FALSE	inf	0.0019252
STAD	missense	PCED1B	0.0447761	0.00510204	FALSE	FALSE	inf	0.000164444
STAD	miss\LOF	PCF11	0.0646766	0.0102041	FALSE	FALSE	13.4149	8.1537e-05
STAD	missense	PCNT	0.109453	0.0204082	FALSE	FALSE	7.86592	0.00324036
STAD	miss\LOF	PCNT	0.114428	0.0255102	FALSE	FALSE	4.93596	0.00324036
STAD	miss\LOF	PCNX	0.079602	0.0153061	FALSE	FALSE	5.56396	0.000203007
STAD	missense	PCNXL3	0.0696517	0.0102041	FALSE	FALSE	14.5241	0.000417864
STAD	miss\LOF	PCNXL3	0.0845771	0.0153061	FALSE	FALSE	5.94384	0.0019252
STAD	miss\LOF	PDCD6IP	0.0447761	0.00510204	FALSE	FALSE	inf	0.000719453
STAD	synonymous	PDE1C	0.0597015	0.00510204	FALSE	FALSE	inf	1.08238e-07
STAD	miss\LOF	PDE4DIP	0.0746269	0.0102041	TRUE	FALSE	14.6022	2.80594e-07
STAD	missense	PDE4DIP	0.0696517	0.0102041	TRUE	FALSE	14.5241	0.00341653
STAD	miss\LOF	PDE8A	0.0497512	0.00510204	FALSE	FALSE	inf	2.98236e-05
STAD	miss\LOF	PDZD2	0.144279	0.0357143	FALSE	FALSE	4.55233	0.00324036
STAD	missense	PDZD2	0.129353	0.0306122	FALSE	FALSE	4.70476	0.00433691
STAD	miss\LOF	PGBD1	0.079602	0.00510204	FALSE	FALSE	inf	0.00341653
STAD	missense	PGBD1	0.0497512	0.00510204	FALSE	FALSE	inf	9.80264e-05
STAD	miss\LOF	PGM3	0.0447761	0.00510204	FALSE	FALSE	inf	3.16665e-05
STAD	miss\LOF	PHACTR1	0.0447761	0.00510204	FALSE	FALSE	inf	3.9834e-06
STAD	synonymous	PHACTR3	0.0497512	0	FALSE	FALSE	inf	0.00175728
STAD	miss\LOF	PHF1	0.0447761	0.00510204	FALSE	FALSE	inf	0.000148308
STAD	LOF	PHF2	0.0497512	0.00510204	FALSE	FALSE	inf	1.6209e-05
STAD	miss\LOF	PHF2	0.079602	0.0204082	FALSE	FALSE	5.53514	0.00324036
STAD	miss\LOF	PHF20L1	0.079602	0.00510204	FALSE	FALSE	inf	0.000719453
STAD	LOF	PHF20L1	0.0547264	0.00510204	FALSE	FALSE	inf	0.00324036
STAD	LOF	PHF3	0.0646766	0.00510204	FALSE	FALSE	inf	0.00116666
STAD	miss\LOF	PHF3	0.0945274	0.0153061	FALSE	FALSE	6.71612	0.00040045
[truncated: 13,549 more rows]
