# Supplementary material for: Chromoanagenesis Landscape in 10,000 TCGA Patients
Source: Cancers (Basel). 2021 Aug 20;13(16):4197. doi: 10.3390/cancers13164197 (PMC8392194; doi:10.3390/cancers13164197)
Supplement: Supplementary file 1 [file cancers-13-04197-s001.zip › Table S8.xlsx]

## Sheet: Table S8 index
Table S8 - clinical and exposure comparison
sheet index
ethnicity
geneder
race
vital_status
ajcc_clinical_m
ajcc_clinical_n
ajcc_clinical_stage
ajcc_clinical_t
ajcc_pathologic_m
ajcc_pathologic_n
ajcc_pathologic_stage
ajcc_pathologic_t
ajcc_staging_system_edition
ann_arbor_b_symptoms
ann_arbor_clinical_stage
figo_stage
icd_10_code
morphology
primary_diagnosis
primary_gleason_grade
prior_malignancy
prior_treatment
secondary_gleason_grade
site_of_resection_or_biopsy
synchronous_malignancy
tissue_or_organ_of_origin
tumor_stage
pharmaceutical_therapy
radiation_therapy
alcohol_history
Clinical - numeric	age_at_index, days_to_birth, days_to_death, year_of_birth, year_of_death, age_at_diagnosis, year_of_diagnosis
Exposure - numeric	bmi, cigarettes_per_day, height, pack_years_smoked, weight, years_smoked

## Sheet: ethnicity
cancer type	chromoanagenesis status	ethnicity	count	precentage
BLCA	0.0	hispanic or latino	2	1.2048192771084338
BLCA	0.0	not hispanic or latino	155	93.37349397590361
BLCA	0.0	not reported	9	5.421686746987952
BLCA	1.0	hispanic or latino	7	3.4482758620689653
BLCA	1.0	not hispanic or latino	177	87.19211822660098
BLCA	1.0	not reported	19	9.35960591133005
BRCA	0.0	hispanic or latino	11	2.997275204359673
BRCA	0.0	not hispanic or latino	308	83.92370572207085
BRCA	0.0	not reported	48	13.079019073569482
BRCA	1.0	hispanic or latino	25	4.098360655737705
BRCA	1.0	not hispanic or latino	492	80.65573770491804
BRCA	1.0	not reported	93	15.245901639344263
CESC	0.0	hispanic or latino	16	8.556149732620321
CESC	0.0	not hispanic or latino	102	54.54545454545455
CESC	0.0	not reported	69	36.898395721925134
CESC	1.0	hispanic or latino	7	8.13953488372093
CESC	1.0	not hispanic or latino	44	51.16279069767442
CESC	1.0	not reported	35	40.69767441860465
COAD	0.0	hispanic or latino	3	1.098901098901099
COAD	0.0	not hispanic or latino	162	59.34065934065934
COAD	0.0	not reported	108	39.56043956043956
COAD	1.0	hispanic or latino	1	0.7518796992481203
COAD	1.0	not hispanic or latino	88	66.16541353383458
COAD	1.0	not reported	44	33.08270676691729
ESCA	0.0	hispanic or latino	3	4.838709677419355
ESCA	0.0	not hispanic or latino	33	53.225806451612904
ESCA	0.0	not reported	26	41.935483870967744
ESCA	1.0	hispanic or latino	3	2.5210084033613445
ESCA	1.0	not hispanic or latino	53	44.53781512605042
ESCA	1.0	not reported	63	52.94117647058823
GBM	0.0	hispanic or latino	7	2.880658436213992
GBM	0.0	not hispanic or latino	192	79.01234567901234
GBM	0.0	not reported	44	18.106995884773664
GBM	1.0	hispanic or latino	1	0.4444444444444444
GBM	1.0	not hispanic or latino	190	84.44444444444444
GBM	1.0	not reported	34	15.11111111111111
HNSC	0.0	hispanic or latino	14	4.444444444444445
HNSC	0.0	not hispanic or latino	281	89.2063492063492
HNSC	0.0	not reported	20	6.349206349206349
HNSC	1.0	hispanic or latino	9	5.8441558441558445
HNSC	1.0	not hispanic or latino	130	84.41558441558442
HNSC	1.0	not reported	15	9.74025974025974
KIRC	0.0	hispanic or latino	21	5.0602409638554215
KIRC	0.0	not hispanic or latino	278	66.98795180722891
KIRC	0.0	not reported	116	27.951807228915662
KIRC	1.0	hispanic or latino	2	3.125
KIRC	1.0	not hispanic or latino	43	67.1875
KIRC	1.0	not reported	19	29.6875
LGG	0.0	hispanic or latino	24	6.434316353887399
LGG	0.0	not hispanic or latino	328	87.93565683646112
LGG	0.0	not reported	21	5.630026809651475
LGG	1.0	hispanic or latino	7	5.982905982905983
LGG	1.0	not hispanic or latino	98	83.76068376068376
LGG	1.0	not reported	12	10.256410256410257
LIHC	0.0	hispanic or latino	5	2.487562189054726
LIHC	0.0	not hispanic or latino	186	92.53731343283582
LIHC	0.0	not reported	10	4.975124378109452
LIHC	1.0	hispanic or latino	9	7.6923076923076925
LIHC	1.0	not hispanic or latino	104	88.88888888888889
LIHC	1.0	not reported	4	3.4188034188034186
LUAD	0.0	hispanic or latino	1	0.49504950495049505
LUAD	0.0	not hispanic or latino	158	78.21782178217822
LUAD	0.0	not reported	43	21.287128712871286
LUAD	1.0	hispanic or latino	6	2.2140221402214024
LUAD	1.0	not hispanic or latino	200	73.80073800738008
LUAD	1.0	not reported	65	23.985239852398525
LUSC	0.0	hispanic or latino	3	1.3274336283185841
LUSC	0.0	not hispanic or latino	148	65.48672566371681
LUSC	0.0	not reported	75	33.1858407079646
LUSC	1.0	hispanic or latino	4	1.8181818181818181
LUSC	1.0	not hispanic or latino	132	60.0
LUSC	1.0	not reported	84	38.18181818181818
OV	0.0	hispanic or latino	3	1.530612244897959
OV	0.0	not hispanic or latino	117	59.69387755102041
OV	0.0	not reported	76	38.775510204081634
OV	1.0	hispanic or latino	6	1.8575851393188854
OV	1.0	not hispanic or latino	182	56.34674922600619
OV	1.0	not reported	135	41.795665634674926
PAAD	0.0	hispanic or latino	4	3.389830508474576
PAAD	0.0	not hispanic or latino	89	75.42372881355932
PAAD	0.0	not reported	25	21.1864406779661
PAAD	1.0	hispanic or latino	1	1.639344262295082
PAAD	1.0	not hispanic or latino	42	68.85245901639344
PAAD	1.0	not reported	18	29.508196721311474
PRAD	0.0	hispanic or latino	3	1.1029411764705883
PRAD	0.0	not hispanic or latino	213	78.30882352941177
PRAD	0.0	not reported	56	20.58823529411765
PRAD	1.0	hispanic or latino	4	2.051282051282051
PRAD	1.0	not hispanic or latino	146	74.87179487179488
PRAD	1.0	not reported	45	23.076923076923077
READ	0.0	hispanic or latino	1	1.1764705882352942
READ	0.0	not hispanic or latino	47	55.294117647058826
READ	0.0	not reported	37	43.529411764705884
READ	1.0	not hispanic or latino	32	50.79365079365079
READ	1.0	not reported	31	49.20634920634921
SARC	0.0	hispanic or latino	1	1.639344262295082
SARC	0.0	not hispanic or latino	50	81.9672131147541
SARC	0.0	not reported	10	16.39344262295082
SARC	1.0	hispanic or latino	4	2.5806451612903225
SARC	1.0	not hispanic or latino	133	85.80645161290323
SARC	1.0	not reported	18	11.612903225806452
SKCM	0.0	hispanic or latino	4	1.8433179723502304
SKCM	0.0	not hispanic or latino	205	94.47004608294931
SKCM	0.0	not reported	8	3.686635944700461
SKCM	1.0	hispanic or latino	7	3.3175355450236967
SKCM	1.0	not hispanic or latino	199	94.31279620853081
SKCM	1.0	not reported	5	2.3696682464454977
STAD	0.0	hispanic or latino	1	0.4975124378109453
STAD	0.0	not hispanic or latino	153	76.11940298507463
STAD	0.0	not reported	47	23.383084577114428
STAD	1.0	hispanic or latino	2	1.0204081632653061
STAD	1.0	not hispanic or latino	129	65.81632653061224
STAD	1.0	not reported	65	33.16326530612245
UCEC	0.0	hispanic or latino	9	2.4725274725274726
UCEC	0.0	not hispanic or latino	254	69.78021978021978
UCEC	0.0	not reported	101	27.747252747252748
UCEC	1.0	hispanic or latino	4	3.1746031746031744
UCEC	1.0	not hispanic or latino	88	69.84126984126983
UCEC	1.0	not reported	34	26.984126984126984

## Sheet: gender
cancer type	chromoanagenesis status	gender	count	precentage
BLCA	0.0	female	43	25.903614457831324
BLCA	0.0	male	123	74.09638554216868
BLCA	1.0	female	50	24.63054187192118
BLCA	1.0	male	153	75.36945812807882
BRCA	0.0	female	365	99.4550408719346
BRCA	0.0	male	2	0.5449591280653951
BRCA	1.0	female	602	98.68852459016394
BRCA	1.0	male	8	1.3114754098360655
CESC	0.0	female	187	100.0
CESC	1.0	female	86	100.0
COAD	0.0	female	135	49.45054945054945
COAD	0.0	male	138	50.54945054945055
COAD	1.0	female	55	41.35338345864662
COAD	1.0	male	78	58.64661654135338
ESCA	0.0	female	11	17.741935483870968
ESCA	0.0	male	51	82.25806451612904
ESCA	1.0	female	16	13.445378151260504
ESCA	1.0	male	103	86.5546218487395
GBM	0.0	female	95	39.09465020576132
GBM	0.0	male	147	60.49382716049383
GBM	0.0	not reported	1	0.411522633744856
GBM	1.0	female	87	38.666666666666664
GBM	1.0	male	137	60.888888888888886
GBM	1.0	not reported	1	0.4444444444444444
HNSC	0.0	female	94	29.841269841269842
HNSC	0.0	male	221	70.15873015873017
HNSC	1.0	female	34	22.07792207792208
HNSC	1.0	male	120	77.92207792207792
KIRC	0.0	female	144	34.69879518072289
KIRC	0.0	male	271	65.3012048192771
KIRC	1.0	female	26	40.625
KIRC	1.0	male	38	59.375
LGG	0.0	female	164	43.96782841823056
LGG	0.0	male	209	56.03217158176944
LGG	1.0	female	53	45.2991452991453
LGG	1.0	male	64	54.7008547008547
LIHC	0.0	female	54	26.865671641791046
LIHC	0.0	male	147	73.13432835820896
LIHC	1.0	female	42	35.8974358974359
LIHC	1.0	male	75	64.1025641025641
LUAD	0.0	female	104	51.48514851485149
LUAD	0.0	male	98	48.51485148514851
LUAD	1.0	female	147	54.24354243542435
LUAD	1.0	male	124	45.75645756457565
LUSC	0.0	female	66	29.20353982300885
LUSC	0.0	male	160	70.79646017699115
LUSC	1.0	female	52	23.636363636363637
LUSC	1.0	male	168	76.36363636363636
OV	0.0	female	196	100.0
OV	1.0	female	323	100.0
PAAD	0.0	female	56	47.45762711864407
PAAD	0.0	male	62	52.54237288135593
PAAD	1.0	female	25	40.98360655737705
PAAD	1.0	male	36	59.01639344262295
PRAD	0.0	male	272	100.0
PRAD	1.0	male	195	100.0
READ	0.0	female	39	45.88235294117647
READ	0.0	male	46	54.11764705882353
READ	1.0	female	28	44.44444444444444
READ	1.0	male	35	55.55555555555556
SARC	0.0	female	31	50.81967213114754
SARC	0.0	male	30	49.18032786885246
SARC	1.0	female	89	57.41935483870968
SARC	1.0	male	66	42.58064516129032
SKCM	0.0	female	93	42.857142857142854
SKCM	0.0	male	124	57.142857142857146
SKCM	1.0	female	74	35.07109004739336
SKCM	1.0	male	137	64.92890995260663
STAD	0.0	female	78	38.80597014925373
STAD	0.0	male	123	61.19402985074627
STAD	1.0	female	63	32.142857142857146
STAD	1.0	male	133	67.85714285714286
UCEC	0.0	female	364	100.0
UCEC	1.0	female	126	100.0

## Sheet: race
cancer type	chromoanagenesis status	race	count	precentage
BLCA	0.0	asian	24	14.457831325301205
BLCA	0.0	black or african american	8	4.819277108433735
BLCA	0.0	not reported	5	3.0120481927710845
BLCA	0.0	white	129	77.71084337349397
BLCA	1.0	asian	16	7.8817733990147785
BLCA	1.0	black or african american	10	4.926108374384237
BLCA	1.0	not reported	10	4.926108374384237
BLCA	1.0	white	167	82.26600985221675
BRCA	0.0	asian	11	2.997275204359673
BRCA	0.0	black or african american	48	13.079019073569482
BRCA	0.0	not reported	20	5.449591280653951
BRCA	0.0	white	288	78.47411444141689
BRCA	1.0	american indian or alaska native	1	0.16393442622950818
BRCA	1.0	asian	44	7.213114754098361
BRCA	1.0	black or african american	100	16.39344262295082
BRCA	1.0	not reported	60	9.836065573770492
BRCA	1.0	white	405	66.39344262295081
CESC	0.0	american indian or alaska native	4	2.1390374331550803
CESC	0.0	asian	16	8.556149732620321
CESC	0.0	black or african american	17	9.090909090909092
CESC	0.0	native hawaiian or other pacific islander	2	1.0695187165775402
CESC	0.0	not reported	25	13.368983957219251
CESC	0.0	white	123	65.77540106951872
CESC	1.0	american indian or alaska native	4	4.651162790697675
CESC	1.0	asian	3	3.488372093023256
CESC	1.0	black or african american	5	5.813953488372093
CESC	1.0	not reported	10	11.627906976744185
CESC	1.0	white	64	74.4186046511628
COAD	0.0	asian	6	2.197802197802198
COAD	0.0	black or african american	36	13.186813186813186
COAD	0.0	not reported	103	37.72893772893773
COAD	0.0	white	128	46.88644688644688
COAD	1.0	american indian or alaska native	1	0.7518796992481203
COAD	1.0	asian	3	2.255639097744361
COAD	1.0	black or african american	10	7.518796992481203
COAD	1.0	not reported	42	31.57894736842105
COAD	1.0	white	77	57.89473684210526
ESCA	0.0	asian	21	33.87096774193548
ESCA	0.0	black or african american	2	3.225806451612903
ESCA	0.0	not reported	3	4.838709677419355
ESCA	0.0	white	36	58.064516129032256
ESCA	1.0	asian	25	21.008403361344538
ESCA	1.0	black or african american	3	2.5210084033613445
ESCA	1.0	not reported	15	12.605042016806722
ESCA	1.0	white	76	63.865546218487395
GBM	0.0	asian	2	0.823045267489712
GBM	0.0	black or african american	18	7.407407407407407
GBM	0.0	not reported	9	3.7037037037037037
GBM	0.0	white	214	88.06584362139918
GBM	1.0	asian	8	3.5555555555555554
GBM	1.0	black or african american	22	9.777777777777779
GBM	1.0	not reported	10	4.444444444444445
GBM	1.0	white	185	82.22222222222223
HNSC	0.0	american indian or alaska native	1	0.31746031746031744
HNSC	0.0	asian	8	2.5396825396825395
HNSC	0.0	black or african american	25	7.936507936507937
HNSC	0.0	not reported	10	3.1746031746031744
HNSC	0.0	white	271	86.03174603174604
HNSC	1.0	american indian or alaska native	1	0.6493506493506493
HNSC	1.0	asian	3	1.948051948051948
HNSC	1.0	black or african american	18	11.688311688311689
HNSC	1.0	not reported	5	3.2467532467532467
HNSC	1.0	white	127	82.46753246753246
KIRC	0.0	asian	5	1.2048192771084338
KIRC	0.0	black or african american	51	12.289156626506024
KIRC	0.0	not reported	7	1.6867469879518073
KIRC	0.0	white	352	84.81927710843374
KIRC	1.0	black or african american	3	4.6875
KIRC	1.0	white	61	95.3125
LGG	0.0	asian	7	1.876675603217158
LGG	0.0	black or african american	14	3.753351206434316
LGG	0.0	not reported	10	2.680965147453083
LGG	0.0	white	342	91.68900804289544
LGG	1.0	american indian or alaska native	1	0.8547008547008547
LGG	1.0	asian	1	0.8547008547008547
LGG	1.0	black or african american	6	5.128205128205129
LGG	1.0	white	109	93.16239316239316
LIHC	0.0	american indian or alaska native	1	0.4975124378109453
LIHC	0.0	asian	102	50.74626865671642
LIHC	0.0	black or african american	7	3.482587064676617
LIHC	0.0	not reported	4	1.9900497512437811
LIHC	0.0	white	87	43.28358208955224
LIHC	1.0	american indian or alaska native	1	0.8547008547008547
LIHC	1.0	asian	47	40.17094017094017
LIHC	1.0	black or african american	7	5.982905982905983
LIHC	1.0	not reported	3	2.5641025641025643
LIHC	1.0	white	59	50.427350427350426
LUAD	0.0	asian	3	1.4851485148514851
LUAD	0.0	black or african american	23	11.386138613861386
LUAD	0.0	not reported	24	11.881188118811881
LUAD	0.0	white	152	75.24752475247524
LUAD	1.0	american indian or alaska native	1	0.36900369003690037
LUAD	1.0	asian	3	1.1070110701107012
LUAD	1.0	black or african american	28	10.33210332103321
LUAD	1.0	not reported	32	11.808118081180812
LUAD	1.0	white	207	76.38376383763837
LUSC	0.0	asian	4	1.7699115044247788
LUSC	0.0	black or african american	16	7.079646017699115
LUSC	0.0	not reported	50	22.123893805309734
LUSC	0.0	white	156	69.02654867256638
LUSC	1.0	asian	5	2.272727272727273
LUSC	1.0	black or african american	13	5.909090909090909
LUSC	1.0	not reported	51	23.181818181818183
LUSC	1.0	white	151	68.63636363636364
OV	0.0	american indian or alaska native	2	1.0204081632653061
OV	0.0	asian	3	1.530612244897959
OV	0.0	black or african american	10	5.1020408163265305
OV	0.0	not reported	10	5.1020408163265305
OV	0.0	white	171	87.24489795918367
OV	1.0	american indian or alaska native	1	0.30959752321981426
OV	1.0	asian	13	4.024767801857585
OV	1.0	black or african american	20	6.191950464396285
OV	1.0	not reported	20	6.191950464396285
OV	1.0	white	269	83.28173374613003
PAAD	0.0	asian	9	7.627118644067797
PAAD	0.0	black or african american	4	3.389830508474576
PAAD	0.0	not reported	5	4.237288135593221
PAAD	0.0	white	100	84.7457627118644
PAAD	1.0	asian	2	3.278688524590164
PAAD	1.0	black or african american	1	1.639344262295082
PAAD	1.0	white	58	95.08196721311475
PRAD	0.0	asian	4	1.4705882352941178
PRAD	0.0	black or african american	30	11.029411764705882
PRAD	0.0	not reported	10	3.676470588235294
PRAD	0.0	white	228	83.82352941176471
PRAD	1.0	american indian or alaska native	1	0.5128205128205128
PRAD	1.0	asian	8	4.102564102564102
PRAD	1.0	black or african american	23	11.794871794871796
PRAD	1.0	not reported	4	2.051282051282051
PRAD	1.0	white	159	81.53846153846153
READ	0.0	black or african american	5	5.882352941176471
READ	0.0	not reported	35	41.1764705882353
READ	0.0	white	45	52.94117647058823
READ	1.0	asian	1	1.5873015873015872
READ	1.0	black or african american	1	1.5873015873015872
READ	1.0	not reported	29	46.03174603174603
READ	1.0	white	32	50.79365079365079
SARC	0.0	asian	2	3.278688524590164
SARC	0.0	black or african american	4	6.557377049180328
SARC	0.0	not reported	1	1.639344262295082
SARC	0.0	white	54	88.52459016393442
SARC	1.0	asian	3	1.935483870967742
SARC	1.0	black or african american	13	8.387096774193548
SARC	1.0	not reported	6	3.870967741935484
SARC	1.0	white	133	85.80645161290323
SKCM	0.0	asian	1	0.4608294930875576
SKCM	0.0	not reported	5	2.304147465437788
SKCM	0.0	white	211	97.23502304147465
SKCM	1.0	asian	11	5.213270142180095
SKCM	1.0	black or african american	1	0.47393364928909953
SKCM	1.0	not reported	5	2.3696682464454977
SKCM	1.0	white	194	91.94312796208531
STAD	0.0	asian	41	20.398009950248756
STAD	0.0	black or african american	5	2.487562189054726
STAD	0.0	not reported	23	11.442786069651742
STAD	0.0	white	132	65.67164179104478
STAD	1.0	asian	38	19.387755102040817
STAD	1.0	black or african american	6	3.061224489795918
STAD	1.0	native hawaiian or other pacific islander	1	0.5102040816326531
STAD	1.0	not reported	32	16.3265306122449
STAD	1.0	white	119	60.714285714285715
UCEC	0.0	american indian or alaska native	3	0.8241758241758241
UCEC	0.0	asian	15	4.1208791208791204
UCEC	0.0	black or african american	54	14.835164835164836
UCEC	0.0	native hawaiian or other pacific islander	6	1.6483516483516483
UCEC	0.0	not reported	22	6.043956043956044
UCEC	0.0	white	264	72.52747252747253
UCEC	1.0	american indian or alaska native	1	0.7936507936507936
UCEC	1.0	asian	2	1.5873015873015872
UCEC	1.0	black or african american	40	31.746031746031747
UCEC	1.0	native hawaiian or other pacific islander	1	0.7936507936507936
UCEC	1.0	not reported	9	7.142857142857143
UCEC	1.0	white	73	57.93650793650794

## Sheet: vital_status
cancer type	chromoanagenesis status	vital_status	count	precentage
BLCA	0.0	Alive	85	51.204819277108435
BLCA	0.0	Dead	80	48.19277108433735
BLCA	0.0	Not Reported	1	0.6024096385542169
BLCA	1.0	Alive	123	60.59113300492611
BLCA	1.0	Dead	80	39.40886699507389
BRCA	0.0	Alive	319	86.92098092643052
BRCA	0.0	Dead	48	13.079019073569482
BRCA	1.0	Alive	525	86.06557377049181
BRCA	1.0	Dead	85	13.934426229508198
CESC	0.0	Alive	149	79.67914438502673
CESC	0.0	Dead	38	20.32085561497326
CESC	1.0	Alive	64	74.4186046511628
CESC	1.0	Dead	22	25.58139534883721
COAD	0.0	Alive	217	79.48717948717949
COAD	0.0	Dead	56	20.512820512820515
COAD	1.0	Alive	100	75.18796992481202
COAD	1.0	Dead	33	24.81203007518797
ESCA	0.0	Alive	43	69.35483870967742
ESCA	0.0	Dead	19	30.64516129032258
ESCA	1.0	Alive	63	52.94117647058823
ESCA	1.0	Dead	56	47.05882352941177
GBM	0.0	Alive	45	18.51851851851852
GBM	0.0	Dead	196	80.65843621399176
GBM	0.0	Not Reported	2	0.823045267489712
GBM	1.0	Alive	43	19.11111111111111
GBM	1.0	Dead	180	80.0
GBM	1.0	Not Reported	2	0.8888888888888888
HNSC	0.0	Alive	180	57.142857142857146
HNSC	0.0	Dead	135	42.857142857142854
HNSC	1.0	Alive	86	55.84415584415584
HNSC	1.0	Dead	68	44.15584415584416
KIRC	0.0	Alive	279	67.2289156626506
KIRC	0.0	Dead	136	32.7710843373494
KIRC	1.0	Alive	42	65.625
KIRC	1.0	Dead	22	34.375
LGG	0.0	Alive	296	79.35656836461126
LGG	0.0	Dead	77	20.64343163538874
LGG	1.0	Alive	77	65.8119658119658
LGG	1.0	Dead	39	33.333333333333336
LGG	1.0	Not Reported	1	0.8547008547008547
LIHC	0.0	Alive	134	66.66666666666667
LIHC	0.0	Dead	66	32.83582089552239
LIHC	0.0	Not Reported	1	0.4975124378109453
LIHC	1.0	Alive	79	67.52136752136752
LIHC	1.0	Dead	38	32.47863247863248
LUAD	0.0	Alive	141	69.8019801980198
LUAD	0.0	Dead	61	30.198019801980198
LUAD	1.0	Alive	170	62.730627306273064
LUAD	1.0	Dead	101	37.269372693726936
LUSC	0.0	Alive	132	58.4070796460177
LUSC	0.0	Dead	94	41.5929203539823
LUSC	1.0	Alive	122	55.45454545454545
LUSC	1.0	Dead	98	44.54545454545455
OV	0.0	Alive	85	43.36734693877551
OV	0.0	Dead	111	56.63265306122449
OV	1.0	Alive	131	40.55727554179567
OV	1.0	Dead	191	59.13312693498452
OV	1.0	Not Reported	1	0.30959752321981426
PAAD	0.0	Alive	55	46.610169491525426
PAAD	0.0	Dead	63	53.389830508474574
PAAD	1.0	Alive	27	44.26229508196721
PAAD	1.0	Dead	34	55.73770491803279
PRAD	0.0	Alive	267	98.16176470588235
PRAD	0.0	Dead	4	1.4705882352941178
PRAD	0.0	Not Reported	1	0.36764705882352944
PRAD	1.0	Alive	189	96.92307692307692
PRAD	1.0	Dead	5	2.5641025641025643
PRAD	1.0	Not Reported	1	0.5128205128205128
READ	0.0	Alive	68	80.0
READ	0.0	Dead	17	20.0
READ	1.0	Alive	56	88.88888888888889
READ	1.0	Dead	7	11.11111111111111
SARC	0.0	Alive	45	73.77049180327869
SARC	0.0	Dead	16	26.229508196721312
SARC	1.0	Alive	93	60.0
SARC	1.0	Dead	62	40.0
SKCM	0.0	Alive	130	59.90783410138249
SKCM	0.0	Dead	87	40.09216589861751
SKCM	1.0	Alive	107	50.71090047393365
SKCM	1.0	Dead	103	48.81516587677725
SKCM	1.0	Not Reported	1	0.47393364928909953
STAD	0.0	Alive	110	54.72636815920398
STAD	0.0	Dead	90	44.776119402985074
STAD	0.0	Not Reported	1	0.4975124378109453
STAD	1.0	Alive	125	63.775510204081634
STAD	1.0	Dead	71	36.224489795918366
UCEC	0.0	Alive	323	88.73626373626374
UCEC	0.0	Dead	41	11.263736263736265
UCEC	1.0	Alive	92	73.01587301587301
UCEC	1.0	Dead	34	26.984126984126984

## Sheet: ajcc_clinical_m
cancer type	chromoanagenesis status	ajcc_clinical_m	count	precentage
ESCA	0.0	M0	16	88.88888888888889
ESCA	0.0	M1	1	5.555555555555555
ESCA	0.0	M1a	1	5.555555555555555
ESCA	1.0	M0	36	78.26086956521739
ESCA	1.0	M1	5	10.869565217391305
ESCA	1.0	M1a	1	2.1739130434782608
ESCA	1.0	M1b	1	2.1739130434782608
ESCA	1.0	MX	3	6.521739130434782
HNSC	0.0	M0	300	95.84664536741214
HNSC	0.0	M1	1	0.3194888178913738
HNSC	0.0	MX	12	3.8338658146964857
HNSC	1.0	M0	142	92.20779220779221
HNSC	1.0	M1	3	1.948051948051948
HNSC	1.0	MX	9	5.8441558441558445
KIRC	0.0	M0	21	67.74193548387096
KIRC	0.0	M1	3	9.67741935483871
KIRC	0.0	MX	7	22.580645161290324
KIRC	1.0	M0	1	50.0
KIRC	1.0	MX	1	50.0
PRAD	0.0	M0	251	100.0
PRAD	1.0	M0	178	98.34254143646409
PRAD	1.0	M1a	1	0.5524861878453039
PRAD	1.0	M1b	1	0.5524861878453039
PRAD	1.0	M1c	1	0.5524861878453039

## Sheet: ajcc_clinical_n
cancer type	chromoanagenesis status	ajcc_clinical_n	count	precentage
ESCA	0.0	N0	10	55.55555555555556
ESCA	0.0	N1	5	27.77777777777778
ESCA	0.0	NX	3	16.666666666666668
ESCA	1.0	N0	13	28.26086956521739
ESCA	1.0	N1	21	45.65217391304348
ESCA	1.0	N2	2	4.3478260869565215
ESCA	1.0	NX	10	21.73913043478261
HNSC	0.0	N0	152	48.56230031948882
HNSC	0.0	N1	52	16.61341853035144
HNSC	0.0	N2	12	3.8338658146964857
HNSC	0.0	N2a	13	4.15335463258786
HNSC	0.0	N2b	48	15.335463258785943
HNSC	0.0	N2c	24	7.667731629392971
HNSC	0.0	N3	4	1.2779552715654952
HNSC	0.0	NX	8	2.5559105431309903
HNSC	1.0	N0	68	44.15584415584416
HNSC	1.0	N1	30	19.48051948051948
HNSC	1.0	N2	4	2.5974025974025974
HNSC	1.0	N2a	3	1.948051948051948
HNSC	1.0	N2b	24	15.584415584415584
HNSC	1.0	N2c	13	8.441558441558442
HNSC	1.0	N3	4	2.5974025974025974
HNSC	1.0	NX	8	5.194805194805195

## Sheet: ajcc_clinical_stage
cancer type	chromoanagenesis status	ajcc_clinical_stage	count	precentage
ESCA	0.0	Stage IA	1	5.555555555555555
ESCA	0.0	Stage II	1	5.555555555555555
ESCA	0.0	Stage IIA	8	44.44444444444444
ESCA	0.0	Stage IIB	2	11.11111111111111
ESCA	0.0	Stage III	1	5.555555555555555
ESCA	0.0	Stage IIIA	2	11.11111111111111
ESCA	0.0	Stage IIIC	1	5.555555555555555
ESCA	0.0	Stage IV	1	5.555555555555555
ESCA	0.0	Stage IVA	1	5.555555555555555
ESCA	1.0	Stage IA	1	2.2222222222222223
ESCA	1.0	Stage IB	1	2.2222222222222223
ESCA	1.0	Stage IIA	14	31.11111111111111
ESCA	1.0	Stage IIB	5	11.11111111111111
ESCA	1.0	Stage III	8	17.77777777777778
ESCA	1.0	Stage IIIA	8	17.77777777777778
ESCA	1.0	Stage IIIB	1	2.2222222222222223
ESCA	1.0	Stage IV	5	11.11111111111111
ESCA	1.0	Stage IVA	1	2.2222222222222223
ESCA	1.0	Stage IVB	1	2.2222222222222223
HNSC	0.0	Stage I	13	4.207119741100324
HNSC	0.0	Stage II	61	19.741100323624597
HNSC	0.0	Stage III	65	21.035598705501616
HNSC	0.0	Stage IVA	162	52.42718446601942
HNSC	0.0	Stage IVB	6	1.941747572815534
HNSC	0.0	Stage IVC	2	0.6472491909385113
HNSC	1.0	Stage I	6	4.026845637583893
HNSC	1.0	Stage II	21	14.093959731543624
HNSC	1.0	Stage III	35	23.48993288590604
HNSC	1.0	Stage IVA	80	53.691275167785236
HNSC	1.0	Stage IVB	4	2.684563758389262
HNSC	1.0	Stage IVC	3	2.0134228187919465

## Sheet: ajcc_clinical_t
cancer type	chromoanagenesis status	ajcc_clinical_t	count	precentage
BLCA	0.0	T1	3	4.0
BLCA	0.0	T2	39	52.0
BLCA	0.0	T2a	8	10.666666666666666
BLCA	0.0	T2b	4	5.333333333333333
BLCA	0.0	T3	5	6.666666666666667
BLCA	0.0	T3a	6	8.0
BLCA	0.0	T3b	3	4.0
BLCA	0.0	T4	1	1.3333333333333333
BLCA	0.0	T4a	4	5.333333333333333
BLCA	0.0	TX	2	2.6666666666666665
BLCA	1.0	T1	6	6.896551724137931
BLCA	1.0	T2	51	58.62068965517241
BLCA	1.0	T2a	8	9.195402298850574
BLCA	1.0	T2b	4	4.597701149425287
BLCA	1.0	T3	4	4.597701149425287
BLCA	1.0	T3a	2	2.2988505747126435
BLCA	1.0	T3b	3	3.4482758620689653
BLCA	1.0	T4	1	1.1494252873563218
BLCA	1.0	T4a	4	4.597701149425287
BLCA	1.0	TX	4	4.597701149425287
ESCA	0.0	T1	3	16.666666666666668
ESCA	0.0	T2	6	33.333333333333336
ESCA	0.0	T3	9	50.0
ESCA	1.0	T1	3	6.521739130434782
ESCA	1.0	T2	9	19.565217391304348
ESCA	1.0	T3	28	60.869565217391305
ESCA	1.0	T4	3	6.521739130434782
ESCA	1.0	TX	3	6.521739130434782
HNSC	0.0	T1	25	7.987220447284345
HNSC	0.0	T2	95	30.35143769968051
HNSC	0.0	T3	75	23.961661341853034
HNSC	0.0	T4	17	5.431309904153355
HNSC	0.0	T4a	92	29.39297124600639
HNSC	0.0	T4b	3	0.9584664536741214
HNSC	0.0	TX	6	1.9169329073482428
HNSC	1.0	T1	8	5.194805194805195
HNSC	1.0	T2	28	18.181818181818183
HNSC	1.0	T3	49	31.818181818181817
HNSC	1.0	T4	8	5.194805194805195
HNSC	1.0	T4a	56	36.36363636363637
HNSC	1.0	TX	5	3.2467532467532467
PRAD	0.0	T1b	1	0.43859649122807015
PRAD	0.0	T1c	108	47.36842105263158
PRAD	0.0	T2	9	3.9473684210526314
PRAD	0.0	T2a	24	10.526315789473685
PRAD	0.0	T2b	27	11.842105263157896
PRAD	0.0	T2c	29	12.719298245614034
PRAD	0.0	T3a	19	8.333333333333334
PRAD	0.0	T3b	10	4.385964912280702
PRAD	0.0	T4	1	0.43859649122807015
PRAD	1.0	T1a	1	0.6289308176100629
PRAD	1.0	T1b	1	0.6289308176100629
PRAD	1.0	T1c	60	37.735849056603776
PRAD	1.0	T2	4	2.5157232704402515
PRAD	1.0	T2a	29	18.238993710691823
PRAD	1.0	T2b	23	14.465408805031446
PRAD	1.0	T2c	19	11.949685534591195
PRAD	1.0	T3a	16	10.062893081761006
PRAD	1.0	T3b	5	3.1446540880503147
PRAD	1.0	T4	1	0.6289308176100629

## Sheet: ajcc_pathologic_m
cancer type	chromoanagenesis status	ajcc_pathologic_m	count	precentage
BLCA	0.0	M0	83	50.0
BLCA	0.0	M1	6	3.6144578313253013
BLCA	0.0	MX	77	46.3855421686747
BLCA	1.0	M0	83	41.5
BLCA	1.0	M1	4	2.0
BLCA	1.0	MX	113	56.5
BRCA	0.0	M0	306	83.37874659400545
BRCA	0.0	M1	3	0.8174386920980926
BRCA	0.0	MX	54	14.713896457765667
BRCA	0.0	cM0 (i+)	4	1.0899182561307903
BRCA	1.0	M0	491	80.49180327868852
BRCA	1.0	M1	19	3.1147540983606556
BRCA	1.0	MX	98	16.065573770491802
BRCA	1.0	cM0 (i+)	2	0.32786885245901637
CESC	0.0	M0	72	44.171779141104295
CESC	0.0	M1	5	3.067484662576687
CESC	0.0	MX	86	52.760736196319016
CESC	1.0	M0	30	44.11764705882353
CESC	1.0	M1	5	7.352941176470588
CESC	1.0	MX	33	48.529411764705884
COAD	0.0	M0	202	75.09293680297398
COAD	0.0	M1	29	10.780669144981413
COAD	0.0	M1a	5	1.858736059479554
COAD	0.0	M1b	3	1.1152416356877324
COAD	0.0	MX	30	11.152416356877323
COAD	1.0	M0	94	71.21212121212122
COAD	1.0	M1	20	15.151515151515152
COAD	1.0	M1a	4	3.0303030303030303
COAD	1.0	MX	14	10.606060606060606
ESCA	0.0	M0	51	86.44067796610169
ESCA	0.0	M1a	2	3.389830508474576
ESCA	0.0	MX	6	10.169491525423728
ESCA	1.0	M0	82	81.18811881188118
ESCA	1.0	M1	4	3.9603960396039604
ESCA	1.0	M1a	3	2.9702970297029703
ESCA	1.0	MX	12	11.881188118811881
HNSC	0.0	M0	122	73.05389221556887
HNSC	0.0	MX	45	26.94610778443114
HNSC	1.0	M0	56	74.66666666666667
HNSC	1.0	M1	1	1.3333333333333333
HNSC	1.0	MX	18	24.0
KIRC	0.0	M0	324	78.4503631961259
KIRC	0.0	M1	61	14.76997578692494
KIRC	0.0	MX	28	6.779661016949152
KIRC	1.0	M0	55	85.9375
KIRC	1.0	M1	7	10.9375
KIRC	1.0	MX	2	3.125
LIHC	0.0	M0	150	74.6268656716418
LIHC	0.0	M1	1	0.4975124378109453
LIHC	0.0	MX	50	24.875621890547265
LIHC	1.0	M0	81	69.23076923076923
LIHC	1.0	M1	1	0.8547008547008547
LIHC	1.0	MX	35	29.914529914529915
LUAD	0.0	M0	134	66.66666666666667
LUAD	0.0	M1	5	2.487562189054726
LUAD	0.0	M1b	1	0.4975124378109453
LUAD	0.0	MX	61	30.34825870646766
LUAD	1.0	M0	182	67.91044776119404
LUAD	1.0	M1	10	3.7313432835820897
LUAD	1.0	M1a	1	0.373134328358209
LUAD	1.0	M1b	4	1.492537313432836
LUAD	1.0	MX	71	26.492537313432837
LUSC	0.0	M0	187	83.11111111111111
LUSC	0.0	M1	1	0.4444444444444444
LUSC	0.0	M1a	1	0.4444444444444444
LUSC	0.0	MX	36	16.0
LUSC	1.0	M0	177	81.5668202764977
LUSC	1.0	M1	4	1.8433179723502304
LUSC	1.0	M1b	1	0.4608294930875576
LUSC	1.0	MX	35	16.129032258064516
PAAD	0.0	M0	55	46.610169491525426
PAAD	0.0	M1	3	2.542372881355932
PAAD	0.0	MX	60	50.847457627118644
PAAD	1.0	M0	28	45.90163934426229
PAAD	1.0	M1	2	3.278688524590164
PAAD	1.0	MX	31	50.81967213114754
READ	0.0	M0	63	75.90361445783132
READ	0.0	M1	11	13.25301204819277
READ	0.0	M1a	2	2.4096385542168677
READ	0.0	MX	7	8.433734939759036
READ	1.0	M0	49	77.77777777777777
READ	1.0	M1	8	12.698412698412698
READ	1.0	MX	6	9.523809523809524
SKCM	0.0	M0	198	95.1923076923077
SKCM	0.0	M1	3	1.4423076923076923
SKCM	0.0	M1b	2	0.9615384615384616
SKCM	0.0	M1c	5	2.4038461538461537
SKCM	1.0	M0	186	94.89795918367346
SKCM	1.0	M1	1	0.5102040816326531
SKCM	1.0	M1a	1	0.5102040816326531
SKCM	1.0	M1b	3	1.530612244897959
SKCM	1.0	M1c	5	2.5510204081632653
STAD	0.0	M0	177	88.05970149253731
STAD	0.0	M1	14	6.965174129353234
STAD	0.0	MX	10	4.975124378109452
STAD	1.0	M0	174	88.77551020408163
STAD	1.0	M1	11	5.612244897959184
STAD	1.0	MX	11	5.612244897959184

[truncated: 21 more sheets: ajcc_pathologic_n, ajcc_pathologic_stag, ajcc_pathologic_t, ajcc_staging_system_, figo_stage, icd_10_code, morphology, primary_diagnosis, primary_gleason_grad, prior_malignancy, prior_treatment, secondary_gleason_gr, site_of_resection_or, synchronous_malignan, tissue_or_organ_of_o, tumor_stage, pharmaceutical_thera, radiation_therapy, alcohol_history, Clinical - numeric …]
